# Supplementary material for: Sex specific molecular networks and key drivers of Alzheimer’s disease
Source: Mol Neurodegener. 2023 Jun 20;18:39. doi: 10.1186/s13024-023-00624-5 (PMC10280841; doi:10.1186/s13024-023-00624-5)
Supplement: Supplementary file 1 — Additional file 1: Supplemental Table 1. Sample information for the human brain cohorts. The information of individual samples in the ROSMAPMSBBand cohorts was provided including sex, ApoE genotype, age of death, Braak score, plaque burdenor cognitive diagnostic score, CDRor MMSE, PMI and diagnosis based on CERAD and Braak scores. C) Summary statistics for various sex-ApoE-genotype subgroups. [file 13024_2023_624_MOESM1_ESM.xlsx]

## Sheet: Annotation
Supplemental Table 1. Sample information for the human brain cohorts. The information of individual samples in the ROSMAP (A) MSBB (B) and cohorts is provided including sex, ApoE genotype, age of death, Braak score, plaque burden (MSBB) or cognitive diagnostic score (ROSMAP), CDR (MSBB) or MMSE (ROSMAP), PMI and diagnosis based on CERAD and Braak scores. C) Summary statistics for various sex-ApoE…
Column name	Description
ID	ID, sample identifier.
age_death	age at death
PMI	PMI, postmortem interval in hours.
APOE	APOE genotype.
braaksc/bbscore	Braak score.
MMSE	Mini-Mental State Examination.
cogdx	clinical consensus diagnosis of cognitive status at time of death.
Dx.by.braak.cerad	disease status classficiation by a combination of Braak score and Consortium to Establish a Registry for Alzheimer’s Disease (CERAD). Samples were classified into AD (Braak score > 2 and definite AD by CERAD), or nromal (Braak score ≤ 2 and control by CERAD)
CDR	cognitive dementia rating.
Region	brain region (BM_10, Brodmann area 10; BM_22, Brodmann area 22; BM_36, Brodmann area 36; BM_44, Brodmann area 44).

## Sheet: A. Sample_Info_ROSMAP
ID	age_death	PMI	SEX	APOE	braaksc	MMSE	cogdx	Dx.by.braak.cerad
2	89.7139	13.25	M	33	5	12	4	AD
4	81.5797	6.75	M	34	4	30	1	AD
6	82.9651	15.6167	M	33	3	28	1	AD
7	81.0951	9.96667	M	33	1	27	3	Normal
8	90+	2.83333	M	33	5	27	1	AD
9	85.7769	4.5	M	34	5	1	4	AD
15	84.6379	13.6667	M	33	4	16	4	AD
18	76.8843	3.25	M	33	2	24	2	Normal
20	78.6749	7	M	33	1	30	1	Normal
26	87.8686	6.16667	M	33	1	27	1	Normal
27	86.8966	6.66667	M	33	4	29	1	AD
40	87.384	4.5	M	34	5	24	4	AD
43	87.5674	9	M	33	5	27	4	AD
45	85.18	8.58333	M	33	3	30	2	AD
48	74.2943	10.25	M	33	0	27	1	Normal
50	83.1321	7.33333	M	34	5	21	4	AD
51	71.6249	4.08333	M	33	1	30	1	Normal
52	89.1198	10.8333	M	33	1	12.6923	5	Normal
62	88.2026	2.33333	M	33	3	19	5	AD
64	88.961	2.58333	M	23	4	24	4	AD
65	81.1116	16	M	33	0	27	1	Normal
66	89.0267	3.5	M	34	6	0	4	AD
67	90+	2.58333	M	33	2	29	1	Normal
68	87.2389	4.5	M	33	4	2	4	AD
71	90+	2.33333	M	33	4	24	4	AD
74	86.9158	2.33333	M	23	1	25	3	Normal
78	77.1773	2.5	M	34	1	29	1	Normal
79	89.0459	3.5	M	33	4	11	4	AD
81	76.271	14.5	M	33	2	7	6	Normal
82	90+	1.5	M	33	4	27	2	AD
83	84.3723	4	M	23	1	24	4	Normal
85	84.9254	3.36667	M	33	2	22	2	Normal
86	90+	12.5	M	33	2	30	2	Normal
87	90+	4.66667	M	23	2	24	4	Normal
91	71.6605	5.43333	M	33	0	28.9286	1	Normal
95	67.3703	5	M	23	1	30	1	Normal
97	84.9062	4.25	M	33	3	19	5	AD
100	87.4196	7.88333	M	33	6	0	4	AD
101	90+	3.78333	F	33	4	17.7273	4	AD
107	77.3196	10.0833	M	33	1	30	1	Normal
108	90+	5.83333	M	34	5	16.1538	4	AD
109	85.8344	7.66667	M	23	1	30	1	Normal
110	86.193	3.66667	M	33	5	7	4	AD
112	84.2081	6.25	M	33	4	29	1	AD
114	90+	8.83333	F	34	5	3	4	AD
115	85.3552	7.41667	M	33	1	16	4	Normal
117	72.4298	7	M	33	2	30	1	Normal
120	90+	7.08333	F	34	4	19.6154	5	AD
121	89.3032	6.91667	F	23	4	28	1	AD
122	84.8761	5.25	F	34	4	24	2	AD
123	90+	8	F	33	5	24.8276	2	AD
132	90+	3.08333	F	33	5	4	4	AD
133	85.024	13.6333	F	34	4	25	4	AD
134	90+	17.8333	F	33	5	15	4	AD
135	86.6749	1.58333	F	23	4	29	3	AD
136	87.6687	17.4167	F	34	5	0	4	AD
139	78.0315	3	F	33	4	26	2	AD
140	86.9678	4.08333	F	34	5	5	5	AD
143	83.2663	5.41667	F	33	5	16	4	AD
144	80.9062	1.75	F	33	5	23	4	AD
147	90+	10.3333	F	34	5	3	4	AD
148	89.1581	9	F	34	4	6	4	AD
149	90+	18.1667	F	34	4	13	4	AD
159	88.7912	5.41667	F	33	3	10	4	AD
164	90+	4.16667	F	23	1	27	1	Normal
165	84.8077	4.41667	F	34	5	15	4	AD
167	90+	10.0833	F	33	5	6	1	AD
169	83.1622	7.5	F	34	5	10	4	AD
173	90+	3.08333	F	33	4	29	4	AD
175	90+	7.58333	F	33	3	28	2	AD
176	88.6434	11.5	F	33	4	19	1	AD
179	86.0862	12.9167	F	33	5	30	4	AD
181	88.4271	8.08333	F	33	5	7	1	AD
183	90+	19	F	33	5	0	4	AD
184	86.8118	8.66667	F	34	3	23	4	AD
186	90+	17.5833	F	33	5	15	1	AD
194	90+	13.5333	F	33	5	12	4	AD
196	90+	12.3833	F	33	5	7	5	AD
197	90+	4.58333	F	34	5	30	4	AD
203	90+	5	F	34	5	15	2	AD
204	90+	3.8	F	34	5	5	5	AD
205	87.2416	5	F	34	5	2	4	AD
206	83.4305	9.78333	F	33	4	29	4	AD
207	83.9754	7.91667	F	33	2	30	1	Normal
214	90+	3.83333	F	34	5	6	2	AD
218	89.7276	5.26667	F	23	2	23.7931	4	Normal
220	90+	6.58333	F	34	5	2	4	AD
221	83.7454	6.75	F	33	2	30	4	Normal
225	90+	6.86667	F	33	5	2	2	AD
231	75.4333	7.5	F	34	1	30	4	Normal
234	80.7365	6	F	34	5	12	2	AD
238	87.9918	4.83333	F	34	5	24	4	AD
240	86.8364	17	F	23	1	30	2	Normal
243	88.1834	5.08333	F	34	5	4	2	AD
248	86.1821	6	F	34	5	0	4	AD
250	90+	7.08333	F	33	5	10	4	AD
251	85.7851	3.83333	F	33	2	28	4	Normal
255	82.4038	6.5	F	34	5	22	2	AD
268	90+	18.5	F	34	5	16	4	AD
272	86.0616	19.4167	F	34	5	19	4	AD
275	90+	13.5	F	23	5	19	4	AD
280	83.3676	1	F	33	1	26	4	Normal
282	81.859	8.5	F	33	1	28	1	Normal
287	77.3142	5.83333	F	23	1	30	1	Normal
290	84.4408	10.5833	F	33	1	25	1	Normal
292	90+	5.75	F	33	5	29	4	AD
295	90+	6.28333	F	33	1	27	2	Normal
297	90+	23.9167	F	33	4	5	2	AD
299	85.4839	3.41667	F	33	4	29	4	AD
300	89.5797	5.83333	F	34	5	0	1	AD
301	90+	7.32126	F	33	5	1	4	AD
307	82.4613	3.58333	F	33	4	30	4	AD
308	90+	4.25	F	23	5	3	2	AD
312	87.2005	4.56667	F	23	1	28	4	Normal
313	89.8782	7.25	F	34	5	19	1	AD
314	75.8467	3	F	33	1	29	4	Normal
315	80.6872	6.75	F	34	3	28	1	AD
317	90+	1.75	F	34	5	24	4	AD
322	72.3997	3	F	33	5	0	2	AD
323	76.9008	3.75	F	23	1	30	4	Normal
325	87.4524	15.4	F	33	4	27	1	AD
326	83.1102	0	F	34	3	29	2	AD
333	90+	6.41667	F	23	2	28.8	1	Normal
334	72.1478	5.83333	M	23	2	26	1	Normal
336	86.1684	11.5	M	34	5	3.10345	2	AD
343	79.2005	5.95	M	33	4	9	4	AD
348	76.386	4.83333	M	33	0	26	4	Normal
349	86.037	10.3333	F	33	5	25	1	AD
352	90+	8.25	F	23	4	27	1	AD
353	90+	13.4667	M	33	4	24	1	AD
355	89.5003	20.6667	M	33	2	27	2	Normal
362	90+	11.75	F	33	4	26	2	AD
369	82.6913	7.26667	M	33	2	28	2	Normal
371	90+	40.8	M	23	5	20	1	AD
379	88.6379	18.1667	F	23	2	29	6	Normal
382	84.7009	4.08333	M	33	3	25	1	AD
383	90+	6.16667	M	34	5	15	1	AD
387	87.1157	4.63333	F	33	2	26	4	Normal
391	89.6427	6.91667	M	34	4	19	2	AD
393	89.0513	6.11667	F	33	2	29	4	Normal
401	87.8522	13.6667	F	33	5	23	1	AD
402	90+	11.9833	F	34	5	17	5	AD
407	90+	4.46667	F	33	5	0	4	AD
412	90+	14.5	F	33	5	29	4	AD
413	88.0329	4.41667	F	33	5	17	2	AD
414	90+	5.33333	M	34	4	15.5172	4	AD
416	90+	4	F	34	4	24	4	AD
418	88.7748	3	F	34	5	3	4	AD
421	90+	6.91667	F	33	2	30	4	Normal
424	90+	4	M	33	4	24	2	AD
425	86.8118	12.8833	F	34	5	20	4	AD
430	90+	5	F	34	4	0	4	AD
432	90+	7	F	33	5	0	4	AD
438	90+	6.1	M	33	3	21.4286	4	AD
440	89.3717	4.41667	M	34	4	21	4	AD
450	89.7303	11.25	F	33	0	27	2	Normal
451	81.6181	7.16667	M	33	2	30	2	Normal
452	84.6653	3	F	33	5	18	1	AD
453	90+	7.75	M	33	3	22	4	AD
456	90+	6.41667	F	33	4	4.13793	4	AD
458	90+	11.9167	F	33	6	6	4	AD
459	87.3265	7.16667	F	33	5	12	4	AD
460	86.7023	3.88333	M	23	1	29	4	Normal
462	86.1903	5.83333	F	33	4	29	1	AD
465	86.1109	3.61667	F	33	1	30	2	Normal
467	87.2225	8.25	F	33	5	9	1	AD
468	89.3087	6.75	F	33	5	1	4	AD
472	90+	3.75	F	34	5	10	4	AD
476	80.9254	5.66667	F	34	4	26	4	AD
477	90+	7.41667	M	34	4	20	2	AD
478	86.2752	6.41667	F	34	4	19	4	AD
479	84.846	3.91667	M	34	5	1	4	AD
480	75.9945	5.91667	F	33	0	28	4	Normal
481	86.872	5.41667	F	34	5	26	1	AD
484	90+	8.25	F	34	5	10	2	AD
489	87.3703	4.25	F	33	5	26	4	AD
490	90+	4.33333	F	34	4	13	2	AD
491	86.204	6.58333	F	33	1	29	4	Normal
498	88.7502	21.2	F	34	5	26	1	AD
500	81.2156	5.75	F	33	2	27	2	Normal
501	90+	8.58333	M	34	4	2	1	AD
503	90+	7.53333	F	23	4	29		AD
506	90+	4.5	F	34	4	28	1	AD
508	90+	4.16667	M	33	5	22	1	AD
511	90+	4.6	F	33	5	30	4	AD
514	89.2183	6.5	F	33	6	0	1	AD
516	90+	26	F	34	2	26	4	Normal
517	90+	3.33333	F	34	3	26	1	AD
519	90+	4.41667	M	33	3	18	1	AD
520	78.2341	4.51667	M	33	1	28	4	Normal
526	90+	6.86667	M	33	2	26	1	Normal
530	78.5188	7.91667	M	33	1	28	2	Normal
532	90+	4.41667	F	33	5	19	1	AD
533	90+	5	F	34	4	9	4	AD
534	90+	4.58333	M	33	2	27	4	Normal
539	90+	4.86667	F	33	4	24.8276	1	AD
542	90+	5.75	F	34	4	14	4	AD
543	90+	5.2	F	33	4	16	4	AD
545	87.7235	10	F	33	3	28	4	AD
547	88.4791	6.16667	F	23	5	24	1	AD
549	90+	5.88333	F	33	4	30	2	AD
551	90+	8.16667	F	33	3	24.4444	2	AD
555	77.3196	8.03333	M	33	2	25.2	4	Normal
556	89.0459	7.73333	M	34	6	12	2	AD
557	75.9781	6.08333	M	34	5	2	4	AD
563	90+	4.33333	F	23	3	10	4	AD
566	90+	19.6667	F	33	5	26	4	AD
569	88.9446	19.5	M	33	5	9	2	AD
572	89.4182	5.91667	F	33	4	25	4	AD
575	90+	5.18333	F	33	6	13	2	AD
576	85.2786	3.91667	F	33	5	4	4	AD
583	90+	10.05	F	33	5	25	4	AD
585	90+	6.68333	F	34	5	3	2	AD
591	87.4196	5.58333	F	33	4	30	4	AD
595	77.7851	9.5	M	34	4	27	1	AD
598	90+	6.23333	M	34	4	27	2	AD
599	85.1335	6.25	F	33	5		2	AD
603	88.1643	4.76667	F	33	5	24	4	AD
604	90+	8.28333	F	23	5	26	2	AD
606	88.5394	6.5	F	33	4	22	1	AD
611	90+	8.21667	F	33	5	24	2	AD
612	86.6037	8	F	34	2	26	2	Normal
617	82.8556	4.3	M	34	6	0	2	AD
							4

## Sheet: B. Sample_Info_MSBB
ID	Region	SEX	PMI	age_death	CDR	PlaqueMean	bbscore	APOE	Dx.by.braak.cerad
1233	BM_36	F	5.33333	95	1	7.01	6	23	AD
1455	BM_36	M	5.16667	78	2	12.58	6	23	AD
30	BM_36	M	2	79	5	17.61	5	23	AD
493	BM_36	M	2.25	88	3	14.64	5	23	AD
571	BM_36	F	5	89	0.5	9.12	6	23	AD
623	BM_36	M	23.5	85	4	9.6	6	23	AD
1024	BM_36	F	10.0833	79	3	0	1	23	Normal
1054	BM_36	M	20.0167	92	0.5	0	2	23	Normal
1250	BM_36	M	11.4167	84	0.5	0	2	23	Normal
1411	BM_36	M	13	79	0	0.26	2	23	Normal
1475	BM_36	M	16.1667	85	2	0	0	23	Normal
1530	BM_36	M	30	66	0.5	0	1	23	Normal
1566	BM_36	F	10.5	82	0	3.36	1	23	Normal
455	BM_36	M	2.75	94	4	0	1	23	Normal
673	BM_36	F	7.66667	79	0	0	0	23	Normal
842	BM_36	F	6.16667	83	0.5	0	1	23	Normal
990	BM_36	F	7	62	0	0	0	23	Normal
1023	BM_36	F	1.91667	92	3	6.4	6	33	AD
1032	BM_36	F	6.08333	90	2	8.32	6	33	AD
1077	BM_36	F	16.9667	83	2	7.79	6	33	AD
1117	BM_36	F	3.58333	96	4	4.03	6	33	AD
1202	BM_36	F	2.16667	99	3	12.32	6	33	AD
1276	BM_36	F	5.5	94	3	8.99	6	33	AD
13	BM_36	F	13.9167	94	2	14	3	33	AD
1317	BM_36	F	6	88	4	4.18	6	33	AD
1365	BM_36	F	6.28333	104	3	5.13	6	33	AD
1456	BM_36	F	2.33333	97	3	8.92	6	33	AD
1487	BM_36	M	2.33333	84	3	5.56	6	33	AD
1503	BM_36	F	9	84	0	6.21	3	33	AD
1543	BM_36	M	3.66667	85	3	14.68	6	33	AD
1570	BM_36	M	6.33333	84	2	11.57	6	33	AD
1667	BM_36	F	8.71667	95	3	11.92	6	33	AD
197	BM_36	F	2.91667	95	4	28.16	6	33	AD
238	BM_36	F	3.25	94	4	17.44	6	33	AD
273	BM_36	M	2	92	2	20.96	3	33	AD
275	BM_36	M	5	71	5	36	6	33	AD
285	BM_36	F	6	94	4	16.64	4	33	AD
286	BM_36	M	2.96667	69	5	33.6	6	33	AD
364	BM_36	F	2	84	5	20.4	6	33	AD
370	BM_36	M	2.66667	100	4	17.9	4	33	AD
381	BM_36	F	6.5	87	3	14.29	5	33	AD
399	BM_36	M	3	96	5	9.77	5	33	AD
425	BM_36	M	7.33333	62	4	24.69	6	33	AD
457	BM_36	F	2.91667	84	1	14.1	4	33	AD
51	BM_36	M	6.25	74	5	16.6	5	33	AD
642	BM_36	F	1.25	99	3	7.84	3	33	AD
650	BM_36	F	3.5	86	2	7.76	6	33	AD
708	BM_36	F	4.33333	78	2	19.12	6	33	AD
740	BM_36	F	11.3333	102	5	21.76	6	33	AD
778	BM_36	F	11.9167	74	3	27.04	6	33	AD
786	BM_36	F	4.41667	95	3	11.04	6	33	AD
801	BM_36	M	14.75	74	3	18.88	6	33	AD
852	BM_36	F	5.16667	87	2	9.04	6	33	AD
870	BM_36	F	2.33333	85	5	7.04	4	33	AD
1004	BM_36	M	5	75	0	0	1	33	Normal
1031	BM_36	M	4.21667	64	3	0	0	33	Normal
1036	BM_36	M	4.16667	93	0.5	0	0	33	Normal
1039	BM_36	M	5.25	85	0	0	2	33	Normal
1040	BM_36	F	4.75	74	0	0	2	33	Normal
1088	BM_36	M	14.9167	73	0	0	2	33	Normal
1131	BM_36	F	19.4167	81	1	0	2	33	Normal
1163	BM_36	F	16	78	0	0	2	33	Normal
1213	BM_36	M	25.75	74	0.5	0	1	33	Normal
1221	BM_36	M	2.75	68	0.5	0	2	33	Normal
1263	BM_36	F	3	73	0	0	1	33	Normal
1273	BM_36	M	20.9167	84	1	0	1	33	Normal
1335	BM_36	M	10.1667	95	0	0	2	33	Normal
1381	BM_36	M	19.1667	74	0	0	1	33	Normal
1401	BM_36	F	20.3333	61	0	0	1	33	Normal
1460	BM_36	F	7.25	96	0.5	1.53	1	33	Normal
1507	BM_36	F	4	77	0.5	0	2	33	Normal
1533	BM_36	M	10.1667	74	0.5	4.26	2	33	Normal
1645	BM_36	F	3.83333	103	0	2.81	1	33	Normal
2010	BM_36	M	18	70	0	0	0	33	Normal
232	BM_36	F	3	74	1	0	2	33	Normal
305	BM_36	F	5.08333	88	0.5	7.76	2	33	Normal
361	BM_36	F	1.41667	98	4	2.48	2	33	Normal
495	BM_36	M	4.25	69	0.5	0	1	33	Normal
551	BM_36	F	4.33333	85	0	4.08	2	33	Normal
725	BM_36	M	4.66667	101	1	3.04	1	33	Normal
757	BM_36	F	4.5	96	2	0	2	33	Normal
776	BM_36	M	4.08333	95	0.5	0	2	33	Normal
843	BM_36	M	7.56667	66	1	0	2	33	Normal
1105	BM_36	F	6.33333	90	4	5.59	6	34	AD
1287	BM_36	F	2.46667	94	4	4.59	6	34	AD
1289	BM_36	F	5	103	2	7.07	6	34	AD
1313	BM_36	F	3.83333	83	4	7.24	6	34	AD
1458	BM_36	F	15.75	64	3	27.6	6	34	AD
1623	BM_36	M	5.16667	85	3	23.03	6	34	AD
1673	BM_36	F	5.08333	96	1	5.96	5	34	AD
215	BM_36	F	3.83333	91	2	29.76	5	34	AD
216	BM_36	F	6.66667	84	4	17.6	4	34	AD
256	BM_36	F	5.5	99	1	8.48	5	34	AD
326	BM_36	M	2.91667	88	5	25.28	5	34	AD
348	BM_36	M	3.16667	80	3	22.4	5	34	AD
354	BM_36	F	4.75	93	5	9.36	5	34	AD
369	BM_36	F	6.58333	92	3	24.72	5	34	AD
392	BM_36	F	10	80	3	6.51	6	34	AD
434	BM_36	F	6	93	4	20.46	4	34	AD
462	BM_36	M	5.83333	87	1	18.56	3	34	AD
479	BM_36	M	6.25	74	2	41.44	6	34	AD
488	BM_36	F	14.5	87	2	25.36	6	34	AD
50	BM_36	F	5.25	85	5	15.22	6	34	AD
594	BM_36	F	3.16667	81	3	24.4	5	34	AD
609	BM_36	F	2.08333	83	3	27.04	6	34	AD
655	BM_36	M	9.83333	72	1	18.64	5	34	AD
675	BM_36	F	2.16667	85	5	18.88	5	34	AD
736	BM_36	F	4.33333	94	5	19.84	6	34	AD
755	BM_36	M	2.75	87	5	12.16	6	34	AD
782	BM_36	F	15.5	92	3	8	6	34	AD
1050	BM_36	F	4.25	78	1	0	0	34	Normal
1291	BM_36	M	21.0667	73	0.5	0	2	34	Normal
25	BM_36	F	3.41667	90	0	0	1	34	Normal
684	BM_36	F	18.5	84	0	0	1	34	Normal
972	BM_36	M	16.5833	74	0.5	0	2	34	Normal

## Sheet: C. Summary
							MSBB dataset
APOE	Female AD	Age		Braak score		Plaque burden		CDR	PMI	Female control	Age	Braak score	Plaque burden	CDR		PMI
e2/3	2	92±4.2		6		8.1±1.5		0.8±0.4	310±14.1	5	77±8.6	0.6±0.5	0.7±1.5	0.7±1.3		497±114.9
e3/3	26	91±7.3		5.4±1		12.3±6.7		3±1.2	347±241.1	13	83±12.3	1.7±0.5	1.4±2.4	0.7±1.1		447±393
e3/4	20	88±8.4		5.5±0.7		15.7±8.9		3±1.3	386±252.9	3	84±6	0.7±0.6	0	0.3±0.6		523±508.7
APOE	Male AD	Age		Braak score		Plaque burden		CDR	PMI	Male control	Age	Braak score	Plaque burden	CDR		PMI
e2/3	4	83±4.8		5.5±0.6		13.6±3.4		3.5±1.3	494±616.9	6	83±10.1	1.3±0.8	0.04±0.1	1.3±1.5		934±547.7
e3/3	11	81±12		5.4±1		19.1±9.4		3.7±1.2	307±220.6	16	79±11.8	1.3±0.8	0.5±1.3	0.6±0.8		604±440.8
e3/4	7	82±6.6		5.1±1		23.1±9.1		2.9±1.7	308±151.6	2	74±0.7	2	0	0.5		1129±190.2
ROSMAP dataset
APOE	Female AD	Age		Braak score		CogDX		MMSE	PMI	Female control	Age	CogDX	MMSE	MMSE		PMI
e2/3	9	89±1.1		4.3±0.7		2.3±1.4		21.7±9.3	6.8±3.4	8	86±5.5	1.4±0.5	1.5±1.1	28.3±2.1		8.1±5.9
e3/3	61	88±3.3		4.6±0.7		3.1±1.2		17.4±10.5	8.1±4.8	16	85±4.4	1.3±0.7	1.6±0.8	28.1±1.6		6.2±2.7
e3/4	47	88±2.9		4.6±0.7		3.5±1.1		14.4±9.7	7.4±4.8	3	84±7.6	1.7±0.6	1.7±0.6	27.3±2.3		13.8±10.5
APOE	Male AD	Age		Braak score		CogDX		MMSE	PMI	Male control	Age	Braak score	CogDX	MMSE		PMI
e2/3	2	89±0.7		4.5±0.7		5±1.4		22±2.8	21.7±27	7	82±8.6	1.3±0.5	2.3±1.4	26.9±2.7		4.8±1.7
e3/3	25	87±2.9		4±0.9		3.4±1.3		19.3±8.8	7±4.7	25	81±6.3	1.3±0.7	1.8±1.4	25.7±5.7		8.1±4.3
e3/4	19	86±4.4		4.7±0.7		3.5±1		13.5±10.5	6.3±2.1	1	77	1	1	29		2.5
