# Supplementary material for: Sex specific molecular networks and key drivers of Alzheimer’s disease
Source: Mol Neurodegener. 2023 Jun 20;18:39. doi: 10.1186/s13024-023-00624-5 (PMC10280841; doi:10.1186/s13024-023-00624-5)
Supplement: Supplementary file 2 — Additional file 2: Supplemental Table 2. Differential expression analysis of the comparisons of various groups as the combinations of sex, disease status, and APOE genotype. Multiple tests were adjusted using the Benjamini–Hochberg’sFDR method. Genes with an FDR adjusted p value less than 0.05 and fold changegreater than 1.2 were considered significant. A) Summary of the numbers of DEGsfrom different comparisons in different brain regionsreported in 2B and 2C. B) The DEGs in the PHG of the MSBB cohort from the comparisons of sex specific and APOE genotype specific AD versus control subjects as well as disease status and APOE genotype specific males versus females. C) The DEGs in the PFC from the ROSMAP cohort from the comparisons of sex and APOE genotype specific AD versus control subjects as well as disease status and APOE genotype specific males versus females. [file 13024_2023_624_MOESM2_ESM.xlsx]

## Sheet: Annotation
Differential expression analysis of the comparisons of various groups as the combinations of sex (male and female), disease status (AD and control), and APOE genotype (ε23, ε33, ε34). Multiple tests were adjusted using the Benjamini–Hochberg’s (BH) FDR method. Genes with an FDR adjusted p value less than 0.05 and fold change (FC) greater than 1.2 were considered significant. A) Summary of the num…

## Sheet: 2A. DEG_summary
	Cohort & Brain region
Comparison	MSBB BM_10	MSBB BM_22	MSBB BM_36	MSBB BM_44	ROSMAP DLPFC
AD.23 vs AD.33	0	0	1	0	0
AD.23 vs AD.34	0	0	0	0	0
AD.23 vs Normal.23	0	0	1	0	0
AD.33 vs AD.34	0	0	0	0	0
AD.33 vs Normal.33	10	11	4348	3	11
AD.34 vs Normal.34	0	1	0	0	0
AD vs Normal	10	1430	6698	8	253
F.AD.23 vs F.AD.33	0	0	1	0	0
F.AD.23 vs F.AD.34	0	0	0	0	0
F.AD.23 vs F.Normal.23	2	0	0	0	0
F.AD.23 vs M.AD.23	35	34	38	35	20
F.AD.33 vs F.AD.34	0	0	0	0	0
F.AD.33 vs F.Normal.33	1	0	3193	2	1
F.AD.33 vs M.AD.33	51	45	46	49	34
F.AD.34 vs F.Normal.34	1	0	1	1	0
F.AD.34 vs M.AD.34	52	39	109	42	25
F.AD vs F.Normal	0	0	7001	2	0
F.AD vs M.AD	67	63	289	61	43
F.Normal.23 vs F.Normal.33	0	0	0	0	0
F.Normal.23 vs F.Normal.34	0	0	2	0	0
F.Normal.23 vs M.Normal.23	149	36	36	36	18
F.Normal.33 vs F.Normal.34	0	0	0	1	0
F.Normal.33 vs M.Normal.33	43	44	45	46	28
F.Normal.34 vs M.Normal.34	5	0	27	0	0
F.Normal vs M.Normal	50	47	47	49	29
M.AD.23 vs M.AD.33	0	0	1	1	0
M.AD.23 vs M.AD.34	0	0	0	0	1
M.AD.23 vs M.Normal.23	0	0	2	0	0
M.AD.33 vs M.AD.34	0	0	0	0	0
M.AD.33 vs M.Normal.33	2	0	0	0	0
M.AD.34 vs M.Normal.34	0	8	0	2	0
M.AD vs M.Normal	0	0	1106	0	0
M.Normal.23 vs M.Normal.33	0	0	0	0	0
M.Normal.23 vs M.Normal.34	0	0	0	0	0
M.Normal.33 vs M.Normal.34	1	183	0	2	2
Normal.23 vs Normal.33	0	0	0	0	0
Normal.23 vs Normal.34	0	0	0	0	0
Normal.33 vs Normal.34	0	0	0	1	0

## Sheet: 2B. DEG_MSBB
GeneID	geneSymbol	logFC	AveExpr	t	P.Value	adj.P.Val	comparison
ENSG00000142973	CYP4B1	-3.54109	-0.16958	-5.73213	1.221e-06	0.0303603	AD.23 vs AD.33
ENSG00000225953	SATB2-AS1	-1.11843	0.0725029	-7.49055	1.21709e-06	0.0302629	AD.23 vs Normal.23
ENSG00000135912	TTLL4	0.431865	-0.0551902	6.3815	2.23416e-08	0.000100353	AD.33 vs Normal.33
ENSG00000142611	PRDM16	0.638839	-0.0993469	6.35022	2.53092e-08	0.000100353	AD.33 vs Normal.33
ENSG00000155363	MOV10	0.53561	-0.162114	6.29869	3.10735e-08	0.000100353	AD.33 vs Normal.33
ENSG00000102935	ZNF423	0.551192	0.00971632	6.58299	9.98065e-09	0.000100353	AD.33 vs Normal.33
ENSG00000101849	TBL1X	0.525147	-0.0435433	6.64779	7.69546e-09	0.000100353	AD.33 vs Normal.33
ENSG00000151743	AMN1	-0.40518	0.125723	-6.28906	3.22873e-08	0.000100353	AD.33 vs Normal.33
ENSG00000165899	OTOGL	-0.75142	0.0353352	-6.29577	3.14366e-08	0.000100353	AD.33 vs Normal.33
ENSG00000165801	ARHGEF40	0.575195	-0.0531397	6.40218	2.05723e-08	0.000100353	AD.33 vs Normal.33
ENSG00000135540	NHSL1	0.531784	-0.0132921	6.23015	4.08044e-08	0.00010114	AD.33 vs Normal.33
ENSG00000128849	CGNL1	0.624754	-0.0234113	6.20693	4.47433e-08	0.00010114	AD.33 vs Normal.33
ENSG00000239218	RPS20P22	0.896198	-0.157555	6.24765	3.80647e-08	0.00010114	AD.33 vs Normal.33
ENSG00000260336	RP11-395B7.7	0.634324	-0.0533516	6.10951	6.58153e-08	0.000126429	AD.33 vs Normal.33
ENSG00000134250	NOTCH2	0.473363	0.00200133	6.10841	6.61002e-08	0.000126429	AD.33 vs Normal.33
ENSG00000106591	MRPL32	-0.389587	0.0361745	-6.06182	7.94612e-08	0.00013172	AD.33 vs Normal.33
ENSG00000101132	PFDN4	-0.46083	0.129182	-6.07083	7.66825e-08	0.00013172	AD.33 vs Normal.33
ENSG00000161940	BCL6B	0.939934	-0.137849	6.02561	9.16637e-08	0.000142451	AD.33 vs Normal.33
ENSG00000136205	TNS3	0.573127	0.0569588	6.0063	9.89076e-08	0.000144667	AD.33 vs Normal.33
ENSG00000166689	PLEKHA7	0.635687	-0.125721	5.95543	1.20834e-07	0.000160821	AD.33 vs Normal.33
ENSG00000179604	CDC42EP4	0.564045	-0.0272041	5.93958	1.28599e-07	0.000160821	AD.33 vs Normal.33
ENSG00000224975	INE1	0.581274	-0.150134	5.93809	1.29355e-07	0.000160821	AD.33 vs Normal.33
ENSG00000110446	SLC15A3	0.503899	-0.0286634	5.89253	1.54682e-07	0.000161602	AD.33 vs Normal.33
ENSG00000173821	RNF213	0.393661	-0.0684782	5.87999	1.6248e-07	0.000161602	AD.33 vs Normal.33
ENSG00000132613	MTSS1L	0.547627	-0.0554175	5.88865	1.57052e-07	0.000161602	AD.33 vs Normal.33
ENSG00000146151	HMGCLL1	-0.409663	0.127369	-5.8824	1.60948e-07	0.000161602	AD.33 vs Normal.33
ENSG00000139160	METTL20	-0.314718	0.0916864	-5.91331	1.42574e-07	0.000161602	AD.33 vs Normal.33
ENSG00000112139	MDGA1	0.629498	-0.0378972	5.8693	1.69429e-07	0.000162032	AD.33 vs Normal.33
ENSG00000163083	INHBB	0.52764	-0.0314159	5.84666	1.85129e-07	0.00017049	AD.33 vs Normal.33
ENSG00000141510	TP53	0.683129	-0.0796329	5.82926	1.98175e-07	0.000173112	AD.33 vs Normal.33
ENSG00000152382	TADA1	-0.344114	0.0965916	-5.81094	2.12891e-07	0.000173112	AD.33 vs Normal.33
ENSG00000140836	ZFHX3	0.459289	-0.065732	5.80743	2.15824e-07	0.000173112	AD.33 vs Normal.33
ENSG00000152931	PART1	-0.764079	0.0235921	-5.81116	2.12703e-07	0.000173112	AD.33 vs Normal.33
ENSG00000101493	ZNF516	0.405882	-0.051846	5.78471	2.35847e-07	0.000177707	AD.33 vs Normal.33
ENSG00000182916	TCEAL7	-0.49919	0.147987	-5.78741	2.33382e-07	0.000177707	AD.33 vs Normal.33
ENSG00000124942	AHNAK	0.673579	-0.00798698	5.71462	3.09925e-07	0.000178334	AD.33 vs Normal.33
ENSG00000106571	GLI3	0.494061	0.00472548	5.6859	3.46533e-07	0.000178334	AD.33 vs Normal.33
ENSG00000128609	NDUFA5	-0.483279	0.160067	-5.68228	3.51433e-07	0.000178334	AD.33 vs Normal.33
ENSG00000143933	CALM2	-0.393874	0.126128	-5.69863	3.29808e-07	0.000178334	AD.33 vs Normal.33
ENSG00000226963	AC078883.4	0.639404	-0.125822	5.7487	2.71413e-07	0.000178334	AD.33 vs Normal.33
ENSG00000143842	SOX13	0.523595	-0.0613706	5.6965	3.32542e-07	0.000178334	AD.33 vs Normal.33
ENSG00000164050	PLXNB1	0.531207	-0.0562016	5.76441	2.55289e-07	0.000178334	AD.33 vs Normal.33
ENSG00000168309	FAM107A	0.676876	-0.0639556	5.71841	3.05382e-07	0.000178334	AD.33 vs Normal.33
ENSG00000031081	ARHGAP31	0.492951	0.00139342	5.72844	2.93692e-07	0.000178334	AD.33 vs Normal.33
ENSG00000175215	CTDSP2	0.386841	-0.0649279	5.70362	3.23472e-07	0.000178334	AD.33 vs Normal.33
ENSG00000165821	SALL2	0.386036	0.0512587	5.70004	3.28003e-07	0.000178334	AD.33 vs Normal.33
ENSG00000103742	IGDCC4	0.572804	-0.0986106	5.76255	2.57142e-07	0.000178334	AD.33 vs Normal.33
ENSG00000176171	BNIP3	-0.301834	0.0554807	-5.68548	3.47101e-07	0.000178334	AD.33 vs Normal.33
ENSG00000087903	RFX2	0.535245	-0.0837362	5.70457	3.22272e-07	0.000178334	AD.33 vs Normal.33
ENSG00000169271	HSPB3	-1.17096	0.00836261	-5.73351	2.87947e-07	0.000178334	AD.33 vs Normal.33
ENSG00000131196	NFATC1	0.634894	-0.124393	5.67335	3.63841e-07	0.000180938	AD.33 vs Normal.33
ENSG00000146535	GNA12	0.451739	-0.0856585	5.62776	4.34208e-07	0.000186148	AD.33 vs Normal.33
ENSG00000121988	ZRANB3	-0.274616	0.0407146	-5.6572	3.87374e-07	0.000186148	AD.33 vs Normal.33
ENSG00000183531	Z98256.1	0.526812	0.0281138	5.64062	4.13096e-07	0.000186148	AD.33 vs Normal.33
ENSG00000205730	ITPRIPL2	0.526351	-0.0332164	5.63026	4.3002e-07	0.000186148	AD.33 vs Normal.33
ENSG00000206337	HCP5	0.589	-0.0261433	5.63412	4.23637e-07	0.000186148	AD.33 vs Normal.33
ENSG00000114790	ARHGEF26	0.420322	-0.000371596	5.65524	3.90335e-07	0.000186148	AD.33 vs Normal.33
ENSG00000104365	IKBKB	0.328705	-0.0677112	5.64612	4.04377e-07	0.000186148	AD.33 vs Normal.33
ENSG00000171509	RXFP1	-0.797632	0.118201	-5.63827	4.16881e-07	0.000186148	AD.33 vs Normal.33
ENSG00000268927	FLJ00418	0.542386	-0.0598034	5.6148	4.56556e-07	0.000192411	AD.33 vs Normal.33
ENSG00000180488	FAM73A	-0.305529	0.0851324	-5.59862	4.86052e-07	0.000201051	AD.33 vs Normal.33
ENSG00000135097	MSI1	0.556449	-0.0841662	5.59483	4.93229e-07	0.000201051	AD.33 vs Normal.33
ENSG00000185650	ZFP36L1	0.704847	-0.0987411	5.58597	5.10412e-07	0.0002047	AD.33 vs Normal.33
ENSG00000118707	TGIF2	0.50259	-0.0226355	5.57996	5.22406e-07	0.000206184	AD.33 vs Normal.33
ENSG00000151320	AKAP6	-0.343018	0.0916397	-5.57041	5.42044e-07	0.000210593	AD.33 vs Normal.33
ENSG00000231858	AC067945.4	-0.906168	0.13522	-5.55074	5.84808e-07	0.00021396	AD.33 vs Normal.33
ENSG00000188786	MTF1	0.293773	-0.00117471	5.55774	5.69222e-07	0.00021396	AD.33 vs Normal.33
ENSG00000140678	ITGAX	0.73698	-0.0100953	5.53845	6.13189e-07	0.00021396	AD.33 vs Normal.33
ENSG00000111961	SASH1	0.418587	-0.00304402	5.54978	5.86968e-07	0.00021396	AD.33 vs Normal.33
ENSG00000086717	PPEF1	-0.844469	0.134637	-5.52557	6.44418e-07	0.00021396	AD.33 vs Normal.33
ENSG00000126016	AMOT	0.409442	0.0381368	5.52923	6.35386e-07	0.00021396	AD.33 vs Normal.33
ENSG00000196935	SRGAP1	0.443939	-0.0741292	5.5379	6.14496e-07	0.00021396	AD.33 vs Normal.33
ENSG00000183779	ZNF703	0.508863	-0.0531334	5.52918	6.35499e-07	0.00021396	AD.33 vs Normal.33
ENSG00000077150	NFKB2	0.89693	-0.229993	5.53551	6.20186e-07	0.00021396	AD.33 vs Normal.33
ENSG00000148737	TCF7L2	0.40429	-0.0569103	5.53672	6.17307e-07	0.00021396	AD.33 vs Normal.33
ENSG00000089327	FXYD5	0.648859	-0.0778741	5.52518	6.45364e-07	0.00021396	AD.33 vs Normal.33
ENSG00000135424	ITGA7	0.445594	-0.122321	5.49505	7.24763e-07	0.000236616	AD.33 vs Normal.33
ENSG00000197256	KANK2	0.668651	-0.0664715	5.4922	7.32733e-07	0.000236616	AD.33 vs Normal.33
ENSG00000163536	SERPINI1	-0.676376	0.143817	-5.48448	7.5483e-07	0.000239026	AD.33 vs Normal.33
ENSG00000248455	RP11-321E2.3	-0.795724	-0.0131113	-5.4829	7.59423e-07	0.000239026	AD.33 vs Normal.33
ENSG00000204520	MICA	0.521066	-0.173478	5.46826	8.03357e-07	0.000249693	AD.33 vs Normal.33
ENSG00000232119	MCTS1	-0.396884	0.0969183	-5.46067	8.27131e-07	0.000253909	AD.33 vs Normal.33
ENSG00000148204	CRB2	0.541428	-0.0726347	5.45583	8.42643e-07	0.000255516	AD.33 vs Normal.33
ENSG00000196739	COL27A1	0.733695	-0.110948	5.45229	8.54148e-07	0.000255884	AD.33 vs Normal.33
ENSG00000168653	NDUFS5	-0.351799	0.090011	-5.44797	8.68432e-07	0.000257066	AD.33 vs Normal.33
ENSG00000168010	ATG16L2	0.317746	-0.08746	5.44441	8.80374e-07	0.000257535	AD.33 vs Normal.33
ENSG00000165169	DYNLT3	-0.541752	0.149962	-5.43868	8.99933e-07	0.000260196	AD.33 vs Normal.33
ENSG00000257096	AE000658.22	0.447864	0.115169	5.42871	9.35e-07	0.000267227	AD.33 vs Normal.33
ENSG00000079308	TNS1	0.565356	-0.0781516	5.42572	9.45789e-07	0.000267239	AD.33 vs Normal.33
ENSG00000229776	C4B-AS1	1.04664	-0.162112	5.42242	9.57803e-07	0.000267593	AD.33 vs Normal.33
ENSG00000186854	TRABD2A	-0.587477	0.0302222	-5.41524	9.8453e-07	0.000272004	AD.33 vs Normal.33
ENSG00000138378	STAT4	-0.905465	0.0937524	-5.40736	1.01466e-06	0.000277247	AD.33 vs Normal.33
ENSG00000180998	GPR137C	-0.457743	0.09004	-5.39982	1.04438e-06	0.000282266	AD.33 vs Normal.33
ENSG00000074047	GLI2	0.790531	-0.164726	5.39344	1.07017e-06	0.000283273	AD.33 vs Normal.33
ENSG00000167202	TBC1D2B	0.27967	-0.0881278	5.39327	1.07089e-06	0.000283273	AD.33 vs Normal.33
ENSG00000152804	HHEX	0.581052	0.0521783	5.37053	1.16812e-06	0.00030574	AD.33 vs Normal.33
ENSG00000184384	MAML2	0.533065	0.0295895	5.36037	1.21432e-06	0.000307519	AD.33 vs Normal.33
ENSG00000109670	FBXW7	-0.548292	0.142759	-5.35821	1.22439e-06	0.000307519	AD.33 vs Normal.33
ENSG00000269694	AC005197.2	0.688848	-0.224032	5.36264	1.20384e-06	0.000307519	AD.33 vs Normal.33
ENSG00000146197	SCUBE3	0.366697	-0.112705	5.3544	1.2423e-06	0.000308898	AD.33 vs Normal.33
ENSG00000264630	RP11-4F22.2	0.450493	-0.206797	5.34921	1.26714e-06	0.000311954	AD.33 vs Normal.33
ENSG00000136521	NDUFB5	-0.357519	0.116372	-5.34627	1.28142e-06	0.000312378	AD.33 vs Normal.33
ENSG00000166484	MAPK7	0.371434	-0.0673626	5.3343	1.34126e-06	0.000313097	AD.33 vs Normal.33
ENSG00000184076	UQCR10	-0.387248	0.106934	-5.3338	1.34382e-06	0.000313097	AD.33 vs Normal.33
ENSG00000224389	C4B	1.08915	-0.137952	5.33446	1.34046e-06	0.000313097	AD.33 vs Normal.33
ENSG00000172493	AFF1	0.2972	-0.0306094	5.34138	1.30553e-06	0.000313097	AD.33 vs Normal.33
ENSG00000138193	PLCE1	0.516459	-0.0105219	5.33312	1.34733e-06	0.000313097	AD.33 vs Normal.33
ENSG00000137713	PPP2R1B	0.323575	-0.0380926	5.31752	1.42979e-06	0.000315759	AD.33 vs Normal.33
ENSG00000111863	ADTRP	-0.721116	-0.0346056	-5.32263	1.40226e-06	0.000315759	AD.33 vs Normal.33
ENSG00000186310	NAP1L3	-0.486427	0.127388	-5.32025	1.41502e-06	0.000315759	AD.33 vs Normal.33
ENSG00000072657	TRHDE	-0.625318	0.109305	-5.31626	1.43669e-06	0.000315759	AD.33 vs Normal.33
ENSG00000089169	RPH3A	-0.714715	0.0169825	-5.30984	1.47218e-06	0.000315759	AD.33 vs Normal.33
ENSG00000259589	RP11-317G6.1	-0.308076	0.0384408	-5.31647	1.43553e-06	0.000315759	AD.33 vs Normal.33
ENSG00000173548	SNX33	0.50984	-0.090667	5.32016	1.41547e-06	0.000315759	AD.33 vs Normal.33
ENSG00000064655	EYA2	0.602348	-0.0768387	5.30968	1.47308e-06	0.000315759	AD.33 vs Normal.33
ENSG00000253372	RP11-44N11.1	0.645017	-0.104663	5.31184	1.46104e-06	0.000315759	AD.33 vs Normal.33
ENSG00000164877	MICALL2	0.549685	-0.183921	5.3004	1.52601e-06	0.00031849	AD.33 vs Normal.33
ENSG00000043355	ZIC2	0.716645	0.00979426	5.30102	1.52243e-06	0.00031849	AD.33 vs Normal.33
ENSG00000216863	LY86-AS1	-0.581583	0.146218	-5.30412	1.50458e-06	0.00031849	AD.33 vs Normal.33
ENSG00000105137	SYDE1	0.603772	-0.0386591	5.29633	1.54986e-06	0.00031849	AD.33 vs Normal.33
ENSG00000166801	FAM111A	0.555126	-0.0168012	5.2884	1.59723e-06	0.000319026	AD.33 vs Normal.33
ENSG00000106524	ANKMY2	-0.383311	0.126599	-5.28108	1.64228e-06	0.000319026	AD.33 vs Normal.33
ENSG00000264456	RP11-848P1.2	0.809234	-0.0618422	5.29333	1.56763e-06	0.000319026	AD.33 vs Normal.33
ENSG00000055070	SZRD1	0.357286	-0.00680787	5.28306	1.63002e-06	0.000319026	AD.33 vs Normal.33
ENSG00000079841	RIMS1	-0.329266	0.0554666	-5.28637	1.60963e-06	0.000319026	AD.33 vs Normal.33
ENSG00000125347	IRF1	0.655377	-0.127223	5.28785	1.60062e-06	0.000319026	AD.33 vs Normal.33
ENSG00000263069	CTD-2047H16.4	0.370909	-0.0815823	5.27819	1.66042e-06	0.000319554	AD.33 vs Normal.33
ENSG00000162687	KCNT2	-0.347569	-0.0090176	-5.27063	1.70881e-06	0.000319554	AD.33 vs Normal.33
ENSG00000165029	ABCA1	0.603102	-0.049368	5.27297	1.69369e-06	0.000319554	AD.33 vs Normal.33
ENSG00000258177	RP11-394J1.2	0.762378	-0.0798972	5.27591	1.67487e-06	0.000319554	AD.33 vs Normal.33
ENSG00000149451	ADAM33	0.756873	-0.120217	5.27056	1.70926e-06	0.000319554	AD.33 vs Normal.33
ENSG00000164619	BMPER	-0.484598	0.00126573	-5.26225	1.76399e-06	0.000320673	AD.33 vs Normal.33
ENSG00000135862	LAMC1	0.277961	-0.03765	5.26172	1.76757e-06	0.000320673	AD.33 vs Normal.33
ENSG00000124782	RREB1	0.514032	-0.110986	5.26226	1.7639e-06	0.000320673	AD.33 vs Normal.33
ENSG00000164919	COX6C	-0.415504	0.135327	-5.25991	1.77973e-06	0.000320673	AD.33 vs Normal.33
ENSG00000104894	CD37	0.650626	-0.116349	5.25157	1.83693e-06	0.000328599	AD.33 vs Normal.33
ENSG00000162804	SNED1	0.463032	-0.116743	5.24737	1.86639e-06	0.000329134	AD.33 vs Normal.33
ENSG00000198838	RYR3	0.492131	-0.11143	5.2475	1.86551e-06	0.000329134	AD.33 vs Normal.33
ENSG00000175395	ZNF25	-0.409253	0.129241	-5.24475	1.885e-06	0.000330073	AD.33 vs Normal.33
ENSG00000078549	ADCYAP1R1	0.351073	0.0338532	5.23614	1.94753e-06	0.000331926	AD.33 vs Normal.33
ENSG00000214106	AC093726.6	0.330033	0.015236	5.23094	1.98627e-06	0.000331926	AD.33 vs Normal.33
ENSG00000152518	ZFP36L2	0.629805	-0.0805546	5.22902	2.00078e-06	0.000331926	AD.33 vs Normal.33
ENSG00000228382	ITPKB-IT1	0.88273	-0.146255	5.23641	1.94554e-06	0.000331926	AD.33 vs Normal.33
ENSG00000123178	SPRYD7	-0.311291	0.060433	-5.24023	1.91756e-06	0.000331926	AD.33 vs Normal.33
ENSG00000114023	FAM162A	-0.380701	0.10544	-5.23211	1.97745e-06	0.000331926	AD.33 vs Normal.33
ENSG00000157470	FAM81A	-0.587575	0.115893	-5.22811	2.00766e-06	0.000331926	AD.33 vs Normal.33
ENSG00000173040	EVC2	0.679458	-0.0874302	5.22705	2.01572e-06	0.000331926	AD.33 vs Normal.33
ENSG00000024422	EHD2	0.541533	-0.0864216	5.22713	2.0151e-06	0.000331926	AD.33 vs Normal.33
ENSG00000125398	SOX9	0.556827	-0.0372852	5.22206	2.05412e-06	0.000336025	AD.33 vs Normal.33
ENSG00000169020	ATP5I	-0.378965	0.0378032	-5.21679	2.09555e-06	0.000340561	AD.33 vs Normal.33
ENSG00000261215	RP11-195F19.30	-0.430745	0.0157069	-5.2111	2.14112e-06	0.000345707	AD.33 vs Normal.33
ENSG00000129055	ANAPC13	-0.349974	0.118168	-5.20762	2.16949e-06	0.000345797	AD.33 vs Normal.33
ENSG00000249436	CTD-2023N9.3	-0.88086	0.129643	-5.20806	2.16584e-06	0.000345797	AD.33 vs Normal.33
ENSG00000135940	COX5B	-0.417201	0.104105	-5.19076	2.31216e-06	0.000346851	AD.33 vs Normal.33
ENSG00000144320	KIAA1715	-0.286919	0.0863759	-5.18562	2.35744e-06	0.000346851	AD.33 vs Normal.33
ENSG00000129244	ATP1B2	0.58635	-0.08085	5.19996	2.23318e-06	0.000346851	AD.33 vs Normal.33
ENSG00000173660	UQCRH	-0.489575	0.148202	-5.19212	2.30033e-06	0.000346851	AD.33 vs Normal.33
ENSG00000018625	ATP1A2	0.415818	-0.0277715	5.18666	2.34824e-06	0.000346851	AD.33 vs Normal.33
ENSG00000143772	ITPKB	0.65701	-0.133485	5.19437	2.28084e-06	0.000346851	AD.33 vs Normal.33
ENSG00000010810	FYN	0.279691	0.01657	5.18966	2.32181e-06	0.000346851	AD.33 vs Normal.33
ENSG00000180044	C3orf80	-0.738046	0.0976547	-5.19909	2.24052e-06	0.000346851	AD.33 vs Normal.33
ENSG00000230925	RP11-176F3.7	0.580722	-0.0842361	5.18724	2.3431e-06	0.000346851	AD.33 vs Normal.33
ENSG00000087266	SH3BP2	0.591026	-0.123706	5.20475	2.19317e-06	0.000346851	AD.33 vs Normal.33
ENSG00000071564	TCF3	0.435084	-0.0499165	5.18972	2.32129e-06	0.000346851	AD.33 vs Normal.33
ENSG00000113645	WWC1	0.294699	0.0217569	5.197	2.25834e-06	0.000346851	AD.33 vs Normal.33
ENSG00000237159	RP11-296L22.4	0.663012	-0.103693	5.18294	2.38144e-06	0.00034832	AD.33 vs Normal.33
ENSG00000257550	RP11-793H13.3	0.43246	-0.0648857	5.17654	2.43971e-06	0.000354756	AD.33 vs Normal.33
ENSG00000124067	SLC12A4	0.465057	-0.077524	5.17169	2.48475e-06	0.000357385	AD.33 vs Normal.33
ENSG00000182492	BGN	0.746619	-0.146578	5.1707	2.49396e-06	0.000357385	AD.33 vs Normal.33
ENSG00000018408	WWTR1	0.720881	-0.0509464	5.16845	2.51528e-06	0.000357385	AD.33 vs Normal.33
ENSG00000095637	SORBS1	0.333255	-0.0462335	5.16897	2.51029e-06	0.000357385	AD.33 vs Normal.33
ENSG00000104881	PPP1R13L	0.651583	-0.0694815	5.16022	2.59456e-06	0.000366555	AD.33 vs Normal.33
ENSG00000101680	LAMA1	0.55947	-0.0463061	5.15671	2.62901e-06	0.000367671	AD.33 vs Normal.33
ENSG00000250979	RP11-656G20.1	-0.751379	0.0548727	-5.15641	2.63203e-06	0.000367671	AD.33 vs Normal.33
ENSG00000181061	HIGD1A	-0.416086	0.141979	-5.15027	2.69359e-06	0.000368031	AD.33 vs Normal.33
ENSG00000179636	TPPP2	0.582839	-0.12414	5.15025	2.69381e-06	0.000368031	AD.33 vs Normal.33
ENSG00000164749	HNF4G	0.678661	0.0380356	5.1525	2.6711e-06	0.000368031	AD.33 vs Normal.33
ENSG00000258114	CTA-109P11.4	0.58364	-0.0243479	5.15194	2.67672e-06	0.000368031	AD.33 vs Normal.33
ENSG00000235008	RP3-497J21.1	0.491987	-0.0722571	5.1464	2.73316e-06	0.000371366	AD.33 vs Normal.33
ENSG00000115507	OTX1	0.648248	-0.0684067	5.14406	2.75737e-06	0.000371585	AD.33 vs Normal.33
ENSG00000163386	NBPF10	0.368616	-0.0849746	5.14336	2.76466e-06	0.000371585	AD.33 vs Normal.33
ENSG00000121310	ECHDC2	0.376417	-0.105757	5.13596	2.84266e-06	0.000380015	AD.33 vs Normal.33
ENSG00000105939	ZC3HAV1	0.443091	-0.0285512	5.12869	2.92145e-06	0.000386393	AD.33 vs Normal.33
ENSG00000142961	MOB3C	0.483404	-0.134595	5.12876	2.92077e-06	0.000386393	AD.33 vs Normal.33
ENSG00000245148	ARAP1-AS2	0.494944	-0.0813211	5.12527	2.95929e-06	0.000389326	AD.33 vs Normal.33
ENSG00000165832	TRUB1	-0.470839	0.147433	-5.12385	2.9751e-06	0.000389347	AD.33 vs Normal.33
ENSG00000224093	RP5-1033H22.2	0.474955	-0.00229921	5.11854	3.03516e-06	0.000395126	AD.33 vs Normal.33
ENSG00000155760	FZD7	0.67457	-0.0687821	5.11272	3.10222e-06	0.000395601	AD.33 vs Normal.33
ENSG00000013392	RWDD2A	-0.328934	0.0988175	-5.11446	3.08203e-06	0.000395601	AD.33 vs Normal.33
ENSG00000102034	ELF4	0.715193	-0.15783	5.11001	3.13397e-06	0.000395601	AD.33 vs Normal.33
ENSG00000170439	METTL7B	0.683603	-0.00782415	5.10788	3.1591e-06	0.000395601	AD.33 vs Normal.33
ENSG00000027075	PRKCH	0.49654	-0.0231779	5.10729	3.16608e-06	0.000395601	AD.33 vs Normal.33
ENSG00000259462	RP11-752G15.3	0.44921	-0.0819309	5.11132	3.11854e-06	0.000395601	AD.33 vs Normal.33
ENSG00000205517	RGL3	0.628255	-0.227668	5.1082	3.15529e-06	0.000395601	AD.33 vs Normal.33
ENSG00000126267	COX6B1	-0.38982	0.0735962	-5.11076	3.12507e-06	0.000395601	AD.33 vs Normal.33
ENSG00000146386	ABRACL	-0.48414	0.138481	-5.10389	3.20679e-06	0.0003967	AD.33 vs Normal.33
ENSG00000105699	LSR	0.46463	-0.0911197	5.10443	3.20027e-06	0.0003967	AD.33 vs Normal.33
ENSG00000196576	PLXNB2	0.430172	-0.0961897	5.09313	3.33893e-06	0.000408978	AD.33 vs Normal.33
ENSG00000132688	NES	0.504487	-0.0560368	5.09383	3.33016e-06	0.000408978	AD.33 vs Normal.33
ENSG00000092929	UNC13D	0.674844	-0.237538	5.08646	3.42353e-06	0.000413234	AD.33 vs Normal.33
ENSG00000162599	NFIA	0.412678	-0.00192417	5.08753	3.4098e-06	0.000413234	AD.33 vs Normal.33
ENSG00000135736	CCDC102A	0.919566	-0.09131	5.08884	3.39313e-06	0.000413234	AD.33 vs Normal.33
ENSG00000101096	NFATC2	0.651638	-0.00887372	5.07996	3.50788e-06	0.000421369	AD.33 vs Normal.33
ENSG00000144857	BOC	0.388937	-0.0726818	5.07415	3.58508e-06	0.000428573	AD.33 vs Normal.33
ENSG00000117298	ECE1	0.378782	-0.0792709	5.06932	3.65063e-06	0.000429171	AD.33 vs Normal.33
ENSG00000241697	TMEFF1	-0.342607	0.116078	-5.0687	3.65913e-06	0.000429171	AD.33 vs Normal.33
ENSG00000167550	RHEBL1	-0.710785	0.0507365	-5.07129	3.6238e-06	0.000429171	AD.33 vs Normal.33
ENSG00000122873	CISD1	-0.485347	0.132868	-5.06577	3.69944e-06	0.000431861	AD.33 vs Normal.33
ENSG00000251349	MSANTD3-TMEFF1	-0.348066	0.116986	-5.06015	3.77802e-06	0.000434552	AD.33 vs Normal.33
ENSG00000246451	RP11-894P9.1	0.381532	-0.183091	5.05791	3.80987e-06	0.000434552	AD.33 vs Normal.33
ENSG00000077782	FGFR1	0.377794	-0.0738687	5.05869	3.79883e-06	0.000434552	AD.33 vs Normal.33
ENSG00000099204	ABLIM1	0.275899	0.0405097	5.06167	3.75658e-06	0.000434552	AD.33 vs Normal.33
ENSG00000236714	AC005592.1	-1.04861	0.0249203	-5.05998	3.78042e-06	0.000434552	AD.33 vs Normal.33
ENSG00000214353	RP11-394B2.4	0.448828	-0.0664955	5.05578	3.84037e-06	0.000435924	AD.33 vs Normal.33
ENSG00000111669	TPI1	-0.512168	0.0991795	-5.05342	3.87449e-06	0.000435924	AD.33 vs Normal.33
ENSG00000074527	NTN4	-0.472522	0.0971975	-5.05443	3.85977e-06	0.000435924	AD.33 vs Normal.33
ENSG00000075790	BCAP29	-0.313168	0.11338	-5.04487	4.00026e-06	0.000439743	AD.33 vs Normal.33
ENSG00000115282	TTC31	0.373696	-0.0800525	5.03809	4.10297e-06	0.000439743	AD.33 vs Normal.33
ENSG00000138411	HECW2	-0.287524	0.0418505	-5.04385	4.01556e-06	0.000439743	AD.33 vs Normal.33
ENSG00000187144	SPATA21	0.378258	0.00721841	5.04121	4.05535e-06	0.000439743	AD.33 vs Normal.33
ENSG00000152022	LIX1L	0.317091	0.0218026	5.03865	4.09439e-06	0.000439743	AD.33 vs Normal.33
ENSG00000143603	KCNN3	0.498284	0.0153854	5.03925	4.08528e-06	0.000439743	AD.33 vs Normal.33
ENSG00000197959	DNM3	-0.332161	0.0816366	-5.03898	4.08934e-06	0.000439743	AD.33 vs Normal.33
ENSG00000187186	RP11-195F19.5	-0.433271	0.044433	-5.04023	4.07026e-06	0.000439743	AD.33 vs Normal.33
ENSG00000132664	POLR3F	-0.287137	0.094391	-5.04389	4.0149e-06	0.000439743	AD.33 vs Normal.33
ENSG00000023287	RB1CC1	-0.314172	0.0618301	-5.04064	4.06399e-06	0.000439743	AD.33 vs Normal.33
ENSG00000104765	BNIP3L	-0.302203	0.100343	-5.03532	4.14559e-06	0.000442404	AD.33 vs Normal.33
ENSG00000186212	SOWAHB	-0.809194	0.0872664	-5.03269	4.18651e-06	0.000443351	AD.33 vs Normal.33
ENSG00000148848	ADAM12	0.513549	-0.0564948	5.03132	4.20796e-06	0.000443351	AD.33 vs Normal.33
ENSG00000185305	ARL15	-0.394414	0.0696877	-5.03191	4.1988e-06	0.000443351	AD.33 vs Normal.33
ENSG00000139668	WDFY2	0.31628	-0.0608788	5.02477	4.31223e-06	0.00045242	AD.33 vs Normal.33
ENSG00000168056	LTBP3	0.463836	-0.0709233	5.02226	4.35288e-06	0.000454766	AD.33 vs Normal.33
ENSG00000106624	AEBP1	0.95766	-0.253194	5.01464	4.47831e-06	0.000464242	AD.33 vs Normal.33
ENSG00000163820	FYCO1	0.40895	-0.0898088	5.01448	4.48092e-06	0.000464242	AD.33 vs Normal.33
ENSG00000117906	RCN2	-0.267462	0.0787022	-5.01308	4.50437e-06	0.000464735	AD.33 vs Normal.33
ENSG00000016391	CHDH	0.436306	-0.0586606	5.01053	4.54749e-06	0.000467166	AD.33 vs Normal.33
ENSG00000127540	UQCR11	-0.300546	0.070189	-5.00947	4.56551e-06	0.000467166	AD.33 vs Normal.33
ENSG00000151500	THYN1	-0.308024	0.0744082	-5.00231	4.68905e-06	0.000470978	AD.33 vs Normal.33
ENSG00000157927	RADIL	0.46009	-0.0953324	5.00211	4.69247e-06	0.000470978	AD.33 vs Normal.33
ENSG00000128284	APOL3	0.619308	-0.0656423	5.00075	4.71641e-06	0.000470978	AD.33 vs Normal.33
ENSG00000261759	RP11-626G11.3	0.511411	0.0182676	5.00318	4.67381e-06	0.000470978	AD.33 vs Normal.33
ENSG00000129636	ITFG1	-0.450506	0.165206	-5.0028	4.68036e-06	0.000470978	AD.33 vs Normal.33
ENSG00000245864	CTC-467M3.1	-0.573519	0.0539085	-5.00164	4.70079e-06	0.000470978	AD.33 vs Normal.33
ENSG00000230922	RP4-753M9.1	0.819679	-0.118125	4.99636	4.79418e-06	0.000476829	AD.33 vs Normal.33
ENSG00000169871	TRIM56	0.564384	-0.110618	4.99001	4.90887e-06	0.000478663	AD.33 vs Normal.33
ENSG00000263874	LINC00672	-0.411636	0.124604	-4.99052	4.89958e-06	0.000478663	AD.33 vs Normal.33
ENSG00000123119	NECAB1	-0.567728	0.140654	-4.99135	4.88434e-06	0.000478663	AD.33 vs Normal.33
ENSG00000104490	NCALD	-0.694337	0.117341	-4.99119	4.88729e-06	0.000478663	AD.33 vs Normal.33
ENSG00000086062	B4GALT1	0.516312	-0.0854378	4.98778	4.94979e-06	0.000480768	AD.33 vs Normal.33
ENSG00000172819	RARG	0.391836	-0.068882	4.97768	5.13927e-06	0.000497229	AD.33 vs Normal.33
ENSG00000114405	C3orf14	-0.386087	0.124556	-4.97593	5.17279e-06	0.000498532	AD.33 vs Normal.33
ENSG00000187079	TEAD1	0.31924	0.0348644	4.9681	5.32566e-06	0.000500915	AD.33 vs Normal.33
ENSG00000040531	CTNS	0.374962	-0.106463	4.96507	5.38609e-06	0.000500915	AD.33 vs Normal.33
ENSG00000133065	SLC41A1	0.284598	-0.0329223	4.96611	5.3652e-06	0.000500915	AD.33 vs Normal.33
ENSG00000156639	ZFAND3	0.26556	-0.0382064	4.96408	5.40589e-06	0.000500915	AD.33 vs Normal.33
ENSG00000187601	MAGEH1	-0.396303	0.102073	-4.97228	5.24363e-06	0.000500915	AD.33 vs Normal.33
ENSG00000185008	ROBO2	-0.491946	0.137113	-4.97107	5.26725e-06	0.000500915	AD.33 vs Normal.33
ENSG00000240695	RP11-102M11.1	0.556954	-0.141118	4.96744	5.33866e-06	0.000500915	AD.33 vs Normal.33
ENSG00000205981	DNAJC19	-0.26919	0.0747456	-4.97177	5.25353e-06	0.000500915	AD.33 vs Normal.33
ENSG00000132000	PODNL1	0.69688	-0.0331345	4.96853	5.31722e-06	0.000500915	AD.33 vs Normal.33
ENSG00000130517	PGPEP1	0.330447	-0.0718577	4.96842	5.31943e-06	0.000500915	AD.33 vs Normal.33
ENSG00000198961	PJA2	-0.433708	0.120555	-4.96342	5.41911e-06	0.000500915	AD.33 vs Normal.33
ENSG00000246363	RP11-13A1.1	-1.1438	0.093155	-4.96107	5.46671e-06	0.000503443	AD.33 vs Normal.33
ENSG00000162636	FAM102B	-0.429842	0.0906772	-4.95947	5.49929e-06	0.000504575	AD.33 vs Normal.33
ENSG00000229847	EMX2OS	0.483606	-0.00297371	4.94707	5.75825e-06	0.000524551	AD.33 vs Normal.33
ENSG00000113387	SUB1	-0.443165	0.164368	-4.94703	5.75919e-06	0.000524551	AD.33 vs Normal.33
ENSG00000167863	ATP5H	-0.372354	0.129257	-4.94427	5.81836e-06	0.000528006	AD.33 vs Normal.33
ENSG00000103657	HERC1	-0.280219	0.0525518	-4.94238	5.85936e-06	0.000529793	AD.33 vs Normal.33
ENSG00000185272	RBM11	-0.507321	0.126601	-4.938	5.95535e-06	0.000532069	AD.33 vs Normal.33
ENSG00000066557	LRRC40	-0.311706	0.0923588	-4.93804	5.9544e-06	0.000532069	AD.33 vs Normal.33
ENSG00000170540	ARL6IP1	-0.340718	0.148776	-4.93569	6.00664e-06	0.000532069	AD.33 vs Normal.33
ENSG00000103035	PSMD7	-0.291494	0.0984938	-4.93541	6.01292e-06	0.000532069	AD.33 vs Normal.33
ENSG00000067445	TRO	-0.334729	0.00729929	-4.94011	5.90891e-06	0.000532069	AD.33 vs Normal.33
ENSG00000197860	SGTB	-0.419412	0.102615	-4.9367	5.98421e-06	0.000532069	AD.33 vs Normal.33
ENSG00000006453	BAIAP2L1	0.466235	-0.100923	4.93065	6.11983e-06	0.000536045	AD.33 vs Normal.33
ENSG00000188987	HIST1H4D	-0.468427	0.0578647	-4.9298	6.13929e-06	0.000536045	AD.33 vs Normal.33
ENSG00000234062	RP11-308D16.4	0.539931	-0.137816	4.9295	6.14607e-06	0.000536045	AD.33 vs Normal.33
ENSG00000172215	CXCR6	0.512514	-0.0817782	4.92817	6.17631e-06	0.000536045	AD.33 vs Normal.33
ENSG00000165023	DIRAS2	-0.610471	0.0926314	-4.93224	6.08384e-06	0.000536045	AD.33 vs Normal.33
ENSG00000164830	OXR1	-0.543407	0.117835	-4.9277	6.1872e-06	0.000536045	AD.33 vs Normal.33
ENSG00000232300	FAM215B	0.740153	-0.0381623	4.92145	6.33198e-06	0.000543903	AD.33 vs Normal.33
ENSG00000187244	BCAM	0.549961	-0.0721743	4.92096	6.34353e-06	0.000543903	AD.33 vs Normal.33
ENSG00000162889	MAPKAPK2	0.417067	-0.0715811	4.91918	6.38548e-06	0.000544176	AD.33 vs Normal.33
ENSG00000165678	GHITM	-0.387548	0.143038	-4.91897	6.39049e-06	0.000544176	AD.33 vs Normal.33
ENSG00000003147	ICA1	-0.359044	0.0873117	-4.91764	6.42198e-06	0.000544991	AD.33 vs Normal.33
ENSG00000149054	ZNF215	-0.452232	0.0014552	-4.91495	6.4863e-06	0.000545306	AD.33 vs Normal.33
ENSG00000143727	ACP1	-0.289256	0.115546	-4.90885	6.63438e-06	0.000545306	AD.33 vs Normal.33
ENSG00000256309	AC009469.1	0.495315	-0.0544818	4.90842	6.64499e-06	0.000545306	AD.33 vs Normal.33
ENSG00000153944	MSI2	0.339571	-0.0372082	4.90899	6.63096e-06	0.000545306	AD.33 vs Normal.33
ENSG00000260198	RP11-441F2.2	0.530273	-0.0810019	4.90893	6.63239e-06	0.000545306	AD.33 vs Normal.33
ENSG00000147180	ZNF711	-0.316931	0.138398	-4.91412	6.50621e-06	0.000545306	AD.33 vs Normal.33
ENSG00000205041	CTC-425O23.2	0.527677	-0.227589	4.90962	6.61556e-06	0.000545306	AD.33 vs Normal.33
ENSG00000145555	MYO10	0.43799	0.00728697	4.91191	6.55974e-06	0.000545306	AD.33 vs Normal.33
ENSG00000040341	STAU2	-0.337871	0.0889423	-4.90444	6.74353e-06	0.000551572	AD.33 vs Normal.33
ENSG00000040731	CDH10	-0.404494	0.0740941	-4.90211	6.80197e-06	0.000554528	AD.33 vs Normal.33
ENSG00000186462	NAP1L2	-0.566603	0.13218	-4.8993	6.8729e-06	0.00055848	AD.33 vs Normal.33
ENSG00000158560	DYNC1I1	-0.472215	0.118994	-4.896	6.95729e-06	0.000561665	AD.33 vs Normal.33
ENSG00000140853	NLRC5	0.649177	-0.144043	4.89234	7.05202e-06	0.000567471	AD.33 vs Normal.33
ENSG00000149313	AASDHPPT	-0.381276	0.132486	-4.88918	7.13492e-06	0.000568468	AD.33 vs Normal.33
ENSG00000136261	BZW2	-0.370884	0.0890381	-4.88934	7.13057e-06	0.000568468	AD.33 vs Normal.33
ENSG00000107643	MAPK8	-0.327562	0.0877479	-4.89031	7.10518e-06	0.000568468	AD.33 vs Normal.33
ENSG00000204147	ASAH2B	-0.530777	0.155018	-4.88839	7.15586e-06	0.000568468	AD.33 vs Normal.33
ENSG00000169604	ANTXR1	0.583226	0.0418719	4.87197	7.60296e-06	0.000594489	AD.33 vs Normal.33
ENSG00000118733	OLFM3	-0.739057	0.162331	-4.87229	7.59383e-06	0.000594489	AD.33 vs Normal.33
ENSG00000161847	RAVER1	0.371951	-0.0831943	4.87264	7.58402e-06	0.000594489	AD.33 vs Normal.33
ENSG00000158985	CDC42SE2	-0.317696	0.118916	-4.87208	7.5997e-06	0.000594489	AD.33 vs Normal.33
ENSG00000173805	HAP1	0.5799	-0.150138	4.86658	7.75548e-06	0.000597741	AD.33 vs Normal.33
ENSG00000264853	RP11-16C1.2	0.435276	-0.156958	4.86791	7.71754e-06	0.000597741	AD.33 vs Normal.33
ENSG00000223802	CERS1	0.439676	-0.0485629	4.86787	7.7187e-06	0.000597741	AD.33 vs Normal.33
ENSG00000175471	MCTP1	-0.345828	0.0790431	-4.86704	7.74233e-06	0.000597741	AD.33 vs Normal.33
ENSG00000111052	LIN7A	-0.446822	0.145756	-4.86385	7.8339e-06	0.000601203	AD.33 vs Normal.33
ENSG00000166833	NAV2	0.293503	-0.062125	4.86195	7.88916e-06	0.000601724	AD.33 vs Normal.33
ENSG00000186951	PPARA	0.412228	-0.0387849	4.86058	7.929e-06	0.000601724	AD.33 vs Normal.33
ENSG00000147421	HMBOX1	0.276379	-0.00528022	4.86264	7.86895e-06	0.000601724	AD.33 vs Normal.33
ENSG00000251442	RP11-792D21.2	1.0637	0.0241964	4.86029	7.93748e-06	0.000601724	AD.33 vs Normal.33
ENSG00000267519	CTD-3252C9.4	0.75844	-0.148991	4.85901	7.97496e-06	0.000602728	AD.33 vs Normal.33
ENSG00000170482	SLC23A1	0.500626	-0.0269837	4.85696	8.03549e-06	0.000605462	AD.33 vs Normal.33
ENSG00000056487	PHF21B	0.506788	-0.123495	4.85223	8.17692e-06	0.000612407	AD.33 vs Normal.33
ENSG00000260121	RP5-1142A6.9	0.598506	-0.105524	4.84726	8.32786e-06	0.000621838	AD.33 vs Normal.33
ENSG00000233123	RP5-1059M17.1	-1.04097	0.125997	-4.84562	8.37827e-06	0.000623156	AD.33 vs Normal.33
ENSG00000171206	TRIM8	0.328657	-0.0185121	4.84506	8.39563e-06	0.000623156	AD.33 vs Normal.33
ENSG00000175505	CLCF1	0.592698	-0.210401	4.84261	8.47164e-06	0.000623892	AD.33 vs Normal.33
ENSG00000167191	GPRC5B	0.431182	0.00877481	4.84231	8.48081e-06	0.000623892	AD.33 vs Normal.33
ENSG00000166716	ZNF592	0.265516	-0.0211834	4.84372	8.43708e-06	0.000623892	AD.33 vs Normal.33
ENSG00000157680	DGKI	-0.380449	0.0765297	-4.84124	8.5143e-06	0.000624508	AD.33 vs Normal.33
ENSG00000253159	PCDHGA12	0.351791	0.000344327	4.83884	8.58981e-06	0.000628193	AD.33 vs Normal.33
ENSG00000267272	RP5-1052I5.1	-0.559966	0.0241282	-4.83641	8.66705e-06	0.00063177	AD.33 vs Normal.33
ENSG00000253250	RP11-122A3.2	-0.577523	0.117794	-4.83491	8.71494e-06	0.00063177	AD.33 vs Normal.33
ENSG00000175309	AGXT2L2	0.303336	-0.122543	4.83523	8.70471e-06	0.00063177	AD.33 vs Normal.33
ENSG00000168961	LGALS9	0.654008	-0.107754	4.83284	8.7815e-06	0.000631865	AD.33 vs Normal.33
ENSG00000197146	AL133458.1	0.472631	-0.131563	4.83403	8.7433e-06	0.000631865	AD.33 vs Normal.33
ENSG00000198836	OPA1	-0.312287	0.143394	-4.8325	8.79249e-06	0.000631865	AD.33 vs Normal.33
ENSG00000262903	RP11-235E17.6	0.523267	-0.221902	4.83114	8.83676e-06	0.000632282	AD.33 vs Normal.33
ENSG00000266728	AC015688.3	0.283203	-0.0288562	4.82842	8.92544e-06	0.000632282	AD.33 vs Normal.33
ENSG00000120265	PCMT1	-0.481727	0.15818	-4.82856	8.92108e-06	0.000632282	AD.33 vs Normal.33
ENSG00000198683	AC012615.1	0.453759	-0.0555992	4.82847	8.92396e-06	0.000632282	AD.33 vs Normal.33
ENSG00000085231	TAF9	-0.309232	0.114153	-4.8299	8.87711e-06	0.000632282	AD.33 vs Normal.33
ENSG00000143198	MGST3	-0.297194	0.0851709	-4.82566	9.01656e-06	0.000636922	AD.33 vs Normal.33
ENSG00000257038	RP11-800A3.7	0.780228	-0.103934	4.82277	9.11286e-06	0.000641902	AD.33 vs Normal.33
ENSG00000166889	PATL1	0.263924	0.000536736	4.81788	9.27813e-06	0.00064506	AD.33 vs Normal.33
ENSG00000171791	BCL2	0.298863	0.0353174	4.8176	9.28741e-06	0.00064506	AD.33 vs Normal.33
ENSG00000196353	CPNE4	-0.58995	0.0476793	-4.81891	9.24292e-06	0.00064506	AD.33 vs Normal.33
ENSG00000137076	TLN1	0.391316	-0.0942768	4.81802	9.27333e-06	0.00064506	AD.33 vs Normal.33
ENSG00000120896	SORBS3	0.508156	-0.110492	4.81954	9.22153e-06	0.00064506	AD.33 vs Normal.33
ENSG00000145087	STXBP5L	-0.486103	0.130242	-4.81632	9.33145e-06	0.000645177	AD.33 vs Normal.33
ENSG00000078668	VDAC3	-0.407722	0.115939	-4.81593	9.34467e-06	0.000645177	AD.33 vs Normal.33
ENSG00000170525	PFKFB3	0.495502	-0.132126	4.81528	9.36694e-06	0.000645177	AD.33 vs Normal.33
ENSG00000070718	AP3M2	-0.386146	0.105535	-4.81059	9.52983e-06	0.00065278	AD.33 vs Normal.33
ENSG00000170275	CRTAP	0.316809	0.0146913	4.80808	9.61801e-06	0.00065521	AD.33 vs Normal.33
ENSG00000124440	HIF3A	0.674386	-0.122015	4.80871	9.59577e-06	0.00065521	AD.33 vs Normal.33
ENSG00000139505	MTMR6	-0.326513	0.122297	-4.80643	9.67629e-06	0.000655588	AD.33 vs Normal.33
ENSG00000113966	ARL6	-0.3601	0.0979333	-4.80709	9.65287e-06	0.000655588	AD.33 vs Normal.33
ENSG00000242889	Metazoa_SRP	1.02151	-0.308766	4.80389	9.76684e-06	0.000659925	AD.33 vs Normal.33
ENSG00000203668	CHML	-0.49992	0.0861648	-4.79986	9.9124e-06	0.000667945	AD.33 vs Normal.33
ENSG00000183864	TOB2	0.393741	-0.0577261	4.79754	9.99723e-06	0.00067003	AD.33 vs Normal.33
ENSG00000159352	PSMD4	-0.269816	0.0396339	-4.79678	1.00248e-05	0.000670075	AD.33 vs Normal.33
ENSG00000129675	ARHGEF6	0.36045	0.0397532	4.7907	1.02508e-05	0.000680582	AD.33 vs Normal.33
ENSG00000165458	INPPL1	0.410336	-0.0807426	4.78873	1.03252e-05	0.000682807	AD.33 vs Normal.33
ENSG00000225442	MPRIP-AS1	0.471941	-0.190768	4.78521	1.04593e-05	0.00068443	AD.33 vs Normal.33
ENSG00000184371	CSF1	0.711676	-0.0895341	4.78514	1.0462e-05	0.00068443	AD.33 vs Normal.33
ENSG00000129566	TEP1	0.409015	-0.113788	4.78448	1.04873e-05	0.00068443	AD.33 vs Normal.33
ENSG00000205683	DPF3	0.33862	-0.0424261	4.78565	1.04425e-05	0.00068443	AD.33 vs Normal.33
ENSG00000263499	RP11-118E18.4	0.596705	-0.170628	4.78198	1.05839e-05	0.000684881	AD.33 vs Normal.33
ENSG00000267491	CTD-2373H9.5	0.704682	-0.056942	4.78282	1.05512e-05	0.000684881	AD.33 vs Normal.33
ENSG00000233602	ERI3-IT1	0.524374	-0.140687	4.78145	1.06044e-05	0.000684881	AD.33 vs Normal.33
ENSG00000143473	KCNH1	-0.393024	0.0615286	-4.78183	1.05896e-05	0.000684881	AD.33 vs Normal.33
ENSG00000081189	MEF2C	-0.59099	0.149112	-4.77972	1.06717e-05	0.000687438	AD.33 vs Normal.33
ENSG00000182158	CREB3L2	0.381072	-0.0285532	4.77522	1.08487e-05	0.000692882	AD.33 vs Normal.33
ENSG00000117115	PADI2	0.58182	-0.00391219	4.77335	1.09234e-05	0.000692882	AD.33 vs Normal.33
ENSG00000186350	RXRA	0.451035	-0.0835468	4.77358	1.09142e-05	0.000692882	AD.33 vs Normal.33
ENSG00000134955	SLC37A2	0.511625	-0.0134741	4.77117	1.10107e-05	0.000695335	AD.33 vs Normal.33
ENSG00000143479	DYRK3	0.417243	-0.0502469	4.77099	1.1018e-05	0.000695335	AD.33 vs Normal.33
ENSG00000164600	NEUROD6	-1.05072	0.172086	-4.76603	1.122e-05	0.000703085	AD.33 vs Normal.33
ENSG00000196950	SLC39A10	-0.541489	0.169362	-4.76551	1.12412e-05	0.000703085	AD.33 vs Normal.33
ENSG00000143819	EPHX1	0.43875	-0.0486193	4.7652	1.12539e-05	0.000703085	AD.33 vs Normal.33
ENSG00000153130	SCOC	-0.393086	0.136416	-4.76599	1.12214e-05	0.000703085	AD.33 vs Normal.33
ENSG00000122584	NXPH1	-0.509274	0.117666	-4.75689	1.16011e-05	0.000719353	AD.33 vs Normal.33
ENSG00000139574	NPFF	0.577944	-0.0916263	4.75489	1.16863e-05	0.000721041	AD.33 vs Normal.33
ENSG00000150625	GPM6A	-0.358418	0.128622	-4.75545	1.16622e-05	0.000721041	AD.33 vs Normal.33
ENSG00000162337	LRP5	0.520489	-0.0714254	4.75105	1.18512e-05	0.000721911	AD.33 vs Normal.33
ENSG00000224804	AC004878.2	0.765876	-0.200842	4.74851	1.19617e-05	0.000721911	AD.33 vs Normal.33
ENSG00000099937	SERPIND1	0.403847	-0.160216	4.74857	1.1959e-05	0.000721911	AD.33 vs Normal.33
ENSG00000100345	MYH9	0.381472	-0.0734581	4.75063	1.18694e-05	0.000721911	AD.33 vs Normal.33
ENSG00000166681	NGFRAP1	-0.407336	0.105077	-4.75061	1.18703e-05	0.000721911	AD.33 vs Normal.33
ENSG00000148411	NACC2	0.396504	-0.0247051	4.74973	1.19084e-05	0.000721911	AD.33 vs Normal.33
ENSG00000186106	ANKRD46	-0.348352	0.109683	-4.753	1.17672e-05	0.000721911	AD.33 vs Normal.33
ENSG00000105559	PLEKHA4	0.792283	-0.159551	4.75279	1.17761e-05	0.000721911	AD.33 vs Normal.33
ENSG00000172974	AC007318.5	-0.342882	0.0913854	-4.74748	1.20069e-05	0.000722883	AD.33 vs Normal.33
ENSG00000102471	NDFIP2	-0.475378	0.123575	-4.74643	1.20529e-05	0.000723902	AD.33 vs Normal.33
ENSG00000179915	NRXN1	-0.373551	0.0941914	-4.74327	1.21928e-05	0.000730541	AD.33 vs Normal.33
ENSG00000231768	RP5-855F14.1	0.813434	-0.136308	4.73477	1.25769e-05	0.000746978	AD.33 vs Normal.33
ENSG00000009844	VTA1	-0.341377	0.113585	-4.73454	1.25873e-05	0.000746978	AD.33 vs Normal.33
ENSG00000130699	TAF4	0.350329	-0.0338957	4.73355	1.26331e-05	0.000747911	AD.33 vs Normal.33
ENSG00000260733	RP11-264L1.4	0.549499	-0.0271299	4.73288	1.26639e-05	0.00074795	AD.33 vs Normal.33
ENSG00000166922	SCG5	-0.476508	0.116308	-4.73223	1.26939e-05	0.00074795	AD.33 vs Normal.33
ENSG00000197355	UAP1L1	0.487481	-0.125921	4.73039	1.27794e-05	0.000751202	AD.33 vs Normal.33
ENSG00000125356	NDUFA1	-0.346126	0.101089	-4.72631	1.29709e-05	0.000757091	AD.33 vs Normal.33
ENSG00000113597	C5orf44	-0.309102	0.0951206	-4.72719	1.29291e-05	0.000757091	AD.33 vs Normal.33
ENSG00000104112	SCG3	-0.358806	0.103865	-4.72389	1.30859e-05	0.000761632	AD.33 vs Normal.33
ENSG00000076554	TPD52	-0.331287	0.0779864	-4.72299	1.31286e-05	0.000761632	AD.33 vs Normal.33
ENSG00000105784	RUNDC3B	-0.323694	0.0965928	-4.71819	1.33605e-05	0.000770841	AD.33 vs Normal.33
ENSG00000260005	AC027601.1	0.457679	-0.0945719	4.71817	1.33614e-05	0.000770841	AD.33 vs Normal.33
ENSG00000233899	RP4-742C19.8	0.364765	-0.106478	4.71647	1.34442e-05	0.000772034	AD.33 vs Normal.33
ENSG00000143155	TIPRL	-0.333047	0.0986124	-4.71673	1.34317e-05	0.000772034	AD.33 vs Normal.33
ENSG00000130055	GDPD2	0.644552	-0.0672226	4.7135	1.35905e-05	0.000776845	AD.33 vs Normal.33
ENSG00000050327	ARHGEF5	0.955874	-0.106263	4.71175	1.36771e-05	0.00078	AD.33 vs Normal.33
ENSG00000198618	PPIAP22	-0.493155	0.0635844	-4.70976	1.37768e-05	0.000781667	AD.33 vs Normal.33
ENSG00000188906	LRRK2	-0.274177	0.0354577	-4.70928	1.38006e-05	0.000781667	AD.33 vs Normal.33
ENSG00000166987	MBD6	0.431254	-0.107357	4.71017	1.37561e-05	0.000781667	AD.33 vs Normal.33
ENSG00000137766	UNC13C	-0.400126	0.0771138	-4.70737	1.38969e-05	0.000785331	AD.33 vs Normal.33
ENSG00000177119	ANO6	0.476577	0.00443603	4.70589	1.39721e-05	0.000786009	AD.33 vs Normal.33
ENSG00000197324	LRP10	0.505814	-0.0618874	4.70627	1.39528e-05	0.000786009	AD.33 vs Normal.33
ENSG00000186635	ARAP1	0.297702	-0.0997178	4.70222	1.41599e-05	0.000786425	AD.33 vs Normal.33
ENSG00000065320	NTN1	0.561174	-0.077247	4.70462	1.4037e-05	0.000786425	AD.33 vs Normal.33
ENSG00000248201	RP4-671G15.3	0.405168	-0.0300956	4.7027	1.4135e-05	0.000786425	AD.33 vs Normal.33
ENSG00000059691	PET112	-0.292131	0.0137356	-4.70204	1.41693e-05	0.000786425	AD.33 vs Normal.33
ENSG00000148498	PARD3	0.44106	-0.00378056	4.70244	1.41483e-05	0.000786425	AD.33 vs Normal.33
ENSG00000177051	FBXO46	0.291226	-0.0460373	4.70236	1.41526e-05	0.000786425	AD.33 vs Normal.33
ENSG00000082781	ITGB5	0.470874	-0.0155748	4.70045	1.42512e-05	0.000789211	AD.33 vs Normal.33
ENSG00000116117	PARD3B	0.514319	-0.0315331	4.6985	1.43529e-05	0.000791321	AD.33 vs Normal.33
ENSG00000111252	SH2B3	0.288752	-0.0208306	4.6985	1.43527e-05	0.000791321	AD.33 vs Normal.33
ENSG00000152034	MCHR2	-0.733905	0.0915541	-4.69546	1.45125e-05	0.000798348	AD.33 vs Normal.33
ENSG00000225891	RP3-476K8.3	0.483016	0.0264122	4.69477	1.45488e-05	0.000798581	AD.33 vs Normal.33
ENSG00000147065	MSN	0.540042	-0.0656495	4.69414	1.45819e-05	0.000798631	AD.33 vs Normal.33
ENSG00000151376	ME3	-0.285344	0.0308921	-4.69304	1.46403e-05	0.000799415	AD.33 vs Normal.33
ENSG00000130283	GDF1	0.446516	-0.032354	4.69221	1.46846e-05	0.000799415	AD.33 vs Normal.33
ENSG00000137693	YAP1	0.513726	-0.0152565	4.68993	1.48067e-05	0.000803197	AD.33 vs Normal.33
ENSG00000104044	OCA2	-0.451041	-0.0989949	-4.68956	1.48268e-05	0.000803197	AD.33 vs Normal.33
ENSG00000169567	HINT1	-0.410361	0.147866	-4.68801	1.49105e-05	0.000805976	AD.33 vs Normal.33
ENSG00000175497	DPP10	-0.333654	0.126023	-4.68694	1.49684e-05	0.00080735	AD.33 vs Normal.33
ENSG00000184988	TMEM106A	0.66414	-0.186057	4.68509	1.50694e-05	0.000811038	AD.33 vs Normal.33
ENSG00000179954	SSC5D	0.693724	-0.0421626	4.68349	1.51573e-05	0.000814011	AD.33 vs Normal.33
ENSG00000255467	RP11-144G7.2	-0.292415	0.062861	-4.68024	1.53373e-05	0.000820472	AD.33 vs Normal.33
ENSG00000061273	HDAC7	0.366018	-0.131522	4.68012	1.53436e-05	0.000820472	AD.33 vs Normal.33
ENSG00000178764	ZHX2	0.398833	-0.019992	4.67768	1.54801e-05	0.000824224	AD.33 vs Normal.33
ENSG00000182400	TRAPPC6B	-0.306071	0.100175	-4.67634	1.5556e-05	0.000824732	AD.33 vs Normal.33
ENSG00000170899	GSTA4	-0.333196	0.0795289	-4.67513	1.5624e-05	0.000826576	AD.33 vs Normal.33
ENSG00000158545	ZC3H18	0.331297	-0.0731815	4.67386	1.56967e-05	0.000828657	AD.33 vs Normal.33
ENSG00000179603	GRM8	-0.43601	0.0751925	-4.67304	1.57432e-05	0.000829354	AD.33 vs Normal.33
ENSG00000115944	COX7A2L	-0.317339	0.10272	-4.67229	1.57859e-05	0.000829558	AD.33 vs Normal.33
ENSG00000144749	LRIG1	0.442193	-0.0253109	4.67122	1.58472e-05	0.000829558	AD.33 vs Normal.33
ENSG00000018236	CNTN1	-0.290445	0.143043	-4.67158	1.58265e-05	0.000829558	AD.33 vs Normal.33
ENSG00000232888	RPS11P5	0.508426	-0.0851057	4.67062	1.58818e-05	0.000829622	AD.33 vs Normal.33
ENSG00000100519	PSMC6	-0.302808	0.0921707	-4.6698	1.59294e-05	0.000830205	AD.33 vs Normal.33
ENSG00000178209	PLEC	0.446075	-0.0990724	4.66927	1.59597e-05	0.000830205	AD.33 vs Normal.33
ENSG00000074964	ARHGEF10L	0.306423	-0.0466933	4.66692	1.60964e-05	0.000835325	AD.33 vs Normal.33
ENSG00000198569	SLC34A3	0.71804	-0.146929	4.66637	1.61284e-05	0.000835325	AD.33 vs Normal.33
ENSG00000148841	ITPRIP	0.520915	-0.156996	4.66585	1.61589e-05	0.000835325	AD.33 vs Normal.33
ENSG00000006704	GTF2IRD1	0.28965	-0.100368	4.66413	1.62602e-05	0.000835569	AD.33 vs Normal.33
ENSG00000069509	FUNDC1	-0.28984	0.150297	-4.66406	1.62644e-05	0.000835569	AD.33 vs Normal.33
ENSG00000180964	TCEAL8	-0.291297	0.115313	-4.6643	1.62499e-05	0.000835569	AD.33 vs Normal.33
ENSG00000213132	AC022498.1	0.505544	-0.160934	4.66328	1.63105e-05	0.000836207	AD.33 vs Normal.33
ENSG00000261490	RP11-448G15.3	0.5209	-0.0635892	4.66172	1.64026e-05	0.0008392	AD.33 vs Normal.33
ENSG00000104435	STMN2	-0.751781	0.180169	-4.66052	1.64741e-05	0.000839405	AD.33 vs Normal.33
ENSG00000120251	GRIA2	-0.380188	0.0778112	-4.66095	1.64487e-05	0.000839405	AD.33 vs Normal.33
ENSG00000150457	LATS2	0.522848	-0.0792368	4.65814	1.66169e-05	0.000843223	AD.33 vs Normal.33
ENSG00000187922	LCN10	1.35246	-0.274065	4.65647	1.67175e-05	0.0008466	AD.33 vs Normal.33
ENSG00000135250	SRPK2	-0.270914	0.0785733	-4.65479	1.68197e-05	0.000848372	AD.33 vs Normal.33
ENSG00000167280	ENGASE	0.377627	-0.125113	4.65214	1.69823e-05	0.000848372	AD.33 vs Normal.33
ENSG00000117152	RGS4	-0.942791	0.190581	-4.65337	1.69067e-05	0.000848372	AD.33 vs Normal.33
ENSG00000067177	PHKA1	0.405663	0.0449027	4.65449	1.68382e-05	0.000848372	AD.33 vs Normal.33
ENSG00000061794	MRPS35	-0.281589	0.114642	-4.65263	1.69516e-05	0.000848372	AD.33 vs Normal.33
ENSG00000075089	ACTR6	-0.343861	0.0879261	-4.65257	1.69554e-05	0.000848372	AD.33 vs Normal.33
ENSG00000170370	EMX2	0.541839	0.0697341	4.65199	1.69913e-05	0.000848372	AD.33 vs Normal.33
ENSG00000176406	RIMS2	-0.319831	0.0568693	-4.6501	1.7108e-05	0.000851872	AD.33 vs Normal.33
ENSG00000177045	SIX5	0.691032	-0.0480403	4.64974	1.71299e-05	0.000851872	AD.33 vs Normal.33
ENSG00000170653	ATF7	0.316014	-0.0494854	4.64666	1.73224e-05	0.000858013	AD.33 vs Normal.33
ENSG00000131095	GFAP	0.809962	-0.189077	4.64426	1.74734e-05	0.000863771	AD.33 vs Normal.33
ENSG00000103449	SALL1	0.413034	0.00675188	4.64313	1.75451e-05	0.000865592	AD.33 vs Normal.33
ENSG00000184730	APOBR	0.75421	-0.15973	4.64235	1.75948e-05	0.000866325	AD.33 vs Normal.33
ENSG00000266714	MYO15B	0.546174	-0.192953	4.63752	1.79049e-05	0.000869541	AD.33 vs Normal.33
ENSG00000267801	RP11-552F3.9	0.731028	-0.205333	4.63935	1.77866e-05	0.000869541	AD.33 vs Normal.33
ENSG00000069712	KIAA1107	-0.452511	0.125407	-4.63783	1.78846e-05	0.000869541	AD.33 vs Normal.33
ENSG00000196924	FLNA	0.621363	-0.162381	4.63795	1.78769e-05	0.000869541	AD.33 vs Normal.33
ENSG00000148400	NOTCH1	0.512402	-0.0353867	4.63832	1.78527e-05	0.000869541	AD.33 vs Normal.33
ENSG00000100968	NFATC4	0.529503	-0.0724199	4.63996	1.77473e-05	0.000869541	AD.33 vs Normal.33
ENSG00000240184	PCDHGC3	0.345404	0.0132299	4.63878	1.78232e-05	0.000869541	AD.33 vs Normal.33
ENSG00000255168	RP11-458D21.5	0.338911	-0.0705915	4.63663	1.79621e-05	0.000870619	AD.33 vs Normal.33
ENSG00000189108	IL1RAPL2	-0.695597	0.0292413	-4.63479	1.80822e-05	0.000871344	AD.33 vs Normal.33
ENSG00000196072	BLOC1S2	-0.298881	0.146614	-4.63484	1.80792e-05	0.000871344	AD.33 vs Normal.33
ENSG00000234290	AC116366.6	0.410415	-0.129329	4.6356	1.80291e-05	0.000871344	AD.33 vs Normal.33
ENSG00000003402	CFLAR	0.355915	-0.0628511	4.62994	1.84019e-05	0.000872072	AD.33 vs Normal.33
ENSG00000235121	RP11-90L20.2	0.448303	-0.128612	4.63139	1.83058e-05	0.000872072	AD.33 vs Normal.33
ENSG00000119408	NEK6	0.368234	-0.0711259	4.63175	1.82822e-05	0.000872072	AD.33 vs Normal.33
ENSG00000067182	TNFRSF1A	0.534827	-0.110343	4.63062	1.83571e-05	0.000872072	AD.33 vs Normal.33
ENSG00000138190	EXOC6	-0.293386	0.0870305	-4.63099	1.83325e-05	0.000872072	AD.33 vs Normal.33
ENSG00000269560	CTD-2192J16.21	0.593039	-0.0331913	4.63264	1.8223e-05	0.000872072	AD.33 vs Normal.33
ENSG00000050748	MAPK9	-0.362025	0.112942	-4.62886	1.8474e-05	0.000873303	AD.33 vs Normal.33
ENSG00000237996	RP11-258A12.3	0.581204	-0.135848	4.62743	1.85699e-05	0.000876169	AD.33 vs Normal.33
ENSG00000166535	A2ML1	0.556835	0.0487393	4.62539	1.87067e-05	0.000880949	AD.33 vs Normal.33
ENSG00000249852	AC145676.2	0.716545	-0.25494	4.62432	1.87792e-05	0.000882695	AD.33 vs Normal.33
ENSG00000172020	GAP43	-0.593533	0.164923	-4.6225	1.89032e-05	0.000885178	AD.33 vs Normal.33
ENSG00000104885	DOT1L	0.548451	-0.125775	4.62289	1.88765e-05	0.000885178	AD.33 vs Normal.33
ENSG00000183773	AIFM3	0.375244	-0.0414216	4.62189	1.89448e-05	0.000885455	AD.33 vs Normal.33
ENSG00000177432	NAP1L5	-0.557937	0.125625	-4.62033	1.90522e-05	0.000888803	AD.33 vs Normal.33
ENSG00000148925	BTBD10	-0.315139	0.122237	-4.61796	1.92155e-05	0.000889692	AD.33 vs Normal.33
ENSG00000232581	AC079742.4	-0.382593	0.0514821	-4.61695	1.92859e-05	0.000889692	AD.33 vs Normal.33
ENSG00000048052	HDAC9	-0.288309	0.0378722	-4.61713	1.92732e-05	0.000889692	AD.33 vs Normal.33
ENSG00000091972	CD200	-0.487497	0.165941	-4.618	1.92126e-05	0.000889692	AD.33 vs Normal.33
ENSG00000175287	PHYHD1	0.643752	-0.000395635	4.61939	1.91168e-05	0.000889692	AD.33 vs Normal.33
ENSG00000167173	C15orf39	0.392149	-0.0966255	4.61711	1.9275e-05	0.000889692	AD.33 vs Normal.33
ENSG00000151247	EIF4E	-0.283211	0.0911405	-4.61636	1.93271e-05	0.000889943	AD.33 vs Normal.33
ENSG00000100979	PLTP	0.436016	-0.100836	4.61505	1.94183e-05	0.000892487	AD.33 vs Normal.33
ENSG00000112333	NR2E1	0.379631	0.0410263	4.60867	1.9871e-05	0.000906628	AD.33 vs Normal.33
ENSG00000172037	LAMB2	0.479974	-0.0466932	4.60971	1.97962e-05	0.000906628	AD.33 vs Normal.33
ENSG00000173402	DAG1	0.264735	0.0215426	4.60939	1.98195e-05	0.000906628	AD.33 vs Normal.33
ENSG00000164332	UBLCP1	-0.309593	0.137006	-4.60697	1.99926e-05	0.000910468	AD.33 vs Normal.33
ENSG00000235681	AC008746.5	0.62815	-0.117886	4.60514	2.01254e-05	0.000914841	AD.33 vs Normal.33
ENSG00000134802	SLC43A3	0.60527	-0.0701873	4.60288	2.02898e-05	0.000918956	AD.33 vs Normal.33
ENSG00000079432	CIC	0.435918	-0.0706582	4.60325	2.02629e-05	0.000918956	AD.33 vs Normal.33
ENSG00000163032	VSNL1	-0.612376	0.150061	-4.60133	2.04039e-05	0.00092244	AD.33 vs Normal.33
ENSG00000166123	GPT2	0.342372	-0.0429463	4.59974	2.05206e-05	0.000926036	AD.33 vs Normal.33
ENSG00000074706	IPCEF1	-0.661985	0.120667	-4.59776	2.06677e-05	0.000930983	AD.33 vs Normal.33
ENSG00000144227	NXPH2	-1.04934	0.127618	-4.59222	2.10841e-05	0.000941213	AD.33 vs Normal.33
ENSG00000069702	TGFBR3	0.444586	-0.0110301	4.5927	2.10478e-05	0.000941213	AD.33 vs Normal.33
ENSG00000267702	RP11-53B2.2	0.400621	-0.126946	4.59292	2.10316e-05	0.000941213	AD.33 vs Normal.33
ENSG00000197943	PLCG2	0.549982	-0.0384027	4.59239	2.10716e-05	0.000941213	AD.33 vs Normal.33
ENSG00000156735	BAG4	-0.359168	0.124355	-4.59261	2.10548e-05	0.000941213	AD.33 vs Normal.33
ENSG00000168438	CDC40	-0.301769	0.099274	-4.58751	2.1445e-05	0.000955611	AD.33 vs Normal.33
ENSG00000164209	SLC25A46	-0.360478	0.117067	-4.58588	2.15711e-05	0.000959509	AD.33 vs Normal.33
ENSG00000258604	AL161668.5	0.522231	-0.109588	4.58537	2.16107e-05	0.000959556	AD.33 vs Normal.33
ENSG00000197345	MRPL21	-0.414014	0.0782485	-4.58319	2.17805e-05	0.000960234	AD.33 vs Normal.33
ENSG00000140740	UQCRC2	-0.282061	0.108293	-4.5833	2.17723e-05	0.000960234	AD.33 vs Normal.33
ENSG00000155254	MARVELD1	0.44711	-0.125782	4.58328	2.17741e-05	0.000960234	AD.33 vs Normal.33
ENSG00000103653	CSK	0.273576	-0.0444269	4.58214	2.18637e-05	0.000962196	AD.33 vs Normal.33
ENSG00000196262	PPIA	-0.360043	0.118636	-4.57917	2.2098e-05	0.000968179	AD.33 vs Normal.33
ENSG00000112186	CAP2	-0.511132	0.164123	-4.5796	2.20639e-05	0.000968179	AD.33 vs Normal.33
ENSG00000103769	RAB11A	-0.285334	0.127567	-4.57894	2.21164e-05	0.000968179	AD.33 vs Normal.33
ENSG00000162733	DDR2	0.530408	-0.0194135	4.57832	2.21655e-05	0.000968619	AD.33 vs Normal.33
ENSG00000172888	ZNF621	0.287308	-0.0126754	4.57709	2.22641e-05	0.000971224	AD.33 vs Normal.33
ENSG00000172260	NEGR1	-0.535949	0.13048	-4.57607	2.23459e-05	0.000973083	AD.33 vs Normal.33
ENSG00000241449	RP11-545G3.1	0.571135	-0.150601	4.57319	2.2578e-05	0.0009804	AD.33 vs Normal.33
ENSG00000159314	ARHGAP27	0.437037	-0.116835	4.57253	2.26322e-05	0.0009804	AD.33 vs Normal.33
ENSG00000256463	SALL3	0.504394	0.0571682	4.57272	2.26169e-05	0.0009804	AD.33 vs Normal.33
ENSG00000071082	RPL31	-0.301985	0.0534528	-4.57166	2.27026e-05	0.000981741	AD.33 vs Normal.33
ENSG00000180611	MB21D2	-0.462842	0.0885156	-4.5703	2.28146e-05	0.000983163	AD.33 vs Normal.33
ENSG00000104936	DMPK	0.455697	-0.140013	4.57043	2.28032e-05	0.000983163	AD.33 vs Normal.33
ENSG00000227512	RP11-413M3.4	0.844729	-0.094088	4.56496	2.32565e-05	0.000997023	AD.33 vs Normal.33
ENSG00000214688	C10orf105	0.976851	-0.114347	4.56324	2.33999e-05	0.000999723	AD.33 vs Normal.33
ENSG00000120885	CLU	0.307192	-0.00452687	4.56233	2.34769e-05	0.00100129	AD.33 vs Normal.33
ENSG00000077942	FBLN1	0.524911	-0.0519453	4.5608	2.36065e-05	0.0010051	AD.33 vs Normal.33
ENSG00000186377	CYP4X1	-0.405317	0.0644879	-4.55926	2.37373e-05	0.0010055	AD.33 vs Normal.33
ENSG00000111897	SERINC1	-0.267543	0.128369	-4.55933	2.3731e-05	0.0010055	AD.33 vs Normal.33
ENSG00000244078	RP11-431I8.1	-0.747682	0.0917527	-4.55972	2.3698e-05	0.0010055	AD.33 vs Normal.33
ENSG00000196460	RFX8	-0.66679	0.0095931	-4.5583	2.38192e-05	0.00100725	AD.33 vs Normal.33
ENSG00000267660	CTC-479C5.17	0.535728	-0.050697	4.55559	2.40515e-05	0.00101418	AD.33 vs Normal.33
ENSG00000157445	CACNA2D3	-0.363719	0.0243709	-4.55544	2.40646e-05	0.00101418	AD.33 vs Normal.33
ENSG00000244731	C4A	0.938777	-0.197391	4.55414	2.41771e-05	0.00101548	AD.33 vs Normal.33
ENSG00000171204	TMEM126B	-0.325628	0.119358	-4.55148	2.44089e-05	0.00101865	AD.33 vs Normal.33
ENSG00000147894	C9orf72	-0.350926	0.00643695	-4.5514	2.44164e-05	0.00101865	AD.33 vs Normal.33
ENSG00000261265	CTD-2515H24.4	0.552501	-0.0139031	4.55279	2.42943e-05	0.00101865	AD.33 vs Normal.33
ENSG00000253873	PCDHGA11	0.319159	-0.00838579	4.5519	2.43723e-05	0.00101865	AD.33 vs Normal.33
ENSG00000251562	MALAT1	0.343201	-0.107966	4.54798	2.4717e-05	0.00102023	AD.33 vs Normal.33
ENSG00000250463	RP11-226L15.4	0.524312	0.0932075	4.54771	2.47416e-05	0.00102023	AD.33 vs Normal.33
ENSG00000158270	COLEC12	0.782116	-0.131796	4.5486	2.46627e-05	0.00102023	AD.33 vs Normal.33
ENSG00000125249	RAP2A	-0.327354	0.121243	-4.54849	2.46723e-05	0.00102023	AD.33 vs Normal.33
ENSG00000157335	CLEC18C	0.649182	-0.162678	4.54993	2.45452e-05	0.00102023	AD.33 vs Normal.33
ENSG00000065154	OAT	-0.359173	0.126125	-4.54942	2.45905e-05	0.00102023	AD.33 vs Normal.33
ENSG00000107882	SUFU	0.315858	-0.0559504	4.54637	2.48605e-05	0.00102344	AD.33 vs Normal.33
ENSG00000154153	FAM134B	-0.350435	0.082082	-4.54542	2.49455e-05	0.00102524	AD.33 vs Normal.33
ENSG00000008086	CDKL5	-0.351925	0.0902496	-4.54456	2.50225e-05	0.00102671	AD.33 vs Normal.33
ENSG00000053747	LAMA3	0.267165	-0.0884816	4.54256	2.52027e-05	0.00103129	AD.33 vs Normal.33
ENSG00000026025	VIM	0.634179	-0.0231239	4.5424	2.52171e-05	0.00103129	AD.33 vs Normal.33
ENSG00000149782	PLCB3	0.49026	-0.125266	4.54114	2.53308e-05	0.00103424	AD.33 vs Normal.33
ENSG00000116918	TSNAX	-0.295362	0.112613	-4.53829	2.55906e-05	0.00104234	AD.33 vs Normal.33
ENSG00000122986	HVCN1	0.473121	-0.0473364	4.53713	2.56979e-05	0.00104385	AD.33 vs Normal.33
ENSG00000177685	EFCAB4A	0.665856	-0.0553856	4.53559	2.58394e-05	0.00104641	AD.33 vs Normal.33
ENSG00000106404	CLDN15	0.549179	-0.135885	4.53441	2.59489e-05	0.00104914	AD.33 vs Normal.33
ENSG00000042062	FAM65C	0.510545	-0.0963311	4.53296	2.6084e-05	0.00105118	AD.33 vs Normal.33
ENSG00000268182	AC007228.1	-0.448351	0.0758041	-4.5334	2.60429e-05	0.00105118	AD.33 vs Normal.33
ENSG00000081803	CADPS2	-0.583607	0.104346	-4.52882	2.64738e-05	0.00106516	AD.33 vs Normal.33
ENSG00000106333	PCOLCE	0.587257	-0.146495	4.52558	2.67825e-05	0.00107411	AD.33 vs Normal.33
ENSG00000141506	PIK3R5	0.664194	-0.0659876	4.52589	2.67526e-05	0.00107411	AD.33 vs Normal.33
ENSG00000255629	RP11-196H14.3	0.477922	0.00723801	4.52467	2.68702e-05	0.00107589	AD.33 vs Normal.33
ENSG00000140497	SCAMP2	0.359762	-0.0695638	4.52251	2.70785e-05	0.00107902	AD.33 vs Normal.33
ENSG00000164258	NDUFS4	-0.32376	0.103482	-4.52256	2.70733e-05	0.00107902	AD.33 vs Normal.33
ENSG00000129654	FOXJ1	1.20006	-0.110319	4.52189	2.71386e-05	0.00107968	AD.33 vs Normal.33
ENSG00000171812	COL8A2	0.670511	-0.0567119	4.52099	2.7226e-05	0.00107971	AD.33 vs Normal.33
ENSG00000168743	NPNT	0.731891	-0.0396342	4.52117	2.7208e-05	0.00107971	AD.33 vs Normal.33
ENSG00000111799	COL12A1	-0.396749	-0.00879776	-4.51995	2.73272e-05	0.00108037	AD.33 vs Normal.33
ENSG00000156925	ZIC3	0.641907	-0.00117542	4.5195	2.73713e-05	0.00108037	AD.33 vs Normal.33
ENSG00000169282	KCNAB1	-0.345657	0.12171	-4.51904	2.74165e-05	0.00108037	AD.33 vs Normal.33
ENSG00000267410	CTD-2518G19.3	0.463523	-0.0877774	4.51924	2.73969e-05	0.00108037	AD.33 vs Normal.33
ENSG00000125962	ARMCX5	-0.290602	0.0559296	-4.51692	2.76252e-05	0.00108687	AD.33 vs Normal.33
ENSG00000135063	FAM189A2	0.540011	-0.102198	4.51397	2.7918e-05	0.00109492	AD.33 vs Normal.33
ENSG00000254122	PCDHGB7	0.335355	-0.00046846	4.51435	2.78804e-05	0.00109492	AD.33 vs Normal.33
ENSG00000250493	RP11-640N11.2	0.736909	-0.196854	4.51343	2.7972e-05	0.00109507	AD.33 vs Normal.33
ENSG00000168306	ACOX2	0.415616	-0.129492	4.51305	2.80099e-05	0.00109507	AD.33 vs Normal.33
ENSG00000096092	TMEM14A	-0.439899	0.101844	-4.512	2.81151e-05	0.00109746	AD.33 vs Normal.33
ENSG00000153094	BCL2L11	0.316116	-0.0255634	4.51118	2.81982e-05	0.00109898	AD.33 vs Normal.33
ENSG00000149305	HTR3B	-0.829788	0.118074	-4.50915	2.84031e-05	0.00110007	AD.33 vs Normal.33
ENSG00000057757	PITHD1	-0.354752	0.111581	-4.50958	2.83595e-05	0.00110007	AD.33 vs Normal.33
ENSG00000131779	PEX11B	-0.329413	0.0861999	-4.51026	2.82905e-05	0.00110007	AD.33 vs Normal.33
ENSG00000164978	NUDT2	-0.352997	0.0755553	-4.50947	2.83703e-05	0.00110007	AD.33 vs Normal.33
ENSG00000096433	ITPR3	0.389457	-0.129713	4.50757	2.85638e-05	0.00110457	AD.33 vs Normal.33
ENSG00000115267	IFIH1	0.531607	-0.011941	4.50527	2.87995e-05	0.00110699	AD.33 vs Normal.33
ENSG00000136143	SUCLA2	-0.415301	0.138333	-4.50522	2.88044e-05	0.00110699	AD.33 vs Normal.33
ENSG00000237341	SYP-AS1	-0.72432	0.137029	-4.50625	2.86991e-05	0.00110699	AD.33 vs Normal.33
ENSG00000234961	RP11-124N14.3	0.621509	-0.0421671	4.50561	2.87645e-05	0.00110699	AD.33 vs Normal.33
ENSG00000231163	RP5-1007G16.1	0.474689	-0.107967	4.50288	2.90463e-05	0.00111191	AD.33 vs Normal.33
ENSG00000083750	RRAGB	-0.271098	0.0734364	-4.50268	2.90667e-05	0.00111191	AD.33 vs Normal.33
ENSG00000075945	KIFAP3	-0.33552	0.119144	-4.49958	2.93904e-05	0.00112085	AD.33 vs Normal.33
ENSG00000103591	AAGAB	-0.266421	0.119814	-4.49848	2.95056e-05	0.00112352	AD.33 vs Normal.33
ENSG00000131100	ATP6V1E1	-0.449287	0.123525	-4.49588	2.97814e-05	0.00113229	AD.33 vs Normal.33
ENSG00000110090	CPT1A	0.375964	-0.0333636	4.49252	3.01402e-05	0.00113326	AD.33 vs Normal.33
ENSG00000034152	MAP2K3	0.412464	-0.115075	4.49346	3.00393e-05	0.00113326	AD.33 vs Normal.33
ENSG00000178404	CTD-2373H9.6	0.401617	-0.0500995	4.4918	3.02173e-05	0.00113326	AD.33 vs Normal.33
ENSG00000056972	TRAF3IP2	0.36365	-0.072628	4.49297	3.00924e-05	0.00113326	AD.33 vs Normal.33
ENSG00000183807	FAM162B	-0.599885	0.0807066	-4.49212	3.01836e-05	0.00113326	AD.33 vs Normal.33
ENSG00000259649	RP11-351M8.1	0.453058	-0.138496	4.49221	3.01737e-05	0.00113326	AD.33 vs Normal.33
ENSG00000145675	PIK3R1	-0.288588	0.110517	-4.4945	2.99284e-05	0.00113326	AD.33 vs Normal.33
ENSG00000204956	PCDHGA1	0.327224	-0.000676357	4.48982	3.04316e-05	0.00113616	AD.33 vs Normal.33
ENSG00000139180	NDUFA9	-0.287323	0.0932567	-4.48462	3.10012e-05	0.00115223	AD.33 vs Normal.33
ENSG00000175161	CADM2	-0.381053	0.101418	-4.48008	3.15064e-05	0.00116578	AD.33 vs Normal.33
ENSG00000167701	GPT	0.504029	-0.102768	4.4808	3.14258e-05	0.00116578	AD.33 vs Normal.33
ENSG00000172081	MOB3A	0.40791	-0.0806534	4.47841	3.16944e-05	0.00116926	AD.33 vs Normal.33
ENSG00000130158	DOCK6	0.439005	-0.158692	4.47859	3.16749e-05	0.00116926	AD.33 vs Normal.33
ENSG00000100234	TIMP3	0.420084	0.0304898	4.47799	3.17429e-05	0.00116931	AD.33 vs Normal.33
ENSG00000255639	RP11-234B24.6	-0.307055	0.107544	-4.47742	3.18069e-05	0.00116994	AD.33 vs Normal.33
ENSG00000005243	COPZ2	0.583296	-0.0428224	4.47684	3.18729e-05	0.00117011	AD.33 vs Normal.33
ENSG00000116459	ATP5F1	-0.281471	0.0990133	-4.47655	3.19056e-05	0.00117011	AD.33 vs Normal.33
ENSG00000167005	NUDT21	-0.322297	0.141233	-4.47595	3.19743e-05	0.0011709	AD.33 vs Normal.33
ENSG00000182175	RGMA	0.506344	-0.0582657	4.47522	3.20565e-05	0.00117218	AD.33 vs Normal.33
ENSG00000267222	RP11-194N12.2	0.78418	-0.208031	4.47409	3.21857e-05	0.00117346	AD.33 vs Normal.33
ENSG00000172465	TCEAL1	-0.314023	0.0758041	-4.47431	3.21611e-05	0.00117346	AD.33 vs Normal.33
ENSG00000254672	RP5-916O11.3	0.732662	-0.280416	4.46996	3.26629e-05	0.00117755	AD.33 vs Normal.33
ENSG00000188126	MYO15B	0.534799	-0.189372	4.47048	3.26022e-05	0.00117755	AD.33 vs Normal.33
ENSG00000233501	SRGAP2-AS1	0.395708	-0.0712681	4.47045	3.26064e-05	0.00117755	AD.33 vs Normal.33
ENSG00000267136	RP11-53B2.3	0.367761	-0.131822	4.47183	3.2446e-05	0.00117755	AD.33 vs Normal.33
ENSG00000103335	PIEZO1	0.508224	-0.113015	4.47174	3.24561e-05	0.00117755	AD.33 vs Normal.33
ENSG00000152818	UTRN	0.328167	0.0115484	4.46984	3.26769e-05	0.00117755	AD.33 vs Normal.33
ENSG00000088836	SLC4A11	0.686547	-0.000695775	4.47024	3.26306e-05	0.00117755	AD.33 vs Normal.33
ENSG00000152284	TCF7L1	0.560287	-0.111194	4.46858	3.28236e-05	0.00118059	AD.33 vs Normal.33
ENSG00000164405	UQCRQ	-0.308538	0.102586	-4.46756	3.29428e-05	0.00118164	AD.33 vs Normal.33
ENSG00000165973	NELL1	-0.622063	0.164113	-4.46545	3.31918e-05	0.00118288	AD.33 vs Normal.33
ENSG00000020577	SAMD4A	0.441963	-0.054484	4.46544	3.31924e-05	0.00118288	AD.33 vs Normal.33
ENSG00000109390	NDUFC1	-0.278707	0.0470428	-4.46478	3.32703e-05	0.00118288	AD.33 vs Normal.33
ENSG00000131437	KIF3A	-0.309461	0.106731	-4.46453	3.33006e-05	0.00118288	AD.33 vs Normal.33
ENSG00000090920	FCGBP	1.10507	-0.367406	4.46394	3.33706e-05	0.00118368	AD.33 vs Normal.33
ENSG00000162367	TAL1	0.566889	-0.0109705	4.46343	3.34308e-05	0.00118412	AD.33 vs Normal.33
ENSG00000234661	CHL1-AS1	-0.36296	0.144384	-4.46303	3.34781e-05	0.00118412	AD.33 vs Normal.33
ENSG00000140022	STON2	0.552931	-0.0321178	4.46139	3.36741e-05	0.00118767	AD.33 vs Normal.33
ENSG00000111783	RFX4	0.480392	-0.0677563	4.46044	3.37881e-05	0.00118832	AD.33 vs Normal.33
ENSG00000101004	NINL	0.347363	-0.0932241	4.4605	3.37805e-05	0.00118832	AD.33 vs Normal.33
ENSG00000145242	EPHA5	-0.559612	0.138186	-4.45956	3.38941e-05	0.00119036	AD.33 vs Normal.33
ENSG00000224310	AC012317.1	0.494205	-0.166315	4.45825	3.4052e-05	0.00119086	AD.33 vs Normal.33
ENSG00000128045	RASL11B	-0.660708	0.12228	-4.45837	3.40372e-05	0.00119086	AD.33 vs Normal.33
ENSG00000185829	ARL17A	0.530782	0.025963	4.45684	3.42228e-05	0.00119181	AD.33 vs Normal.33
ENSG00000256193	LINC00507	-1.17352	0.212901	-4.4571	3.41917e-05	0.00119181	AD.33 vs Normal.33
ENSG00000051128	HOMER3	0.454516	-0.0551258	4.45711	3.41901e-05	0.00119181	AD.33 vs Normal.33
ENSG00000166479	TMX3	-0.275529	0.0837829	-4.45587	3.43416e-05	0.00119207	AD.33 vs Normal.33
ENSG00000169085	C8orf46	-0.266497	0.106487	-4.4556	3.43741e-05	0.00119207	AD.33 vs Normal.33
ENSG00000091436	MLTK	0.406573	-0.0240323	4.45096	3.49462e-05	0.00119282	AD.33 vs Normal.33
ENSG00000266497	RP11-995C19.2	0.665127	-0.0248195	4.45146	3.48836e-05	0.00119282	AD.33 vs Normal.33
ENSG00000239672	NME1	-0.469519	0.079064	-4.4504	3.5015e-05	0.00119282	AD.33 vs Normal.33
ENSG00000187145	MRPS21	-0.313125	0.0824649	-4.45371	3.46065e-05	0.00119282	AD.33 vs Normal.33
ENSG00000134769	DTNA	0.406343	-0.0189244	4.45184	3.48365e-05	0.00119282	AD.33 vs Normal.33
ENSG00000213853	EMP2	0.509628	-0.0132249	4.45206	3.48099e-05	0.00119282	AD.33 vs Normal.33
ENSG00000197471	SPN	0.690173	-0.0648458	4.45401	3.45694e-05	0.00119282	AD.33 vs Normal.33
ENSG00000175768	TOMM5	-0.306525	0.0860272	-4.45366	3.46118e-05	0.00119282	AD.33 vs Normal.33
ENSG00000156687	UNC5D	-0.501388	0.156992	-4.45074	3.49729e-05	0.00119282	AD.33 vs Normal.33
ENSG00000169116	PARM1	-0.551263	0.0765303	-4.45065	3.49838e-05	0.00119282	AD.33 vs Normal.33
ENSG00000263738	AC079233.1	-0.437316	0.0861161	-4.45037	3.50193e-05	0.00119282	AD.33 vs Normal.33
ENSG00000146005	PSD2	0.424628	-0.0400189	4.45424	3.45412e-05	0.00119282	AD.33 vs Normal.33
ENSG00000260401	RP11-800A3.4	0.955374	-0.122723	4.4499	3.50777e-05	0.00119317	AD.33 vs Normal.33
ENSG00000102144	PGK1	-0.409179	0.0941935	-4.44893	3.5199e-05	0.00119566	AD.33 vs Normal.33
ENSG00000134333	LDHA	-0.401931	0.0630108	-4.44708	3.54309e-05	0.00120189	AD.33 vs Normal.33
ENSG00000253910	PCDHGB2	0.320115	-0.0016856	4.44578	3.55946e-05	0.0012058	AD.33 vs Normal.33
ENSG00000175556	LONRF3	0.318287	-0.0269618	4.44537	3.56462e-05	0.00120591	AD.33 vs Normal.33
ENSG00000166927	MS4A7	0.792332	0.0188368	4.44324	3.59164e-05	0.00120684	AD.33 vs Normal.33
ENSG00000149269	PAK1	-0.576099	0.191797	-4.44367	3.58625e-05	0.00120684	AD.33 vs Normal.33
ENSG00000204929	AC074391.1	-0.587313	-0.0363144	-4.44344	3.5892e-05	0.00120684	AD.33 vs Normal.33
ENSG00000115170	ACVR1	0.34234	0.0335063	4.44429	3.57829e-05	0.00120684	AD.33 vs Normal.33
ENSG00000172578	KLHL6	0.766514	-0.0128336	4.44445	3.57632e-05	0.00120684	AD.33 vs Normal.33
ENSG00000229456	RLIMP1	0.607391	-0.141706	4.44185	3.60943e-05	0.00121015	AD.33 vs Normal.33
ENSG00000260838	RP11-531A24.3	-0.762317	0.0711494	-4.44133	3.61609e-05	0.00121015	AD.33 vs Normal.33
ENSG00000081853	PCDHGA2	0.32537	-0.00187604	4.44155	3.6133e-05	0.00121015	AD.33 vs Normal.33
ENSG00000134121	CHL1	-0.387322	0.156805	-4.44018	3.63088e-05	0.00121184	AD.33 vs Normal.33
ENSG00000196227	FAM217B	-0.308601	0.0591624	-4.44021	3.63057e-05	0.00121184	AD.33 vs Normal.33
ENSG00000131484	RP11-798G7.5	0.480809	-0.000610096	4.43957	3.63877e-05	0.00121284	AD.33 vs Normal.33
ENSG00000164109	MAD2L1	-0.493863	0.169026	-4.43811	3.65767e-05	0.00121751	AD.33 vs Normal.33
ENSG00000235910	AP006216.12	0.444639	-0.12653	4.43656	3.67784e-05	0.00122259	AD.33 vs Normal.33
ENSG00000127418	FGFRL1	0.529088	-0.125865	4.43496	3.69879e-05	0.00122627	AD.33 vs Normal.33
ENSG00000132481	TRIM47	0.655523	-0.179018	4.43371	3.71518e-05	0.00122843	AD.33 vs Normal.33
ENSG00000181722	ZBTB20	0.368329	-0.0474729	4.43384	3.71355e-05	0.00122843	AD.33 vs Normal.33
ENSG00000162909	CAPN2	0.327619	-0.0243311	4.4328	3.72727e-05	0.00123079	AD.33 vs Normal.33
ENSG00000089159	PXN	0.477603	-0.0704381	4.43161	3.74296e-05	0.00123433	AD.33 vs Normal.33
ENSG00000172209	GPR22	-0.581349	0.139136	-4.43048	3.758e-05	0.00123438	AD.33 vs Normal.33
ENSG00000087470	DNM1L	-0.296796	0.11753	-4.43056	3.75689e-05	0.00123438	AD.33 vs Normal.33
ENSG00000160683	CXCR5	0.470148	-0.0363532	4.42914	3.77593e-05	0.00123863	AD.33 vs Normal.33
ENSG00000147481	SNTG1	-0.353615	0.0574098	-4.42763	3.79619e-05	0.00124037	AD.33 vs Normal.33
ENSG00000182674	KCNB2	-0.566891	0.0280549	-4.42822	3.7882e-05	0.00124037	AD.33 vs Normal.33
ENSG00000253953	PCDHGB4	0.320487	-0.00271451	4.42768	3.79543e-05	0.00124037	AD.33 vs Normal.33
ENSG00000174173	TRMT10C	-0.294059	0.137081	-4.42474	3.83517e-05	0.00124885	AD.33 vs Normal.33
ENSG00000123562	MORF4L2	-0.31883	0.105199	-4.42408	3.84418e-05	0.00124948	AD.33 vs Normal.33
ENSG00000150907	FOXO1	0.420063	-0.000783839	4.42341	3.85336e-05	0.00125083	AD.33 vs Normal.33
ENSG00000215791	AL645728.2	0.297842	-0.0298271	4.42239	3.86728e-05	0.00125371	AD.33 vs Normal.33
ENSG00000173706	HEG1	0.431739	0.0122225	4.42174	3.87619e-05	0.00125497	AD.33 vs Normal.33
ENSG00000253485	PCDHGA5	0.322631	-0.0045184	4.42105	3.88566e-05	0.0012564	AD.33 vs Normal.33
ENSG00000253305	PCDHGB6	0.325186	-0.000707268	4.4197	3.90424e-05	0.00126076	AD.33 vs Normal.33
ENSG00000014824	SLC30A9	-0.30362	0.126998	-4.41897	3.91438e-05	0.0012624	AD.33 vs Normal.33
ENSG00000136531	SCN2A	-0.528468	0.164918	-4.41379	3.98685e-05	0.00126607	AD.33 vs Normal.33
ENSG00000085433	WDR47	-0.395412	0.135846	-4.41482	3.97233e-05	0.00126607	AD.33 vs Normal.33
ENSG00000135723	FHOD1	0.370664	-0.130146	4.41573	3.95952e-05	0.00126607	AD.33 vs Normal.33
ENSG00000164976	KIAA1161	0.460094	-0.0126146	4.41668	3.94624e-05	0.00126607	AD.33 vs Normal.33
ENSG00000258651	RP11-545M17.1	-0.552165	0.0153059	-4.41443	3.97787e-05	0.00126607	AD.33 vs Normal.33
ENSG00000095739	BAMBI	0.507746	0.0311861	4.41451	3.97668e-05	0.00126607	AD.33 vs Normal.33
ENSG00000254245	PCDHGA3	0.330781	0.000167148	4.41555	3.9621e-05	0.00126607	AD.33 vs Normal.33
ENSG00000262209	PCDHGB3	0.324498	-0.00363366	4.41414	3.98189e-05	0.00126607	AD.33 vs Normal.33
ENSG00000003400	CASP10	0.516357	-0.0246475	4.41194	4.01297e-05	0.00126689	AD.33 vs Normal.33
ENSG00000153558	FBXL2	-0.341621	0.0713245	-4.41251	4.00492e-05	0.00126689	AD.33 vs Normal.33
ENSG00000148288	GBGT1	0.363818	-0.124312	4.41235	4.00716e-05	0.00126689	AD.33 vs Normal.33
ENSG00000076555	ACACB	0.501492	-0.0760335	4.41181	4.01492e-05	0.00126689	AD.33 vs Normal.33
ENSG00000260285	RP11-600F24.7	0.433182	-0.0881092	4.41285	4.00013e-05	0.00126689	AD.33 vs Normal.33
ENSG00000226312	CFLAR-AS1	0.361474	-0.0100594	4.41046	4.03413e-05	0.00127068	AD.33 vs Normal.33
ENSG00000108666	C17orf75	-0.318119	0.0904253	-4.40844	4.06295e-05	0.00127396	AD.33 vs Normal.33
ENSG00000254894	NAV2-AS1	0.367463	0.0190756	4.40463	4.11808e-05	0.00127557	AD.33 vs Normal.33
ENSG00000259112	NDUFC2-KCTD14	-0.305024	0.111349	-4.40577	4.10153e-05	0.00127557	AD.33 vs Normal.33
ENSG00000165895	ARHGAP42	0.410846	0.0283939	4.40691	4.08508e-05	0.00127557	AD.33 vs Normal.33
ENSG00000254422	RP11-864G5.3	0.586647	-0.00670296	4.40742	4.07775e-05	0.00127557	AD.33 vs Normal.33
ENSG00000138964	PARVG	0.696057	-0.180461	4.40419	4.1245e-05	0.00127557	AD.33 vs Normal.33
ENSG00000117118	SDHB	-0.275932	0.0821711	-4.40469	4.11729e-05	0.00127557	AD.33 vs Normal.33
ENSG00000133134	BEX2	-0.518241	0.117542	-4.40431	4.12282e-05	0.00127557	AD.33 vs Normal.33
ENSG00000256971	LINC00508	-1.29784	0.106634	-4.40729	4.07953e-05	0.00127557	AD.33 vs Normal.33
ENSG00000267682	CTD-3220F14.2	0.43373	-0.121848	4.40521	4.10967e-05	0.00127557	AD.33 vs Normal.33
ENSG00000254221	PCDHGB1	0.320713	2.84629e-05	4.40666	4.08869e-05	0.00127557	AD.33 vs Normal.33
ENSG00000083720	OXCT1	-0.394908	0.150377	-4.40232	4.15197e-05	0.00128088	AD.33 vs Normal.33
ENSG00000167676	PLIN4	0.576749	-0.0587161	4.39993	4.18708e-05	0.00129011	AD.33 vs Normal.33
ENSG00000162430	SEPN1	0.330516	-0.0841861	4.39902	4.20053e-05	0.00129265	AD.33 vs Normal.33
ENSG00000107105	ELAVL2	-0.553496	0.115065	-4.39767	4.22074e-05	0.00129577	AD.33 vs Normal.33
ENSG00000268069	AC004466.1	0.344069	-0.13255	4.39764	4.22108e-05	0.00129577	AD.33 vs Normal.33
ENSG00000144635	DYNC1LI1	-0.27184	0.0917183	-4.39681	4.23351e-05	0.00129625	AD.33 vs Normal.33
ENSG00000129116	PALLD	0.412071	-0.0583576	4.39649	4.2383e-05	0.00129625	AD.33 vs Normal.33
ENSG00000173039	RELA	0.359345	-0.104519	4.39481	4.26358e-05	0.00130065	AD.33 vs Normal.33
ENSG00000151366	NDUFC2	-0.267557	0.112825	-4.3938	4.27883e-05	0.00130065	AD.33 vs Normal.33
ENSG00000227640	SOX21-AS1	0.45229	-0.00932273	4.39421	4.27258e-05	0.00130065	AD.33 vs Normal.33
ENSG00000038274	MAT2B	-0.308534	0.107024	-4.39407	4.27469e-05	0.00130065	AD.33 vs Normal.33
ENSG00000166444	ST5	0.308329	-0.0736654	4.3928	4.29397e-05	0.00130366	AD.33 vs Normal.33
ENSG00000114279	FGF12	-0.553656	0.160947	-4.39101	4.32112e-05	0.00130711	AD.33 vs Normal.33
ENSG00000258967	HMGN1P3	0.613332	-0.0607414	4.39159	4.31226e-05	0.00130711	AD.33 vs Normal.33
ENSG00000134056	MRPS36	-0.336836	0.09132	-4.3912	4.31828e-05	0.00130711	AD.33 vs Normal.33
ENSG00000232959	RP11-332H17.1	-0.321113	0.105728	-4.39019	4.33374e-05	0.00130775	AD.33 vs Normal.33
ENSG00000166111	SVOP	-0.526254	0.119821	-4.3905	4.32895e-05	0.00130775	AD.33 vs Normal.33
ENSG00000188729	OSTN	-0.660953	0.0725455	-4.38903	4.35145e-05	0.0013115	AD.33 vs Normal.33
ENSG00000166275	C10orf32	-0.277753	0.0838665	-4.38774	4.37135e-05	0.00131431	AD.33 vs Normal.33
ENSG00000182220	ATP6AP2	-0.321717	0.12273	-4.38681	4.38565e-05	0.00131702	AD.33 vs Normal.33
ENSG00000255471	RP11-736K20.5	-0.33114	0.0239495	-4.38451	4.42141e-05	0.00131791	AD.33 vs Normal.33
ENSG00000115461	IGFBP5	0.473512	0.024763	4.38565	4.4036e-05	0.00131791	AD.33 vs Normal.33
ENSG00000082397	EPB41L3	-0.340866	0.0778674	-4.386	4.39828e-05	0.00131791	AD.33 vs Normal.33
ENSG00000150636	CCDC102B	-0.266651	0.0231825	-4.38402	4.42908e-05	0.00131791	AD.33 vs Normal.33
ENSG00000160145	KALRN	-0.306985	0.0298615	-4.3844	4.42308e-05	0.00131791	AD.33 vs Normal.33
ENSG00000054654	SYNE2	0.428779	-0.0684557	4.38389	4.43103e-05	0.00131791	AD.33 vs Normal.33
ENSG00000180900	SCRIB	0.404724	-0.0800965	4.38418	4.42661e-05	0.00131791	AD.33 vs Normal.33
ENSG00000253537	PCDHGA7	0.315577	-0.00434132	4.38395	4.43011e-05	0.00131791	AD.33 vs Normal.33
ENSG00000143384	MCL1	0.375253	-0.0522616	4.38128	4.47209e-05	0.00132417	AD.33 vs Normal.33
ENSG00000250588	IQCJ-SCHIP1	-0.270018	0.117584	-4.3812	4.47335e-05	0.00132417	AD.33 vs Normal.33
ENSG00000173611	SCAI	-0.328571	0.0957157	-4.38182	4.46351e-05	0.00132417	AD.33 vs Normal.33
ENSG00000255201	RP11-350N15.4	0.43384	-0.0457239	4.38142	4.46988e-05	0.00132417	AD.33 vs Normal.33
ENSG00000131044	TTLL9	0.40407	-0.0792106	4.38047	4.48484e-05	0.00132441	AD.33 vs Normal.33
ENSG00000177807	KCNJ10	0.499903	0.0849254	4.37905	4.50731e-05	0.00132947	AD.33 vs Normal.33
ENSG00000189043	NDUFA4	-0.369627	0.184242	-4.37664	4.54581e-05	0.00133141	AD.33 vs Normal.33
ENSG00000006062	MAP3K14	0.418671	-0.150493	4.37695	4.54089e-05	0.00133141	AD.33 vs Normal.33
ENSG00000225465	RFPL1-AS1	-0.432463	0.129163	-4.37663	4.54603e-05	0.00133141	AD.33 vs Normal.33
ENSG00000257475	RP11-983P16.2	0.490216	-0.0994166	4.37755	4.53132e-05	0.00133141	AD.33 vs Normal.33
ENSG00000136003	ISCU	-0.310614	0.123543	-4.37695	4.54082e-05	0.00133141	AD.33 vs Normal.33
ENSG00000104381	GDAP1	-0.355122	0.127028	-4.37802	4.52384e-05	0.00133141	AD.33 vs Normal.33
ENSG00000113558	SKP1	-0.273784	0.112722	-4.37464	4.57807e-05	0.00133922	AD.33 vs Normal.33
ENSG00000049540	ELN	0.56591	-0.136375	4.37293	4.60576e-05	0.00134483	AD.33 vs Normal.33
ENSG00000157219	HTR5A	-0.543813	0.0507277	-4.37245	4.61348e-05	0.00134483	AD.33 vs Normal.33
ENSG00000144290	SLC4A10	-0.47201	0.15069	-4.37274	4.60884e-05	0.00134483	AD.33 vs Normal.33
ENSG00000087077	TRIP6	0.48863	-0.0198669	4.36996	4.65408e-05	0.00135191	AD.33 vs Normal.33
ENSG00000248256	OCIAD1-AS1	-0.283216	0.0605297	-4.37023	4.64973e-05	0.00135191	AD.33 vs Normal.33
ENSG00000157833	FAM59B	0.540633	0.0216088	4.36736	4.69695e-05	0.0013533	AD.33 vs Normal.33
ENSG00000034510	TMSB10	-0.402292	0.0426028	-4.36841	4.67956e-05	0.0013533	AD.33 vs Normal.33
ENSG00000137936	BCAR3	0.342406	-0.0191631	4.36742	4.69594e-05	0.0013533	AD.33 vs Normal.33
ENSG00000070087	PFN2	-0.435271	0.150277	-4.36802	4.68604e-05	0.0013533	AD.33 vs Normal.33
ENSG00000145335	SNCA	-0.506921	0.184358	-4.36911	4.66815e-05	0.0013533	AD.33 vs Normal.33
ENSG00000127184	COX7C	-0.288631	0.120733	-4.36798	4.68676e-05	0.0013533	AD.33 vs Normal.33
ENSG00000196182	STK40	0.333411	-0.0907293	4.36674	4.7072e-05	0.00135468	AD.33 vs Normal.33
ENSG00000224057	EGFR-AS1	0.488517	0.00646857	4.3656	4.72623e-05	0.00135533	AD.33 vs Normal.33
ENSG00000266498	RP11-45M22.5	0.550154	-0.245411	4.36559	4.72624e-05	0.00135533	AD.33 vs Normal.33
ENSG00000173641	HSPB7	0.809656	-0.149755	4.36546	4.72853e-05	0.00135533	AD.33 vs Normal.33
ENSG00000171860	C3AR1	0.72628	-0.0129482	4.36529	4.73125e-05	0.00135533	AD.33 vs Normal.33
ENSG00000154274	C4orf19	0.511012	-0.0692292	4.36443	4.7456e-05	0.00135787	AD.33 vs Normal.33
ENSG00000047597	XK	-0.5227	0.147589	-4.36208	4.78512e-05	0.00136761	AD.33 vs Normal.33
ENSG00000162738	VANGL2	0.455703	-0.0442453	4.35991	4.82179e-05	0.00137651	AD.33 vs Normal.33
ENSG00000183196	CHST6	0.667882	-0.0307031	4.3594	4.83051e-05	0.00137741	AD.33 vs Normal.33
ENSG00000204049	AL391421.1	0.377273	-0.1995	4.35869	4.84249e-05	0.00137925	AD.33 vs Normal.33
ENSG00000177993	ZNRF3-AS1	0.539835	-0.158631	4.35756	4.86182e-05	0.00138317	AD.33 vs Normal.33
ENSG00000236383	TMEM106A-AS1	0.604027	-0.079703	4.35643	4.88125e-05	0.00138711	AD.33 vs Normal.33
ENSG00000150768	DLAT	-0.309567	0.089167	-4.35594	4.88959e-05	0.0013879	AD.33 vs Normal.33
ENSG00000138080	EMILIN1	0.529857	-0.133876	4.35381	4.92631e-05	0.00139168	AD.33 vs Normal.33
ENSG00000228192	RP11-342M1.3	0.435551	0.115919	4.35484	4.9086e-05	0.00139168	AD.33 vs Normal.33
ENSG00000011304	PTBP1	0.369419	-0.0975257	4.35447	4.91494e-05	0.00139168	AD.33 vs Normal.33
ENSG00000022355	GABRA1	-0.733547	0.199957	-4.35398	4.92348e-05	0.00139168	AD.33 vs Normal.33
ENSG00000177889	UBE2N	-0.348329	0.144323	-4.35226	4.95324e-05	0.0013964	AD.33 vs Normal.33
ENSG00000133789	SWAP70	0.287261	-0.0122955	4.35114	4.97289e-05	0.00140035	AD.33 vs Normal.33
ENSG00000196172	ZNF681	-0.282147	0.0498909	-4.3507	4.98045e-05	0.00140089	AD.33 vs Normal.33
ENSG00000116675	DNAJC6	-0.336201	0.128655	-4.34964	4.99912e-05	0.00140421	AD.33 vs Normal.33
ENSG00000101654	RNMT	-0.278708	0.0898502	-4.34939	5.00352e-05	0.00140421	AD.33 vs Normal.33
ENSG00000253767	PCDHGA8	0.321504	-0.00339725	4.3489	5.01215e-05	0.00140504	AD.33 vs Normal.33
ENSG00000088888	MAVS	0.357865	-0.0950787	4.34814	5.02548e-05	0.00140561	AD.33 vs Normal.33
ENSG00000253846	PCDHGA10	0.308869	-0.00237031	4.34839	5.02107e-05	0.00140561	AD.33 vs Normal.33
ENSG00000259375	RP11-815J21.2	0.523519	-0.0782312	4.34689	5.04769e-05	0.00141023	AD.33 vs Normal.33
ENSG00000253731	PCDHGA6	0.317072	-0.00495803	4.34493	5.08257e-05	0.00141521	AD.33 vs Normal.33
ENSG00000113595	TRIM23	-0.34043	0.108667	-4.34457	5.08894e-05	0.0014154	AD.33 vs Normal.33
ENSG00000141012	GALNS	0.371594	-0.137693	4.34415	5.09654e-05	0.00141593	AD.33 vs Normal.33
ENSG00000090776	EFNB1	0.438768	-0.0748118	4.34266	5.12325e-05	0.00142176	AD.33 vs Normal.33
ENSG00000163634	THOC7	-0.265189	0.113614	-4.33953	5.17985e-05	0.00143586	AD.33 vs Normal.33
ENSG00000236778	INTS6-AS1	0.288944	-0.094737	4.33859	5.197e-05	0.00143901	AD.33 vs Normal.33
ENSG00000184752	NDUFA12	-0.34824	0.121538	-4.33794	5.20895e-05	0.00144072	AD.33 vs Normal.33
ENSG00000072315	TRPC5	-0.436606	0.0732386	-4.3363	5.23895e-05	0.0014458	AD.33 vs Normal.33
ENSG00000237328	RAI1-AS1	0.604539	-0.20255	4.33595	5.24549e-05	0.001446	AD.33 vs Normal.33
ENSG00000174842	GLMN	-0.302508	0.102037	-4.3352	5.25923e-05	0.00144818	AD.33 vs Normal.33
ENSG00000240336	RP11-405L18.1	0.290099	-0.0566023	4.3344	5.274e-05	0.00145064	AD.33 vs Normal.33
ENSG00000114686	MRPL3	-0.292626	0.102268	-4.33209	5.31699e-05	0.00146085	AD.33 vs Normal.33
ENSG00000241560	ZBTB20-AS1	0.405084	-0.0534196	4.33116	5.3344e-05	0.00146402	AD.33 vs Normal.33
ENSG00000179241	LDLRAD3	0.37874	-0.00554254	4.32898	5.37521e-05	0.00146462	AD.33 vs Normal.33
ENSG00000162493	PDPN	0.597283	-0.0769142	4.32942	5.36689e-05	0.00146462	AD.33 vs Normal.33
ENSG00000162374	ELAVL4	-0.546506	0.101026	-4.32986	5.35871e-05	0.00146462	AD.33 vs Normal.33
ENSG00000131174	COX7B	-0.315684	0.114011	-4.33056	5.34555e-05	0.00146462	AD.33 vs Normal.33
ENSG00000139988	RDH12	-0.492854	-0.0361441	-4.32948	5.36576e-05	0.00146462	AD.33 vs Normal.33
ENSG00000105122	RASAL3	0.585323	-0.112715	4.32884	5.37782e-05	0.00146462	AD.33 vs Normal.33
ENSG00000178935	ZNF552	0.350448	-0.110288	4.32979	5.36e-05	0.00146462	AD.33 vs Normal.33
ENSG00000163053	SLC16A14	-0.378015	0.0714296	-4.3267	5.41834e-05	0.00146846	AD.33 vs Normal.33
ENSG00000231010	RP6-109B7.2	0.499905	-0.135964	4.32654	5.42146e-05	0.00146846	AD.33 vs Normal.33
ENSG00000134265	NAPG	-0.330763	0.130853	-4.32736	5.40597e-05	0.00146846	AD.33 vs Normal.33
ENSG00000105483	CARD8	0.388655	-0.0450365	4.32279	5.4932e-05	0.00148627	AD.33 vs Normal.33
ENSG00000164951	PDP1	-0.535646	0.159204	-4.32246	5.49958e-05	0.00148638	AD.33 vs Normal.33
ENSG00000167107	ACSF2	0.404703	-0.0516466	4.31927	5.56135e-05	0.00149981	AD.33 vs Normal.33
ENSG00000256762	STH	0.53243	-0.141539	4.31755	5.59493e-05	0.00150724	AD.33 vs Normal.33
ENSG00000185928	PAGR1	0.298272	-0.0909419	4.31511	5.64298e-05	0.00151854	AD.33 vs Normal.33
ENSG00000145864	GABRB2	-0.620666	0.164747	-4.31433	5.65846e-05	0.00152106	AD.33 vs Normal.33
ENSG00000262576	PCDHGA4	0.314276	-0.00185994	4.31373	5.67035e-05	0.00152261	AD.33 vs Normal.33
ENSG00000135423	GLS2	-0.326723	0.0396798	-4.31342	5.67657e-05	0.00152263	AD.33 vs Normal.33
ENSG00000174145	KIAA1239	-0.589339	0.104684	-4.31194	5.70607e-05	0.00152889	AD.33 vs Normal.33
ENSG00000106723	SPIN1	-0.278569	0.101373	-4.31105	5.72392e-05	0.00153203	AD.33 vs Normal.33
ENSG00000250970	RP11-274N19.2	0.441557	0.0329395	4.30978	5.74936e-05	0.00153596	AD.33 vs Normal.33
ENSG00000187091	PLCD1	0.393262	-0.0821901	4.30944	5.7562e-05	0.00153596	AD.33 vs Normal.33
ENSG00000138756	BMP2K	0.353413	0.0227512	4.30939	5.75715e-05	0.00153596	AD.33 vs Normal.33
ENSG00000225075	RP11-426L16.3	0.556337	-0.163283	4.30823	5.78064e-05	0.00154058	AD.33 vs Normal.33
ENSG00000155959	VBP1	-0.301713	0.130802	-4.30677	5.81012e-05	0.00154677	AD.33 vs Normal.33
ENSG00000171714	ANO5	-0.362941	0.117983	-4.30599	5.82618e-05	0.00154939	AD.33 vs Normal.33
ENSG00000163191	S100A11	0.732878	-0.134764	4.30433	5.86008e-05	0.00154964	AD.33 vs Normal.33
ENSG00000160712	IL6R	0.452691	-0.0981525	4.30425	5.86173e-05	0.00154964	AD.33 vs Normal.33
ENSG00000260281	RP11-329J18.2	-0.461641	0.16559	-4.30525	5.84123e-05	0.00154964	AD.33 vs Normal.33
ENSG00000140839	CLEC18B	0.7067	-0.181913	4.30442	5.85816e-05	0.00154964	AD.33 vs Normal.33
ENSG00000256399	RP11-274J7.3	0.632932	-0.152901	4.30525	5.84118e-05	0.00154964	AD.33 vs Normal.33
ENSG00000233508	RP1-269M15.3	-0.530234	0.0425391	-4.30381	5.87076e-05	0.00154964	AD.33 vs Normal.33
ENSG00000213015	ZNF580	0.430904	-0.0390785	4.30405	5.86578e-05	0.00154964	AD.33 vs Normal.33
ENSG00000174442	ZWILCH	-0.325981	0.0974696	-4.3033	5.88117e-05	0.00155019	AD.33 vs Normal.33
ENSG00000239998	LILRA2	0.625657	-0.0394444	4.3031	5.8853e-05	0.00155019	AD.33 vs Normal.33
ENSG00000184596	AF207550.1	0.454805	-0.119722	4.30219	5.90413e-05	0.00155259	AD.33 vs Normal.33
ENSG00000258017	RP11-386G11.10	-0.47203	0.0691535	-4.30156	5.91709e-05	0.00155363	AD.33 vs Normal.33
ENSG00000157766	ACAN	0.655591	-0.125391	4.29957	5.95846e-05	0.00156284	AD.33 vs Normal.33
ENSG00000079785	DDX1	-0.316774	0.124318	-4.29916	5.96686e-05	0.00156339	AD.33 vs Normal.33
ENSG00000168918	INPP5D	0.482186	-0.0929035	4.29699	6.01238e-05	0.00157201	AD.33 vs Normal.33
ENSG00000198846	TOX	-0.390263	0.0770599	-4.29514	6.05137e-05	0.00158054	AD.33 vs Normal.33
ENSG00000088826	SMOX	0.392183	-0.0243347	4.29384	6.07895e-05	0.00158608	AD.33 vs Normal.33
ENSG00000213240	NOTCH2NL	0.351793	-0.0271456	4.29144	6.1302e-05	0.00159276	AD.33 vs Normal.33
ENSG00000166510	CCDC68	-0.550143	0.0441965	-4.29152	6.12834e-05	0.00159276	AD.33 vs Normal.33
ENSG00000269110	CTC-513N18.7	-0.265049	0.00405478	-4.29191	6.12e-05	0.00159276	AD.33 vs Normal.33
ENSG00000103363	TCEB2	-0.266032	0.040204	-4.29088	6.1422e-05	0.00159391	AD.33 vs Normal.33
ENSG00000100106	TRIOBP	0.415184	-0.106594	4.28956	6.17059e-05	0.00159658	AD.33 vs Normal.33
ENSG00000142230	SAE1	-0.286383	0.0829024	-4.28957	6.17039e-05	0.00159658	AD.33 vs Normal.33
ENSG00000085365	SCAMP1	-0.354456	0.134882	-4.28903	6.18186e-05	0.00159784	AD.33 vs Normal.33
ENSG00000182901	RGS7	-0.409891	0.116677	-4.28746	6.21587e-05	0.00160496	AD.33 vs Normal.33
ENSG00000184056	VPS33B	-0.263821	-0.00375599	-4.28449	6.28066e-05	0.00161787	AD.33 vs Normal.33
ENSG00000108175	ZMIZ1	0.393548	-0.0713306	4.28428	6.2854e-05	0.00161787	AD.33 vs Normal.33
ENSG00000138430	OLA1	-0.388745	0.161049	-4.28198	6.33608e-05	0.00161916	AD.33 vs Normal.33
ENSG00000236234	AC091132.1	0.586594	-0.124062	4.28263	6.32156e-05	0.00161916	AD.33 vs Normal.33
ENSG00000123570	RAB9B	-0.385029	0.12415	-4.28264	6.32144e-05	0.00161916	AD.33 vs Normal.33
ENSG00000165704	HPRT1	-0.438473	0.121443	-4.28169	6.34248e-05	0.00161916	AD.33 vs Normal.33
ENSG00000111674	ENO2	-0.521108	0.075599	-4.28298	6.31391e-05	0.00161916	AD.33 vs Normal.33
ENSG00000123416	TUBA1B	-0.45111	0.0628026	-4.28356	6.30123e-05	0.00161916	AD.33 vs Normal.33
ENSG00000171444	MCC	0.31733	-0.0114935	4.28184	6.33916e-05	0.00161916	AD.33 vs Normal.33
ENSG00000055483	USP36	0.266378	-0.0734149	4.28004	6.379e-05	0.00162681	AD.33 vs Normal.33
ENSG00000092820	EZR	0.332796	-0.0127602	4.27899	6.40235e-05	0.00162942	AD.33 vs Normal.33
ENSG00000224401	RPL7P57	0.36362	-0.0212318	4.2792	6.39774e-05	0.00162942	AD.33 vs Normal.33
ENSG00000110719	TCIRG1	0.559999	-0.211632	4.27696	6.44794e-05	0.001636	AD.33 vs Normal.33
ENSG00000188039	NWD1	0.605754	-0.0342369	4.27714	6.44397e-05	0.001636	AD.33 vs Normal.33
ENSG00000167604	NFKBID	0.451376	-0.169055	4.27632	6.46232e-05	0.00163798	AD.33 vs Normal.33
ENSG00000198612	COPS8	-0.296777	0.134027	-4.2746	6.50131e-05	0.00164618	AD.33 vs Normal.33
ENSG00000115514	TXNDC9	-0.267268	0.0677045	-4.27273	6.54381e-05	0.00165334	AD.33 vs Normal.33
ENSG00000128602	SMO	0.448487	-0.053312	4.27176	6.56585e-05	0.0016541	AD.33 vs Normal.33
ENSG00000134440	NARS	-0.309695	0.111654	-4.27036	6.598e-05	0.00165884	AD.33 vs Normal.33
ENSG00000120907	ADRA1A	0.377695	-0.0156989	4.2705	6.59486e-05	0.00165884	AD.33 vs Normal.33
ENSG00000236754	AC004019.13	0.367804	-0.0147578	4.26859	6.63889e-05	0.00166072	AD.33 vs Normal.33
ENSG00000188060	RAB42	0.64819	-0.0913063	4.26862	6.63824e-05	0.00166072	AD.33 vs Normal.33
ENSG00000140798	ABCC12	-0.721742	-0.0344394	-4.26897	6.63015e-05	0.00166072	AD.33 vs Normal.33
ENSG00000101843	PSMD10	-0.28897	0.105649	-4.26939	6.6203e-05	0.00166072	AD.33 vs Normal.33
ENSG00000163110	PDLIM5	0.394714	0.0131739	4.26958	6.61591e-05	0.00166072	AD.33 vs Normal.33
ENSG00000227677	RP11-326L24.7	0.456055	-0.128509	4.26629	6.69217e-05	0.00167047	AD.33 vs Normal.33
ENSG00000171476	HOPX	-0.480586	0.146874	-4.26611	6.69646e-05	0.00167047	AD.33 vs Normal.33
ENSG00000170231	FABP6	-0.583047	-0.0179782	-4.26604	6.69801e-05	0.00167047	AD.33 vs Normal.33
ENSG00000132313	MRPL35	-0.265347	0.104667	-4.26519	6.7179e-05	0.00167375	AD.33 vs Normal.33
ENSG00000131966	ACTR10	-0.312556	0.133293	-4.26204	6.79208e-05	0.00168716	AD.33 vs Normal.33
ENSG00000267266	AC004475.1	0.540112	-0.0941327	4.26157	6.8033e-05	0.00168826	AD.33 vs Normal.33
ENSG00000173258	ZNF483	-0.311483	0.117619	-4.26047	6.8294e-05	0.00169305	AD.33 vs Normal.33
ENSG00000128274	A4GALT	0.795544	-0.139099	4.25836	6.87967e-05	0.00170087	AD.33 vs Normal.33
ENSG00000187990	HIST1H2BG	-0.509145	0.00184181	-4.25828	6.88146e-05	0.00170087	AD.33 vs Normal.33
ENSG00000148082	SHC3	-0.335785	0.0258298	-4.25839	6.87893e-05	0.00170087	AD.33 vs Normal.33
ENSG00000260466	RP4-536B24.2	0.55027	0.00917991	4.25667	6.92027e-05	0.00170876	AD.33 vs Normal.33
ENSG00000255103	KIAA0754	0.313727	-0.0737005	4.25578	6.94161e-05	0.00171064	AD.33 vs Normal.33
ENSG00000072858	SIDT1	-0.366108	0.044684	-4.25607	6.93474e-05	0.00171064	AD.33 vs Normal.33
ENSG00000106211	HSPB1	0.861164	-0.188692	4.25418	6.9805e-05	0.0017182	AD.33 vs Normal.33
ENSG00000188493	C19orf54	0.423373	-0.0707611	4.25395	6.98614e-05	0.0017182	AD.33 vs Normal.33
ENSG00000130368	MAS1	-0.819555	0.102989	-4.25324	7.00339e-05	0.00171991	AD.33 vs Normal.33
ENSG00000037280	FLT4	0.524753	-0.093242	4.25309	7.00692e-05	0.00171991	AD.33 vs Normal.33
ENSG00000253719	ATXN7L3B	-0.311076	0.0897712	-4.25255	7.02026e-05	0.00172149	AD.33 vs Normal.33
ENSG00000269806	CTD-3001H11.1	0.52437	-0.20317	4.25113	7.05499e-05	0.0017283	AD.33 vs Normal.33
ENSG00000213413	PVRIG	0.456428	-0.189176	4.24966	7.09109e-05	0.00173372	AD.33 vs Normal.33
ENSG00000173915	USMG5	-0.40803	0.18498	-4.2498	7.08756e-05	0.00173372	AD.33 vs Normal.33
ENSG00000072201	LNX1	-0.39879	0.149387	-4.24857	7.11793e-05	0.00173858	AD.33 vs Normal.33
ENSG00000166016	ABTB2	0.412691	-0.0990762	4.2471	7.15438e-05	0.00174406	AD.33 vs Normal.33
ENSG00000161021	MAML1	0.305015	-0.0937613	4.24647	7.17026e-05	0.00174621	AD.33 vs Normal.33
ENSG00000254092	RP11-369E15.3	-0.698814	0.0800341	-4.2457	7.18943e-05	0.00174917	AD.33 vs Normal.33
ENSG00000158195	WASF2	0.369359	-0.0634342	4.24512	7.2038e-05	0.00175095	AD.33 vs Normal.33
ENSG00000003987	MTMR7	-0.296035	0.108854	-4.24445	7.22067e-05	0.00175334	AD.33 vs Normal.33
ENSG00000135917	SLC19A3	0.469639	-0.0407956	4.24392	7.23397e-05	0.00175485	AD.33 vs Normal.33
ENSG00000138686	BBS7	-0.305412	0.136311	-4.24298	7.2576e-05	0.00175887	AD.33 vs Normal.33
ENSG00000197182	FLJ27365	0.429761	-0.156061	4.2424	7.27234e-05	0.00176073	AD.33 vs Normal.33
ENSG00000150175	FRMPD2P2	-0.745714	0.00476059	-4.24195	7.2837e-05	0.00176176	AD.33 vs Normal.33
ENSG00000130254	SAFB2	0.302066	-0.101889	4.24147	7.29583e-05	0.00176298	AD.33 vs Normal.33
ENSG00000100554	ATP6V1D	-0.352956	0.124023	-4.24076	7.31373e-05	0.00176559	AD.33 vs Normal.33
ENSG00000152234	ATP5A1	-0.362028	0.108992	-4.24043	7.32225e-05	0.00176593	AD.33 vs Normal.33
ENSG00000104870	FCGRT	0.433023	-0.0745702	4.23977	7.33905e-05	0.00176827	AD.33 vs Normal.33
ENSG00000175356	SCUBE2	0.328528	-0.00546064	4.23885	7.36263e-05	0.00177223	AD.33 vs Normal.33
ENSG00000251596	HADHAP1	0.293466	-0.0984465	4.23833	7.37595e-05	0.00177372	AD.33 vs Normal.33
ENSG00000243431	RPL5P30	0.369378	-0.0237508	4.23704	7.40902e-05	0.00177824	AD.33 vs Normal.33
ENSG00000154079	C6orf57	-0.287428	0.0598345	-4.23719	7.40517e-05	0.00177824	AD.33 vs Normal.33
ENSG00000149499	EML3	0.462459	-0.119497	4.23578	7.44142e-05	0.00178153	AD.33 vs Normal.33
ENSG00000138078	PREPL	-0.449139	0.161174	-4.23598	7.43638e-05	0.00178153	AD.33 vs Normal.33
ENSG00000185684	EP400NL	0.313909	-0.0857452	4.23539	7.45143e-05	0.00178154	AD.33 vs Normal.33
ENSG00000233954	RP11-169K16.7	-0.412894	0.123	-4.23348	7.50119e-05	0.00179089	AD.33 vs Normal.33
ENSG00000232838	PET117	-0.267275	0.099236	-4.2333	7.50578e-05	0.00179089	AD.33 vs Normal.33
ENSG00000253629	KB-1107E3.1	-0.533886	0.103629	-4.23306	7.51214e-05	0.00179089	AD.33 vs Normal.33
ENSG00000233532	LINC00460	-0.879116	0.255786	-4.22957	7.60361e-05	0.00180187	AD.33 vs Normal.33
ENSG00000213760	ATP6V1G2	-0.485653	0.182086	-4.22885	7.62265e-05	0.00180187	AD.33 vs Normal.33
ENSG00000251184	RP11-101E3.5	0.362867	0.017259	4.22872	7.62603e-05	0.00180187	AD.33 vs Normal.33
ENSG00000119681	LTBP2	0.476824	-0.103953	4.22971	7.59999e-05	0.00180187	AD.33 vs Normal.33
ENSG00000198739	LRRTM3	-0.321845	0.0751435	-4.23058	7.577e-05	0.00180187	AD.33 vs Normal.33
ENSG00000125743	SNRPD2	-0.305618	0.0818095	-4.23007	7.59044e-05	0.00180187	AD.33 vs Normal.33
ENSG00000107104	KANK1	0.340049	-0.0191166	4.22794	7.64677e-05	0.00180259	AD.33 vs Normal.33
ENSG00000234465	PINLYP	0.368633	-0.0413277	4.22788	7.64822e-05	0.00180259	AD.33 vs Normal.33
ENSG00000145293	ENOPH1	-0.278816	0.0923813	-4.22722	7.66575e-05	0.00180501	AD.33 vs Normal.33
ENSG00000269124	AC007193.10	0.900848	-0.154817	4.22679	7.67722e-05	0.001806	AD.33 vs Normal.33
ENSG00000075213	SEMA3A	-0.418327	0.0347605	-4.22526	7.71802e-05	0.00181388	AD.33 vs Normal.33
ENSG00000153933	DGKE	-0.301493	0.0692812	-4.22436	7.74213e-05	0.00181783	AD.33 vs Normal.33
ENSG00000074219	TEAD2	0.674152	-0.101157	4.22399	7.75223e-05	0.00181848	AD.33 vs Normal.33
ENSG00000067715	SYT1	-0.563556	0.173577	-4.22297	7.77971e-05	0.00182243	AD.33 vs Normal.33
ENSG00000169139	UBE2V2	-0.358811	0.137296	-4.22282	7.78371e-05	0.00182243	AD.33 vs Normal.33
ENSG00000129518	EAPP	-0.284914	0.104055	-4.22154	7.81822e-05	0.00182879	AD.33 vs Normal.33
ENSG00000189007	ADAT2	-0.299888	0.0019874	-4.2203	7.85193e-05	0.00183057	AD.33 vs Normal.33
ENSG00000169245	CXCL10	1.91296	-0.108894	4.22068	7.84167e-05	0.00183057	AD.33 vs Normal.33
ENSG00000116120	FARSB	-0.314237	0.13978	-4.21976	7.86678e-05	0.00183109	AD.33 vs Normal.33
ENSG00000182621	PLCB1	-0.463051	0.125163	-4.21918	7.88258e-05	0.00183109	AD.33 vs Normal.33
ENSG00000134986	NREP	-0.468653	0.0799793	-4.21902	7.88698e-05	0.00183109	AD.33 vs Normal.33
ENSG00000203952	CCDC160	0.507237	0.112167	4.21742	7.93079e-05	0.00183783	AD.33 vs Normal.33
ENSG00000136378	ADAMTS7	0.777388	-0.179548	4.21755	7.92707e-05	0.00183783	AD.33 vs Normal.33
ENSG00000226180	AC010536.1	0.528165	-0.131454	4.21625	7.96297e-05	0.00184357	AD.33 vs Normal.33
ENSG00000260800	RP11-294K24.4	0.490478	0.0551382	4.21516	7.99298e-05	0.0018488	AD.33 vs Normal.33
ENSG00000138138	ATAD1	-0.280492	0.125559	-4.21333	8.04379e-05	0.00185882	AD.33 vs Normal.33
ENSG00000182902	SLC25A18	0.335591	0.00453878	4.21279	8.05902e-05	0.00186061	AD.33 vs Normal.33
ENSG00000255690	AC005013.1	0.405682	0.111814	4.21095	8.11058e-05	0.00186299	AD.33 vs Normal.33
ENSG00000176734	TRIL	0.406048	0.112282	4.21183	8.08583e-05	0.00186299	AD.33 vs Normal.33
ENSG00000187792	ZNF70	0.338891	-0.0949439	4.21147	8.09597e-05	0.00186299	AD.33 vs Normal.33
ENSG00000185345	PARK2	-0.280411	0.0557546	-4.21081	8.11429e-05	0.00186299	AD.33 vs Normal.33
ENSG00000258768	CTD-2292M16.8	-0.444608	0.110485	-4.21111	8.10598e-05	0.00186299	AD.33 vs Normal.33
ENSG00000267246	RP11-798G7.7	0.471817	0.00286803	4.20983	8.14203e-05	0.00186632	AD.33 vs Normal.33
ENSG00000185774	KCNIP4	-0.369506	0.109385	-4.20931	8.1566e-05	0.00186753	AD.33 vs Normal.33
ENSG00000232149	FERP1	0.414743	-0.0528017	4.20876	8.17216e-05	0.00186765	AD.33 vs Normal.33
ENSG00000203632	AC007690.1	0.526908	-0.104627	4.20893	8.16741e-05	0.00186765	AD.33 vs Normal.33
ENSG00000154277	UCHL1	-0.409709	0.105335	-4.20758	8.20557e-05	0.00187257	AD.33 vs Normal.33
ENSG00000165629	ATP5C1	-0.291623	0.128172	-4.20747	8.20875e-05	0.00187257	AD.33 vs Normal.33
ENSG00000218676	BRD7P4	0.397147	-0.120632	4.20699	8.22244e-05	0.00187296	AD.33 vs Normal.33
ENSG00000145428	RNF175	-0.41023	0.115232	-4.20596	8.25173e-05	0.00187721	AD.33 vs Normal.33
ENSG00000163170	BOLA3	-0.276644	0.104017	-4.2051	8.2764e-05	0.00187767	AD.33 vs Normal.33
ENSG00000117395	EBNA1BP2	-0.300678	0.065575	-4.20558	8.26264e-05	0.00187767	AD.33 vs Normal.33
ENSG00000261934	PCDHGA9	0.30001	-0.0033233	4.20516	8.2745e-05	0.00187767	AD.33 vs Normal.33
ENSG00000184925	LCN12	0.624392	-0.131736	4.20395	8.30924e-05	0.0018834	AD.33 vs Normal.33
ENSG00000257097	RP11-450K4.1	0.454102	-0.15544	4.20341	8.32489e-05	0.0018836	AD.33 vs Normal.33
ENSG00000178685	PARP10	0.345684	-0.0993841	4.2034	8.32527e-05	0.0018836	AD.33 vs Normal.33
ENSG00000162068	NTN3	0.62126	-0.196401	4.20283	8.34173e-05	0.00188561	AD.33 vs Normal.33
ENSG00000196937	FAM3C	-0.498077	0.156747	-4.20236	8.35523e-05	0.00188695	AD.33 vs Normal.33
ENSG00000181026	AEN	0.357784	-0.0886807	4.20076	8.40151e-05	0.00189568	AD.33 vs Normal.33
ENSG00000011422	PLAUR	0.550446	-0.200749	4.20049	8.40926e-05	0.0018957	AD.33 vs Normal.33
ENSG00000102409	BEX4	-0.319916	0.109701	-4.19986	8.42775e-05	0.00189815	AD.33 vs Normal.33
ENSG00000014641	MDH1	-0.508818	0.161447	-4.19866	8.46276e-05	0.00190431	AD.33 vs Normal.33
ENSG00000268427	AL022328.1	0.408322	-0.056626	4.19823	8.47525e-05	0.00190481	AD.33 vs Normal.33
ENSG00000108018	SORCS1	-0.38123	0.0455161	-4.1978	8.48796e-05	0.00190481	AD.33 vs Normal.33
ENSG00000203306	AP001007.1	0.536734	-0.0110752	4.1968	8.51729e-05	0.00190712	AD.33 vs Normal.33
ENSG00000259807	RP11-426C22.4	0.651705	-0.120173	4.19708	8.50903e-05	0.00190712	AD.33 vs Normal.33
ENSG00000262355	SAMD4A	0.410589	-0.0671398	4.19576	8.54804e-05	0.00190796	AD.33 vs Normal.33
ENSG00000113657	DPYSL3	0.325941	0.00780849	4.19595	8.54246e-05	0.00190796	AD.33 vs Normal.33
ENSG00000260837	RP11-434B12.1	-0.408078	0.0938366	-4.19413	8.59629e-05	0.00191362	AD.33 vs Normal.33
ENSG00000136830	FAM129B	0.450984	-0.0740881	4.19387	8.60411e-05	0.00191362	AD.33 vs Normal.33
ENSG00000165637	VDAC2	-0.275466	0.0993639	-4.19387	8.60417e-05	0.00191362	AD.33 vs Normal.33
ENSG00000238198	RP11-31F15.2	0.415309	-0.0629344	4.19191	8.6626e-05	0.00192317	AD.33 vs Normal.33
ENSG00000197043	ANXA6	-0.49857	0.0689465	-4.192	8.65986e-05	0.00192317	AD.33 vs Normal.33
ENSG00000162692	VCAM1	1.09276	-0.111468	4.19097	8.69075e-05	0.00192456	AD.33 vs Normal.33
ENSG00000117280	RAB7L1	0.40765	-0.00787833	4.19092	8.69205e-05	0.00192456	AD.33 vs Normal.33
ENSG00000071626	DAZAP1	0.263722	-0.1151	4.19131	8.68038e-05	0.00192456	AD.33 vs Normal.33
ENSG00000107736	CDH23	0.641425	-0.130236	4.19044	8.70661e-05	0.00192607	AD.33 vs Normal.33
ENSG00000151702	FLI1	0.487293	-0.0236965	4.18877	8.75685e-05	0.00193202	AD.33 vs Normal.33
ENSG00000138757	G3BP2	-0.412538	0.153364	-4.18878	8.75665e-05	0.00193202	AD.33 vs Normal.33
ENSG00000104388	RAB2A	-0.273407	0.127372	-4.18788	8.78386e-05	0.00193627	AD.33 vs Normal.33
ENSG00000149403	GRIK4	0.352264	-0.00890229	4.18706	8.8087e-05	0.0019383	AD.33 vs Normal.33
ENSG00000240204	RP11-305M3.3	-0.453112	0.093282	-4.1871	8.80759e-05	0.0019383	AD.33 vs Normal.33
ENSG00000164031	DNAJB14	-0.331641	0.116336	-4.18616	8.83628e-05	0.00194145	AD.33 vs Normal.33
ENSG00000039560	RAI14	0.401215	0.0122853	4.18608	8.83863e-05	0.00194145	AD.33 vs Normal.33
ENSG00000091409	ITGA6	0.355878	-0.042285	4.18387	8.90632e-05	0.001953	AD.33 vs Normal.33
ENSG00000143499	SMYD2	-0.506656	0.0704826	-4.18385	8.9069e-05	0.001953	AD.33 vs Normal.33
ENSG00000167693	NXN	0.466046	-0.0800107	4.18274	8.94116e-05	0.00195733	AD.33 vs Normal.33
ENSG00000181481	RNF135	0.374395	0.0239743	4.18245	8.95025e-05	0.00195733	AD.33 vs Normal.33
ENSG00000260949	KB-1836B5.1	0.716797	-0.117732	4.1827	8.94253e-05	0.00195733	AD.33 vs Normal.33
ENSG00000106952	TNFSF8	0.686513	0.00823123	4.18126	8.98702e-05	0.00196017	AD.33 vs Normal.33
ENSG00000258945	RP11-497E19.2	-0.451657	-0.00599367	-4.18121	8.98842e-05	0.00196017	AD.33 vs Normal.33
ENSG00000100433	KCNK10	-0.284692	0.0292513	-4.18075	9.00269e-05	0.00196017	AD.33 vs Normal.33
ENSG00000104093	DMXL2	-0.346569	0.107625	-4.18165	8.9748e-05	0.00196017	AD.33 vs Normal.33
ENSG00000162377	SELRC1	-0.291662	0.103135	-4.17987	9.03006e-05	0.00196098	AD.33 vs Normal.33
ENSG00000230793	SMARCE1P5	0.5758	-0.16201	4.18009	9.02324e-05	0.00196098	AD.33 vs Normal.33
ENSG00000259366	CTD-2647L4.4	0.345353	0.0195666	4.18025	9.0183e-05	0.00196098	AD.33 vs Normal.33
ENSG00000111912	NCOA7	-0.342708	0.0940256	-4.17949	9.04208e-05	0.00196188	AD.33 vs Normal.33
ENSG00000115107	STEAP3	0.673288	-0.0998242	4.17715	9.11538e-05	0.00197151	AD.33 vs Normal.33
ENSG00000196542	SPTSSB	-0.735792	0.0962026	-4.17691	9.12295e-05	0.00197151	AD.33 vs Normal.33
ENSG00000155974	GRIP1	-0.312803	0.0537629	-4.17723	9.11286e-05	0.00197151	AD.33 vs Normal.33
ENSG00000257386	RP11-56G10.2	-0.319045	0.0402844	-4.17721	9.11327e-05	0.00197151	AD.33 vs Normal.33
ENSG00000168404	MLKL	0.684054	-0.14114	4.176	9.15135e-05	0.00197525	AD.33 vs Normal.33
ENSG00000172935	MRGPRF	0.912727	-0.146856	4.175	9.18321e-05	0.0019804	AD.33 vs Normal.33
ENSG00000243302	RP11-274B21.2	0.493929	-0.132098	4.17403	9.21382e-05	0.00198076	AD.33 vs Normal.33
ENSG00000236333	TRHDE-AS1	-0.423979	-0.00965499	-4.17399	9.21505e-05	0.00198076	AD.33 vs Normal.33
ENSG00000174917	C19orf70	-0.268137	0.0656173	-4.17434	9.20399e-05	0.00198076	AD.33 vs Normal.33
ENSG00000255158	RP11-754B17.1	0.613442	-0.179407	4.17248	9.26333e-05	0.00198221	AD.33 vs Normal.33
ENSG00000157933	SKI	0.375928	-0.0481681	4.17265	9.25789e-05	0.00198221	AD.33 vs Normal.33
ENSG00000164465	DCBLD1	-0.302368	0.0774518	-4.17338	9.23454e-05	0.00198221	AD.33 vs Normal.33
ENSG00000145526	CDH18	-0.435352	0.101983	-4.1725	9.26269e-05	0.00198221	AD.33 vs Normal.33
ENSG00000196284	SUPT3H	-0.273596	0.0598826	-4.1721	9.27523e-05	0.00198305	AD.33 vs Normal.33
ENSG00000176401	EID2B	-0.380773	0.107044	-4.17145	9.29631e-05	0.00198414	AD.33 vs Normal.33
ENSG00000163346	PBXIP1	0.389528	-0.0168638	4.16991	9.34551e-05	0.00199293	AD.33 vs Normal.33
ENSG00000173083	HPSE	0.555162	0.0754739	4.1696	9.35578e-05	0.00199342	AD.33 vs Normal.33
ENSG00000240074	RPL9P30	0.532038	-0.151642	4.16905	9.37351e-05	0.00199378	AD.33 vs Normal.33
ENSG00000229507	CLTC-IT1	0.38233	-0.152365	4.16827	9.39851e-05	0.0019971	AD.33 vs Normal.33
ENSG00000088038	CNOT3	0.34661	-0.0758745	4.16807	9.40522e-05	0.0019971	AD.33 vs Normal.33
ENSG00000127995	CASD1	-0.292084	0.1111	-4.16706	9.43791e-05	0.00199935	AD.33 vs Normal.33
ENSG00000005844	ITGAL	0.706503	-0.153161	4.167	9.4399e-05	0.00199935	AD.33 vs Normal.33
ENSG00000256956	RP11-252P19.3	-0.739664	-0.15896	-4.16729	9.4304e-05	0.00199935	AD.33 vs Normal.33
ENSG00000143013	LMO4	-0.44274	0.116394	-4.16659	9.45303e-05	0.00200042	AD.33 vs Normal.33
ENSG00000156858	PRR14	0.274504	-0.0987508	4.16603	9.47138e-05	0.0020009	AD.33 vs Normal.33
ENSG00000205929	C21orf62	0.623115	-0.0147227	4.16515	9.50004e-05	0.00200525	AD.33 vs Normal.33
ENSG00000162378	ZYG11B	-0.297251	0.120561	-4.16484	9.51016e-05	0.00200568	AD.33 vs Normal.33
ENSG00000104231	ZFAND1	-0.290249	0.0775625	-4.16371	9.54741e-05	0.00201183	AD.33 vs Normal.33
ENSG00000248138	RP11-446J8.1	-0.392916	0.139164	-4.16299	9.57099e-05	0.0020151	AD.33 vs Normal.33
ENSG00000165626	BEND7	0.2786	0.0265986	4.16255	9.58561e-05	0.00201647	AD.33 vs Normal.33
ENSG00000152527	PLEKHH2	0.389451	0.035339	4.16201	9.60347e-05	0.00201681	AD.33 vs Normal.33
ENSG00000141433	ADCYAP1	-0.605706	0.0400029	-4.16225	9.59548e-05	0.00201681	AD.33 vs Normal.33
ENSG00000114120	SLC25A36	-0.284909	0.0691177	-4.16011	9.66651e-05	0.00202834	AD.33 vs Normal.33
ENSG00000204305	AGER	0.417096	-0.0604828	4.15969	9.6806e-05	0.00202958	AD.33 vs Normal.33
ENSG00000212694	AC084018.1	0.285212	-0.0392685	4.15918	9.69759e-05	0.00203143	AD.33 vs Normal.33
ENSG00000163840	DTX3L	0.551933	-0.118736	4.15838	9.72412e-05	0.00203473	AD.33 vs Normal.33
ENSG00000021645	NRXN3	-0.367204	0.0704665	-4.15821	9.72973e-05	0.00203473	AD.33 vs Normal.33
ENSG00000168291	PDHB	-0.274584	0.101185	-4.1579	9.74038e-05	0.00203525	AD.33 vs Normal.33
ENSG00000112695	COX7A2	-0.352841	0.178981	-4.15674	9.7792e-05	0.00203993	AD.33 vs Normal.33
ENSG00000224879	AC011754.1	-0.950628	0.0956975	-4.1553	9.82764e-05	0.0020466	AD.33 vs Normal.33
ENSG00000153071	DAB2	0.389088	-0.023012	4.15454	9.85357e-05	0.00205028	AD.33 vs Normal.33
ENSG00000130589	HELZ2	0.55806	-0.116422	4.15401	9.8716e-05	0.00205232	AD.33 vs Normal.33
ENSG00000103168	TAF1C	0.328708	-0.0894986	4.15348	9.88967e-05	0.00205264	AD.33 vs Normal.33
ENSG00000149115	TNKS1BP1	0.364005	-0.0587486	4.15272	9.91551e-05	0.0020555	AD.33 vs Normal.33
ENSG00000152990	GPR125	0.317489	0.0246009	4.15259	9.91997e-05	0.0020555	AD.33 vs Normal.33
ENSG00000066294	CD84	0.637237	0.0795356	4.15185	9.94509e-05	0.00205557	AD.33 vs Normal.33
ENSG00000075391	RASAL2	-0.269704	0.0650365	-4.15202	9.93939e-05	0.00205557	AD.33 vs Normal.33
ENSG00000256391	SDIM1	-0.788616	-0.138251	-4.15145	9.95871e-05	0.00205667	AD.33 vs Normal.33
ENSG00000123983	ACSL3	-0.279471	0.10271	-4.15092	9.97684e-05	0.00205777	AD.33 vs Normal.33
ENSG00000188338	SLC38A3	0.49573	-0.0532872	4.15081	9.98058e-05	0.00205777	AD.33 vs Normal.33
ENSG00000173905	GOLIM4	0.402976	-0.00501777	4.15017	0.000100028	0.00206064	AD.33 vs Normal.33
ENSG00000164187	LMBRD2	-0.334476	0.101657	-4.14975	0.000100173	0.00206192	AD.33 vs Normal.33
ENSG00000105397	TYK2	0.280534	-0.105955	4.14929	0.00010033	0.00206344	AD.33 vs Normal.33
ENSG00000111077	TENC1	0.409015	-0.0582067	4.14799	0.000100778	0.00207095	AD.33 vs Normal.33
ENSG00000227500	SCAMP4	0.321753	-0.07545	4.14693	0.000101147	0.0020768	AD.33 vs Normal.33
ENSG00000153814	JAZF1	-0.317403	0.110843	-4.14598	0.000101478	0.00208189	AD.33 vs Normal.33
ENSG00000233705	SLC26A4-AS1	-0.465766	0.168935	-4.14526	0.00010173	0.0020819	AD.33 vs Normal.33
ENSG00000171310	CHST11	0.295716	0.0250942	4.14543	0.00010167	0.0020819	AD.33 vs Normal.33
ENSG00000147676	MAL2	-0.59816	0.220281	-4.14531	0.000101712	0.0020819	AD.33 vs Normal.33
ENSG00000173511	VEGFB	0.27151	-0.0252677	4.14491	0.000101853	0.0020827	AD.33 vs Normal.33
ENSG00000164010	ERMAP	0.297335	0.0408992	4.14434	0.00010205	0.00208502	AD.33 vs Normal.33
ENSG00000164615	CAMLG	-0.27499	0.119061	-4.14373	0.000102266	0.00208772	AD.33 vs Normal.33
ENSG00000179314	WSCD1	0.345948	-0.00522274	4.14299	0.000102525	0.0020913	AD.33 vs Normal.33
ENSG00000267281	RP11-793H13.10	0.310044	-0.0559386	4.1426	0.000102663	0.00209238	AD.33 vs Normal.33
ENSG00000250742	RP11-834C11.4	0.541739	0.00687289	4.14067	0.000103346	0.00210458	AD.33 vs Normal.33
ENSG00000005194	CIAPIN1	-0.312063	0.040005	-4.14013	0.000103539	0.0021068	AD.33 vs Normal.33
ENSG00000259976	RP11-553L6.5	0.425432	0.0265905	4.13924	0.000103855	0.00210977	AD.33 vs Normal.33
ENSG00000168077	SCARA3	0.548594	-0.0718912	4.13939	0.000103803	0.00210977	AD.33 vs Normal.33
ENSG00000154822	PLCL2	-0.383701	0.121327	-4.13862	0.000104076	0.00211254	AD.33 vs Normal.33
ENSG00000132510	KDM6B	0.526395	-0.132849	4.13798	0.000104304	0.00211544	AD.33 vs Normal.33
ENSG00000232057	AC093390.1	0.591929	-0.188327	4.1376	0.000104442	0.00211575	AD.33 vs Normal.33
ENSG00000155970	EFHA2	-0.396607	0.121348	-4.13747	0.00010449	0.00211575	AD.33 vs Normal.33
ENSG00000105072	C19orf44	0.279494	-0.0711521	4.1369	0.000104692	0.00211813	AD.33 vs Normal.33
ENSG00000072041	SLC6A15	-0.397898	0.0905246	-4.13586	0.000105066	0.00212395	AD.33 vs Normal.33
ENSG00000102003	SYP	-0.580577	0.114568	-4.13462	0.000105514	0.00213128	AD.33 vs Normal.33
ENSG00000207304	SNORA8	-0.395872	0.0322207	-4.1337	0.00010585	0.0021346	AD.33 vs Normal.33
ENSG00000168476	REEP4	0.464975	-0.0974481	4.13288	0.000106146	0.00213884	AD.33 vs Normal.33
ENSG00000115310	RTN4	-0.319476	0.130971	-4.1306	0.000106982	0.0021515	AD.33 vs Normal.33
ENSG00000263789	RP11-45M22.6	0.31401	-0.0537836	4.13045	0.000107034	0.0021515	AD.33 vs Normal.33
ENSG00000233478	RP1-187B23.1	0.456829	-0.27789	4.13061	0.000106978	0.0021515	AD.33 vs Normal.33
ENSG00000176170	SPHK1	0.654128	-0.14531	4.12752	0.000108118	0.00216279	AD.33 vs Normal.33
ENSG00000162409	PRKAA2	-0.347806	0.116232	-4.12753	0.000108111	0.00216279	AD.33 vs Normal.33
ENSG00000142875	PRKACB	-0.329345	0.141175	-4.12762	0.000108081	0.00216279	AD.33 vs Normal.33
ENSG00000031698	SARS	-0.307497	0.0708778	-4.12808	0.00010791	0.00216279	AD.33 vs Normal.33
ENSG00000111775	COX6A1	-0.298077	0.0996508	-4.12834	0.000107812	0.00216279	AD.33 vs Normal.33
ENSG00000164794	KCNV1	-0.639771	0.147318	-4.1282	0.000107867	0.00216279	AD.33 vs Normal.33
ENSG00000118680	MYL12B	-0.276403	0.111155	-4.12721	0.000108232	0.00216333	AD.33 vs Normal.33
ENSG00000183527	PSMG1	-0.264111	0.0579309	-4.12686	0.000108362	0.00216419	AD.33 vs Normal.33
ENSG00000044524	EPHA3	-0.421542	0.0660986	-4.12636	0.000108546	0.00216613	AD.33 vs Normal.33
ENSG00000233627	C4A-AS1	0.931529	-0.211402	4.12601	0.000108678	0.00216702	AD.33 vs Normal.33
ENSG00000167895	TMC8	0.568141	-0.146386	4.12547	0.000108879	0.00216771	AD.33 vs Normal.33
ENSG00000103187	COTL1	0.35547	-0.0118997	4.12545	0.000108887	0.00216771	AD.33 vs Normal.33
ENSG00000182359	KBTBD3	-0.282068	0.0817927	-4.12468	0.000109176	0.0021694	AD.33 vs Normal.33
ENSG00000170579	DLGAP1	-0.367321	0.0984943	-4.12456	0.000109218	0.0021694	AD.33 vs Normal.33
ENSG00000124767	GLO1	-0.283976	0.102928	-4.12452	0.000109233	0.0021694	AD.33 vs Normal.33
ENSG00000228358	AC113617.1	-1.08819	0.0395159	-4.12196	0.000110197	0.00218505	AD.33 vs Normal.33
ENSG00000170786	SDR16C5	-0.628921	0.157343	-4.12066	0.00011069	0.00219132	AD.33 vs Normal.33
ENSG00000150048	CLEC1A	0.723175	-0.130298	4.11949	0.000111132	0.00219832	AD.33 vs Normal.33
ENSG00000225963	AC009950.2	0.482152	-0.0638941	4.11893	0.000111345	0.00220079	AD.33 vs Normal.33
ENSG00000055813	CCDC85A	-0.325891	0.0762647	-4.11786	0.000111757	0.00220715	AD.33 vs Normal.33
ENSG00000160183	TMPRSS3	0.738672	-0.137286	4.11583	0.000112535	0.00221026	AD.33 vs Normal.33
ENSG00000162542	TMCO4	0.459433	-0.0360599	4.11588	0.000112518	0.00221026	AD.33 vs Normal.33
ENSG00000156976	EIF4A2	-0.43161	0.143472	-4.11641	0.000112311	0.00221026	AD.33 vs Normal.33
ENSG00000185920	PTCH1	0.326197	-0.0138061	4.11665	0.00011222	0.00221026	AD.33 vs Normal.33
ENSG00000131773	KHDRBS3	-0.349126	0.0192053	-4.11601	0.000112467	0.00221026	AD.33 vs Normal.33
ENSG00000198168	SVIP	-0.312182	0.0739133	-4.115	0.000112856	0.00221481	AD.33 vs Normal.33
ENSG00000237737	DCTN1-AS1	-0.299174	0.00126769	-4.11385	0.000113302	0.00221482	AD.33 vs Normal.33
ENSG00000236066	RP11-389O22.1	0.595985	-0.117165	4.1146	0.000113008	0.00221482	AD.33 vs Normal.33
ENSG00000054277	OPN3	-0.577659	0.114447	-4.11403	0.000113233	0.00221482	AD.33 vs Normal.33
ENSG00000204556	CTD-2514C3.1	0.564704	-0.0939962	4.11411	0.000113199	0.00221482	AD.33 vs Normal.33
ENSG00000068137	PLEKHH3	0.349495	-0.102629	4.11345	0.000113455	0.00221567	AD.33 vs Normal.33
ENSG00000263878	DLGAP1-AS4	-0.436842	0.0900716	-4.11328	0.000113524	0.00221567	AD.33 vs Normal.33
ENSG00000205035	RP11-707M1.1	-0.396449	0.0187881	-4.1121	0.000113983	0.00222289	AD.33 vs Normal.33
ENSG00000203325	RP11-277A4.4	0.585638	-0.109471	4.11163	0.000114164	0.00222376	AD.33 vs Normal.33
ENSG00000074181	NOTCH3	0.551841	-0.00802101	4.11152	0.000114206	0.00222376	AD.33 vs Normal.33
ENSG00000258730	ITPK1-AS1	0.459059	-0.214254	4.11097	0.000114421	0.00222454	AD.33 vs Normal.33
ENSG00000130304	SLC27A1	0.31113	-0.0884446	4.11096	0.000114425	0.00222454	AD.33 vs Normal.33
ENSG00000179583	CIITA	0.337122	-0.0444268	4.10912	0.00011515	0.00223505	AD.33 vs Normal.33
ENSG00000096654	ZNF184	-0.315223	0.0791889	-4.10867	0.000115326	0.00223505	AD.33 vs Normal.33
ENSG00000119688	ABCD4	0.31318	-0.152243	4.109	0.000115199	0.00223505	AD.33 vs Normal.33
ENSG00000132639	SNAP25	-0.544085	0.160152	-4.1089	0.000115237	0.00223505	AD.33 vs Normal.33
ENSG00000146147	MLIP	-0.448399	0.0963124	-4.10786	0.000115646	0.00223627	AD.33 vs Normal.33
ENSG00000114805	PLCH1	-0.396499	0.0308529	-4.10778	0.000115681	0.00223627	AD.33 vs Normal.33
ENSG00000177570	SAMD12	-0.368372	0.12648	-4.10765	0.000115731	0.00223627	AD.33 vs Normal.33
ENSG00000113721	PDGFRB	0.42162	-0.0506492	4.1076	0.000115748	0.00223627	AD.33 vs Normal.33
ENSG00000172915	NBEA	-0.279373	0.105696	-4.10563	0.000116531	0.00224586	AD.33 vs Normal.33
ENSG00000124733	MEA1	-0.291644	0.0744433	-4.10577	0.000116475	0.00224586	AD.33 vs Normal.33
ENSG00000139973	SYT16	-0.412134	0.169775	-4.10459	0.000116949	0.00225073	AD.33 vs Normal.33
ENSG00000251095	RP11-115D19.1	-0.518612	0.1795	-4.10368	0.000117314	0.002256	AD.33 vs Normal.33
ENSG00000155158	TTC39B	-0.384568	0.0380261	-4.1023	0.000117868	0.00226491	AD.33 vs Normal.33
ENSG00000161921	CXCL16	0.416929	-0.0449108	4.1	0.000118799	0.00227523	AD.33 vs Normal.33
ENSG00000260043	RP11-368N21.4	0.793222	-0.0679015	4.10008	0.000118765	0.00227523	AD.33 vs Normal.33
ENSG00000069345	DNAJA2	-0.280624	0.101138	-4.10002	0.000118791	0.00227523	AD.33 vs Normal.33
ENSG00000111145	ELK3	0.296145	0.00818196	4.09961	0.000118954	0.00227523	AD.33 vs Normal.33
ENSG00000184305	FAM190A	-0.375347	0.0339717	-4.10031	0.000118673	0.00227523	AD.33 vs Normal.33
ENSG00000107731	UNC5B	0.372539	-0.0480719	4.0998	0.00011888	0.00227523	AD.33 vs Normal.33
ENSG00000203335	AC006019.3	0.347286	-0.132871	4.09852	0.000119402	0.00228203	AD.33 vs Normal.33
ENSG00000101365	IDH3B	-0.311758	0.0512381	-4.0979	0.000119655	0.00228239	AD.33 vs Normal.33
ENSG00000253452	RP11-473J6.1	-0.869685	-0.0521358	-4.09797	0.000119625	0.00228239	AD.33 vs Normal.33
ENSG00000104447	TRPS1	0.319313	0.0225179	4.09777	0.000119708	0.00228239	AD.33 vs Normal.33
ENSG00000176928	GCNT4	-0.517092	0.00658323	-4.09757	0.000119788	0.00228239	AD.33 vs Normal.33
ENSG00000070669	ASNS	-0.331079	0.0729242	-4.09688	0.000120071	0.0022843	AD.33 vs Normal.33
ENSG00000087087	SRRT	0.336118	-0.0588163	4.09697	0.000120032	0.0022843	AD.33 vs Normal.33
ENSG00000186815	TPCN1	0.335677	-0.0654159	4.09588	0.000120482	0.00229035	AD.33 vs Normal.33
ENSG00000152932	RAB3C	-0.612939	0.191763	-4.09543	0.000120666	0.00229211	AD.33 vs Normal.33
ENSG00000255434	CTD-2530H12.8	0.500459	-0.108109	4.0948	0.000120926	0.00229528	AD.33 vs Normal.33
ENSG00000111837	MAK	0.352285	-0.147854	4.09367	0.000121394	0.00230242	AD.33 vs Normal.33
ENSG00000187912	CLEC17A	0.935716	-0.0156464	4.09245	0.000121899	0.00230848	AD.33 vs Normal.33
ENSG00000133731	IMPA1	-0.323397	0.125879	-4.09198	0.000122098	0.00231047	AD.33 vs Normal.33
ENSG00000228696	ARL17B	0.467746	0.0294439	4.08958	0.0001231	0.00232452	AD.33 vs Normal.33
ENSG00000215154	AC141586.5	0.31992	-0.0634497	4.08954	0.00012312	0.00232452	AD.33 vs Normal.33
ENSG00000242557	RP11-316M1.11	-0.492509	0.122223	-4.08743	0.00012401	0.00233775	AD.33 vs Normal.33
ENSG00000134815	DHX34	0.358348	-0.150201	4.08763	0.000123924	0.00233775	AD.33 vs Normal.33
ENSG00000238246	RP11-575A19.2	0.53403	-0.0757831	4.0867	0.000124318	0.00234179	AD.33 vs Normal.33
ENSG00000075303	SLC25A40	-0.305282	0.0677402	-4.08513	0.000124986	0.00234196	AD.33 vs Normal.33
ENSG00000115290	GRB14	-0.547929	0.0223172	-4.08549	0.000124832	0.00234196	AD.33 vs Normal.33
ENSG00000183579	ZNRF3	0.350888	-0.00784545	4.08528	0.000124922	0.00234196	AD.33 vs Normal.33
ENSG00000230872	AC092338.5	0.340792	-0.053012	4.0852	0.000124955	0.00234196	AD.33 vs Normal.33
ENSG00000125354	2018-09-06	-0.305499	0.0350804	-4.08562	0.000124777	0.00234196	AD.33 vs Normal.33
ENSG00000174705	SH3PXD2B	0.367681	-0.063278	4.08621	0.000124527	0.00234196	AD.33 vs Normal.33
ENSG00000132669	RIN2	0.335578	-0.00711624	4.08376	0.00012557	0.00235112	AD.33 vs Normal.33
ENSG00000188783	PRELP	0.656533	-0.0201083	4.08282	0.000125974	0.00235283	AD.33 vs Normal.33
ENSG00000233452	STXBP5-AS1	-0.328763	0.0211032	-4.08316	0.000125829	0.00235283	AD.33 vs Normal.33
ENSG00000242299	RP11-234A1.1	-0.469489	-0.0579381	-4.08301	0.000125892	0.00235283	AD.33 vs Normal.33
ENSG00000126561	STAT5A	0.352614	-0.0747402	4.08146	0.000126558	0.00236074	AD.33 vs Normal.33
ENSG00000213190	MLLT11	-0.5085	0.159157	-4.0812	0.000126671	0.00236107	AD.33 vs Normal.33
ENSG00000162630	B3GALT2	-0.373583	0.135263	-4.07925	0.000127518	0.00237441	AD.33 vs Normal.33
ENSG00000167182	SP2	0.357296	0.00496969	4.07852	0.000127833	0.00237738	AD.33 vs Normal.33
ENSG00000231707	PABPC1P1	0.484645	-0.103668	4.07771	0.00012819	0.00237869	AD.33 vs Normal.33
ENSG00000168843	FSTL5	-0.445911	0.136351	-4.07787	0.000128119	0.00237869	AD.33 vs Normal.33
ENSG00000120053	GOT1	-0.513445	0.135452	-4.07814	0.000128	0.00237869	AD.33 vs Normal.33
ENSG00000162391	FAM151A	0.51398	-0.193673	4.07621	0.000128844	0.00238727	AD.33 vs Normal.33
ENSG00000158301	GPRASP2	-0.429788	0.114307	-4.07576	0.000129044	0.0023878	AD.33 vs Normal.33
ENSG00000140575	IQGAP1	0.347254	-0.0102608	4.07571	0.000129065	0.0023878	AD.33 vs Normal.33
ENSG00000166813	KIF7	0.369599	-0.0882779	4.0743	0.000129689	0.00239755	AD.33 vs Normal.33
ENSG00000128683	GAD1	-0.668204	0.169162	-4.07357	0.000130008	0.00240166	AD.33 vs Normal.33
ENSG00000140464	PML	0.316764	-0.132276	4.07162	0.000130875	0.0024146	AD.33 vs Normal.33
ENSG00000253711	RP11-787D18.1	-0.395085	0.147124	-4.07122	0.000131055	0.0024146	AD.33 vs Normal.33
ENSG00000084093	REST	0.386612	0.0180655	4.07114	0.00013109	0.0024146	AD.33 vs Normal.33
ENSG00000198429	ZNF69	0.305338	-0.108592	4.07113	0.000131096	0.0024146	AD.33 vs Normal.33
ENSG00000164379	FOXQ1	0.488274	0.0567531	4.07082	0.000131234	0.00241534	AD.33 vs Normal.33
ENSG00000119125	GDA	-0.510649	0.18721	-4.06879	0.000132142	0.00242668	AD.33 vs Normal.33
ENSG00000164100	NDST3	-0.352862	0.127879	-4.06823	0.000132394	0.0024295	AD.33 vs Normal.33
ENSG00000008128	CDK11A	0.273074	-0.0206943	4.0672	0.00013286	0.00243626	AD.33 vs Normal.33
ENSG00000183662	FAM19A1	-0.566125	0.131576	-4.06657	0.000133144	0.00243967	AD.33 vs Normal.33
ENSG00000167601	AXL	0.336939	-0.0452046	4.06605	0.000133379	0.00244218	AD.33 vs Normal.33
ENSG00000146112	PPP1R18	0.4975	-0.108178	4.06575	0.000133516	0.00244288	AD.33 vs Normal.33
ENSG00000172530	BANP	0.32911	-0.0750971	4.06441	0.000134129	0.0024523	AD.33 vs Normal.33
ENSG00000238133	MLK7-AS1	0.406109	-0.0394334	4.0637	0.000134454	0.00245462	AD.33 vs Normal.33
ENSG00000132872	SYT4	-0.57943	0.174179	-4.06205	0.000135209	0.00246478	AD.33 vs Normal.33
ENSG00000172673	THEMIS	-0.547567	0.156507	-4.06127	0.000135568	0.00246771	AD.33 vs Normal.33
ENSG00000235397	EPN2-AS1	0.421963	-0.058971	4.06095	0.000135716	0.0024686	AD.33 vs Normal.33
ENSG00000213165	AC090425.1	-0.392211	0.0753756	-4.06034	0.000135999	0.00247194	AD.33 vs Normal.33
ENSG00000120509	PDZD11	-0.292025	0.0787452	-4.05988	0.00013621	0.00247396	AD.33 vs Normal.33
ENSG00000231341	VDAC1P6	-0.428328	0.140454	-4.05849	0.000136855	0.00248253	AD.33 vs Normal.33
ENSG00000128422	KRT17	-0.570937	-0.0232716	-4.05751	0.000137313	0.00248253	AD.33 vs Normal.33
ENSG00000049239	H6PD	0.373211	-0.0733536	4.05817	0.000137006	0.00248253	AD.33 vs Normal.33
ENSG00000259440	RP11-945A13.1	0.502813	-0.127126	4.05747	0.000137334	0.00248253	AD.33 vs Normal.33
ENSG00000171202	TMEM126A	-0.311992	0.118711	-4.05616	0.000137944	0.00249091	AD.33 vs Normal.33
ENSG00000267198	RP11-798G7.6	0.504427	-0.0902335	4.05375	0.000139082	0.00249733	AD.33 vs Normal.33
ENSG00000108823	SGCA	0.744421	-0.192831	4.05453	0.00013871	0.00249733	AD.33 vs Normal.33
ENSG00000108946	PRKAR1A	-0.27397	0.106657	-4.05359	0.000139157	0.00249733	AD.33 vs Normal.33
ENSG00000198932	GPRASP1	-0.334933	0.0743002	-4.05505	0.000138465	0.00249733	AD.33 vs Normal.33
ENSG00000135070	ISCA1	-0.295965	0.110497	-4.05398	0.00013897	0.00249733	AD.33 vs Normal.33
ENSG00000110955	ATP5B	-0.378873	0.135648	-4.05453	0.000138714	0.00249733	AD.33 vs Normal.33
ENSG00000069966	GNB5	-0.316581	0.0808653	-4.05349	0.000139204	0.00249733	AD.33 vs Normal.33
ENSG00000113504	SLC12A7	0.46383	-0.0723779	4.05407	0.000138927	0.00249733	AD.33 vs Normal.33
ENSG00000006128	TAC1	-1.0092	0.105769	-4.04949	0.000141109	0.00252559	AD.33 vs Normal.33
ENSG00000205336	GPR56	0.434826	-0.0833837	4.0489	0.000141388	0.00252559	AD.33 vs Normal.33
ENSG00000198478	SH3BGRL2	-0.309585	0.10423	-4.04918	0.000141257	0.00252559	AD.33 vs Normal.33
ENSG00000138814	PPP3CA	-0.379872	0.128665	-4.04912	0.000141287	0.00252559	AD.33 vs Normal.33
ENSG00000259943	RP1-39G22.7	-0.339425	0.0757448	-4.0477	0.00014197	0.00253381	AD.33 vs Normal.33
ENSG00000137038	C9orf123	-0.297747	0.082369	-4.04638	0.000142608	0.00254008	AD.33 vs Normal.33
ENSG00000141378	PTRH2	-0.30395	0.107461	-4.04596	0.00014281	0.00254018	AD.33 vs Normal.33
ENSG00000169891	REPS2	-0.366624	0.137779	-4.04594	0.000142818	0.00254018	AD.33 vs Normal.33
ENSG00000143106	PSMA5	-0.363726	0.125988	-4.04546	0.00014305	0.00254066	AD.33 vs Normal.33
ENSG00000186825	C2orf27B	-0.519627	-0.155369	-4.04433	0.000143604	0.00254634	AD.33 vs Normal.33
ENSG00000165028	NIPSNAP3B	-0.329081	0.0456615	-4.04418	0.000143676	0.00254634	AD.33 vs Normal.33
ENSG00000109832	DDX25	-0.327606	0.0765669	-4.04361	0.000143955	0.00254815	AD.33 vs Normal.33
ENSG00000236922	AC092661.1	-0.652069	0.00788386	-4.04355	0.000143983	0.00254815	AD.33 vs Normal.33
ENSG00000247675	LRP4-AS1	0.456556	-0.0271091	4.0426	0.000144448	0.00255455	AD.33 vs Normal.33
ENSG00000268434	AC011530.4	0.352169	-0.0695582	4.04237	0.000144559	0.0025547	AD.33 vs Normal.33
ENSG00000204603	RP11-638F5.1	-1.1699	-0.237826	-4.04215	0.000144669	0.00255482	AD.33 vs Normal.33
ENSG00000241313	WWTR1-AS1	0.69664	-0.0660208	4.04138	0.000145049	0.0025579	AD.33 vs Normal.33
ENSG00000152137	HSPB8	0.433661	-0.0300285	4.04145	0.000145012	0.0025579	AD.33 vs Normal.33
ENSG00000168062	BATF2	0.698247	-0.147583	4.04105	0.000145209	0.00255891	AD.33 vs Normal.33
ENSG00000214391	RP11-121L10.3	-0.458708	0.0461509	-4.03974	0.000145854	0.00256846	AD.33 vs Normal.33
ENSG00000225190	PLEKHM1	0.281676	-0.0829465	4.03851	0.000146467	0.00257015	AD.33 vs Normal.33
ENSG00000173218	VANGL1	0.408719	0.00322138	4.03868	0.000146381	0.00257015	AD.33 vs Normal.33
ENSG00000144834	TAGLN3	-0.615556	0.164096	-4.03872	0.000146362	0.00257015	AD.33 vs Normal.33
ENSG00000213212	NCLP1	0.563869	-0.0796683	4.03855	0.000146447	0.00257015	AD.33 vs Normal.33
ENSG00000163297	ANTXR2	0.402584	0.0267875	4.03798	0.000146728	0.00257291	AD.33 vs Normal.33
ENSG00000128654	MTX2	-0.292212	0.0925382	-4.03754	0.000146947	0.00257494	AD.33 vs Normal.33
ENSG00000204219	TCEA3	0.434892	-0.0465928	4.03614	0.00014765	0.00258104	AD.33 vs Normal.33
ENSG00000154930	ACSS1	0.385415	-0.0615124	4.03569	0.000147873	0.00258104	AD.33 vs Normal.33
ENSG00000072786	STK10	0.340537	-0.080517	4.03575	0.000147843	0.00258104	AD.33 vs Normal.33
ENSG00000060140	STYK1	-0.613486	0.102735	-4.03502	0.000148211	0.00258253	AD.33 vs Normal.33
ENSG00000248294	CTD-2023N9.2	-1.09681	-0.0463907	-4.03519	0.000148123	0.00258253	AD.33 vs Normal.33
ENSG00000128524	ATP6V1F	-0.319945	0.102358	-4.03399	0.000148727	0.00258276	AD.33 vs Normal.33
ENSG00000147883	CDKN2B	0.489327	-0.0193254	4.03433	0.000148559	0.00258276	AD.33 vs Normal.33
ENSG00000229299	RP4-583P15.10	0.459411	-0.0931098	4.03433	0.000148556	0.00258276	AD.33 vs Normal.33
ENSG00000138663	COPS4	-0.309998	0.144227	-4.03452	0.000148462	0.00258276	AD.33 vs Normal.33
ENSG00000104972	LILRB1	0.682533	-0.17927	4.03396	0.000148744	0.00258276	AD.33 vs Normal.33
ENSG00000162654	GBP4	0.682865	0.0225622	4.03366	0.000148896	0.0025836	AD.33 vs Normal.33
ENSG00000104361	NIPAL2	-0.468727	0.0823706	-4.03306	0.000149196	0.00258519	AD.33 vs Normal.33
ENSG00000134375	TIMM17A	-0.354082	0.157897	-4.03258	0.000149439	0.0025858	AD.33 vs Normal.33
ENSG00000088538	DOCK3	-0.267594	0.0670363	-4.0321	0.000149685	0.00258826	AD.33 vs Normal.33
ENSG00000254528	RP11-728F11.4	-0.377003	0.0901387	-4.0316	0.000149939	0.00258906	AD.33 vs Normal.33
ENSG00000091656	ZFHX4	0.321429	-0.00309879	4.03111	0.000150187	0.00258909	AD.33 vs Normal.33
ENSG00000147669	POLR2K	-0.37512	0.145028	-4.03098	0.000150254	0.00258909	AD.33 vs Normal.33
ENSG00000138134	STAMBPL1	-0.317324	0.0618238	-4.03101	0.00015024	0.00258909	AD.33 vs Normal.33
ENSG00000154133	ROBO4	0.473964	0.0227297	4.03005	0.000150726	0.00259543	AD.33 vs Normal.33
ENSG00000182389	CACNB4	-0.453802	0.140555	-4.02983	0.000150842	0.00259563	AD.33 vs Normal.33
ENSG00000011052	NME2	-0.270342	0.0628947	-4.02937	0.000151075	0.00259785	AD.33 vs Normal.33
ENSG00000178662	CSRNP3	-0.425966	0.157948	-4.02898	0.000151274	0.00259947	AD.33 vs Normal.33
ENSG00000153956	CACNA2D1	-0.341359	0.128553	-4.02877	0.000151385	0.00259959	AD.33 vs Normal.33
ENSG00000135437	RDH5	0.33211	-0.0427367	4.02832	0.000151615	0.00260173	AD.33 vs Normal.33
ENSG00000264982	RP11-344B2.2	0.266989	0.0679371	4.02721	0.000152184	0.0026061	AD.33 vs Normal.33
ENSG00000109610	SOD3	0.688159	-0.0285595	4.02738	0.0001521	0.0026061	AD.33 vs Normal.33
ENSG00000160255	ITGB2	0.572925	-0.164536	4.02634	0.000152634	0.00260842	AD.33 vs Normal.33
ENSG00000176857	CTC-298B17.1	0.412481	-0.0024736	4.02635	0.000152628	0.00260842	AD.33 vs Normal.33
ENSG00000213398	LCAT	0.482211	-0.107899	4.02452	0.000153579	0.00262129	AD.33 vs Normal.33
ENSG00000104643	MTMR9	-0.264097	0.0928487	-4.02448	0.000153598	0.00262129	AD.33 vs Normal.33
ENSG00000174628	IQCK	0.343649	0.0586003	4.02417	0.000153758	0.00262222	AD.33 vs Normal.33
ENSG00000204116	CHIC1	-0.348745	0.100668	-4.02372	0.000153994	0.00262443	AD.33 vs Normal.33
ENSG00000128573	FOXP2	-0.408235	0.0514655	-4.0214	0.000155209	0.00263612	AD.33 vs Normal.33
ENSG00000067066	SP100	0.483012	-0.032688	4.02141	0.000155202	0.00263612	AD.33 vs Normal.33
ENSG00000137876	RSL24D1	-0.327154	0.115961	-4.02163	0.000155089	0.00263612	AD.33 vs Normal.33
ENSG00000228812	RP11-157P1.5	0.755948	-0.170806	4.02034	0.000155766	0.00264377	AD.33 vs Normal.33
ENSG00000138095	LRPPRC	-0.27021	0.111428	-4.01974	0.000156081	0.0026455	AD.33 vs Normal.33
ENSG00000169203	61E3.4	0.428227	-0.116922	4.01983	0.000156038	0.0026455	AD.33 vs Normal.33
ENSG00000101104	PABPC1L	0.348223	-0.14811	4.01946	0.000156234	0.00264629	AD.33 vs Normal.33
ENSG00000107518	ATRNL1	-0.565343	0.191724	-4.01869	0.00015664	0.00265137	AD.33 vs Normal.33
ENSG00000245848	CEBPA	0.379809	0.0095177	4.01798	0.000157017	0.0026551	AD.33 vs Normal.33
ENSG00000187800	PEAR1	0.619141	-0.0372058	4.01694	0.000157572	0.0026599	AD.33 vs Normal.33
ENSG00000155052	CNTNAP5	-0.377541	0.0675565	-4.01589	0.000158133	0.0026646	AD.33 vs Normal.33
ENSG00000232788	AC078883.3	0.402732	-0.11649	4.01587	0.000158138	0.0026646	AD.33 vs Normal.33
ENSG00000102468	HTR2A	-0.538447	0.150545	-4.01561	0.000158279	0.0026646	AD.33 vs Normal.33
ENSG00000267304	AC004637.1	1.12528	-0.337065	4.01414	0.000159069	0.00267608	AD.33 vs Normal.33
ENSG00000175591	P2RY2	0.892176	-0.0629181	4.01349	0.000159418	0.00268014	AD.33 vs Normal.33
ENSG00000004975	DVL2	0.26634	-0.0810116	4.01263	0.000159882	0.00268613	AD.33 vs Normal.33
ENSG00000112290	WASF1	-0.381571	0.124746	-4.01138	0.000160558	0.00268949	AD.33 vs Normal.33
ENSG00000197170	PSMD12	-0.289389	0.116646	-4.00982	0.000161412	0.00269544	AD.33 vs Normal.33
ENSG00000100292	HMOX1	0.679183	-0.20855	4.00935	0.000161664	0.00269602	AD.33 vs Normal.33
ENSG00000203896	LIME1	0.346078	-0.114133	4.00947	0.000161602	0.00269602	AD.33 vs Normal.33
ENSG00000106153	CHCHD2	-0.316178	0.0634929	-4.00764	0.000162603	0.00270805	AD.33 vs Normal.33
ENSG00000110651	CD81	0.285618	-0.0386763	4.00705	0.00016293	0.00270986	AD.33 vs Normal.33
ENSG00000177469	PTRF	0.563078	-0.0490692	4.00709	0.000162903	0.00270986	AD.33 vs Normal.33
ENSG00000161714	PLCD3	0.46202	-0.0887869	4.00617	0.000163414	0.00271611	AD.33 vs Normal.33
ENSG00000166482	MFAP4	0.596899	-0.0682445	4.0058	0.000163616	0.00271765	AD.33 vs Normal.33
ENSG00000262415	RP11-388C12.2	0.54372	-0.166289	4.00458	0.000164294	0.00272708	AD.33 vs Normal.33
ENSG00000236095	RP11-49O14.2	0.529493	-0.0585519	4.00423	0.000164489	0.00272849	AD.33 vs Normal.33
ENSG00000204789	ZNF204P	-0.339768	0.0943249	-4.00373	0.000164765	0.00272896	AD.33 vs Normal.33
ENSG00000135069	PSAT1	0.363041	0.0441485	4.00333	0.000164989	0.00272896	AD.33 vs Normal.33
ENSG00000139910	NOVA1	-0.279805	0.0585322	-4.00323	0.000165043	0.00272896	AD.33 vs Normal.33
ENSG00000258903	RP11-355I22.2	-0.523293	0.189298	-4.00373	0.000164766	0.00272896	AD.33 vs Normal.33
ENSG00000164949	GEM	0.843432	-0.130038	4.0027	0.000165337	0.00273163	AD.33 vs Normal.33
ENSG00000196290	NIF3L1	-0.296747	0.103032	-4.00145	0.000166036	0.00274136	AD.33 vs Normal.33
ENSG00000213424	KRT222	-0.504064	0.157979	-4.00122	0.000166169	0.00274173	AD.33 vs Normal.33
ENSG00000157778	PSMG3	-0.345329	0.0792233	-4.00057	0.000166533	0.00274224	AD.33 vs Normal.33
ENSG00000091137	SLC26A4	-0.45329	0.029085	-4.00089	0.000166353	0.00274224	AD.33 vs Normal.33
ENSG00000108821	COL1A1	1.03826	-0.324938	4.00077	0.000166422	0.00274224	AD.33 vs Normal.33
ENSG00000230259	AC008738.1	0.378974	0.00964138	4.00038	0.000166641	0.00274224	AD.33 vs Normal.33
ENSG00000242085	RPS20P33	0.580106	-0.214573	3.99995	0.000166883	0.00274441	AD.33 vs Normal.33
ENSG00000186654	PRR5	0.428911	-0.142677	3.99726	0.000168403	0.00276392	AD.33 vs Normal.33
ENSG00000155324	GRAMD3	0.3582	0.0225013	3.99635	0.000168919	0.00277057	AD.33 vs Normal.33
ENSG00000261188	CTA-445C9.14	-0.34297	0.0971139	-3.99577	0.000169251	0.00277111	AD.33 vs Normal.33
ENSG00000070404	FSTL3	0.533617	-0.112213	3.996	0.000169124	0.00277111	AD.33 vs Normal.33
ENSG00000249947	XBP1P1	0.468182	-0.0318772	3.99571	0.000169287	0.00277111	AD.33 vs Normal.33
ENSG00000257045	RP11-486F17.1	-0.438206	0.0516599	-3.99546	0.000169429	0.00277162	AD.33 vs Normal.33
ENSG00000149564	ESAM	0.413224	-0.0236792	3.99433	0.000170077	0.00277301	AD.33 vs Normal.33
ENSG00000229867	STEAP3-AS1	0.493574	-0.0882455	3.99414	0.000170184	0.00277301	AD.33 vs Normal.33
ENSG00000111846	GCNT2	0.315297	0.0403452	3.99475	0.000169835	0.00277301	AD.33 vs Normal.33
ENSG00000245213	RP11-10K16.1	0.344816	-0.0400544	3.99435	0.000170063	0.00277301	AD.33 vs Normal.33
ENSG00000180525	C10orf108	0.331512	-0.160521	3.9945	0.000169981	0.00277301	AD.33 vs Normal.33
ENSG00000151929	BAG3	0.741128	-0.100674	3.99503	0.000169677	0.00277301	AD.33 vs Normal.33
ENSG00000256100	AP000721.4	-0.313855	0.042281	-3.99354	0.000170528	0.00277681	AD.33 vs Normal.33
ENSG00000115325	DOK1	0.402109	-0.0346337	3.99253	0.000171113	0.0027845	AD.33 vs Normal.33
ENSG00000254453	NAV2-AS2	0.365875	-0.0540269	3.99193	0.000171461	0.00278834	AD.33 vs Normal.33
ENSG00000136040	PLXNC1	-0.281119	0.0526746	-3.98967	0.00017277	0.0028023	AD.33 vs Normal.33
ENSG00000151952	TMEM132D	-0.321502	0.0286361	-3.98819	0.000173636	0.00281451	AD.33 vs Normal.33
ENSG00000245059	RP11-303E16.7	0.525563	-0.115832	3.98745	0.00017407	0.00281971	AD.33 vs Normal.33
ENSG00000215494	AP001619.1	0.503278	-0.05698	3.98658	0.000174578	0.0028261	AD.33 vs Normal.33
ENSG00000101746	NOL4	-0.270467	0.0681319	-3.98636	0.00017471	0.0028264	AD.33 vs Normal.33
ENSG00000258677	RP11-463D19.2	-0.263699	0.0984601	-3.9853	0.000175332	0.0028346	AD.33 vs Normal.33
ENSG00000225614	ZNF469	0.545486	-0.0772233	3.9847	0.00017569	0.00283856	AD.33 vs Normal.33
ENSG00000166265	CYYR1	0.373244	0.0695937	3.98346	0.000176424	0.00284608	AD.33 vs Normal.33
ENSG00000132819	RBM38	0.36245	-0.0638736	3.98333	0.000176499	0.00284608	AD.33 vs Normal.33
ENSG00000171314	PGAM1	-0.313928	0.12214	-3.98201	0.00017729	0.00285674	AD.33 vs Normal.33
ENSG00000267385	CTB-50L17.14	0.467598	-0.158247	3.98149	0.000177598	0.00285823	AD.33 vs Normal.33
ENSG00000184983	NDUFA6	-0.268048	0.100892	-3.98099	0.000177901	0.00285949	AD.33 vs Normal.33
ENSG00000233863	AC012215.1	-0.53595	0.202242	-3.98098	0.000177906	0.00285949	AD.33 vs Normal.33
ENSG00000006468	ETV1	-0.330027	0.149384	-3.97974	0.000178651	0.00286775	AD.33 vs Normal.33
ENSG00000170835	CEL	0.700038	-0.297585	3.97954	0.000178768	0.00286778	AD.33 vs Normal.33
ENSG00000169744	LDB2	-0.42996	0.132018	-3.9792	0.000178974	0.002869	AD.33 vs Normal.33
ENSG00000175538	KCNE3	0.508585	-0.0378858	3.97737	0.000180079	0.00287597	AD.33 vs Normal.33
ENSG00000231852	CYP21A2	0.62787	-0.210355	3.97736	0.000180088	0.00287597	AD.33 vs Normal.33
ENSG00000101911	PRPS2	-0.430061	0.0813271	-3.97743	0.000180042	0.00287597	AD.33 vs Normal.33
ENSG00000161791	FMNL3	0.34025	-0.0214903	3.97807	0.000179654	0.00287597	AD.33 vs Normal.33
ENSG00000132357	CARD6	0.480675	0.0349825	3.9775	0.000180002	0.00287597	AD.33 vs Normal.33
ENSG00000236886	AC007563.5	0.483307	-0.0219815	3.97658	0.000180558	0.00287793	AD.33 vs Normal.33
ENSG00000105329	TGFB1	0.313747	-0.0270685	3.97665	0.000180517	0.00287793	AD.33 vs Normal.33
ENSG00000197536	C5orf56	0.306237	-0.0668003	3.97681	0.000180421	0.00287793	AD.33 vs Normal.33
ENSG00000188004	C1orf204	-0.289118	-0.024501	-3.97546	0.000181242	0.00288699	AD.33 vs Normal.33
ENSG00000265749	RP11-849F2.5	0.287014	0.00888009	3.97499	0.000181531	0.00288974	AD.33 vs Normal.33
ENSG00000259327	CTD-2184D3.6	-0.356551	0.0923023	-3.97462	0.000181757	0.00288995	AD.33 vs Normal.33
ENSG00000249356	RP11-21I10.2	-0.632008	-0.0627252	-3.97458	0.000181777	0.00288995	AD.33 vs Normal.33
ENSG00000166928	MS4A14	0.823632	-0.0774402	3.97315	0.000182657	0.00289839	AD.33 vs Normal.33
ENSG00000123545	NDUFAF4	-0.452488	0.156905	-3.97031	0.000184409	0.00291873	AD.33 vs Normal.33
ENSG00000169403	PTAFR	0.571987	-0.0327699	3.96953	0.000184892	0.00292265	AD.33 vs Normal.33
ENSG00000214456	PLIN5	0.417233	-0.123862	3.96879	0.000185354	0.00292809	AD.33 vs Normal.33
ENSG00000182541	LIMK2	0.425553	-0.125445	3.96642	0.000186839	0.00294404	AD.33 vs Normal.33
ENSG00000248333	CDK11B	0.271406	-0.0350777	3.96602	0.000187089	0.00294428	AD.33 vs Normal.33
ENSG00000102678	FGF9	-0.570913	0.0631442	-3.96534	0.000187518	0.00294544	AD.33 vs Normal.33
ENSG00000226784	PGAM4	-0.359481	0.0453359	-3.96547	0.000187434	0.00294544	AD.33 vs Normal.33
ENSG00000163545	NUAK2	0.648317	-0.163072	3.96229	0.000189446	0.00296844	AD.33 vs Normal.33
ENSG00000015285	WAS	0.434205	-0.125198	3.96208	0.000189579	0.00296844	AD.33 vs Normal.33
ENSG00000163513	TGFBR2	0.427213	-0.0645556	3.96211	0.000189563	0.00296844	AD.33 vs Normal.33
ENSG00000081138	CDH7	-0.476525	0.0538537	-3.96053	0.000190574	0.00298214	AD.33 vs Normal.33
ENSG00000251187	CTC-459M5.2	0.372769	0.0611267	3.95979	0.000191048	0.00298769	AD.33 vs Normal.33
ENSG00000234509	AP000253.1	0.47388	-0.042068	3.95894	0.000191594	0.00299104	AD.33 vs Normal.33
ENSG00000215458	AP001053.11	0.645028	-0.175554	3.95822	0.000192054	0.00299104	AD.33 vs Normal.33
ENSG00000197085	NPSR1-AS1	-0.715644	-0.0785202	-3.95839	0.000191945	0.00299104	AD.33 vs Normal.33
ENSG00000265218	RP11-927P21.1	0.492518	-0.0513193	3.95885	0.000191651	0.00299104	AD.33 vs Normal.33
ENSG00000257711	RP11-482D24.2	0.432714	-0.04954	3.95836	0.000191965	0.00299104	AD.33 vs Normal.33
ENSG00000127528	KLF2	0.656706	-0.0643718	3.95814	0.000192105	0.00299104	AD.33 vs Normal.33
ENSG00000128656	CHN1	-0.51911	0.204428	-3.95742	0.000192575	0.0029919	AD.33 vs Normal.33
ENSG00000135899	SP110	0.369301	-0.0598225	3.95755	0.000192487	0.0029919	AD.33 vs Normal.33
ENSG00000103226	NOMO3	-0.301717	0.0736231	-3.95731	0.000192642	0.0029919	AD.33 vs Normal.33
ENSG00000107758	PPP3CB	-0.390178	0.152332	-3.95685	0.000192943	0.00299471	AD.33 vs Normal.33
ENSG00000102466	FGF14	-0.34897	0.107107	-3.95665	0.000193069	0.00299481	AD.33 vs Normal.33
ENSG00000222009	BTBD19	0.493803	-0.179736	3.95581	0.000193617	0.00299955	AD.33 vs Normal.33
ENSG00000099338	CATSPERG	0.398226	-0.108975	3.95599	0.000193497	0.00299955	AD.33 vs Normal.33
ENSG00000109738	GLRB	-0.516102	0.154094	-3.95536	0.000193907	0.00300031	AD.33 vs Normal.33
ENSG00000256609	RP11-64B16.4	0.844578	-0.0532547	3.95496	0.000194168	0.00300249	AD.33 vs Normal.33
ENSG00000168959	GRM5	-0.359951	0.116986	-3.95476	0.000194297	0.00300261	AD.33 vs Normal.33
ENSG00000077152	UBE2T	-0.525317	0.152535	-3.95449	0.000194477	0.00300352	AD.33 vs Normal.33
ENSG00000204003	LCN6	0.967664	-0.158041	3.9538	0.00019493	0.00300865	AD.33 vs Normal.33
ENSG00000258842	RP11-355I22.5	-0.467711	0.134267	-3.9525	0.000195781	0.0030199	AD.33 vs Normal.33
ENSG00000248213	CICP16	0.568443	-0.188786	3.95214	0.000196015	0.00302164	AD.33 vs Normal.33
ENSG00000172115	CYCS	-0.317922	0.092694	-3.95119	0.000196644	0.00302947	AD.33 vs Normal.33
ENSG00000156860	FBRS	0.338762	-0.0865167	3.94993	0.000197475	0.00303679	AD.33 vs Normal.33
ENSG00000112232	KHDRBS2	-0.298696	0.0186799	-3.94973	0.000197608	0.00303679	AD.33 vs Normal.33
ENSG00000161642	ZNF385A	0.384463	-0.0481086	3.94982	0.000197545	0.00303679	AD.33 vs Normal.33
ENSG00000104723	TUSC3	-0.331593	0.125462	-3.95026	0.000197254	0.00303679	AD.33 vs Normal.33
ENSG00000117009	KMO	-0.572707	0.129126	-3.94918	0.000197975	0.00304055	AD.33 vs Normal.33
ENSG00000076067	RBMS2	0.331604	-0.0383749	3.9479	0.000198825	0.00305171	AD.33 vs Normal.33
ENSG00000108395	TRIM37	-0.406544	0.156281	-3.94696	0.000199449	0.00305564	AD.33 vs Normal.33
ENSG00000185742	C11orf87	-0.472259	0.143686	-3.94531	0.000200555	0.00307069	AD.33 vs Normal.33
ENSG00000141232	TOB1	0.369195	-0.0406021	3.94502	0.000200754	0.00307184	AD.33 vs Normal.33
ENSG00000186174	BCL9L	0.375715	-0.0754773	3.9433	0.000201911	0.00308766	AD.33 vs Normal.33
ENSG00000026297	RNASET2	0.310753	-0.0450908	3.94224	0.00020263	0.0030944	AD.33 vs Normal.33
ENSG00000251141	RP11-53O19.1	-0.285344	0.0355437	-3.94165	0.000203036	0.00309573	AD.33 vs Normal.33
ENSG00000089818	NECAP1	-0.445385	0.143646	-3.93832	0.000205312	0.00312812	AD.33 vs Normal.33
ENSG00000257033	AL391357.1	-0.26813	0.0808975	-3.93762	0.000205795	0.00313356	AD.33 vs Normal.33
ENSG00000184203	PPP1R2	-0.34744	0.108936	-3.93662	0.000206483	0.00313634	AD.33 vs Normal.33
ENSG00000148143	ZNF462	0.270943	0.0205235	3.93668	0.000206444	0.00313634	AD.33 vs Normal.33
ENSG00000129559	NEDD8	-0.308594	0.115799	-3.93672	0.000206412	0.00313634	AD.33 vs Normal.33
ENSG00000061918	GUCY1B3	-0.454063	0.155682	-3.93681	0.000206352	0.00313634	AD.33 vs Normal.33
ENSG00000162757	C1orf74	-0.323945	0.0325476	-3.93276	0.000209166	0.0031655	AD.33 vs Normal.33
ENSG00000104725	NEFL	-0.607605	0.137933	-3.93298	0.000209017	0.0031655	AD.33 vs Normal.33
ENSG00000163945	UVSSA	0.343923	-0.072911	3.93278	0.000209153	0.0031655	AD.33 vs Normal.33
ENSG00000139835	GRTP1	0.432166	0.0183185	3.93117	0.000210286	0.00317858	AD.33 vs Normal.33
ENSG00000116141	MARK1	-0.278815	0.0870701	-3.93077	0.000210564	0.00317891	AD.33 vs Normal.33
ENSG00000161664	ASB16	0.515221	-0.149082	3.92962	0.000211381	0.00318932	AD.33 vs Normal.33
ENSG00000160796	NBEAL2	0.410684	-0.166569	3.9294	0.000211534	0.00318968	AD.33 vs Normal.33
ENSG00000203614	AL512652.1	0.499357	-0.274125	3.92912	0.000211735	0.00319078	AD.33 vs Normal.33
ENSG00000100526	CDKN3	-0.442967	0.0248139	-3.92853	0.000212149	0.00319315	AD.33 vs Normal.33
ENSG00000100342	APOL1	0.464746	-0.115539	3.92683	0.000213362	0.00320947	AD.33 vs Normal.33
ENSG00000263899	RP11-214C8.5	0.314526	-0.0528515	3.92499	0.000214675	0.00322639	AD.33 vs Normal.33
ENSG00000167065	DUSP18	0.343244	-0.0681601	3.92489	0.000214747	0.00322639	AD.33 vs Normal.33
ENSG00000213197	AC012066.1	0.455534	-0.2092	3.9228	0.000216255	0.00324709	AD.33 vs Normal.33
ENSG00000005189	AC004381.6	-0.315846	0.0300567	-3.92195	0.000216871	0.00325241	AD.33 vs Normal.33
ENSG00000183580	FBXL7	0.314153	-0.0479921	3.92164	0.000217091	0.00325375	AD.33 vs Normal.33
ENSG00000179348	GATA2	0.670147	0.0934109	3.92095	0.000217597	0.00325936	AD.33 vs Normal.33
ENSG00000167968	DNASE1L2	0.512221	-0.215747	3.92077	0.000217729	0.00325937	AD.33 vs Normal.33
ENSG00000234431	AC007283.5	0.421191	-0.0182759	3.91903	0.000218997	0.00326657	AD.33 vs Normal.33
ENSG00000241839	PLEKHO2	0.380023	-0.108067	3.91728	0.000220277	0.00328369	AD.33 vs Normal.33
ENSG00000260051	LA16c-390E6.4	0.454066	-0.219212	3.9157	0.000221449	0.00329918	AD.33 vs Normal.33
ENSG00000113575	PPP2CA	-0.267294	0.119621	-3.91546	0.000221624	0.00329981	AD.33 vs Normal.33
ENSG00000077454	LRCH4	0.382889	-0.119845	3.91337	0.000223177	0.00331661	AD.33 vs Normal.33
ENSG00000185518	SV2B	-0.529	0.187118	-3.91304	0.000223419	0.00331661	AD.33 vs Normal.33
ENSG00000178597	PSAPL1	0.624064	-0.260953	3.91217	0.000224073	0.00332433	AD.33 vs Normal.33
ENSG00000086300	SNX10	-0.539431	0.172953	-3.91147	0.000224597	0.00333012	AD.33 vs Normal.33
ENSG00000095587	TLL2	-0.313053	0.0152355	-3.91015	0.000225583	0.00334275	AD.33 vs Normal.33
ENSG00000266918	RP11-798G7.8	0.461367	-0.0849259	3.90971	0.000225917	0.00334569	AD.33 vs Normal.33
ENSG00000175727	MLXIP	0.321445	-0.124835	3.90916	0.000226336	0.0033499	AD.33 vs Normal.33
ENSG00000204338	CYP21A1P	0.739619	-0.0946649	3.90891	0.00022652	0.00335063	AD.33 vs Normal.33
ENSG00000183943	PRKX	0.48249	-0.0654862	3.90856	0.000226788	0.0033526	AD.33 vs Normal.33
ENSG00000008277	ADAM22	-0.364073	0.123818	-3.90802	0.000227192	0.00335658	AD.33 vs Normal.33
ENSG00000091428	RAPGEF4	-0.346787	0.09605	-3.90781	0.000227358	0.00335704	AD.33 vs Normal.33
ENSG00000134013	LOXL2	0.351525	-0.163834	3.90717	0.000227838	0.00336212	AD.33 vs Normal.33
ENSG00000259575	RP11-39M21.2	0.431046	-0.0760538	3.9055	0.000229114	0.00337896	AD.33 vs Normal.33
ENSG00000254665	RP11-152H18.3	0.300384	-0.0555437	3.90473	0.000229705	0.00338365	AD.33 vs Normal.33
ENSG00000121454	LHX4	0.327024	-0.0744669	3.90347	0.000230672	0.00339389	AD.33 vs Normal.33
ENSG00000129353	SLC44A2	0.350148	-0.00776038	3.90328	0.000230816	0.00339399	AD.33 vs Normal.33
ENSG00000188674	C2orf80	-0.49954	0.172188	-3.90287	0.000231129	0.00339659	AD.33 vs Normal.33
ENSG00000197535	MYO5A	-0.3383	0.100813	-3.90266	0.00023129	0.00339694	AD.33 vs Normal.33
ENSG00000066405	CLDN18	0.703792	-0.107364	3.90243	0.000231471	0.00339759	AD.33 vs Normal.33
ENSG00000197822	OCLN	0.43828	-0.0137619	3.90193	0.000231853	0.00339919	AD.33 vs Normal.33
ENSG00000177426	TGIF1	0.56696	-0.110033	3.90069	0.00023282	0.00340969	AD.33 vs Normal.33
ENSG00000164588	HCN1	-0.496522	0.144916	-3.90061	0.000232883	0.00340969	AD.33 vs Normal.33
ENSG00000259242	AC002306.1	0.679493	-0.234108	3.89975	0.000233552	0.00341456	AD.33 vs Normal.33
ENSG00000250461	RP11-631M6.2	0.386537	-0.101638	3.8997	0.000233588	0.00341456	AD.33 vs Normal.33
ENSG00000204138	PHACTR4	0.300486	-0.0517491	3.89935	0.000233858	0.00341649	AD.33 vs Normal.33
ENSG00000108846	ABCC3	0.715971	-0.051012	3.89837	0.000234622	0.00342111	AD.33 vs Normal.33
ENSG00000143545	RAB13	0.49688	-0.0958057	3.89779	0.000235082	0.00342111	AD.33 vs Normal.33
ENSG00000146267	FAXC	-0.415455	0.134551	-3.89754	0.000235274	0.00342111	AD.33 vs Normal.33
ENSG00000238168	RP11-686G8.1	0.607284	-0.194719	3.89785	0.000235031	0.00342111	AD.33 vs Normal.33
ENSG00000109339	MAPK10	-0.346633	0.113902	-3.89781	0.000235061	0.00342111	AD.33 vs Normal.33
ENSG00000250033	SLC7A11-AS1	0.467758	-0.00747176	3.89756	0.000235257	0.00342111	AD.33 vs Normal.33
ENSG00000211984	AC079117.2	-0.740126	-0.188648	-3.89729	0.000235472	0.00342198	AD.33 vs Normal.33
ENSG00000226976	COX6A1P2	-0.292065	0.123632	-3.89638	0.000236181	0.00343029	AD.33 vs Normal.33
ENSG00000139970	RTN1	-0.403814	0.13478	-3.89605	0.000236445	0.00343211	AD.33 vs Normal.33
ENSG00000112539	C6orf118	0.771852	-0.0247335	3.89496	0.000237307	0.00344261	AD.33 vs Normal.33
ENSG00000169752	NRG4	-0.319027	0.0422782	-3.89399	0.000238073	0.0034497	AD.33 vs Normal.33
ENSG00000226415	TPI1P1	-0.438168	0.102679	-3.89376	0.000238254	0.00344999	AD.33 vs Normal.33
ENSG00000213080	RP11-312J18.5	-0.477767	0.108007	-3.89272	0.000239085	0.00345029	AD.33 vs Normal.33
ENSG00000176945	MUC20	0.605508	-0.122434	3.89337	0.000238568	0.00345029	AD.33 vs Normal.33
ENSG00000184608	C8orf12	0.546685	-0.0645465	3.89306	0.000238812	0.00345029	AD.33 vs Normal.33
ENSG00000164707	SLC13A4	0.645276	-0.229534	3.89121	0.000240284	0.00346462	AD.33 vs Normal.33
ENSG00000028839	TBPL1	-0.293875	0.0748558	-3.89097	0.000240475	0.00346462	AD.33 vs Normal.33
ENSG00000259151	CAP2P1	0.419122	-0.124935	3.89095	0.000240496	0.00346462	AD.33 vs Normal.33
ENSG00000113916	BCL6	0.434042	-0.160323	3.89036	0.00024097	0.00346631	AD.33 vs Normal.33
ENSG00000135678	CPM	0.371961	0.0254796	3.89028	0.000241031	0.00346631	AD.33 vs Normal.33
ENSG00000103316	CRYM	-0.620329	0.148111	-3.88961	0.000241568	0.00347001	AD.33 vs Normal.33
ENSG00000167302	ENTHD2	0.375608	-0.0773096	3.88853	0.000242437	0.00347651	AD.33 vs Normal.33
ENSG00000130669	PAK4	0.324135	-0.0774006	3.88853	0.00024244	0.00347651	AD.33 vs Normal.33
ENSG00000068912	ERLEC1	-0.278796	0.13926	-3.88824	0.000242675	0.00347788	AD.33 vs Normal.33
ENSG00000187266	EPOR	0.288881	-0.102934	3.88776	0.000243059	0.00348137	AD.33 vs Normal.33
ENSG00000088986	DYNLL1	-0.321019	0.101315	-3.88722	0.000243496	0.00348361	AD.33 vs Normal.33
ENSG00000115840	SLC25A12	-0.410864	0.150272	-3.88589	0.000244576	0.00349304	AD.33 vs Normal.33
ENSG00000198963	RORB	-0.534157	0.0748377	-3.88597	0.00024451	0.00349304	AD.33 vs Normal.33
ENSG00000229593	SUCLA2P3	0.439582	-0.107976	3.88503	0.000245275	0.00350101	AD.33 vs Normal.33
ENSG00000237410	AP001092.4	0.604568	-0.0702538	3.88409	0.000246043	0.00350218	AD.33 vs Normal.33
ENSG00000106003	LFNG	0.465349	-0.0242745	3.8844	0.000245797	0.00350218	AD.33 vs Normal.33
ENSG00000041353	RAB27B	-0.66742	0.218736	-3.88407	0.000246061	0.00350218	AD.33 vs Normal.33
ENSG00000268496	CTD-2587H19.2	0.519404	-0.047297	3.88459	0.000245635	0.00350218	AD.33 vs Normal.33
ENSG00000170075	GPR37L1	0.34591	0.0317356	3.88208	0.000247696	0.00351936	AD.33 vs Normal.33
ENSG00000223812	RP11-197K6.1	-0.717677	0.0687915	-3.88191	0.000247834	0.00351936	AD.33 vs Normal.33
ENSG00000087095	NLK	-0.304915	0.0918242	-3.88168	0.000248029	0.00351939	AD.33 vs Normal.33
ENSG00000154319	FAM167A	0.501753	-0.0113663	3.88157	0.000248119	0.00351939	AD.33 vs Normal.33
ENSG00000072818	ACAP1	0.374381	-0.107821	3.88086	0.000248706	0.00352129	AD.33 vs Normal.33
ENSG00000136826	KLF4	0.691858	-0.0177737	3.88094	0.000248635	0.00352129	AD.33 vs Normal.33
ENSG00000163132	MSX1	0.567003	0.0871274	3.88092	0.000248654	0.00352129	AD.33 vs Normal.33
ENSG00000183762	KREMEN1	0.353906	-0.0615945	3.8802	0.000249249	0.00352536	AD.33 vs Normal.33
ENSG00000238795	SCARNA12	-0.334433	0.027658	-3.87993	0.000249471	0.00352649	AD.33 vs Normal.33
ENSG00000240132	ETF1P2	0.31851	-0.120896	3.87824	0.000250879	0.00354237	AD.33 vs Normal.33
ENSG00000226252	RP1-18D14.7	0.781107	-0.0878797	3.87799	0.000251083	0.00354324	AD.33 vs Normal.33
ENSG00000184672	RALYL	-0.332444	0.0609898	-3.87696	0.000251946	0.00354937	AD.33 vs Normal.33
ENSG00000168348	INSM2	-0.582818	0.00823779	-3.8759	0.000252832	0.00355782	AD.33 vs Normal.33
ENSG00000158186	MRAS	0.265163	0.0438708	3.87538	0.00025327	0.00356197	AD.33 vs Normal.33
ENSG00000102172	SMS	-0.273654	0.0987679	-3.87499	0.000253603	0.00356463	AD.33 vs Normal.33
ENSG00000227456	LINC00310	0.543021	0.0391084	3.87473	0.000253819	0.00356565	AD.33 vs Normal.33
ENSG00000233363	AC006019.4	0.377164	-0.071152	3.87412	0.000254337	0.00357092	AD.33 vs Normal.33
ENSG00000134996	OSTF1	-0.275122	0.0545944	-3.87377	0.000254631	0.0035728	AD.33 vs Normal.33
ENSG00000255886	RP11-196H14.2	0.422847	-0.0319115	3.87362	0.000254758	0.0035728	AD.33 vs Normal.33
ENSG00000235313	HM13-IT1	0.507712	-0.108176	3.87304	0.000255249	0.00357765	AD.33 vs Normal.33
ENSG00000110047	EHD1	0.279656	-0.0346726	3.87183	0.000256275	0.00358019	AD.33 vs Normal.33
ENSG00000150787	PTS	-0.279831	0.0952499	-3.87164	0.000256437	0.00358019	AD.33 vs Normal.33
ENSG00000152954	NRSN1	-0.406579	0.110954	-3.8718	0.000256305	0.00358019	AD.33 vs Normal.33
ENSG00000197885	NKIRAS1	-0.283601	0.0951878	-3.87199	0.000256137	0.00358019	AD.33 vs Normal.33
ENSG00000106351	AGFG2	0.318274	-0.0479694	3.87098	0.000256997	0.00358599	AD.33 vs Normal.33
ENSG00000225214	AC079790.2	-0.567392	-0.0335278	-3.86953	0.000258244	0.00359651	AD.33 vs Normal.33
ENSG00000253972	RP11-4K16.2	-0.531743	0.180924	-3.86943	0.000258329	0.00359651	AD.33 vs Normal.33
ENSG00000176476	CCDC101	0.300939	-0.0708245	3.86701	0.000260411	0.00361941	AD.33 vs Normal.33
ENSG00000137727	ARHGAP20	-0.322154	0.0749404	-3.86644	0.000260904	0.00362424	AD.33 vs Normal.33
ENSG00000147036	LANCL3	-0.529663	0.138733	-3.86552	0.000261698	0.00362918	AD.33 vs Normal.33
ENSG00000152578	GRIA4	-0.284976	0.12727	-3.86385	0.00026315	0.00362953	AD.33 vs Normal.33
ENSG00000254433	RP11-677I18.3	-0.315053	0.130833	-3.86345	0.000263499	0.00362953	AD.33 vs Normal.33
ENSG00000171729	TMEM51	0.426605	-0.0861121	3.86525	0.00026193	0.00362953	AD.33 vs Normal.33
ENSG00000164674	SYTL3	0.489368	-0.0994548	3.86481	0.000262319	0.00362953	AD.33 vs Normal.33
ENSG00000173531	MST1	0.327144	-0.131186	3.86333	0.000263612	0.00362953	AD.33 vs Normal.33
ENSG00000156486	KCNS2	-0.530571	0.0962691	-3.8641	0.000262937	0.00362953	AD.33 vs Normal.33
ENSG00000142347	MYO1F	0.441815	-0.177946	3.86413	0.000262907	0.00362953	AD.33 vs Normal.33
ENSG00000267727	CTD-2540B15.7	0.417133	0.00543205	3.86343	0.000263522	0.00362953	AD.33 vs Normal.33
ENSG00000155858	LSM11	-0.413153	0.0918102	-3.86411	0.000262931	0.00362953	AD.33 vs Normal.33
ENSG00000077713	SLC25A43	0.360835	-0.0166401	3.8618	0.000264947	0.00364578	AD.33 vs Normal.33
ENSG00000255043	NAV2-AS5	0.395168	-0.132909	3.86129	0.000265397	0.00364956	AD.33 vs Normal.33
ENSG00000269825	CTD-3099C6.9	0.517512	-0.093482	3.86115	0.000265516	0.00364956	AD.33 vs Normal.33
ENSG00000183535	COL18A1-AS1	0.7794	-0.323278	3.86051	0.000266084	0.00365534	AD.33 vs Normal.33
ENSG00000114573	ATP6V1A	-0.433781	0.170268	-3.86003	0.000266504	0.00365708	AD.33 vs Normal.33
ENSG00000148798	INA	-0.536665	0.168404	-3.86015	0.000266403	0.00365708	AD.33 vs Normal.33
ENSG00000167716	WDR81	0.273946	-0.0470528	3.8598	0.000266707	0.00365785	AD.33 vs Normal.33
ENSG00000089737	DDX24	-0.299949	0.093684	-3.85915	0.000267285	0.00366375	AD.33 vs Normal.33
ENSG00000149633	KIAA1755	0.432926	-0.110735	3.85887	0.000267535	0.00366416	AD.33 vs Normal.33
ENSG00000146352	CLVS2	-0.366255	0.100422	-3.8584	0.000267955	0.00366687	AD.33 vs Normal.33
ENSG00000104974	LILRA1	0.640753	-0.0695659	3.85753	0.000268728	0.00367171	AD.33 vs Normal.33
ENSG00000213977	TAX1BP3	0.319824	-0.0539689	3.85678	0.000269397	0.00367439	AD.33 vs Normal.33
ENSG00000267882	AL031666.2	0.513976	-0.179928	3.85686	0.000269321	0.00367439	AD.33 vs Normal.33
ENSG00000205403	CFI	0.806162	-0.0366582	3.85626	0.000269861	0.00367476	AD.33 vs Normal.33
ENSG00000113638	TTC33	-0.372453	0.112936	-3.85549	0.000270546	0.00368005	AD.33 vs Normal.33
ENSG00000228548	ITPKB-AS1	0.794769	-0.200712	3.85498	0.000271007	0.00368229	AD.33 vs Normal.33
ENSG00000249835	VCAN-AS1	0.463421	0.102823	3.85499	0.000270995	0.00368229	AD.33 vs Normal.33
ENSG00000243232	PCDHAC2	-0.289825	0.108162	-3.85402	0.000271865	0.00368991	AD.33 vs Normal.33
ENSG00000131435	PDLIM4	0.582587	-0.063179	3.85366	0.000272196	0.00369239	AD.33 vs Normal.33
ENSG00000118503	TNFAIP3	0.605524	-0.126689	3.85339	0.000272432	0.00369283	AD.33 vs Normal.33
ENSG00000263535	AK4P1	0.344453	-0.00387006	3.85286	0.000272918	0.00369614	AD.33 vs Normal.33
ENSG00000184515	BEX5	-0.617598	0.186375	-3.85228	0.000273443	0.00370123	AD.33 vs Normal.33
ENSG00000173208	ABCD2	-0.375887	0.0907511	-3.85205	0.00027365	0.00370202	AD.33 vs Normal.33
ENSG00000255857	PXN-AS1	0.332461	-0.01738	3.85177	0.0002739	0.00370339	AD.33 vs Normal.33
ENSG00000261872	RP5-867C24.5	-0.264568	0.0446113	-3.84981	0.000275681	0.00372341	AD.33 vs Normal.33
ENSG00000123933	MXD4	0.313139	-0.0550127	3.8479	0.000277436	0.00374305	AD.33 vs Normal.33
ENSG00000168610	STAT3	0.291116	-0.0795471	3.84738	0.000277914	0.00374341	AD.33 vs Normal.33
ENSG00000265100	RP11-147L13.2	0.382636	-0.148617	3.8474	0.000277889	0.00374341	AD.33 vs Normal.33
ENSG00000105287	PRKD2	0.36582	-0.0629133	3.84757	0.000277739	0.00374341	AD.33 vs Normal.33
ENSG00000265293	CTD-2095E4.2	0.403459	-0.118052	3.84584	0.000279326	0.00375451	AD.33 vs Normal.33
ENSG00000141367	CLTC	-0.323797	0.129436	-3.84583	0.000279342	0.00375451	AD.33 vs Normal.33
ENSG00000122122	SASH3	0.514953	-0.073891	3.84594	0.000279234	0.00375451	AD.33 vs Normal.33
ENSG00000257027	RP11-705C15.3	0.393906	-0.0471279	3.84465	0.000280434	0.00376714	AD.33 vs Normal.33
ENSG00000100325	ASCC2	0.277753	-0.0541199	3.84351	0.000281488	0.00377515	AD.33 vs Normal.33
ENSG00000183648	NDUFB1	-0.271085	0.0732731	-3.84341	0.000281588	0.00377515	AD.33 vs Normal.33
ENSG00000104814	MAP4K1	0.478298	-0.219843	3.84335	0.000281637	0.00377515	AD.33 vs Normal.33
ENSG00000168288	MMADHC	-0.275183	0.108094	-3.84232	0.000282604	0.00378607	AD.33 vs Normal.33
ENSG00000228663	PSMD10P1	0.296169	-0.103206	3.84192	0.000282975	0.00378899	AD.33 vs Normal.33
ENSG00000077264	PAK3	-0.293449	0.138587	-3.84169	0.000283187	0.00378979	AD.33 vs Normal.33
ENSG00000244509	APOBEC3C	0.881894	-0.103134	3.84132	0.000283536	0.00379242	AD.33 vs Normal.33
ENSG00000255159	RP11-318C2.1	0.449558	-0.12146	3.84095	0.000283887	0.00379508	AD.33 vs Normal.33
ENSG00000256013	RP11-27M24.1	0.460463	0.0535963	3.84004	0.000284742	0.00380038	AD.33 vs Normal.33
ENSG00000226318	RP11-474D14.2	0.395593	-0.143516	3.84025	0.000284541	0.00380038	AD.33 vs Normal.33
ENSG00000085377	PREP	-0.327923	0.068126	-3.83957	0.000285185	0.00380425	AD.33 vs Normal.33
ENSG00000146215	CRIP3	0.375938	-0.139833	3.83905	0.000285678	0.00380674	AD.33 vs Normal.33
ENSG00000239961	LILRA4	0.826917	0.0394959	3.83914	0.000285588	0.00380674	AD.33 vs Normal.33
ENSG00000068366	ACSL4	-0.323586	0.0974686	-3.83851	0.000286188	0.0038115	AD.33 vs Normal.33
ENSG00000119862	LGALSL	-0.304154	0.105222	-3.83808	0.000286595	0.00381487	AD.33 vs Normal.33
ENSG00000177303	CASKIN2	0.353579	-0.0630667	3.83743	0.000287207	0.00382097	AD.33 vs Normal.33
ENSG00000164045	CDC25A	0.337652	0.0539583	3.83707	0.000287549	0.00382348	AD.33 vs Normal.33
ENSG00000132530	XAF1	0.49822	-0.0307649	3.83625	0.000288327	0.00383107	AD.33 vs Normal.33
ENSG00000129355	CDKN2D	-0.336652	0.0483245	-3.83501	0.000289511	0.00384135	AD.33 vs Normal.33
ENSG00000064393	HIPK2	0.401585	-0.0510999	3.83396	0.00029052	0.0038482	AD.33 vs Normal.33
ENSG00000137040	RANBP6	-0.348146	0.132367	-3.83402	0.000290462	0.0038482	AD.33 vs Normal.33
ENSG00000213654	GPSM3	0.407826	-0.0650871	3.83357	0.000290891	0.00384939	AD.33 vs Normal.33
ENSG00000135002	RFK	-0.428308	0.1222	-3.83256	0.000291866	0.00385819	AD.33 vs Normal.33
ENSG00000250069	CTB-131B5.2	0.526268	-0.130162	3.83267	0.000291757	0.00385819	AD.33 vs Normal.33
ENSG00000258989	RP11-47I22.4	0.541658	-0.00965997	3.83205	0.000292357	0.00386262	AD.33 vs Normal.33
ENSG00000166913	YWHAB	-0.322179	0.138091	-3.83137	0.000293013	0.00386718	AD.33 vs Normal.33
ENSG00000197879	MYO1C	0.355743	-0.0738313	3.83081	0.000293559	0.00387234	AD.33 vs Normal.33
ENSG00000253457	GS1-211B7.1	-0.392777	0.157207	-3.82989	0.000294449	0.00387996	AD.33 vs Normal.33
ENSG00000151322	NPAS3	0.266399	-0.00351605	3.82868	0.000295629	0.0038923	AD.33 vs Normal.33
ENSG00000259408	RP11-3D4.3	0.413076	-0.0822502	3.82853	0.000295773	0.0038923	AD.33 vs Normal.33
ENSG00000225792	AC004540.4	-0.476025	0.100263	-3.82802	0.000296271	0.00389364	AD.33 vs Normal.33
ENSG00000167081	PBX3	0.409177	-0.0324526	3.82803	0.000296266	0.00389364	AD.33 vs Normal.33
ENSG00000228886	RP11-290D2.3	0.49315	-0.154203	3.8276	0.000296688	0.00389415	AD.33 vs Normal.33
ENSG00000150394	CDH8	-0.388559	0.124916	-3.8275	0.000296779	0.00389415	AD.33 vs Normal.33
ENSG00000060982	BCAT1	-0.380559	0.123745	-3.82699	0.000297283	0.0038987	AD.33 vs Normal.33
ENSG00000169252	ADRB2	0.424494	-0.0578612	3.82651	0.000297756	0.00390285	AD.33 vs Normal.33
ENSG00000129474	AJUBA	0.586155	0.0277331	3.8256	0.000298645	0.00391244	AD.33 vs Normal.33
ENSG00000231312	AC007246.3	-0.290141	-0.00715349	-3.82525	0.000298998	0.003915	AD.33 vs Normal.33
ENSG00000214184	AC012487.2	-0.310119	0.0899361	-3.825	0.000299237	0.00391607	AD.33 vs Normal.33
ENSG00000241169	RP4-752I6.1	0.669234	-0.153519	3.82393	0.000300301	0.00392792	AD.33 vs Normal.33
ENSG00000172336	POP7	-0.342056	0.0709866	-3.82329	0.000300934	0.00393	AD.33 vs Normal.33
ENSG00000132321	IQCA1	0.297241	-0.0332668	3.82297	0.00030125	0.00393	AD.33 vs Normal.33
ENSG00000259891	CTA-204B4.2	0.411156	-0.0597933	3.82324	0.000300979	0.00393	AD.33 vs Normal.33
ENSG00000105251	SHD	-0.685764	0.0136859	-3.82305	0.000301168	0.00393	AD.33 vs Normal.33
ENSG00000263412	RP5-890E16.2	0.480328	-0.105983	3.82207	0.000302146	0.00393781	AD.33 vs Normal.33
ENSG00000010704	HFE	0.399359	-0.00241118	3.82184	0.000302379	0.00393781	AD.33 vs Normal.33
ENSG00000240219	RP11-430C7.5	0.440749	-0.10623	3.82085	0.00030336	0.00394511	AD.33 vs Normal.33
ENSG00000197093	GAL3ST4	0.46252	0.0090303	3.82021	0.000304009	0.00394529	AD.33 vs Normal.33
ENSG00000258376	RP4-647C14.2	0.543923	-0.0860836	3.82062	0.000303594	0.00394529	AD.33 vs Normal.33
ENSG00000156467	UQCRB	-0.281929	0.122144	-3.82024	0.000303975	0.00394529	AD.33 vs Normal.33
ENSG00000269375	AL117190.3	0.591545	-0.113742	3.81956	0.00030466	0.00395168	AD.33 vs Normal.33
ENSG00000170615	SLC26A5	0.601778	0.0159288	3.81927	0.000304949	0.00395337	AD.33 vs Normal.33
ENSG00000179083	FAM133A	-0.268321	0.0934508	-3.81882	0.000305403	0.00395719	AD.33 vs Normal.33
ENSG00000117632	STMN1	-0.351959	0.134629	-3.81811	0.000306116	0.00396436	AD.33 vs Normal.33
ENSG00000259638	RP11-29M5.1	0.434258	-0.156908	3.81724	0.000306996	0.00397369	AD.33 vs Normal.33
ENSG00000162650	ATXN7L2	0.3101	-0.123917	3.81671	0.000307531	0.00397377	AD.33 vs Normal.33
ENSG00000261386	CTD-2012K14.6	0.505618	-0.207552	3.81654	0.000307703	0.00397377	AD.33 vs Normal.33
ENSG00000223930	RP11-33A14.1	-0.887374	0.154134	-3.81689	0.000307353	0.00397377	AD.33 vs Normal.33
ENSG00000182957	SPATA13	0.367512	-0.0387182	3.81603	0.000308219	0.00397451	AD.33 vs Normal.33
ENSG00000184156	KCNQ3	-0.3218	0.0542021	-3.81592	0.000308338	0.00397451	AD.33 vs Normal.33
ENSG00000151090	THRB	-0.387027	0.0982153	-3.8138	0.000310492	0.00399399	AD.33 vs Normal.33
ENSG00000256139	RP11-443D10.3	0.494349	-0.0560599	3.81391	0.000310387	0.00399399	AD.33 vs Normal.33
ENSG00000217094	RP11-460H18.1	-0.47649	0.09188	-3.8138	0.000310491	0.00399399	AD.33 vs Normal.33
ENSG00000135414	GDF11	0.340436	0.00917507	3.81227	0.000312063	0.00401001	AD.33 vs Normal.33
ENSG00000251497	RP11-197N18.7	0.573257	-0.0900122	3.81212	0.000312221	0.00401001	AD.33 vs Normal.33
ENSG00000154174	TOMM70A	-0.287821	0.141868	-3.81153	0.00031282	0.00401513	AD.33 vs Normal.33
ENSG00000187094	CCK	-0.606413	0.168936	-3.81061	0.000313774	0.00402372	AD.33 vs Normal.33
ENSG00000116752	BCAS2	-0.303349	0.144788	-3.81031	0.000314087	0.00402565	AD.33 vs Normal.33
ENSG00000251364	CTD-2516F10.2	0.343823	-0.00117257	3.80913	0.000315311	0.00403095	AD.33 vs Normal.33
ENSG00000150779	TIMM8B	-0.272391	0.0565886	-3.80938	0.000315046	0.00403095	AD.33 vs Normal.33
ENSG00000136732	GYPC	0.498117	-0.0825623	3.80948	0.00031494	0.00403095	AD.33 vs Normal.33
ENSG00000226746	SMCR5	0.472812	-0.136965	3.80941	0.000315015	0.00403095	AD.33 vs Normal.33
ENSG00000249141	RP11-514O12.4	0.325775	-0.0222115	3.80915	0.000315282	0.00403095	AD.33 vs Normal.33
ENSG00000135547	HEY2	0.428093	0.0598569	3.8076	0.000316897	0.00404533	AD.33 vs Normal.33
ENSG00000074590	NUAK1	-0.41311	0.0965533	-3.80742	0.000317086	0.00404533	AD.33 vs Normal.33
ENSG00000182405	PGBD4	-0.312931	0.101091	-3.80753	0.000316973	0.00404533	AD.33 vs Normal.33
ENSG00000101017	CD40	0.504419	-0.045601	3.80692	0.000317608	0.00404784	AD.33 vs Normal.33
ENSG00000213585	VDAC1	-0.326559	0.134663	-3.80668	0.000317864	0.00404902	AD.33 vs Normal.33
ENSG00000261288	RP11-20I23.11	0.530789	-0.119832	3.80648	0.000318073	0.00404961	AD.33 vs Normal.33
ENSG00000259664	CTD-2147F2.2	-0.648496	-0.061961	-3.80631	0.000318248	0.00404976	AD.33 vs Normal.33
ENSG00000261123	RP11-304L19.3	0.506576	-0.230758	3.80528	0.000319326	0.00405823	AD.33 vs Normal.33
ENSG00000187672	ERC2	-0.289703	0.0705153	-3.8053	0.000319308	0.00405823	AD.33 vs Normal.33
ENSG00000173327	MAP3K11	0.297393	-0.0985778	3.80449	0.000320158	0.0040616	AD.33 vs Normal.33
ENSG00000212998	RBM12B-AS1	0.342396	-0.093095	3.80328	0.000321438	0.00407575	AD.33 vs Normal.33
ENSG00000213064	SFT2D2	0.360095	-0.0215319	3.8028	0.000321938	0.00407586	AD.33 vs Normal.33
ENSG00000111780	GATC	-0.287633	0.0818796	-3.80298	0.000321754	0.00407586	AD.33 vs Normal.33
ENSG00000228672	PROB1	0.570891	-0.0990893	3.80287	0.000321873	0.00407586	AD.33 vs Normal.33
ENSG00000166006	KCNC2	-0.51411	0.143973	-3.80188	0.000322916	0.00408201	AD.33 vs Normal.33
ENSG00000111652	COPS7A	-0.28249	0.0507734	-3.80165	0.000323162	0.00408281	AD.33 vs Normal.33
ENSG00000262833	RP11-28G8.1	0.427563	-0.149564	3.80095	0.000323909	0.00408832	AD.33 vs Normal.33
ENSG00000250571	GLI4	0.315885	-0.0962701	3.80047	0.000324424	0.00409274	AD.33 vs Normal.33
ENSG00000172575	RASGRP1	-0.285432	0.0811423	-3.79923	0.000325746	0.00410734	AD.33 vs Normal.33
ENSG00000241563	CORT	-0.452114	0.040493	-3.79896	0.000326034	0.00410889	AD.33 vs Normal.33
ENSG00000173193	PARP14	0.435658	-0.0213535	3.79801	0.000327058	0.00411829	AD.33 vs Normal.33
ENSG00000110975	SYT10	-0.593035	0.0849134	-3.79762	0.000327468	0.00411861	AD.33 vs Normal.33
ENSG00000109501	WFS1	0.291527	0.00824509	3.7977	0.000327389	0.00411861	AD.33 vs Normal.33
ENSG00000095596	CYP26A1	-0.637932	0.0221017	-3.796	0.000329216	0.00413432	AD.33 vs Normal.33
ENSG00000229657	RP11-494K3.2	0.57967	-0.0752287	3.79537	0.000329907	0.00413882	AD.33 vs Normal.33
ENSG00000141905	NFIC	0.347213	-0.0825267	3.79551	0.000329751	0.00413882	AD.33 vs Normal.33
ENSG00000241627	UBQLN4P1	0.436376	0.00562624	3.79513	0.000330166	0.004139	AD.33 vs Normal.33
ENSG00000117155	SSX2IP	-0.332351	0.137716	-3.7944	0.000330958	0.00414538	AD.33 vs Normal.33
ENSG00000124802	EEF1E1	-0.343076	0.126261	-3.79427	0.000331097	0.00414538	AD.33 vs Normal.33
ENSG00000260006	RP11-469M7.1	-0.362644	0.115258	-3.79402	0.000331367	0.00414668	AD.33 vs Normal.33
ENSG00000182179	UBA7	0.39894	-0.0866652	3.79375	0.000331666	0.00414833	AD.33 vs Normal.33
ENSG00000120215	MLANA	0.383791	-0.0261373	3.7931	0.000332369	0.00415503	AD.33 vs Normal.33
ENSG00000079337	RAPGEF3	0.352107	-0.10736	3.79259	0.000332934	0.00415984	AD.33 vs Normal.33
ENSG00000099795	NDUFB7	-0.265454	0.0659413	-3.79244	0.000333088	0.00415984	AD.33 vs Normal.33
ENSG00000232759	AC002480.3	0.594893	0.0219234	3.79213	0.000333428	0.00416032	AD.33 vs Normal.33
ENSG00000230133	RP5-1100I6.2	-0.742338	0.00498862	-3.79156	0.000334056	0.00416565	AD.33 vs Normal.33
ENSG00000124688	MAD2L1BP	-0.312497	0.070519	-3.79113	0.000334528	0.00416653	AD.33 vs Normal.33
ENSG00000138795	LEF1	0.447936	-0.0741743	3.79112	0.000334546	0.00416653	AD.33 vs Normal.33
ENSG00000138769	CDKL2	-0.299082	0.0825394	-3.79071	0.000334996	0.00416901	AD.33 vs Normal.33
ENSG00000126733	DACH2	-0.518268	0.206198	-3.79003	0.000335742	0.00417202	AD.33 vs Normal.33
ENSG00000125753	VASP	0.441612	-0.0753119	3.79004	0.000335727	0.00417202	AD.33 vs Normal.33
ENSG00000152556	PFKM	-0.293832	0.0759154	-3.7897	0.000336109	0.0041745	AD.33 vs Normal.33
ENSG00000101144	BMP7	0.348444	0.00615235	3.78917	0.000336688	0.00417961	AD.33 vs Normal.33
ENSG00000184613	NELL2	-0.507804	0.162487	-3.78786	0.000338135	0.00419128	AD.33 vs Normal.33
ENSG00000150051	MKX	-0.438276	0.0857303	-3.78574	0.000340498	0.00421638	AD.33 vs Normal.33
ENSG00000168890	TMEM150A	0.312632	-0.0924458	3.78252	0.000344112	0.00424798	AD.33 vs Normal.33
ENSG00000225554	RP11-527D7.1	-0.475273	0.0667626	-3.78241	0.000344246	0.00424798	AD.33 vs Normal.33
ENSG00000231064	RP11-263K19.4	0.325076	-0.10475	3.78186	0.000344868	0.00425143	AD.33 vs Normal.33
ENSG00000196305	IARS	-0.268056	0.0954779	-3.78137	0.000345419	0.004254	AD.33 vs Normal.33
ENSG00000225504	RP11-160A10.2	-0.479438	0.144228	-3.78008	0.000346881	0.00426779	AD.33 vs Normal.33
ENSG00000137252	HCRTR2	-0.629042	0.0561568	-3.77963	0.00034739	0.00427193	AD.33 vs Normal.33
ENSG00000205562	RP11-497E19.1	-0.415502	0.00320629	-3.77928	0.000347794	0.00427277	AD.33 vs Normal.33
ENSG00000263606	RP11-737O24.3	0.392934	-0.0499995	3.77911	0.000347984	0.00427289	AD.33 vs Normal.33
ENSG00000198689	SLC9A6	-0.351861	0.154859	-3.77885	0.000348282	0.00427445	AD.33 vs Normal.33
ENSG00000130731	C16orf13	-0.283566	0.042192	-3.77746	0.000349873	0.00429185	AD.33 vs Normal.33
ENSG00000026950	BTN3A1	0.348776	-0.0447125	3.77682	0.000350605	0.00429872	AD.33 vs Normal.33
ENSG00000164649	CDCA7L	0.347763	-0.091517	3.77657	0.00035089	0.00430008	AD.33 vs Normal.33
ENSG00000263826	RP11-573D15.9	-0.37864	0.117208	-3.7749	0.000352823	0.00431952	AD.33 vs Normal.33
ENSG00000186918	ZNF395	0.266181	-0.0787646	3.77469	0.000353063	0.00432033	AD.33 vs Normal.33
ENSG00000165655	ZNF503	0.319375	0.018451	3.77443	0.000353362	0.00432186	AD.33 vs Normal.33
ENSG00000225138	CTD-2228K2.7	0.439054	-0.165597	3.77345	0.000354499	0.00433364	AD.33 vs Normal.33
ENSG00000102385	DRP2	-0.296024	0.0607611	-3.77313	0.000354866	0.004336	AD.33 vs Normal.33
ENSG00000269089	AP003733.1	0.462699	-0.153071	3.77291	0.000355125	0.00433702	AD.33 vs Normal.33
ENSG00000221963	APOL6	0.484636	-0.145058	3.77269	0.000355381	0.00433802	AD.33 vs Normal.33
ENSG00000054179	ENTPD2	0.678022	-0.121931	3.77215	0.000356013	0.00434361	AD.33 vs Normal.33
ENSG00000213445	SIPA1	0.40839	-0.103182	3.77196	0.000356236	0.0043442	AD.33 vs Normal.33
ENSG00000236494	RP11-89N17.4	0.495583	0.0333156	3.77165	0.000356594	0.00434642	AD.33 vs Normal.33
ENSG00000139112	GABARAPL1	-0.428239	0.10514	-3.77143	0.000356855	0.00434747	AD.33 vs Normal.33
ENSG00000204253	AC019178.1	-0.268252	0.0717991	-3.77102	0.000357333	0.00435117	AD.33 vs Normal.33
ENSG00000259599	CTD-2647L4.3	0.318787	0.00424621	3.77047	0.000357976	0.00435474	AD.33 vs Normal.33
ENSG00000197872	FAM49A	-0.354033	0.149268	-3.76989	0.000358661	0.00436094	AD.33 vs Normal.33
ENSG00000172031	EPHX4	-0.486187	0.106428	-3.76902	0.000359679	0.00437117	AD.33 vs Normal.33
ENSG00000157873	TNFRSF14	0.314159	-0.110552	3.76885	0.000359884	0.00437153	AD.33 vs Normal.33
ENSG00000207727	MIR612	0.760806	-0.311892	3.76804	0.000360836	0.00438095	AD.33 vs Normal.33
ENSG00000228779	Z69666.2	0.465976	-0.0952138	3.7663	0.000362894	0.00440379	AD.33 vs Normal.33
ENSG00000012174	MBTPS2	-0.264573	0.0953848	-3.76579	0.000363501	0.00440695	AD.33 vs Normal.33
ENSG00000226899	RP11-298J20.3	0.39954	-0.0964895	3.76578	0.000363509	0.00440695	AD.33 vs Normal.33
ENSG00000125285	SOX21	0.392995	0.076958	3.76555	0.000363782	0.00440811	AD.33 vs Normal.33
ENSG00000156411	C14orf2	-0.326216	0.162798	-3.76435	0.000365213	0.00441696	AD.33 vs Normal.33
ENSG00000145012	LPP	0.350116	-0.0392638	3.76308	0.000366734	0.00442877	AD.33 vs Normal.33
ENSG00000138119	MYOF	0.479777	-0.123467	3.76254	0.000367385	0.00443448	AD.33 vs Normal.33
ENSG00000168274	HIST1H2AE	-0.476746	0.0681995	-3.76169	0.000368413	0.00444257	AD.33 vs Normal.33
ENSG00000185811	IKZF1	0.579049	0.0122896	3.7615	0.000368641	0.00444317	AD.33 vs Normal.33
ENSG00000104859	CLASRP	0.383657	-0.0928018	3.76071	0.000369597	0.00445037	AD.33 vs Normal.33
ENSG00000106330	MOSPD3	0.310531	-0.0736695	3.76023	0.000370177	0.00445491	AD.33 vs Normal.33
ENSG00000054598	FOXC1	0.518134	-0.0512824	3.7598	0.00037069	0.00445491	AD.33 vs Normal.33
ENSG00000198513	ATL1	-0.332247	0.153615	-3.75999	0.000370466	0.00445491	AD.33 vs Normal.33
ENSG00000140506	LMAN1L	0.500245	-0.155695	3.75845	0.000372338	0.00447039	AD.33 vs Normal.33
ENSG00000152661	GJA1	0.50087	0.0449326	3.7575	0.000373496	0.00447998	AD.33 vs Normal.33
ENSG00000164867	NOS3	0.490192	-0.139988	3.75717	0.000373897	0.00448262	AD.33 vs Normal.33
ENSG00000138496	PARP9	0.470411	-0.0395946	3.75687	0.000374255	0.00448475	AD.33 vs Normal.33
ENSG00000245384	AC004053.1	-0.381076	0.0148642	-3.75659	0.000374603	0.00448676	AD.33 vs Normal.33
ENSG00000256746	RP11-17G12.3	0.361578	-0.158137	3.75422	0.000377519	0.00451515	AD.33 vs Normal.33
ENSG00000245856	RP11-656E20.4	-0.350686	0.0484177	-3.7545	0.000377173	0.00451515	AD.33 vs Normal.33
ENSG00000257698	RP11-620J15.3	-0.278413	0.104966	-3.75426	0.000377471	0.00451515	AD.33 vs Normal.33
ENSG00000154162	CDH12	-0.370384	0.106492	-3.75373	0.000378121	0.00452018	AD.33 vs Normal.33
ENSG00000260054	RP11-611L7.1	0.314464	-0.0343534	3.75262	0.000379499	0.0045323	AD.33 vs Normal.33
ENSG00000155097	ATP6V1C1	-0.348056	0.149211	-3.75238	0.000379789	0.00453336	AD.33 vs Normal.33
ENSG00000248254	AC092597.3	0.353567	-0.0692603	3.75225	0.000379953	0.00453336	AD.33 vs Normal.33
ENSG00000136750	GAD2	-0.724097	0.248712	-3.75192	0.000380357	0.00453601	AD.33 vs Normal.33
ENSG00000257918	RP11-482D24.3	0.400997	-0.0617649	3.75154	0.000380833	0.00453951	AD.33 vs Normal.33
ENSG00000164889	SLC4A2	0.418901	-0.0446224	3.75111	0.000381365	0.00454186	AD.33 vs Normal.33
ENSG00000162598	C1orf87	1.22073	-0.0227217	3.75002	0.000382731	0.0045534	AD.33 vs Normal.33
ENSG00000011590	ZBTB32	0.405807	-0.115252	3.75015	0.000382568	0.0045534	AD.33 vs Normal.33
ENSG00000188152	FAM22G	0.381742	-0.129955	3.7495	0.000383385	0.00455464	AD.33 vs Normal.33
ENSG00000269445	AC067969.1	0.444724	-0.0804766	3.74957	0.000383288	0.00455464	AD.33 vs Normal.33
ENSG00000086065	CHMP5	-0.264323	0.10409	-3.74849	0.000384649	0.0045654	AD.33 vs Normal.33
ENSG00000134516	DOCK2	0.479999	-0.0366545	3.74848	0.000384658	0.0045654	AD.33 vs Normal.33
ENSG00000115661	STK16	-0.299378	0.0623692	-3.74826	0.000384932	0.00456647	AD.33 vs Normal.33
ENSG00000162390	ACOT11	0.315372	-0.160087	3.74773	0.000385604	0.00457227	AD.33 vs Normal.33
ENSG00000248905	FMN1	-0.491815	0.010288	-3.74556	0.000388343	0.00460255	AD.33 vs Normal.33
ENSG00000115762	PLEKHB2	-0.285059	0.10018	-3.74512	0.000388895	0.0046069	AD.33 vs Normal.33
ENSG00000225032	RP11-228B15.4	0.446118	-0.207058	3.74465	0.000389498	0.00460964	AD.33 vs Normal.33
ENSG00000130749	ZC3H4	0.300481	-0.020426	3.74399	0.000390335	0.00461515	AD.33 vs Normal.33
ENSG00000163818	LZTFL1	-0.297098	0.0895992	-3.74316	0.000391395	0.0046211	AD.33 vs Normal.33
ENSG00000143164	DCAF6	-0.276022	0.130388	-3.74282	0.000391829	0.00462252	AD.33 vs Normal.33
ENSG00000188277	C15orf62	0.404202	-0.160142	3.74227	0.000392534	0.00462357	AD.33 vs Normal.33
ENSG00000165943	MOAP1	-0.446059	0.128795	-3.74208	0.000392776	0.00462423	AD.33 vs Normal.33
ENSG00000128881	TTBK2	-0.300883	0.0696759	-3.74129	0.000393781	0.00463387	AD.33 vs Normal.33
ENSG00000171940	ZNF217	0.393648	-0.0830479	3.74087	0.000394327	0.00463809	AD.33 vs Normal.33
ENSG00000143318	CASQ1	-0.557442	0.010923	-3.7407	0.000394551	0.00463853	AD.33 vs Normal.33
ENSG00000128250	RFPL1	-0.439123	0.117599	-3.74004	0.000395391	0.004646	AD.33 vs Normal.33
ENSG00000169933	FRMPD4	-0.402106	0.13489	-3.73991	0.000395559	0.004646	AD.33 vs Normal.33
ENSG00000162494	LRRC38	-0.903287	0.0585799	-3.73917	0.000396518	0.00465506	AD.33 vs Normal.33
ENSG00000141497	ZMYND15	0.676921	-0.0443183	3.7366	0.000399851	0.00469174	AD.33 vs Normal.33
ENSG00000165449	SLC16A9	0.540997	0.0333105	3.73647	0.00040002	0.00469174	AD.33 vs Normal.33
ENSG00000204315	FKBPL	-0.327477	0.0507944	-3.73623	0.000400338	0.00469326	AD.33 vs Normal.33
ENSG00000214650	RP11-83B20.1	0.526802	-0.20454	3.73607	0.000400548	0.00469351	AD.33 vs Normal.33
ENSG00000124785	NRN1	-0.584973	0.205396	-3.73549	0.000401302	0.00470013	AD.33 vs Normal.33
ENSG00000178809	TRIM73	0.331806	-0.11975	3.73426	0.000402911	0.00471556	AD.33 vs Normal.33
ENSG00000083857	FAT1	0.292992	0.0712056	3.73419	0.000402999	0.00471556	AD.33 vs Normal.33
ENSG00000260229	RP11-391L3.5	0.523115	-0.179841	3.73386	0.000403444	0.00471854	AD.33 vs Normal.33
ENSG00000007237	GAS7	-0.280813	0.0802234	-3.73359	0.000403792	0.0047204	AD.33 vs Normal.33
ENSG00000014914	MTMR11	0.319262	-0.13122	3.73301	0.000404556	0.00472711	AD.33 vs Normal.33
ENSG00000254979	RP11-872D17.8	0.534103	-0.0589658	3.73133	0.000406772	0.00474854	AD.33 vs Normal.33
ENSG00000197409	HIST1H3D	-0.297675	-0.0450317	-3.73061	0.000407735	0.00475531	AD.33 vs Normal.33
ENSG00000133131	MORC4	0.274264	-0.0270904	3.73009	0.000408422	0.00475591	AD.33 vs Normal.33
ENSG00000166946	CCNDBP1	-0.264485	0.0589931	-3.73021	0.00040826	0.00475591	AD.33 vs Normal.33
ENSG00000100427	MLC1	0.365757	-0.0361559	3.72968	0.00040896	0.00475622	AD.33 vs Normal.33
ENSG00000213062	AL021068.1	-0.307249	0.00701923	-3.72973	0.0004089	0.00475622	AD.33 vs Normal.33
ENSG00000196411	EPHB4	0.439396	-0.0578475	3.72871	0.000410257	0.00476907	AD.33 vs Normal.33
ENSG00000119042	SATB2	-0.369926	0.0472998	-3.72769	0.00041162	0.00477618	AD.33 vs Normal.33
ENSG00000074370	ATP2A3	0.618136	-0.0445343	3.72794	0.000411284	0.00477618	AD.33 vs Normal.33
ENSG00000183386	FHL3	0.321171	-0.0757562	3.72768	0.000411637	0.00477618	AD.33 vs Normal.33
ENSG00000183255	PTTG1IP	0.377681	-0.0344532	3.72634	0.000413442	0.00479276	AD.33 vs Normal.33
ENSG00000160219	GAB3	0.465512	-0.0270687	3.72619	0.000413644	0.00479276	AD.33 vs Normal.33
ENSG00000164574	GALNT10	0.301081	-0.0236449	3.72629	0.0004135	0.00479276	AD.33 vs Normal.33
ENSG00000137968	SLC44A5	-0.382179	0.0483326	-3.72511	0.000415101	0.00479818	AD.33 vs Normal.33
ENSG00000100934	SEC23A	-0.282086	0.107048	-3.72531	0.00041483	0.00479818	AD.33 vs Normal.33
ENSG00000249115	HAUS5	0.298856	-0.125968	3.72496	0.000415296	0.00479818	AD.33 vs Normal.33
ENSG00000163630	SYNPR	-0.420221	0.153098	-3.72459	0.000415801	0.00479985	AD.33 vs Normal.33
ENSG00000119801	YPEL5	-0.299497	0.0960455	-3.72383	0.000416828	0.00480502	AD.33 vs Normal.33
ENSG00000205835	GMNC	1.06806	0.0625753	3.72348	0.000417306	0.00480607	AD.33 vs Normal.33
ENSG00000255302	EID1	-0.277962	0.116461	-3.72291	0.000418081	0.00480832	AD.33 vs Normal.33
ENSG00000260214	GS1-465N13.1	-0.442052	0.0746392	-3.72239	0.00041878	0.00480854	AD.33 vs Normal.33
ENSG00000183023	SLC8A1	-0.325391	0.112761	-3.7219	0.000419454	0.00480854	AD.33 vs Normal.33
ENSG00000259780	RP11-304L19.12	0.470469	-0.188646	3.72243	0.000418726	0.00480854	AD.33 vs Normal.33
ENSG00000100767	PAPLN	0.464395	-0.0842651	3.722	0.000419309	0.00480854	AD.33 vs Normal.33
ENSG00000130702	LAMA5	0.35036	-0.145878	3.72205	0.000419253	0.00480854	AD.33 vs Normal.33
ENSG00000267395	AC074212.6	0.395317	-0.147161	3.72211	0.000419161	0.00480854	AD.33 vs Normal.33
ENSG00000205307	SAP25	0.752216	-0.272435	3.72063	0.000421187	0.00482618	AD.33 vs Normal.33
ENSG00000171189	GRIK1	-0.313702	0.0586781	-3.71978	0.000422352	0.00483285	AD.33 vs Normal.33
ENSG00000226148	SLC25A39P1	0.394263	-0.120772	3.71982	0.000422303	0.00483285	AD.33 vs Normal.33
ENSG00000223959	AFG3L1P	0.282918	-0.100737	3.71951	0.000422716	0.00483479	AD.33 vs Normal.33
ENSG00000166780	C16orf45	-0.283484	0.0655387	-3.71768	0.000425245	0.00485924	AD.33 vs Normal.33
ENSG00000266202	C17ORF108	-0.5049	0.097318	-3.7166	0.000426741	0.00487186	AD.33 vs Normal.33
ENSG00000188365	AC092171.2	0.491202	-0.128872	3.71575	0.000427924	0.00487865	AD.33 vs Normal.33
ENSG00000102032	RENBP	0.398606	-0.13606	3.71541	0.000428392	0.00488175	AD.33 vs Normal.33
ENSG00000167978	SRRM2	0.317367	-0.0771585	3.71483	0.000429199	0.00488199	AD.33 vs Normal.33
ENSG00000111711	GOLT1B	-0.292944	0.0588011	-3.71488	0.000429133	0.00488199	AD.33 vs Normal.33
ENSG00000101160	CTSZ	0.31334	-0.0187847	3.71494	0.000429045	0.00488199	AD.33 vs Normal.33
ENSG00000161638	ITGA5	0.518229	-0.202252	3.71396	0.000430408	0.00488903	AD.33 vs Normal.33
ENSG00000107201	DDX58	0.280518	-0.0127856	3.71382	0.000430609	0.00488908	AD.33 vs Normal.33
ENSG00000196876	SCN8A	-0.375559	0.119902	-3.71358	0.00043095	0.00489009	AD.33 vs Normal.33
ENSG00000174348	PODN	0.559901	-0.0631264	3.71224	0.00043282	0.004903	AD.33 vs Normal.33
ENSG00000125863	MKKS	-0.303588	0.0960226	-3.71155	0.000433792	0.0049073	AD.33 vs Normal.33
ENSG00000196090	PTPRT	-0.45152	0.0719885	-3.70985	0.000436193	0.00492549	AD.33 vs Normal.33
ENSG00000255767	RP13-512J5.1	-0.367079	-0.0431477	-3.70811	0.000438672	0.00494451	AD.33 vs Normal.33
ENSG00000057252	SOAT1	0.284645	-0.016685	3.70791	0.000438948	0.00494537	AD.33 vs Normal.33
ENSG00000230684	RP11-409K20.6	0.444809	-0.0787459	3.70726	0.000439873	0.00495356	AD.33 vs Normal.33
ENSG00000258274	RP11-887P2.5	0.367465	-0.0968582	3.70688	0.000440418	0.00495744	AD.33 vs Normal.33
ENSG00000138079	SLC3A1	-0.417115	0.183184	-3.70554	0.000442341	0.00497525	AD.33 vs Normal.33
ENSG00000220785	MTMR9LP	0.389465	-0.0946214	3.70536	0.0004426	0.00497525	AD.33 vs Normal.33
ENSG00000182326	C1S	0.494478	-0.0911558	3.70539	0.000442549	0.00497525	AD.33 vs Normal.33
ENSG00000134569	LRP4	0.396592	-0.0453114	3.70516	0.000442885	0.0049762	AD.33 vs Normal.33
ENSG00000174469	CNTNAP2	-0.402285	0.109136	-3.70488	0.000443293	0.00497854	AD.33 vs Normal.33
ENSG00000104760	FGL1	0.518355	0.109099	3.70435	0.000444054	0.00498483	AD.33 vs Normal.33
ENSG00000108294	PSMB3	-0.317508	0.0705353	-3.70394	0.000444638	0.00498688	AD.33 vs Normal.33
ENSG00000100101	RP1-37E16.12	0.289354	-0.0915055	3.70361	0.000445112	0.00498995	AD.33 vs Normal.33
ENSG00000144579	CTDSP1	0.350469	-0.069141	3.70333	0.000445518	0.00499001	AD.33 vs Normal.33
ENSG00000257957	QRSL1P3	0.333875	-0.0633506	3.703	0.000445997	0.00499099	AD.33 vs Normal.33
ENSG00000228417	RP11-549L6.3	0.526285	-0.148487	3.70299	0.000446008	0.00499099	AD.33 vs Normal.33
ENSG00000163618	CADPS	-0.355531	0.123325	-3.70228	0.00044704	0.00499579	AD.33 vs Normal.33
ENSG00000228246	AC006028.9	0.410002	-0.0965484	3.70195	0.000447519	0.00499891	AD.33 vs Normal.33
ENSG00000189377	CXCL17	0.520691	-0.201091	3.70159	0.000448044	0.00500253	AD.33 vs Normal.33
ENSG00000168487	BMP1	0.398149	-0.153044	3.69961	0.000450926	0.00502567	AD.33 vs Normal.33
ENSG00000111490	TBC1D30	-0.337378	0.0586864	-3.69936	0.00045129	0.00502748	AD.33 vs Normal.33
ENSG00000100744	GSKIP	-0.32849	0.133444	-3.69784	0.000453518	0.00504385	AD.33 vs Normal.33
ENSG00000240694	PNMA2	-0.376325	0.123598	-3.69781	0.000453571	0.00504385	AD.33 vs Normal.33
ENSG00000138698	RAP1GDS1	-0.295117	0.127296	-3.69677	0.000455089	0.00505847	AD.33 vs Normal.33
ENSG00000078328	RBFOX1	-0.389816	0.147533	-3.69624	0.000455881	0.00506274	AD.33 vs Normal.33
ENSG00000265625	RP11-68I3.11	0.454145	-0.119791	3.69603	0.000456184	0.00506384	AD.33 vs Normal.33
ENSG00000232913	RP11-429H9.4	0.525669	-0.0506279	3.69519	0.000457434	0.00507115	AD.33 vs Normal.33
ENSG00000136367	ZFHX2	0.390066	-0.147186	3.69486	0.000457917	0.00507176	AD.33 vs Normal.33
ENSG00000171388	APLN	0.545627	0.00525348	3.69416	0.000458963	0.00508108	AD.33 vs Normal.33
ENSG00000259678	RP11-707P17.1	-0.306326	0.0691407	-3.69372	0.00045962	0.00508609	AD.33 vs Normal.33
ENSG00000178449	COX14	-0.271544	0.0304855	-3.69043	0.000464536	0.00513593	AD.33 vs Normal.33
ENSG00000152939	MARVELD2	0.451049	0.00805239	3.69016	0.000464936	0.00513806	AD.33 vs Normal.33
ENSG00000000938	FGR	0.57744	-0.125223	3.68932	0.000466205	0.00514781	AD.33 vs Normal.33
ENSG00000247556	OIP5-AS1	-0.333602	0.0838919	-3.6893	0.000466232	0.00514781	AD.33 vs Normal.33
ENSG00000120690	ELF1	0.37316	0.000845264	3.68881	0.000466978	0.00515376	AD.33 vs Normal.33
ENSG00000137726	FXYD6	-0.312202	0.0807754	-3.68812	0.000468017	0.00515646	AD.33 vs Normal.33
ENSG00000171132	PRKCE	-0.370894	0.087879	-3.68841	0.00046758	0.00515646	AD.33 vs Normal.33
ENSG00000185404	SP140L	0.355315	-0.00910654	3.68798	0.000468232	0.00515646	AD.33 vs Normal.33
ENSG00000100065	CARD10	0.580194	-0.13102	3.68793	0.000468316	0.00515646	AD.33 vs Normal.33
ENSG00000137404	NRM	0.497703	-0.132325	3.68779	0.000468517	0.00515646	AD.33 vs Normal.33
ENSG00000104518	GSDMD	0.470784	-0.143559	3.68769	0.000468675	0.00515646	AD.33 vs Normal.33
ENSG00000131507	NDFIP1	-0.275844	0.131256	-3.68772	0.000468622	0.00515646	AD.33 vs Normal.33
ENSG00000156136	DCK	-0.274425	0.0815895	-3.68678	0.000470062	0.00516943	AD.33 vs Normal.33
ENSG00000259344	RP11-566K19.6	-0.331749	0.0464838	-3.686	0.000471245	0.00518016	AD.33 vs Normal.33
ENSG00000090924	PLEKHG2	0.477082	-0.192676	3.68572	0.000471671	0.00518255	AD.33 vs Normal.33
ENSG00000234252	AC007308.6	0.439518	-0.19307	3.68553	0.000471956	0.00518339	AD.33 vs Normal.33
ENSG00000214021	TTLL3	0.299527	-0.101213	3.68348	0.000475106	0.00521108	AD.33 vs Normal.33
ENSG00000112343	TRIM38	0.431192	-0.0548573	3.6829	0.000475998	0.00521279	AD.33 vs Normal.33
ENSG00000114779	ABHD14B	0.288584	-0.0585987	3.68323	0.000475482	0.00521279	AD.33 vs Normal.33
ENSG00000237441	RGL2	0.28304	-0.102276	3.68263	0.000476399	0.00521376	AD.33 vs Normal.33
ENSG00000228981	RP11-364L4.1	0.471793	-0.141986	3.68234	0.00047686	0.00521651	AD.33 vs Normal.33
ENSG00000262580	RP11-334C17.5	0.557996	-0.210901	3.68139	0.00047832	0.00522788	AD.33 vs Normal.33
ENSG00000106823	ECM2	0.602408	0.0842517	3.6802	0.00048016	0.00524338	AD.33 vs Normal.33
ENSG00000143158	MPC2	-0.310697	0.108006	-3.67904	0.000481964	0.00525385	AD.33 vs Normal.33
ENSG00000004779	NDUFAB1	-0.311723	0.144764	-3.67926	0.000481623	0.00525385	AD.33 vs Normal.33
ENSG00000261056	RP11-454F8.2	0.33594	-0.175317	3.67915	0.000481792	0.00525385	AD.33 vs Normal.33
ENSG00000135838	NPL	0.385353	-0.0551172	3.67842	0.000482929	0.00525849	AD.33 vs Normal.33
ENSG00000123095	BHLHE41	0.27644	0.0549364	3.67775	0.000483979	0.00526428	AD.33 vs Normal.33
ENSG00000126432	PRDX5	-0.303949	0.04907	-3.67663	0.000485738	0.00526796	AD.33 vs Normal.33
ENSG00000092621	PHGDH	0.334557	-0.00368525	3.67667	0.000485664	0.00526796	AD.33 vs Normal.33
ENSG00000207765	AL132780.1	-0.321268	0.0938983	-3.67731	0.000484662	0.00526796	AD.33 vs Normal.33
ENSG00000005249	PRKAR2B	-0.367763	0.148569	-3.67564	0.000487288	0.00527417	AD.33 vs Normal.33
ENSG00000236338	AC015987.2	-0.267309	0.128448	-3.67553	0.000487462	0.00527417	AD.33 vs Normal.33
ENSG00000233221	AC133785.1	0.492675	-0.0565614	3.67598	0.000486751	0.00527417	AD.33 vs Normal.33
ENSG00000130383	FUT5	-0.293188	0.0697575	-3.67579	0.000487052	0.00527417	AD.33 vs Normal.33
ENSG00000267740	AC024592.12	-0.29312	0.069382	-3.67524	0.000487912	0.00527476	AD.33 vs Normal.33
ENSG00000214114	MYCBP	0.285261	-0.0785113	3.67419	0.000489569	0.00529037	AD.33 vs Normal.33
ENSG00000230982	DSTNP1	0.330177	-0.0868148	3.67374	0.000490292	0.00529588	AD.33 vs Normal.33
ENSG00000150995	ITPR1	-0.368421	0.072042	-3.67339	0.000490846	0.00529956	AD.33 vs Normal.33
ENSG00000132341	RAN	-0.281181	0.132505	-3.67309	0.00049132	0.00530007	AD.33 vs Normal.33
ENSG00000115365	LANCL1	-0.270836	0.106799	-3.6727	0.000491942	0.00530448	AD.33 vs Normal.33
ENSG00000002746	HECW1	-0.378257	0.039629	-3.6717	0.000493531	0.00531701	AD.33 vs Normal.33
ENSG00000170989	S1PR1	0.302392	0.019581	3.67139	0.000494022	0.005319	AD.33 vs Normal.33
ENSG00000182584	ACTL10	0.459713	-0.194496	3.67131	0.000494144	0.005319	AD.33 vs Normal.33
ENSG00000213137	ARF1P2	0.385851	-0.220977	3.67037	0.000495656	0.00533066	AD.33 vs Normal.33
ENSG00000230344	AC007308.1	0.44118	-0.195212	3.66995	0.000496318	0.00533234	AD.33 vs Normal.33
ENSG00000125730	C3	0.594599	-0.0414107	3.66987	0.000496456	0.00533234	AD.33 vs Normal.33
ENSG00000188488	SERPINA5	1.54893	-0.00780522	3.66862	0.000498454	0.00534457	AD.33 vs Normal.33
ENSG00000134709	HOOK1	-0.331293	0.0591953	-3.668	0.000499454	0.00535088	AD.33 vs Normal.33
ENSG00000261837	RP11-264L1.3	0.577063	-0.170936	3.66765	0.00050002	0.00535444	AD.33 vs Normal.33
ENSG00000228107	AP000692.9	0.467193	-0.197765	3.66712	0.000500868	0.00536121	AD.33 vs Normal.33
ENSG00000204257	HLA-DMA	0.467961	-0.0608309	3.66674	0.000501485	0.00536441	AD.33 vs Normal.33
ENSG00000263136	CTD-2574D22.6	0.294603	-0.0930543	3.66631	0.000502184	0.00536836	AD.33 vs Normal.33
ENSG00000127124	HIVEP3	0.316091	-0.0796943	3.66597	0.000502743	0.00536972	AD.33 vs Normal.33
ENSG00000111679	PTPN6	0.519887	-0.131612	3.66342	0.000506891	0.00540938	AD.33 vs Normal.33
ENSG00000185933	CALHM1	-0.471993	-0.0718839	-3.66318	0.000507283	0.00541124	AD.33 vs Normal.33
ENSG00000255794	RMST	-0.402063	0.0264609	-3.66246	0.000508454	0.0054214	AD.33 vs Normal.33
ENSG00000157502	MUM1L1	-0.545941	0.0958956	-3.66206	0.000509107	0.00542502	AD.33 vs Normal.33
ENSG00000173391	OLR1	0.626131	0.0250528	3.66199	0.00050923	0.00542502	AD.33 vs Normal.33
ENSG00000167984	NLRC3	0.263982	-0.0931218	3.66119	0.000510552	0.00543599	AD.33 vs Normal.33
ENSG00000183963	SMTN	0.615158	-0.140078	3.66058	0.000511543	0.00544034	AD.33 vs Normal.33
ENSG00000227929	SRGAP3-AS3	0.37472	-0.115549	3.6606	0.000511519	0.00544034	AD.33 vs Normal.33
ENSG00000255817	RP11-196H14.4	0.444411	-0.00281877	3.65966	0.000513064	0.00545185	AD.33 vs Normal.33
ENSG00000163577	EIF5A2	-0.412273	0.0931538	-3.65926	0.000513731	0.00545428	AD.33 vs Normal.33
ENSG00000126215	XRCC3	0.301521	-0.158738	3.65933	0.000513613	0.00545428	AD.33 vs Normal.33
ENSG00000243256	RPL30P14	0.426333	-0.12198	3.65896	0.000514218	0.00545712	AD.33 vs Normal.33
ENSG00000138311	ZNF365	-0.402765	0.101917	-3.6587	0.000514658	0.00545943	AD.33 vs Normal.33
ENSG00000137841	PLCB2	0.392537	-0.0862528	3.65806	0.000515716	0.00546602	AD.33 vs Normal.33
ENSG00000234913	XXbac-B476C20.13	0.452691	-0.132283	3.65626	0.000518723	0.00549205	AD.33 vs Normal.33
ENSG00000173726	TOMM20	-0.302152	0.14182	-3.65619	0.000518835	0.00549205	AD.33 vs Normal.33
ENSG00000241216	SNAPC5P1	-0.588353	0.22321	-3.65497	0.000520875	0.0055113	AD.33 vs Normal.33
ENSG00000125675	GRIA3	-0.313126	0.107268	-3.65472	0.000521299	0.00551344	AD.33 vs Normal.33
ENSG00000184949	FAM227A	0.331842	-0.0662186	3.65441	0.000521811	0.00551417	AD.33 vs Normal.33
ENSG00000261187	RP11-1007O24.2	0.427214	-0.0961545	3.65447	0.000521712	0.00551417	AD.33 vs Normal.33
ENSG00000174099	MSRB3	0.299765	-0.012946	3.65418	0.000522195	0.00551588	AD.33 vs Normal.33
ENSG00000259796	RP11-355I22.7	-0.464741	0.179742	-3.65367	0.000523069	0.00552277	AD.33 vs Normal.33
ENSG00000141639	MAPK4	0.324281	-0.0322311	3.65326	0.000523759	0.0055277	AD.33 vs Normal.33
ENSG00000172201	ID4	0.425475	0.0328326	3.65256	0.00052493	0.00553067	AD.33 vs Normal.33
ENSG00000132840	BHMT2	0.453728	-0.0402123	3.65262	0.000524841	0.00553067	AD.33 vs Normal.33
ENSG00000173825	TIGD3	-0.444058	0.100693	-3.65181	0.000526203	0.00553939	AD.33 vs Normal.33
ENSG00000102265	TIMP1	0.575968	-0.181018	3.65057	0.000528313	0.00555925	AD.33 vs Normal.33
ENSG00000106089	STX1A	-0.414496	0.0591109	-3.64896	0.000531045	0.00557856	AD.33 vs Normal.33
ENSG00000124224	PPP4R1L	0.310456	-0.0739125	3.64899	0.000531005	0.00557856	AD.33 vs Normal.33
ENSG00000261916	RP11-235E17.4	0.499971	-0.127887	3.64742	0.000533684	0.00559918	AD.33 vs Normal.33
ENSG00000070961	ATP2B1	-0.384163	0.163244	-3.64574	0.00053657	0.00562708	AD.33 vs Normal.33
ENSG00000134207	SYT6	0.426693	0.113442	3.64556	0.000536882	0.00562799	AD.33 vs Normal.33
ENSG00000134531	EMP1	0.743469	-0.195117	3.64492	0.000538	0.00563495	AD.33 vs Normal.33
ENSG00000115828	QPCT	-0.489721	0.0554716	-3.64372	0.000540068	0.00565185	AD.33 vs Normal.33
ENSG00000007372	PAX6	0.28561	0.00260676	3.64183	0.000543372	0.00568403	AD.33 vs Normal.33
ENSG00000188660	LINC00319	0.52866	-0.213644	3.64109	0.000544662	0.00568894	AD.33 vs Normal.33
ENSG00000196782	MAML3	0.28956	-0.0352914	3.64103	0.000544756	0.00568894	AD.33 vs Normal.33
ENSG00000166592	RRAD	0.891756	0.0249072	3.6402	0.000546221	0.00569755	AD.33 vs Normal.33
ENSG00000257434	RP11-81K13.1	-0.547884	0.181273	-3.64038	0.000545899	0.00569755	AD.33 vs Normal.33
ENSG00000120526	NUDCD1	-0.264549	0.0375136	-3.64017	0.000546268	0.00569755	AD.33 vs Normal.33
ENSG00000268424	AC008948.1	-0.66196	-0.0366769	-3.63871	0.000548833	0.0057219	AD.33 vs Normal.33
ENSG00000158966	CACHD1	0.294594	3.22507e-05	3.63769	0.000550633	0.00573586	AD.33 vs Normal.33
ENSG00000177917	ARL6IP6	0.290113	-0.0135514	3.6355	0.000554533	0.0057619	AD.33 vs Normal.33
ENSG00000263523	TMEM220-AS1	0.449888	0.0259068	3.63532	0.00055484	0.0057619	AD.33 vs Normal.33
ENSG00000163879	DNALI1	0.342061	-0.0129264	3.63537	0.000554751	0.0057619	AD.33 vs Normal.33
ENSG00000144550	CPNE9	-0.556748	0.0160057	-3.63521	0.000555034	0.0057619	AD.33 vs Normal.33
ENSG00000114784	EIF1B	-0.263563	0.0810396	-3.63518	0.000555094	0.0057619	AD.33 vs Normal.33
ENSG00000233487	AC011322.1	-0.54394	-0.00538573	-3.63511	0.000555218	0.0057619	AD.33 vs Normal.33
ENSG00000197670	RP4-724E16.2	0.609695	-0.170079	3.63449	0.00055632	0.00577092	AD.33 vs Normal.33
ENSG00000197704	FRMPD2P1	-0.60894	0.0233735	-3.63401	0.000557184	0.00577507	AD.33 vs Normal.33
ENSG00000140332	TLE3	0.296102	-0.0599395	3.63306	0.000558877	0.00578779	AD.33 vs Normal.33
ENSG00000134061	CD180	0.866077	0.00147555	3.63314	0.000558744	0.00578779	AD.33 vs Normal.33
ENSG00000105552	BCAT2	0.323795	-0.1649	3.63238	0.000560109	0.00579572	AD.33 vs Normal.33
ENSG00000230715	RP11-274B21.4	0.453295	-0.114405	3.63107	0.00056246	0.00581763	AD.33 vs Normal.33
ENSG00000129226	CD68	0.513108	-0.126564	3.63013	0.00056417	0.00582758	AD.33 vs Normal.33
ENSG00000256439	AC008731.1	0.322267	-0.0518312	3.63024	0.000563961	0.00582758	AD.33 vs Normal.33
ENSG00000103067	ESRP2	0.337693	-0.129302	3.63027	0.000563917	0.00582758	AD.33 vs Normal.33
ENSG00000186648	LRRC16B	0.3186	-0.100006	3.63002	0.00056436	0.00582758	AD.33 vs Normal.33
ENSG00000131233	GJA9	0.30422	-0.0720635	3.6296	0.00056512	0.00583301	AD.33 vs Normal.33
ENSG00000174132	FAM174A	-0.333405	0.0832391	-3.62813	0.000567791	0.00585328	AD.33 vs Normal.33
ENSG00000163694	RBM47	0.585664	-0.0809806	3.62794	0.000568146	0.00585452	AD.33 vs Normal.33
ENSG00000200253	U6	0.525861	0.0642281	3.62759	0.000568785	0.00585814	AD.33 vs Normal.33
ENSG00000258010	RP11-210M15.1	0.459561	-0.0887341	3.62698	0.000569885	0.0058633	AD.33 vs Normal.33
ENSG00000235245	RP11-122K13.12	0.468226	-0.154737	3.62686	0.000570117	0.0058633	AD.33 vs Normal.33
ENSG00000143028	SYPL2	0.481662	-0.0919758	3.62647	0.000570829	0.00586515	AD.33 vs Normal.33
ENSG00000163590	PPM1L	-0.280086	0.0832664	-3.62627	0.000571185	0.00586638	AD.33 vs Normal.33
ENSG00000076716	GPC4	0.339948	0.0694374	3.62409	0.0005752	0.0059003	AD.33 vs Normal.33
ENSG00000267571	AC104532.4	0.434888	-0.0901978	3.62321	0.000576831	0.00591216	AD.33 vs Normal.33
ENSG00000118596	SLC16A7	-0.349187	0.103141	-3.62061	0.000581645	0.00595414	AD.33 vs Normal.33
ENSG00000102174	PHEX	0.455438	0.0192596	3.61984	0.000583089	0.00596401	AD.33 vs Normal.33
ENSG00000160886	LY6K	-0.421132	0.0838508	-3.61927	0.00058415	0.00597241	AD.33 vs Normal.33
ENSG00000136297	MMD2	0.528085	0.0229649	3.61791	0.000586691	0.00599486	AD.33 vs Normal.33
ENSG00000104774	MAN2B1	0.315347	-0.100652	3.61711	0.000588205	0.00600152	AD.33 vs Normal.33
ENSG00000225177	RP11-390P2.4	0.426026	-0.00162737	3.61685	0.000588696	0.00600407	AD.33 vs Normal.33
ENSG00000058091	CDK14	-0.389596	0.146068	-3.61632	0.000589686	0.00600678	AD.33 vs Normal.33
ENSG00000162755	KLHDC9	-0.278666	0.0763826	-3.61638	0.000589585	0.00600678	AD.33 vs Normal.33
ENSG00000182185	RAD51B	0.296704	-0.06737	3.61563	0.000591004	0.00601528	AD.33 vs Normal.33
ENSG00000258579	RP3-449M8.3	0.342943	0.0210591	3.61536	0.000591501	0.0060154	AD.33 vs Normal.33
ENSG00000204682	C10orf114	0.338047	-0.0558457	3.61511	0.000591986	0.00601585	AD.33 vs Normal.33
ENSG00000229376	CICP3	0.53271	-0.245992	3.61454	0.000593069	0.00601904	AD.33 vs Normal.33
ENSG00000144908	ALDH1L1	0.423423	-0.11664	3.61458	0.000592983	0.00601904	AD.33 vs Normal.33
ENSG00000109667	SLC2A9	0.405127	-0.0606587	3.61473	0.000592695	0.00601904	AD.33 vs Normal.33
ENSG00000165209	STRBP	-0.388184	0.0898546	-3.61348	0.000595077	0.0060345	AD.33 vs Normal.33
ENSG00000256422	RP11-886D15.1	-0.837463	0.082383	-3.6127	0.000596554	0.00604455	AD.33 vs Normal.33
ENSG00000104973	MED25	0.274185	-0.0676477	3.61272	0.000596524	0.00604455	AD.33 vs Normal.33
ENSG00000154263	ABCA10	-0.322853	0.0502518	-3.61256	0.000596834	0.00604492	AD.33 vs Normal.33
ENSG00000013588	GPRC5A	1.08377	-0.459497	3.61225	0.000597414	0.00604587	AD.33 vs Normal.33
ENSG00000269652	CTD-2195B23.3	0.3848	-0.0272941	3.61124	0.000599353	0.00606056	AD.33 vs Normal.33
ENSG00000153132	CLGN	-0.466335	0.136287	-3.61084	0.000600126	0.00606591	AD.33 vs Normal.33
ENSG00000007168	PAFAH1B1	-0.274954	0.105473	-3.61069	0.000600413	0.00606634	AD.33 vs Normal.33
ENSG00000124702	KLHDC3	-0.320383	0.100202	-3.60979	0.000602146	0.00607565	AD.33 vs Normal.33
ENSG00000255526	NEDD8-MDP1	-0.294295	0.119179	-3.60986	0.000602002	0.00607565	AD.33 vs Normal.33
[truncated: 20,993 more rows]

## Sheet: 2C. DEG_ROSMAP
GeneID	geneSymbol	logFC	AveExpr	t	P.Value	adj.P.Val	comparison
ENSG00000135245	HILPDA	-0.711621	3.80865	-4.34484	2.50707e-05	0.136945	AD.33 vs AD.34
ENSG00000105697	HAMP	-1.01479	3.3466	-4.06847	7.50716e-05	0.142907	AD.33 vs AD.34
ENSG00000137193	PIM1	-0.324481	2.64699	-4.05698	7.84866e-05	0.142907	AD.33 vs AD.34
ENSG00000223773	CD99P1	-0.274298	0.0550077	-4.21149	4.28295e-05	0.142907	AD.33 vs AD.34
ENSG00000151651	ADAM8	-0.298092	0.856613	-5.29479	4.93607e-07	0.00808875	AD.33 vs Normal.33
ENSG00000256196	RP11-881M11.4	-0.331219	0.243229	-4.96904	2.08016e-06	0.0113625	AD.33 vs Normal.33
ENSG00000171476	HOPX	-0.366189	6.29488	-4.67676	7.2063e-06	0.0197144	AD.33 vs Normal.33
ENSG00000177359	RP11-551L14.1	-0.382767	-0.056702	-4.68509	6.96031e-06	0.0197144	AD.33 vs Normal.33
ENSG00000079931	MOXD1	-0.495985	2.08961	-4.60278	9.79511e-06	0.020196	AD.33 vs Normal.33
ENSG00000266949	WI2-2118C23.1	-0.442046	1.15832	-4.55491	1.19267e-05	0.020196	AD.33 vs Normal.33
ENSG00000187984	ANKRD19P	-0.455775	3.04047	-4.56117	1.16248e-05	0.020196	AD.33 vs Normal.33
ENSG00000188766	SPRED3	-0.429447	0.850505	-4.49167	1.54393e-05	0.0230003	AD.33 vs Normal.33
ENSG00000198883	PNMA5	-0.495539	2.03491	-4.46948	1.6893e-05	0.0230688	AD.33 vs Normal.33
ENSG00000179218	CALR	-0.268398	6.78757	-4.38487	2.37462e-05	0.029933	AD.33 vs Normal.33
ENSG00000218416	AC110619.2	-0.285444	0.424985	-4.21749	4.59831e-05	0.0484039	AD.33 vs Normal.33
ENSG00000135678	CPM	0.320191	2.09531	4.12567	6.55944e-05	0.0501645	AD.33 vs Normal.33
ENSG00000214293	RSBN1L-AS1	-0.284091	2.25486	-4.1564	5.82753e-05	0.0501645	AD.33 vs Normal.33
ENSG00000175197	DDIT3	-0.267372	4.72342	-4.1188	6.73472e-05	0.0501645	AD.33 vs Normal.33
ENSG00000105376	ICAM5	-0.474875	3.96461	-4.17779	5.36526e-05	0.0501645	AD.33 vs Normal.33
ENSG00000145050	MANF	-0.322998	3.61332	-4.02179	9.74121e-05	0.0613958	AD.33 vs Normal.33
ENSG00000249992	TMEM158	-0.294677	2.73565	-3.80838	0.000214766	0.0705683	AD.33 vs Normal.33
ENSG00000171388	APLN	0.479458	3.11157	3.8552	0.000181025	0.0705683	AD.33 vs Normal.33
ENSG00000184307	ZDHHC23	-0.29884	1.72112	-3.82107	0.000205074	0.0705683	AD.33 vs Normal.33
ENSG00000169900	PYDC1	-0.309594	1.91945	-3.91573	0.000144829	0.0705683	AD.33 vs Normal.33
ENSG00000260197	RP11-424G14.1	-0.534261	-0.402227	-3.90128	0.000152785	0.0705683	AD.33 vs Normal.33
ENSG00000256235	C5orf62	0.316579	2.39854	3.89412	0.000156877	0.0705683	AD.33 vs Normal.33
ENSG00000198830	HMGN2	-0.322414	6.29217	-3.83601	0.000194195	0.0705683	AD.33 vs Normal.33
ENSG00000196154	S100A4	0.637578	2.1651	3.90403	0.000151242	0.0705683	AD.33 vs Normal.33
ENSG00000233123	RP5-1059M17.1	-0.529451	2.15159	-3.91539	0.000145011	0.0705683	AD.33 vs Normal.33
ENSG00000131378	RFTN1	-0.272958	3.61685	-3.82807	0.000199905	0.0705683	AD.33 vs Normal.33
ENSG00000105643	ARRDC2	0.299388	4.10403	3.81593	0.000208943	0.0705683	AD.33 vs Normal.33
ENSG00000197704	FRMPD2P1	-0.686051	1.74676	-3.889	0.000159872	0.0705683	AD.33 vs Normal.33
ENSG00000128228	SDF2L1	-0.300723	3.8063	-3.83751	0.000193132	0.0705683	AD.33 vs Normal.33
ENSG00000255545	RP11-627G23.1	-0.334751	0.59847	-3.82782	0.000200086	0.0705683	AD.33 vs Normal.33
ENSG00000204677	FAM153C	-0.372723	4.29736	-3.87784	0.000166579	0.0705683	AD.33 vs Normal.33
ENSG00000088836	SLC4A11	0.376281	1.20278	3.76813	0.000248463	0.0727066	AD.33 vs Normal.33
ENSG00000163932	PRKCD	-0.266609	2.18062	-3.72783	0.000287191	0.0759064	AD.33 vs Normal.33
ENSG00000198692	EIF1AY	-1.39002	0.729263	-3.71823	0.000297221	0.0773104	AD.33 vs Normal.33
ENSG00000082212	ME2	-0.263331	3.15566	-3.70838	0.000307863	0.0773274	AD.33 vs Normal.33
ENSG00000137267	TUBB2A	-0.432545	7.94441	-3.6976	0.000319918	0.0782463	AD.33 vs Normal.33
ENSG00000261399	LA16c-329F2.1	-0.36224	2.12047	-3.56849	0.000503769	0.0836974	AD.33 vs Normal.33
ENSG00000044574	HSPA5	-0.379752	5.0219	-3.61296	0.000431394	0.0836974	AD.33 vs Normal.33
ENSG00000154620	TMSB4Y	-0.542411	-0.357563	-3.5552	0.000527532	0.0836974	AD.33 vs Normal.33
ENSG00000126583	PRKCG	-0.418644	4.62026	-3.55633	0.000525474	0.0836974	AD.33 vs Normal.33
ENSG00000176728	TTTY14	-1.14772	0.454457	-3.62036	0.000420346	0.0836974	AD.33 vs Normal.33
ENSG00000216863	LY86-AS1	-0.372781	1.67653	-3.61137	0.000433809	0.0836974	AD.33 vs Normal.33
ENSG00000183878	UTY	-0.633934	-0.218344	-3.55891	0.000520806	0.0836974	AD.33 vs Normal.33
ENSG00000203685	C1orf95	-0.342684	2.58696	-3.65918	0.000366641	0.0836974	AD.33 vs Normal.33
ENSG00000176840	MIR7-3HG	-0.446649	3.30912	-3.62039	0.000420302	0.0836974	AD.33 vs Normal.33
ENSG00000258655	ARHGAP5-AS1	-0.310783	1.92329	-3.55368	0.000530333	0.0836974	AD.33 vs Normal.33
ENSG00000100219	XBP1	-0.321226	3.30812	-3.59195	0.000464269	0.0836974	AD.33 vs Normal.33
ENSG00000177025	C19orf18	0.290669	0.681361	3.64163	0.000390067	0.0836974	AD.33 vs Normal.33
ENSG00000229618	AC011288.2	-0.271016	0.170555	-3.57105	0.00049932	0.0836974	AD.33 vs Normal.33
ENSG00000137285	TUBB2B	-0.517491	7.01316	-3.65813	0.000368006	0.0836974	AD.33 vs Normal.33
ENSG00000250067	YJEFN3	-0.314009	5.90098	-3.56214	0.00051501	0.0836974	AD.33 vs Normal.33
ENSG00000131095	GFAP	0.513992	10.8899	3.61644	0.000426161	0.0836974	AD.33 vs Normal.33
ENSG00000099725	PRKY	-0.625971	-0.211228	-3.63629	0.00039747	0.0836974	AD.33 vs Normal.33
ENSG00000198740	ZNF652	0.274243	3.67676	3.65082	0.000377629	0.0836974	AD.33 vs Normal.33
ENSG00000254615	RP11-395G23.3	-0.30286	3.46356	-3.63646	0.000397232	0.0836974	AD.33 vs Normal.33
ENSG00000206159	GYG2P1	-0.434217	-0.466486	-3.58313	0.000478774	0.0836974	AD.33 vs Normal.33
ENSG00000123685	BATF3	-0.278905	2.18418	-3.573	0.000495942	0.0836974	AD.33 vs Normal.33
ENSG00000131002	TXLNG2P	-1.18845	0.538408	-3.53952	0.00055694	0.0852952	AD.33 vs Normal.33
ENSG00000106484	MEST	-0.268249	3.05303	-3.52364	0.000588273	0.0880569	AD.33 vs Normal.33
ENSG00000130822	PNCK	-0.314847	5.86587	-3.52225	0.000591094	0.0880569	AD.33 vs Normal.33
ENSG00000149927	DOC2A	-0.310973	5.54138	-3.49276	0.000654013	0.0884514	AD.33 vs Normal.33
ENSG00000169884	WNT10B	-0.303759	3.35791	-3.39208	0.000919644	0.0884514	AD.33 vs Normal.33
ENSG00000174460	ZCCHC12	-0.413306	2.44071	-3.33506	0.00111194	0.0884514	AD.33 vs Normal.33
ENSG00000111181	SLC6A12	0.323808	3.93535	3.37691	0.000967484	0.0884514	AD.33 vs Normal.33
ENSG00000067048	DDX3Y	-1.28045	0.767217	-3.3366	0.00110626	0.0884514	AD.33 vs Normal.33
ENSG00000141622	RNF165	-0.26522	2.59098	-3.40667	0.000875693	0.0884514	AD.33 vs Normal.33
ENSG00000172935	MRGPRF	0.286123	0.702788	3.32419	0.00115261	0.0884514	AD.33 vs Normal.33
ENSG00000196230	TUBB	-0.270414	6.7668	-3.32374	0.00115431	0.0884514	AD.33 vs Normal.33
ENSG00000172824	CES4A	-0.301746	5.21267	-3.36676	0.00100082	0.0884514	AD.33 vs Normal.33
ENSG00000186891	TNFRSF18	-0.361816	0.886801	-3.40711	0.000874398	0.0884514	AD.33 vs Normal.33
ENSG00000105419	MEIS3	-0.345468	5.71313	-3.39617	0.0009071	0.0884514	AD.33 vs Normal.33
ENSG00000012817	KDM5D	-1.41341	0.878351	-3.48847	0.000663695	0.0884514	AD.33 vs Normal.33
ENSG00000221890	NPTXR	-0.300738	5.38661	-3.34254	0.00108471	0.0884514	AD.33 vs Normal.33
ENSG00000179388	EGR3	-0.370996	2.72666	-3.43219	0.000803553	0.0884514	AD.33 vs Normal.33
ENSG00000114374	USP9Y	-1.34873	0.828707	-3.39914	0.000898124	0.0884514	AD.33 vs Normal.33
ENSG00000162188	GNG3	-0.367074	7.36186	-3.40626	0.000876914	0.0884514	AD.33 vs Normal.33
ENSG00000111344	RASAL1	-0.313572	3.42301	-3.47097	0.000704522	0.0884514	AD.33 vs Normal.33
ENSG00000267488	AC131056.3	-0.49819	1.27279	-3.39414	0.000913313	0.0884514	AD.33 vs Normal.33
ENSG00000258947	TUBB3	-0.39962	6.65132	-3.4505	0.000755268	0.0884514	AD.33 vs Normal.33
ENSG00000142227	EMP3	0.34259	3.81462	3.37117	0.000986222	0.0884514	AD.33 vs Normal.33
ENSG00000131885	KRT17P1	-0.512578	3.00945	-3.36038	0.00102231	0.0884514	AD.33 vs Normal.33
ENSG00000196415	PRTN3	-0.365801	0.712552	-3.34556	0.00107389	0.0884514	AD.33 vs Normal.33
ENSG00000260001	TGFBR3L	-0.315008	5.21557	-3.47264	0.000700516	0.0884514	AD.33 vs Normal.33
ENSG00000125534	PPDPF	-0.333678	6.75013	-3.48142	0.00067987	0.0884514	AD.33 vs Normal.33
ENSG00000181418	DDN	-0.273247	6.02681	-3.42494	0.00082347	0.0884514	AD.33 vs Normal.33
ENSG00000173334	TRIB1	-0.26629	1.77574	-3.37246	0.000981986	0.0884514	AD.33 vs Normal.33
ENSG00000178752	FAM132B	-0.282097	0.626785	-3.34225	0.00108576	0.0884514	AD.33 vs Normal.33
ENSG00000120729	MYOT	0.323153	1.4868	3.31654	0.00118209	0.0884514	AD.33 vs Normal.33
ENSG00000165246	NLGN4Y	-0.75365	0.0138473	-3.33741	0.00110332	0.0884514	AD.33 vs Normal.33
ENSG00000233864	TTTY15	-0.825011	0.0933368	-3.4035	0.000885078	0.0884514	AD.33 vs Normal.33
ENSG00000197262	CCL4L2	-0.426939	0.189294	-3.38711	0.000935069	0.0884514	AD.33 vs Normal.33
ENSG00000110492	MDK	-0.401769	3.40595	-3.40845	0.000870476	0.0884514	AD.33 vs Normal.33
ENSG00000188229	TUBB4B	-0.270586	7.12017	-3.41535	0.0008505	0.0884514	AD.33 vs Normal.33
ENSG00000228058	RP11-552D4.1	0.544501	1.85481	3.42885	0.000812662	0.0884514	AD.33 vs Normal.33
ENSG00000115194	SLC30A3	-0.44827	4.08285	-3.49113	0.000657668	0.0884514	AD.33 vs Normal.33
ENSG00000197256	KANK2	0.264162	3.61362	3.40003	0.000895448	0.0884514	AD.33 vs Normal.33
ENSG00000160808	MYL3	0.29323	2.06856	3.43447	0.00079737	0.0884514	AD.33 vs Normal.33
ENSG00000129824	RPS4Y1	-2.06814	1.8625	-3.45135	0.000753086	0.0884514	AD.33 vs Normal.33
ENSG00000100276	RASL10A	-0.322738	4.02221	-3.43311	0.000801047	0.0884514	AD.33 vs Normal.33
ENSG00000240907	BX255923.3	-0.440458	1.81211	-3.44518	0.000769003	0.0884514	AD.33 vs Normal.33
ENSG00000067646	ZFY	-0.54086	-0.279094	-3.33352	0.00111761	0.0884514	AD.33 vs Normal.33
ENSG00000229807	XIST	2.20542	4.33199	3.31032	0.00120653	0.0886613	AD.33 vs Normal.33
ENSG00000128989	ARPP19	-0.265447	6.0189	-3.31131	0.00120261	0.0886613	AD.33 vs Normal.33
ENSG00000160145	KALRN	-0.268551	4.89568	-3.29359	0.00127472	0.091264	AD.33 vs Normal.33
ENSG00000166535	A2ML1	0.386383	1.16534	3.28195	0.0013243	0.0919632	AD.33 vs Normal.33
ENSG00000169783	LINGO1	-0.276736	5.68882	-3.28324	0.0013187	0.0919632	AD.33 vs Normal.33
ENSG00000117600	RP4-788L13.1	-0.336305	2.48554	-3.26744	0.00138859	0.0922048	AD.33 vs Normal.33
ENSG00000113100	CDH9	-0.325776	1.81842	-3.26141	0.00141613	0.0922048	AD.33 vs Normal.33
ENSG00000175287	PHYHD1	0.399251	4.60127	3.24374	0.00149987	0.0945031	AD.33 vs Normal.33
ENSG00000178531	CTXN1	-0.291176	7.10771	-3.23304	0.00155279	0.0956599	AD.33 vs Normal.33
ENSG00000090534	THPO	-0.293821	1.31443	-3.21714	0.00163467	0.0960336	AD.33 vs Normal.33
ENSG00000178796	RIIAD1	-0.341897	1.97754	-3.21974	0.001621	0.0960336	AD.33 vs Normal.33
ENSG00000010310	GIPR	0.468454	0.67883	3.2242	0.0015978	0.0960336	AD.33 vs Normal.33
ENSG00000160963	EMID2	-0.277908	3.26974	-3.21707	0.00163504	0.0960336	AD.33 vs Normal.33
ENSG00000149654	CDH22	-0.331021	3.29957	-3.22717	0.00158255	0.0960336	AD.33 vs Normal.33
ENSG00000163682	RPL9	-0.898075	7.47564	-3.21268	0.00165831	0.0962296	AD.33 vs Normal.33
ENSG00000235704	AC023490.2	-0.372407	0.895226	-3.20831	0.00168182	0.096919	AD.33 vs Normal.33
ENSG00000130558	OLFM1	-0.264661	8.53703	-3.20328	0.00170926	0.096919	AD.33 vs Normal.33
ENSG00000060709	RIMBP2	-0.31793	2.80559	-3.20397	0.00170547	0.096919	AD.33 vs Normal.33
ENSG00000187634	SAMD11	0.320937	0.311446	3.19692	0.00174455	0.0981332	AD.33 vs Normal.33
ENSG00000164850	GPER	0.350299	2.76807	3.1933	0.00176493	0.0983266	AD.33 vs Normal.33
ENSG00000253661	ZFHX4-AS1	-0.278897	0.498627	-3.1924	0.00177008	0.0983266	AD.33 vs Normal.33
ENSG00000101460	MAP1LC3A	-0.269001	7.31581	-3.18988	0.00178445	0.0987896	AD.33 vs Normal.33
ENSG00000154975	CA10	-0.285961	4.0991	-3.18677	0.00180229	0.0994418	AD.33 vs Normal.33
ENSG00000260788	RP11-298D21.1	0.446559	1.57938	3.18422	0.00181705	0.0995901	AD.33 vs Normal.33
ENSG00000167550	RHEBL1	-0.270621	1.9388	-3.17158	0.00189203	0.101763	AD.33 vs Normal.33
ENSG00000267067	CTB-75G16.3	-0.271664	1.21356	-3.16851	0.00191066	0.101763	AD.33 vs Normal.33
ENSG00000120694	HSPH1	-0.305604	6.0052	-3.15611	0.00198765	0.104146	AD.33 vs Normal.33
ENSG00000110148	CCKBR	-0.328905	3.12299	-3.15504	0.00199442	0.104146	AD.33 vs Normal.33
ENSG00000042062	FAM65C	0.360534	1.55374	3.14654	0.00204899	0.104265	AD.33 vs Normal.33
ENSG00000125772	GPCPD1	-0.307878	2.75374	-3.14779	0.0020409	0.104265	AD.33 vs Normal.33
ENSG00000243480	AMY2A	-0.350932	0.430123	-3.14454	0.00206209	0.104265	AD.33 vs Normal.33
ENSG00000166825	ANPEP	0.264902	0.815089	3.1309	0.0021531	0.105637	AD.33 vs Normal.33
ENSG00000121905	HPCA	-0.30655	6.38781	-3.12005	0.00222821	0.107919	AD.33 vs Normal.33
ENSG00000185499	MUC1	0.315362	1.90848	3.11003	0.00229968	0.10798	AD.33 vs Normal.33
ENSG00000168081	PNOC	-0.400593	0.767144	-3.11086	0.00229374	0.10798	AD.33 vs Normal.33
ENSG00000234394	RP11-561O23.5	-0.439623	1.37944	-3.11235	0.00228298	0.10798	AD.33 vs Normal.33
ENSG00000230805	AL132709.1	-0.309962	0.113354	-3.10466	0.00233889	0.109195	AD.33 vs Normal.33
ENSG00000129990	SYT5	-0.344551	5.28561	-3.09679	0.00239743	0.109319	AD.33 vs Normal.33
ENSG00000120738	EGR1	-0.45971	3.03824	-3.08816	0.0024632	0.110365	AD.33 vs Normal.33
ENSG00000160862	AZGP1	0.483703	3.31362	3.07291	0.0025835	0.111704	AD.33 vs Normal.33
ENSG00000091972	CD200	-0.330248	3.99405	-3.06361	0.00265944	0.113227	AD.33 vs Normal.33
ENSG00000083454	P2RX5	-0.27201	2.7479	-3.05107	0.0027652	0.115224	AD.33 vs Normal.33
ENSG00000125869	LAMP5	-0.367746	4.0258	-3.05492	0.00273235	0.115224	AD.33 vs Normal.33
ENSG00000053702	NRIP2	0.308262	2.11175	3.04798	0.00279184	0.115292	AD.33 vs Normal.33
ENSG00000147676	MAL2	-0.37657	3.39843	-3.04446	0.00282251	0.115631	AD.33 vs Normal.33
ENSG00000223774	RP11-307B6.3	-0.386692	1.38437	-3.04174	0.00284638	0.116127	AD.33 vs Normal.33
ENSG00000170074	FAM153A	-0.360958	3.7701	-3.04	0.00286181	0.116155	AD.33 vs Normal.33
ENSG00000108947	EFNB3	-0.279151	3.21381	-3.03759	0.00288326	0.116374	AD.33 vs Normal.33
ENSG00000260328	RP11-416I2.1	-0.293763	2.07034	-3.0354	0.00290288	0.116772	AD.33 vs Normal.33
ENSG00000258498	DIO3OS	0.275678	2.41697	3.02384	0.00300841	0.11717	AD.33 vs Normal.33
ENSG00000176697	BDNF	-0.267445	0.346321	-3.01567	0.00308508	0.11717	AD.33 vs Normal.33
ENSG00000077522	ACTN2	-0.306921	4.08484	-3.01715	0.00307107	0.11717	AD.33 vs Normal.33
ENSG00000181773	GPR3	-0.352824	1.03621	-3.02756	0.00297407	0.11717	AD.33 vs Normal.33
ENSG00000127083	OMD	0.374842	0.48361	3.01728	0.00306985	0.11717	AD.33 vs Normal.33
ENSG00000267473	AC005789.11	-0.319684	1.57976	-3.02057	0.00303891	0.11717	AD.33 vs Normal.33
ENSG00000170786	SDR16C5	-0.266088	1.21678	-3.01527	0.00308887	0.11717	AD.33 vs Normal.33
ENSG00000137766	UNC13C	-0.29077	2.79028	-3.0091	0.00314813	0.117912	AD.33 vs Normal.33
ENSG00000006116	CACNG3	-0.34421	4.1664	-3.0058	0.00318018	0.118198	AD.33 vs Normal.33
ENSG00000099715	PCDH11Y	-0.442174	-0.165994	-3.00064	0.00323094	0.118659	AD.33 vs Normal.33
ENSG00000227456	LINC00310	0.293493	-0.0641112	2.9856	0.00338329	0.120004	AD.33 vs Normal.33
ENSG00000106089	STX1A	-0.317699	6.12897	-2.98951	0.00334306	0.120004	AD.33 vs Normal.33
ENSG00000089558	KCNH4	-0.279135	0.675783	-2.974	0.00350521	0.12136	AD.33 vs Normal.33
ENSG00000237253	RP11-666A1.5	-0.481435	0.148957	-2.96623	0.00358915	0.123303	AD.33 vs Normal.33
ENSG00000182450	KCNK4	-0.275843	2.81437	-2.95537	0.00370952	0.124609	AD.33 vs Normal.33
ENSG00000113805	CNTN3	-0.299415	2.13677	-2.94972	0.0037736	0.124609	AD.33 vs Normal.33
ENSG00000186831	KRT17P2	-0.367289	1.3953	-2.93987	0.00388788	0.124609	AD.33 vs Normal.33
ENSG00000237737	DCTN1-AS1	-0.298403	1.48814	-2.94857	0.00378681	0.124609	AD.33 vs Normal.33
ENSG00000240764	PCDHGC5	-0.384162	2.78286	-2.95312	0.00373492	0.124609	AD.33 vs Normal.33
ENSG00000166257	SCN3B	-0.296392	4.75338	-2.9392	0.00389567	0.124609	AD.33 vs Normal.33
ENSG00000251442	RP11-792D21.2	0.37043	1.98305	2.94359	0.00384436	0.124609	AD.33 vs Normal.33
ENSG00000138207	RBP4	-0.308828	4.49171	-2.95213	0.00374615	0.124609	AD.33 vs Normal.33
ENSG00000152154	TMEM178A	-0.263292	5.68751	-2.91817	0.00415072	0.125001	AD.33 vs Normal.33
ENSG00000231903	AC079354.5	-0.324746	-0.0677702	-2.9146	0.00419543	0.125001	AD.33 vs Normal.33
ENSG00000196169	KIF19	0.433833	2.45297	2.91562	0.00418263	0.125001	AD.33 vs Normal.33
ENSG00000262839	RP11-297D21.3	0.361959	0.285178	2.92225	0.00410011	0.125001	AD.33 vs Normal.33
ENSG00000181085	MAPK15	-0.299129	1.20297	-2.91135	0.00423658	0.12558	AD.33 vs Normal.33
ENSG00000240583	AQP1	0.537711	3.84773	2.89097	0.0045032	0.126963	AD.33 vs Normal.33
ENSG00000266903	CTB-171A8.1	0.588311	0.634945	2.89272	0.00447966	0.126963	AD.33 vs Normal.33
ENSG00000137726	FXYD6	-0.273981	7.1976	-2.8727	0.00475514	0.127363	AD.33 vs Normal.33
ENSG00000170091	HMP19	-0.282512	5.93067	-2.862	0.00490859	0.127363	AD.33 vs Normal.33
ENSG00000168016	TRANK1	-0.301603	2.71958	-2.87159	0.00477083	0.127363	AD.33 vs Normal.33
ENSG00000204388	HSPA1B	-0.506449	6.23252	-2.86069	0.00492772	0.127363	AD.33 vs Normal.33
ENSG00000267143	RP11-677O4.6	-0.347042	0.35792	-2.88329	0.00460759	0.127363	AD.33 vs Normal.33
ENSG00000111087	GLI1	0.328975	0.651721	2.87202	0.00476476	0.127363	AD.33 vs Normal.33
ENSG00000166523	CLEC4E	0.403266	0.508164	2.86134	0.00491834	0.127363	AD.33 vs Normal.33
ENSG00000189410	SH2D5	-0.309908	3.69314	-2.87073	0.00478307	0.127363	AD.33 vs Normal.33
ENSG00000196972	LINC00087	-0.271769	3.86063	-2.88321	0.00460872	0.127363	AD.33 vs Normal.33
ENSG00000261600	RP11-575H3.1	0.442556	1.15117	2.8755	0.00471572	0.127363	AD.33 vs Normal.33
ENSG00000175206	NPPA	-0.26979	0.604257	-2.86725	0.00483282	0.127363	AD.33 vs Normal.33
ENSG00000197106	SLC6A17	-0.309564	4.42156	-2.85279	0.00504445	0.128824	AD.33 vs Normal.33
ENSG00000162975	KCNF1	-0.270494	4.1336	-2.85406	0.00502541	0.128824	AD.33 vs Normal.33
ENSG00000230724	RP11-304M2.2	-0.359371	3.31173	-2.82819	0.00542399	0.129026	AD.33 vs Normal.33
ENSG00000121769	FABP3	-0.35819	5.59502	-2.83486	0.00531847	0.129026	AD.33 vs Normal.33
ENSG00000223414	LINC00473	-0.269763	-0.232571	-2.83037	0.00538933	0.129026	AD.33 vs Normal.33
ENSG00000011426	ANLN	0.329895	3.51524	2.82931	0.00540602	0.129026	AD.33 vs Normal.33
ENSG00000189275	AL450307.1	-0.305281	0.875453	-2.83672	0.0052894	0.129026	AD.33 vs Normal.33
ENSG00000238103	RPL9P7	1.07201	5.96622	2.84673	0.00513562	0.129026	AD.33 vs Normal.33
ENSG00000160014	CALM3	-0.295414	9.08127	-2.83485	0.00531869	0.129026	AD.33 vs Normal.33
ENSG00000118160	SLC8A2	-0.28194	4.17139	-2.8292	0.0054079	0.129026	AD.33 vs Normal.33
ENSG00000152034	MCHR2	-0.28389	0.460202	-2.812	0.00568768	0.129072	AD.33 vs Normal.33
ENSG00000166682	TMPRSS5	0.303081	2.79258	2.81136	0.00569843	0.129072	AD.33 vs Normal.33
ENSG00000256193	LINC00507	-0.38972	2.17075	-2.82267	0.00551265	0.129072	AD.33 vs Normal.33
ENSG00000123416	TUBA1B	-0.265624	9.74577	-2.82609	0.00545747	0.129072	AD.33 vs Normal.33
ENSG00000256515	CCL3L3	-0.332871	-0.672101	-2.81072	0.00570918	0.129072	AD.33 vs Normal.33
ENSG00000218227	RP11-889L3.1	-0.290795	3.51848	-2.79684	0.0059454	0.129363	AD.33 vs Normal.33
ENSG00000260987	RP11-423G4.7	-0.307232	1.96676	-2.8009	0.00587532	0.129363	AD.33 vs Normal.33
ENSG00000145882	PCYOX1L	-0.272669	2.78805	-2.79768	0.00593086	0.129363	AD.33 vs Normal.33
ENSG00000112972	HMGCS1	-0.279149	4.19492	-2.80139	0.005867	0.129363	AD.33 vs Normal.33
ENSG00000185742	C11orf87	-0.309043	2.5808	-2.79976	0.00589496	0.129363	AD.33 vs Normal.33
ENSG00000164687	FABP5	-0.379671	4.64527	-2.80682	0.00577458	0.129363	AD.33 vs Normal.33
ENSG00000150175	FRMPDP2	0.354613	-0.590748	2.78078	0.00622985	0.130883	AD.33 vs Normal.33
ENSG00000135750	KCNK1	-0.278103	3.84322	-2.77198	0.00639088	0.131233	AD.33 vs Normal.33
ENSG00000168490	PHYHIP	-0.298199	7.26274	-2.75637	0.00668595	0.1325	AD.33 vs Normal.33
ENSG00000175906	ARL4D	-0.284311	2.77714	-2.75786	0.00665725	0.1325	AD.33 vs Normal.33
ENSG00000224389	C4B	0.455392	5.04474	2.75207	0.0067695	0.132852	AD.33 vs Normal.33
ENSG00000111218	PRMT8	-0.320139	2.90023	-2.7381	0.00704698	0.133183	AD.33 vs Normal.33
ENSG00000176046	NUPR1	0.369917	5.18041	2.71724	0.00748078	0.136803	AD.33 vs Normal.33
ENSG00000258584	FAM181A-AS1	-0.267719	0.260683	-2.71298	0.00757241	0.137039	AD.33 vs Normal.33
ENSG00000249436	CTD-2023N9.3	-0.330032	2.46952	-2.71148	0.00760481	0.137039	AD.33 vs Normal.33
ENSG00000133134	BEX2	-0.269819	7.03417	-2.70241	0.00780391	0.137539	AD.33 vs Normal.33
ENSG00000178602	OTOS	0.383247	2.7099	2.70054	0.00784557	0.137637	AD.33 vs Normal.33
ENSG00000182851	GPIHBP1	0.33541	2.34756	2.69651	0.00793583	0.138788	AD.33 vs Normal.33
ENSG00000166111	SVOP	-0.374424	3.84823	-2.6948	0.00797451	0.139149	AD.33 vs Normal.33
ENSG00000227449	RP11-111F5.5	-0.363502	0.363391	-2.67971	0.0083229	0.139876	AD.33 vs Normal.33
ENSG00000149269	PAK1	-0.33445	5.18513	-2.68337	0.00823711	0.139876	AD.33 vs Normal.33
ENSG00000157152	SYN2	-0.330869	5.50385	-2.68272	0.00825234	0.139876	AD.33 vs Normal.33
ENSG00000230387	RP4-737E23.2	-0.295018	0.226565	-2.67126	0.0085238	0.140254	AD.33 vs Normal.33
ENSG00000226490	AC138647.1	-0.32181	1.01713	-2.6717	0.00851328	0.140254	AD.33 vs Normal.33
ENSG00000125733	TRIP10	0.278821	3.01968	2.66344	0.00871376	0.140476	AD.33 vs Normal.33
ENSG00000116741	RGS2	-0.272965	3.72497	-2.66292	0.0087267	0.140476	AD.33 vs Normal.33
ENSG00000204389	HSPA1A	-0.496687	6.81534	-2.65832	0.00884036	0.141087	AD.33 vs Normal.33
ENSG00000179796	LRRC3B	-0.26986	2.60399	-2.6555	0.00891062	0.141493	AD.33 vs Normal.33
ENSG00000198417	MT1F	0.4675	6.80953	2.65549	0.0089108	0.141493	AD.33 vs Normal.33
ENSG00000214100	AC079776.2	-0.402139	0.652675	-2.65419	0.0089434	0.141542	AD.33 vs Normal.33
ENSG00000182698	RESP18	-0.316873	0.58987	-2.64976	0.00905524	0.141546	AD.33 vs Normal.33
ENSG00000169271	HSPB3	-0.336972	2.12929	-2.64642	0.00914044	0.14204	AD.33 vs Normal.33
ENSG00000070729	CNGB1	-0.294036	1.4243	-2.63946	0.00932025	0.1421	AD.33 vs Normal.33
ENSG00000127824	TUBA4A	-0.30989	6.46584	-2.63167	0.00952554	0.143015	AD.33 vs Normal.33
ENSG00000139182	CLSTN3	-0.31896	5.28912	-2.63388	0.00946696	0.143015	AD.33 vs Normal.33
ENSG00000129682	FGF13	-0.273715	3.66016	-2.63122	0.00953746	0.143015	AD.33 vs Normal.33
ENSG00000182230	FAM153B	-0.276097	5.07021	-2.62409	0.00972884	0.144277	AD.33 vs Normal.33
ENSG00000226853	AC010894.3	-0.272315	0.661352	-2.61994	0.00984189	0.144873	AD.33 vs Normal.33
ENSG00000249109	RP11-1026M7.2	-0.376889	0.94916	-2.60573	0.0102381	0.146422	AD.33 vs Normal.33
ENSG00000256422	RP11-886D15.1	-0.32888	1.19201	-2.60708	0.0101998	0.146422	AD.33 vs Normal.33
ENSG00000126803	HSPA2	0.267368	5.07925	2.58157	0.0109445	0.146422	AD.33 vs Normal.33
ENSG00000248395	AC007379.5	-0.344236	-0.4948	-2.59487	0.0105505	0.146422	AD.33 vs Normal.33
ENSG00000164076	CAMKV	-0.280054	5.60495	-2.60098	0.0103735	0.146422	AD.33 vs Normal.33
ENSG00000188681	MAFIPL	-0.416332	3.2325	-2.58829	0.0107439	0.146422	AD.33 vs Normal.33
ENSG00000238035	AC138035.2	-0.446633	3.81805	-2.59601	0.0105171	0.146422	AD.33 vs Normal.33
ENSG00000165704	HPRT1	-0.28129	5.06475	-2.58952	0.0107073	0.146422	AD.33 vs Normal.33
ENSG00000117152	RGS4	-0.326909	5.64277	-2.59317	0.0106	0.146422	AD.33 vs Normal.33
ENSG00000170027	YWHAG	-0.274648	6.92694	-2.57994	0.0109938	0.146422	AD.33 vs Normal.33
ENSG00000206140	TMEM191C	-0.275013	3.22015	-2.59886	0.0104346	0.146422	AD.33 vs Normal.33
ENSG00000221823	PPP3R1	-0.264358	6.04761	-2.5946	0.0105583	0.146422	AD.33 vs Normal.33
ENSG00000134294	SLC38A2	0.274103	4.23559	2.57914	0.0110179	0.146431	AD.33 vs Normal.33
ENSG00000128245	YWHAH	-0.302498	8.02325	-2.55488	0.0117756	0.149248	AD.33 vs Normal.33
ENSG00000196517	SLC6A9	0.342083	2.79093	5.3714	1.85456e-07	0.00303906	AD vs Normal
ENSG00000131095	GFAP	0.62756	10.9658	5.19741	4.34117e-07	0.00328564	AD vs Normal
ENSG00000196154	S100A4	0.707312	2.20821	5.04083	9.16958e-07	0.00361807	AD vs Normal
ENSG00000088836	SLC4A11	0.429712	1.25256	5.00141	1.10395e-06	0.00361807	AD vs Normal
ENSG00000142227	EMP3	0.393698	3.86963	4.8867	1.88279e-06	0.00499078	AD vs Normal
ENSG00000256235	C5orf62	0.317962	2.45454	4.8467	2.26313e-06	0.00499078	AD vs Normal
ENSG00000251442	RP11-792D21.2	0.465996	1.98556	4.83058	2.43646e-06	0.00499078	AD vs Normal
ENSG00000187984	ANKRD19P	-0.373848	3.04948	-4.79401	2.87872e-06	0.00524151	AD vs Normal
ENSG00000235704	AC023490.2	-0.402327	0.944754	-4.60346	6.75904e-06	0.00923004	AD vs Normal
ENSG00000159176	CSRP1	0.307779	8.14717	4.60435	6.73241e-06	0.00923004	AD vs Normal
ENSG00000125733	TRIP10	0.404038	3.04686	4.52128	9.68793e-06	0.0103485	AD vs Normal
ENSG00000187634	SAMD11	0.387936	0.386563	4.53258	9.22267e-06	0.0103485	AD vs Normal
ENSG00000260788	RP11-298D21.1	0.520036	1.58358	4.54112	8.88546e-06	0.0103485	AD vs Normal
ENSG00000111181	SLC6A12	0.332819	3.93875	4.459	1.26844e-05	0.0105495	AD vs Normal
ENSG00000079931	MOXD1	-0.386805	2.0669	-4.43975	1.37787e-05	0.0105495	AD vs Normal
ENSG00000105419	MEIS3	-0.342748	5.71003	-4.43818	1.38717e-05	0.0105495	AD vs Normal
ENSG00000188783	PRELP	0.331307	2.88917	4.43333	1.41629e-05	0.0105495	AD vs Normal
ENSG00000198830	HMGN2	-0.314382	6.26577	-4.44071	1.37218e-05	0.0105495	AD vs Normal
ENSG00000105643	ARRDC2	0.292411	4.16802	4.44951	1.32129e-05	0.0105495	AD vs Normal
ENSG00000141337	ARSG	-0.302861	0.973054	-4.41545	1.52894e-05	0.0108934	AD vs Normal
ENSG00000185499	MUC1	0.388991	1.97232	4.30196	2.47102e-05	0.0118934	AD vs Normal
ENSG00000171388	APLN	0.431068	3.14358	4.28571	2.64475e-05	0.0118934	AD vs Normal
ENSG00000231312	AC007246.3	-0.285778	4.37888	-4.25741	2.97571e-05	0.0118934	AD vs Normal
ENSG00000260001	TGFBR3L	-0.33168	5.25047	-4.34572	2.0558e-05	0.0118934	AD vs Normal
ENSG00000110492	MDK	-0.421679	3.40937	-4.34377	2.0728e-05	0.0118934	AD vs Normal
ENSG00000105376	ICAM5	-0.403408	4.00031	-4.35867	1.94636e-05	0.0118934	AD vs Normal
ENSG00000177359	RP11-551L14.1	-0.281995	-0.0894871	-4.27118	2.80997e-05	0.0118934	AD vs Normal
ENSG00000185658	BRWD1	-0.285454	4.19723	-4.24327	3.15545e-05	0.011924	AD vs Normal
ENSG00000171476	HOPX	-0.277379	6.28074	-4.2252	3.40038e-05	0.011924	AD vs Normal
ENSG00000233123	RP5-1059M17.1	-0.489776	2.09223	-4.22211	3.444e-05	0.011924	AD vs Normal
ENSG00000223953	C1QTNF5	0.264186	3.19671	4.14728	4.68046e-05	0.0127291	AD vs Normal
ENSG00000172935	MRGPRF	0.313186	0.767838	4.15967	4.45002e-05	0.0127291	AD vs Normal
ENSG00000157833	FAM59B	0.396044	3.371	4.13553	4.90964e-05	0.0127291	AD vs Normal
ENSG00000179593	ALOX15B	0.275172	0.270918	4.1393	4.83483e-05	0.0127291	AD vs Normal
ENSG00000125772	GPCPD1	-0.343512	2.70817	-4.12863	5.04909e-05	0.0127291	AD vs Normal
ENSG00000175287	PHYHD1	0.425796	4.6714	4.16817	4.29818e-05	0.0127291	AD vs Normal
ENSG00000135678	CPM	0.271197	2.10681	4.16496	4.35494e-05	0.0127291	AD vs Normal
ENSG00000177025	C19orf18	0.263043	0.735769	4.16546	4.34603e-05	0.0127291	AD vs Normal
ENSG00000228058	RP11-552D4.1	0.556231	1.94272	4.15907	4.46083e-05	0.0127291	AD vs Normal
ENSG00000113100	CDH9	-0.334137	1.8235	-4.17005	4.26522e-05	0.0127291	AD vs Normal
ENSG00000143772	ITPKB	0.359416	5.46167	4.14144	4.79296e-05	0.0127291	AD vs Normal
ENSG00000198417	MT1F	0.580165	6.8121	4.1706	4.25577e-05	0.0127291	AD vs Normal
ENSG00000224389	C4B	0.55887	5.09716	4.15507	4.5343e-05	0.0127291	AD vs Normal
ENSG00000100906	NFKBIA	0.276029	5.29445	4.11207	5.39927e-05	0.0130114	AD vs Normal
ENSG00000126803	HSPA2	0.328257	5.14369	4.09297	5.83218e-05	0.0134832	AD vs Normal
ENSG00000168081	PNOC	-0.415413	0.762128	-4.08908	5.92415e-05	0.0134832	AD vs Normal
ENSG00000169884	WNT10B	-0.277319	3.37619	-3.99206	8.7244e-05	0.0144604	AD vs Normal
ENSG00000137766	UNC13C	-0.318823	2.76159	-4.00866	8.1694e-05	0.0144604	AD vs Normal
ENSG00000042062	FAM65C	0.373475	1.56986	3.99181	8.73316e-05	0.0144604	AD vs Normal
ENSG00000011426	ANLN	0.360322	3.55037	4.014	7.99813e-05	0.0144604	AD vs Normal
ENSG00000197704	FRMPD2P1	-0.564456	1.80294	-3.98416	9.0008e-05	0.0144604	AD vs Normal
ENSG00000198883	PNMA5	-0.368445	1.99574	-4.00782	8.19665e-05	0.0144604	AD vs Normal
ENSG00000265179	RP11-672L10.2	-0.273085	0.120299	-4.05214	6.8709e-05	0.0144604	AD vs Normal
ENSG00000255545	RP11-627G23.1	-0.296514	0.551826	-4.01418	7.99246e-05	0.0144604	AD vs Normal
ENSG00000170074	FAM153A	-0.3945	3.75797	-3.98703	8.89966e-05	0.0144604	AD vs Normal
ENSG00000241563	CORT	-0.37281	2.7472	-3.97693	9.26123e-05	0.0145154	AD vs Normal
ENSG00000237737	DCTN1-AS1	-0.299894	1.51267	-3.96985	9.52315e-05	0.0147223	AD vs Normal
ENSG00000244731	C4A	0.540986	5.00334	3.94057	0.000106825	0.0152945	AD vs Normal
ENSG00000100505	TRIM9	-0.273706	4.96961	-3.94024	0.000106963	0.0152945	AD vs Normal
ENSG00000131097	HIGD1B	0.30283	4.76216	3.93783	0.000107978	0.0152945	AD vs Normal
ENSG00000053702	NRIP2	0.3222	2.19962	3.92786	0.000112267	0.0155908	AD vs Normal
ENSG00000137267	TUBB2A	-0.384467	7.98436	-3.91314	0.000118893	0.0159843	AD vs Normal
ENSG00000174460	ZCCHC12	-0.394024	2.46253	-3.8884	0.000130877	0.0159995	AD vs Normal
ENSG00000188766	SPRED3	-0.311125	0.875512	-3.89204	0.000129046	0.0159995	AD vs Normal
ENSG00000010310	GIPR	0.465238	0.739353	3.89342	0.000128359	0.0159995	AD vs Normal
ENSG00000131885	KRT17P1	-0.468944	3.03197	-3.87745	0.000136539	0.0159995	AD vs Normal
ENSG00000120729	MYOT	0.341254	1.52089	3.88345	0.000133409	0.0159995	AD vs Normal
ENSG00000106631	MYL7	-0.279807	0.549404	-3.87117	0.000139891	0.0159995	AD vs Normal
ENSG00000110148	CCKBR	-0.338206	3.13316	-3.90059	0.000124835	0.0159995	AD vs Normal
ENSG00000115194	SLC30A3	-0.413136	4.09339	-3.89829	0.000125956	0.0159995	AD vs Normal
ENSG00000262839	RP11-297D21.3	0.393975	0.370239	3.90077	0.000124748	0.0159995	AD vs Normal
ENSG00000074219	TEAD2	0.302524	1.43732	3.84367	0.000155506	0.0169689	AD vs Normal
ENSG00000196415	PRTN3	-0.330438	0.683088	-3.83606	0.000160115	0.0171428	AD vs Normal
ENSG00000145882	PCYOX1L	-0.316968	2.77347	-3.81375	0.000174366	0.0178108	AD vs Normal
ENSG00000101187	SLCO4A1	0.440766	4.34474	3.82019	0.000170132	0.0178108	AD vs Normal
ENSG00000111087	GLI1	0.332583	0.677628	3.81488	0.000173618	0.0178108	AD vs Normal
ENSG00000182319	PRAGMIN	-0.265588	1.88345	-3.80166	0.000182584	0.0183559	AD vs Normal
ENSG00000196972	LINC00087	-0.287018	3.88956	-3.79351	0.000188329	0.0185912	AD vs Normal
ENSG00000176387	HSD11B2	0.406836	1.68147	3.78121	0.000197324	0.0189802	AD vs Normal
ENSG00000137507	LRRC32	0.353774	3.02604	3.78023	0.000198061	0.0189802	AD vs Normal
ENSG00000164850	GPER	0.321104	2.797	3.77175	0.000204524	0.0192553	AD vs Normal
ENSG00000168016	TRANK1	-0.307463	2.72799	-3.76521	0.00020964	0.0192652	AD vs Normal
ENSG00000258947	TUBB3	-0.364231	6.67849	-3.75892	0.000214676	0.0193015	AD vs Normal
ENSG00000256193	LINC00507	-0.401531	2.15076	-3.75299	0.000219525	0.0193015	AD vs Normal
ENSG00000198692	EIF1AY	-1.07801	0.600631	-3.70626	0.000261551	0.0198886	AD vs Normal
ENSG00000198932	GPRASP1	-0.289473	4.32949	-3.71803	0.0002503	0.0198886	AD vs Normal
ENSG00000250067	YJEFN3	-0.2695	5.93512	-3.72253	0.000246127	0.0198886	AD vs Normal
ENSG00000117115	PADI2	0.265626	4.79086	3.71905	0.000249354	0.0198886	AD vs Normal
ENSG00000176728	TTTY14	-0.905753	0.347498	-3.70316	0.000264594	0.0198895	AD vs Normal
ENSG00000183963	SMTN	0.330041	3.61357	3.69679	0.000270946	0.0199316	AD vs Normal
ENSG00000125148	MT2A	0.366962	8.8605	3.69941	0.000268312	0.0199316	AD vs Normal
ENSG00000170786	SDR16C5	-0.266255	1.2136	-3.6965	0.000271236	0.0199316	AD vs Normal
ENSG00000240907	BX255923.3	-0.372859	1.82017	-3.69269	0.000275113	0.0200837	AD vs Normal
ENSG00000154975	CA10	-0.270305	4.10384	-3.66322	0.000306878	0.0206633	AD vs Normal
ENSG00000213144	RP11-64B16.2	0.285331	1.45223	3.66955	0.00029977	0.0206633	AD vs Normal
ENSG00000130822	PNCK	-0.265646	5.90104	-3.65309	0.000318575	0.0207793	AD vs Normal
ENSG00000105655	ISYNA1	0.265554	4.61422	3.64412	0.000329278	0.0210232	AD vs Normal
ENSG00000230805	AL132709.1	-0.281854	0.107899	-3.64465	0.000328637	0.0210232	AD vs Normal
ENSG00000243480	AMY2A	-0.329588	0.441693	-3.63386	0.000341926	0.021224	AD vs Normal
ENSG00000249436	CTD-2023N9.3	-0.379771	2.45354	-3.62226	0.000356799	0.0215883	AD vs Normal
ENSG00000260197	RP11-424G14.1	-0.391926	-0.445886	-3.62105	0.000358381	0.0215911	AD vs Normal
ENSG00000152034	MCHR2	-0.280099	0.428624	-3.6113	0.000371393	0.0217051	AD vs Normal
ENSG00000138036	DYNC2LI1	-0.264741	3.56515	-3.6048	0.000380319	0.0218883	AD vs Normal
ENSG00000188933	USP32P1	-0.307948	4.26091	-3.60039	0.000386484	0.0221444	AD vs Normal
ENSG00000096060	FKBP5	0.344861	3.65627	3.58838	0.000403772	0.0227066	AD vs Normal
ENSG00000133134	BEX2	-0.291362	7.08093	-3.57156	0.00042919	0.0227907	AD vs Normal
ENSG00000186891	TNFRSF18	-0.29726	0.916669	-3.56959	0.000432266	0.0227907	AD vs Normal
ENSG00000145423	SFRP2	0.378954	1.29744	3.56716	0.000436082	0.0227907	AD vs Normal
ENSG00000160862	AZGP1	0.441918	3.34152	3.57346	0.000426247	0.0227907	AD vs Normal
ENSG00000129990	SYT5	-0.308313	5.33365	-3.56761	0.000435378	0.0227907	AD vs Normal
ENSG00000266949	WI2-2118C23.1	-0.292452	1.14408	-3.57956	0.000416916	0.0227907	AD vs Normal
ENSG00000205959	RP11-689P11.2	-0.313499	1.03807	-3.57347	0.000426232	0.0227907	AD vs Normal
ENSG00000136099	PCDH8	-0.4183	2.42373	-3.58291	0.000411871	0.0227907	AD vs Normal
ENSG00000182230	FAM153B	-0.295902	5.09153	-3.55961	0.000448162	0.0229501	AD vs Normal
ENSG00000147676	MAL2	-0.358034	3.42479	-3.55065	0.000462899	0.0235575	AD vs Normal
ENSG00000233864	TTTY15	-0.646088	-0.028522	-3.5481	0.000467161	0.0236277	AD vs Normal
ENSG00000179388	EGR3	-0.350404	2.73846	-3.54547	0.000471618	0.0237797	AD vs Normal
ENSG00000183878	UTY	-0.480895	-0.289503	-3.52561	0.000506512	0.0243142	AD vs Normal
ENSG00000153822	KCNJ16	0.289127	1.92709	3.52893	0.000500523	0.0243142	AD vs Normal
ENSG00000189410	SH2D5	-0.313516	3.72291	-3.53148	0.000495958	0.0243142	AD vs Normal
ENSG00000112812	PRSS16	-0.269842	0.888932	-3.52321	0.000510894	0.0243142	AD vs Normal
ENSG00000072858	SIDT1	-0.280735	2.3263	-3.52772	0.000502693	0.0243142	AD vs Normal
ENSG00000206159	GYG2P1	-0.3473	-0.498916	-3.51707	0.000522257	0.024431	AD vs Normal
ENSG00000177807	KCNJ10	0.289397	4.70549	3.51881	0.000519019	0.024431	AD vs Normal
ENSG00000166535	A2ML1	0.331583	1.15146	3.51191	0.000531988	0.0245569	AD vs Normal
ENSG00000102362	SYTL4	0.404766	2.25992	3.49799	0.000559091	0.0247238	AD vs Normal
ENSG00000131002	TXLNG2P	-0.914917	0.414561	-3.50246	0.000550248	0.0247238	AD vs Normal
ENSG00000125534	PPDPF	-0.284558	6.76181	-3.48735	0.000580695	0.0248783	AD vs Normal
ENSG00000105227	PRX	0.268936	1.86938	3.48405	0.000587534	0.0248783	AD vs Normal
ENSG00000173295	RP11-556O5.3	-0.275756	0.69875	-3.48513	0.000585286	0.0248783	AD vs Normal
ENSG00000012817	KDM5D	-1.08423	0.712606	-3.47993	0.000596198	0.0249945	AD vs Normal
ENSG00000128271	ADORA2A	0.270799	2.60782	3.47917	0.000597803	0.0249945	AD vs Normal
ENSG00000175906	ARL4D	-0.309665	2.8194	-3.47436	0.000608112	0.0249945	AD vs Normal
ENSG00000255916	RP13-895J2.7	-0.342555	1.30856	-3.46151	0.000636421	0.0253132	AD vs Normal
ENSG00000197747	S100A10	0.324143	3.86156	3.45522	0.000650715	0.0256169	AD vs Normal
ENSG00000091972	CD200	-0.301981	4.00845	-3.44369	0.000677706	0.025767	AD vs Normal
ENSG00000099715	PCDH11Y	-0.385208	-0.203852	-3.44735	0.000669034	0.025767	AD vs Normal
ENSG00000206140	TMEM191C	-0.316467	3.27271	-3.4442	0.000676503	0.025767	AD vs Normal
ENSG00000132832	RP11-445H22.3	-0.292094	1.85486	-3.43607	0.000696134	0.025899	AD vs Normal
ENSG00000196169	KIF19	0.401186	2.51498	3.42653	0.000719843	0.026214	AD vs Normal
ENSG00000166523	CLEC4E	0.370869	0.478149	3.424	0.000726257	0.026214	AD vs Normal
ENSG00000100276	RASL10A	-0.270619	4.0458	-3.4257	0.000721949	0.026214	AD vs Normal
ENSG00000147571	CRH	-0.488165	0.806542	-3.41733	0.000743424	0.026305	AD vs Normal
ENSG00000149654	CDH22	-0.293372	3.3135	-3.41745	0.000743125	0.026305	AD vs Normal
ENSG00000129824	RPS4Y1	-1.59532	1.66738	-3.41785	0.000742068	0.026305	AD vs Normal
ENSG00000162975	KCNF1	-0.264767	4.16816	-3.41071	0.000760852	0.0264783	AD vs Normal
ENSG00000166111	SVOP	-0.390374	3.8922	-3.40868	0.000766275	0.0264783	AD vs Normal
ENSG00000103710	RASL12	0.296711	1.91496	3.40501	0.000776154	0.0265529	AD vs Normal
ENSG00000197860	SGTB	-0.272784	3.38344	-3.40246	0.000783072	0.0266228	AD vs Normal
ENSG00000114374	USP9Y	-1.04892	0.670411	-3.40159	0.000785466	0.0266489	AD vs Normal
ENSG00000260328	RP11-416I2.1	-0.277304	2.05009	-3.39404	0.000806401	0.026906	AD vs Normal
ENSG00000165246	NLGN4Y	-0.577028	-0.0909941	-3.3937	0.000807357	0.026906	AD vs Normal
ENSG00000240764	PCDHGC5	-0.353936	2.79946	-3.39522	0.000803109	0.026906	AD vs Normal
ENSG00000178796	RIIAD1	-0.296644	2.005	-3.39199	0.000812167	0.0269959	AD vs Normal
ENSG00000267473	AC005789.11	-0.276966	1.60888	-3.38892	0.000820887	0.0270948	AD vs Normal
ENSG00000157005	SST	-0.606052	4.00024	-3.38631	0.000828389	0.0271496	AD vs Normal
ENSG00000123416	TUBA1B	-0.272898	9.77039	-3.38435	0.000834051	0.0272806	AD vs Normal
ENSG00000169715	MT1E	0.339149	8.02193	3.38181	0.000841421	0.0274555	AD vs Normal
ENSG00000104723	TUSC3	-0.281025	3.87954	-3.36812	0.000882315	0.0281294	AD vs Normal
ENSG00000154620	TMSB4Y	-0.399276	-0.411539	-3.36352	0.000896472	0.0283054	AD vs Normal
ENSG00000120738	EGR1	-0.442447	3.03117	-3.3559	0.000920394	0.0284576	AD vs Normal
ENSG00000229807	XIST	1.7244	4.56932	3.34619	0.000951729	0.0289119	AD vs Normal
ENSG00000099725	PRKY	-0.440118	-0.291938	-3.34698	0.00094913	0.0289119	AD vs Normal
ENSG00000145832	SLC25A48	0.32267	3.29592	3.34177	0.000966322	0.029085	AD vs Normal
ENSG00000128564	VGF	-0.591418	4.22842	-3.34347	0.00096066	0.029085	AD vs Normal
ENSG00000110675	ELMOD1	-0.288127	4.02686	-3.33817	0.000978357	0.0292561	AD vs Normal
ENSG00000266903	CTB-171A8.1	0.565321	0.736847	3.32962	0.0010075	0.0295869	AD vs Normal
ENSG00000144152	FBLN7	-0.324226	1.88474	-3.32806	0.00101289	0.0295869	AD vs Normal
ENSG00000134817	APLNR	0.545232	2.20721	3.31706	0.00105176	0.0300787	AD vs Normal
ENSG00000215252	GOLGA8B	-0.324241	4.90947	-3.31575	0.00105648	0.0300808	AD vs Normal
ENSG00000060709	RIMBP2	-0.263347	2.82643	-3.31502	0.00105913	0.0300808	AD vs Normal
ENSG00000111218	PRMT8	-0.315574	2.94327	-3.31094	0.00107402	0.0301179	AD vs Normal
ENSG00000176840	MIR7-3HG	-0.328308	3.30624	-3.31062	0.00107518	0.0301179	AD vs Normal
ENSG00000170091	HMP19	-0.269309	5.9523	-3.29997	0.00111493	0.0305526	AD vs Normal
ENSG00000165704	HPRT1	-0.2901	5.10622	-3.30108	0.00111074	0.0305526	AD vs Normal
ENSG00000185742	C11orf87	-0.289705	2.5725	-3.29592	0.00113044	0.0309258	AD vs Normal
ENSG00000141433	ADCYAP1	-0.414006	1.83305	-3.28051	0.00119116	0.0318946	AD vs Normal
ENSG00000118733	OLFM3	-0.318963	2.23744	-3.27186	0.00122658	0.0322893	AD vs Normal
ENSG00000138207	RBP4	-0.27143	4.5056	-3.26168	0.00126953	0.0327507	AD vs Normal
ENSG00000139410	SDSL	-0.264547	2.33468	-3.25796	0.00128553	0.032813	AD vs Normal
ENSG00000152931	PART1	-0.270592	1.90506	-3.25509	0.00129803	0.0330291	AD vs Normal
ENSG00000183888	C1orf64	0.273277	2.20707	3.25278	0.00130816	0.0330593	AD vs Normal
ENSG00000003989	SLC7A2	0.318943	1.71857	3.25206	0.00131135	0.0330593	AD vs Normal
ENSG00000182851	GPIHBP1	0.305039	2.43198	3.24512	0.00134234	0.0332782	AD vs Normal
ENSG00000134294	SLC38A2	0.285667	4.23614	3.2424	0.00135465	0.0334822	AD vs Normal
ENSG00000206176	AC023490.1	-0.353066	2.79853	-3.23404	0.00139321	0.0338101	AD vs Normal
ENSG00000112972	HMGCS1	-0.274382	4.18862	-3.23313	0.00139748	0.0338101	AD vs Normal
ENSG00000176046	NUPR1	0.367786	5.22013	3.23482	0.00138955	0.0338101	AD vs Normal
ENSG00000169064	ZBBX	-0.292214	2.27069	-3.23122	0.00140644	0.0338435	AD vs Normal
ENSG00000117600	RP4-788L13.1	-0.270989	2.46614	-3.21595	0.00148014	0.0347058	AD vs Normal
ENSG00000267488	AC131056.3	-0.357924	1.3412	-3.21464	0.00148661	0.0347519	AD vs Normal
ENSG00000260549	MT1L	0.395233	3.93139	3.20647	0.00152764	0.0352914	AD vs Normal
ENSG00000180044	C3orf80	-0.274699	2.15125	-3.2051	0.00153465	0.0353206	AD vs Normal
ENSG00000152954	NRSN1	-0.277216	4.8444	-3.20146	0.00155335	0.0354522	AD vs Normal
ENSG00000006116	CACNG3	-0.289197	4.2028	-3.19692	0.00157695	0.0356435	AD vs Normal
ENSG00000197106	SLC6A17	-0.278272	4.46759	-3.19574	0.00158315	0.035685	AD vs Normal
ENSG00000126583	PRKCG	-0.305271	4.62529	-3.1883	0.00162274	0.0361815	AD vs Normal
ENSG00000254995	STX16-NPEPL1	-0.281738	2.0088	-3.18312	0.00165083	0.036389	AD vs Normal
ENSG00000067646	ZFY	-0.405493	-0.329443	-3.18362	0.00164809	0.036389	AD vs Normal
ENSG00000160014	CALM3	-0.276016	9.107	-3.17551	0.00169292	0.0368679	AD vs Normal
ENSG00000223774	RP11-307B6.3	-0.352348	1.36898	-3.15736	0.00179733	0.037997	AD vs Normal
ENSG00000164949	GEM	0.387044	1.91999	3.15344	0.00182068	0.037997	AD vs Normal
ENSG00000166159	LRTM2	-0.270919	3.13103	-3.14758	0.00185606	0.0383964	AD vs Normal
ENSG00000189275	AL450307.1	-0.270234	0.844669	-3.14725	0.00185808	0.0383964	AD vs Normal
ENSG00000177432	NAP1L5	-0.314333	5.12378	-3.1398	0.00190403	0.0387301	AD vs Normal
ENSG00000168874	ATOH8	0.279819	2.98167	3.13519	0.00193295	0.0387369	AD vs Normal
ENSG00000087116	ADAMTS2	0.275008	1.38742	3.13427	0.00193884	0.0387369	AD vs Normal
ENSG00000101438	SLC32A1	-0.356201	1.87491	-3.13453	0.00193714	0.0387369	AD vs Normal
ENSG00000137198	GMPR	0.34041	3.81183	3.13906	0.00190861	0.0387369	AD vs Normal
ENSG00000158825	CDA	0.305719	1.63168	3.13073	0.00196138	0.0390062	AD vs Normal
ENSG00000124785	NRN1	-0.28137	5.89402	-3.12933	0.00197037	0.03909	AD vs Normal
ENSG00000259446	RP11-489D6.2	0.307573	0.235439	3.11464	0.00206705	0.0399443	AD vs Normal
ENSG00000166682	TMPRSS5	0.278946	2.83099	3.11743	0.00204837	0.0399443	AD vs Normal
ENSG00000106089	STX1A	-0.264692	6.16944	-3.11606	0.00205754	0.0399443	AD vs Normal
ENSG00000181773	GPR3	-0.307715	1.02567	-3.11253	0.00208131	0.0399593	AD vs Normal
ENSG00000128683	GAD1	-0.354966	3.82496	-3.09963	0.0021704	0.0400965	AD vs Normal
ENSG00000067048	DDX3Y	-0.924661	0.624231	-3.1033	0.0021447	0.0400965	AD vs Normal
ENSG00000103316	CRYM	-0.393287	5.80518	-3.1081	0.00211151	0.0400965	AD vs Normal
ENSG00000177575	CD163	0.498384	1.29156	3.10976	0.00210018	0.0400965	AD vs Normal
ENSG00000237289	CKMT1B	-0.275152	5.80501	-3.10201	0.00215369	0.0400965	AD vs Normal
ENSG00000188039	NWD1	0.278724	1.8889	3.09943	0.0021718	0.0400965	AD vs Normal
ENSG00000054803	CBLN4	-0.318859	2.15891	-3.10789	0.002113	0.0400965	AD vs Normal
ENSG00000166863	TAC3	-0.338752	2.90104	-3.1029	0.00214748	0.0400965	AD vs Normal
ENSG00000261600	RP11-575H3.1	0.404262	1.12725	3.10178	0.00215532	0.0400965	AD vs Normal
ENSG00000101276	SLC52A3	0.313954	2.02063	3.094	0.00221036	0.0401102	AD vs Normal
ENSG00000186831	KRT17P2	-0.321892	1.42124	-3.09217	0.00222349	0.0401102	AD vs Normal
ENSG00000125144	MT1G	0.439397	8.03777	3.08336	0.00228778	0.0404549	AD vs Normal
ENSG00000162188	GNG3	-0.284565	7.39304	-3.0815	0.00230159	0.0405987	AD vs Normal
ENSG00000118785	SPP1	0.391515	6.14323	3.07619	0.00234134	0.040893	AD vs Normal
ENSG00000165973	NELL1	-0.288762	1.90054	-3.07363	0.00236072	0.0410513	AD vs Normal
ENSG00000256422	RP11-886D15.1	-0.303686	1.16619	-3.07262	0.00236844	0.0410565	AD vs Normal
ENSG00000149269	PAK1	-0.30819	5.22162	-3.06527	0.00242514	0.0414786	AD vs Normal
ENSG00000139970	RTN1	-0.315961	7.69165	-3.06233	0.00244816	0.0415617	AD vs Normal
ENSG00000168209	DDIT4	0.332689	5.72411	3.05712	0.00248941	0.0418399	AD vs Normal
ENSG00000228408	RP1-111D6.3	0.441422	1.72988	3.02968	0.00271772	0.0436726	AD vs Normal
ENSG00000140067	FAM181A	0.276519	2.54686	3.02473	0.00276088	0.0438823	AD vs Normal
ENSG00000157219	HTR5A	-0.264239	1.71471	-3.02116	0.00279247	0.0441235	AD vs Normal
ENSG00000226490	AC138647.1	-0.286413	1.04303	-3.01895	0.00281211	0.0442458	AD vs Normal
ENSG00000234394	RP11-561O23.5	-0.339395	1.32549	-3.01024	0.00289099	0.0448137	AD vs Normal
ENSG00000214100	AC079776.2	-0.357217	0.665796	-3.00805	0.00291109	0.0448768	AD vs Normal
ENSG00000260987	RP11-423G4.7	-0.285401	2.00363	-3.00573	0.00293261	0.0449323	AD vs Normal
ENSG00000170290	SLN	-0.304166	0.245248	-3.00478	0.0029414	0.0449323	AD vs Normal
ENSG00000104490	NCALD	-0.308169	4.97175	-3.00429	0.00294597	0.0449323	AD vs Normal
ENSG00000064300	NGFR	0.277911	0.57868	2.99488	0.00303497	0.0454008	AD vs Normal
ENSG00000180440	SERTM1	-0.269573	0.939642	-2.99359	0.00304734	0.0454917	AD vs Normal
ENSG00000146469	VIP	-0.279336	2.10093	-2.98017	0.00317892	0.0461818	AD vs Normal
ENSG00000240207	RP11-379F4.4	-0.277796	1.88146	-2.97325	0.00324889	0.0464542	AD vs Normal
ENSG00000187193	MT1X	0.374062	7.56316	2.96886	0.00329392	0.0465324	AD vs Normal
ENSG00000255986	MT1JP	0.350669	0.217383	2.9667	0.0033163	0.0466875	AD vs Normal
ENSG00000117152	RGS4	-0.30412	5.66701	-2.95596	0.00342965	0.0473078	AD vs Normal
ENSG00000150995	ITPR1	-0.277526	3.77658	-2.92507	0.00377597	0.0490734	AD vs Normal
ENSG00000248395	AC007379.5	-0.31167	-0.520739	-2.92332	0.00379641	0.0490734	AD vs Normal
ENSG00000097021	ACOT7	-0.281682	6.25343	-2.91429	0.0039041	0.0495557	AD vs Normal
ENSG00000091879	ANGPT2	0.425788	1.26439	2.90315	0.00404066	0.0506226	AD vs Normal
ENSG00000159674	SPON2	-0.33647	2.16526	-2.88355	0.00429164	0.0521327	AD vs Normal
ENSG00000089199	CHGB	-0.323471	4.95874	-2.88074	0.00432883	0.0523903	AD vs Normal
ENSG00000006128	TAC1	-0.354226	2.53049	-2.86374	0.00455968	0.053649	AD vs Normal
ENSG00000089169	RPH3A	-0.282863	5.33919	-2.86037	0.00460673	0.0540182	AD vs Normal
ENSG00000243790	Metazoa_SRP	0.269583	-0.184552	2.85818	0.0046376	0.0540359	AD vs Normal
ENSG00000106236	NPTX2	-0.349811	2.90854	-2.85743	0.00464822	0.0540359	AD vs Normal
ENSG00000138100	TRIM54	-0.264678	2.67929	-2.85727	0.00465056	0.0540359	AD vs Normal
ENSG00000170324	FRMPD2	-0.319207	1.86745	-2.8513	0.00473568	0.0544205	AD vs Normal
ENSG00000175426	PCSK1	-0.327514	1.95197	-2.84455	0.00483386	0.0549231	AD vs Normal
ENSG00000240583	AQP1	0.423323	3.9278	2.84323	0.00485316	0.0549231	AD vs Normal
ENSG00000205364	MT1M	0.339334	6.2609	2.841	0.00488614	0.0550514	AD vs Normal
ENSG00000188269	OR7A5	0.274433	-0.23863	2.82702	0.00509722	0.0563373	AD vs Normal
ENSG00000127824	TUBA4A	-0.279692	6.52708	-2.82097	0.00519122	0.0567123	AD vs Normal
ENSG00000205358	MT1H	0.608009	3.12954	2.81931	0.00521723	0.056751	AD vs Normal
ENSG00000248485	PCP4L1	-0.282536	3.58117	-2.79504	0.00561164	0.0582244	AD vs Normal
ENSG00000196136	SERPINA3	0.760215	4.27655	2.78836	0.00572488	0.0589281	AD vs Normal
ENSG00000125869	LAMP5	-0.280082	4.05038	-2.78688	0.00575039	0.0590262	AD vs Normal
ENSG00000129654	FOXJ1	0.274375	1.27879	2.78461	0.0057895	0.0592583	AD vs Normal
ENSG00000117318	ID3	0.273841	4.60553	2.77802	0.00590427	0.0596639	AD vs Normal
ENSG00000187730	GABRD	-0.264776	5.79056	-2.76874	0.00606965	0.0605377	AD vs Normal
ENSG00000112186	CAP2	-0.275504	4.61981	-2.76629	0.00611405	0.0607586	AD vs Normal
ENSG00000059588	TARBP1	-0.269023	4.30852	-2.7649	0.00613918	0.0608131	AD vs Normal
ENSG00000181195	PENK	-0.268892	0.824683	-2.75868	0.0062536	0.0613272	AD vs Normal
ENSG00000108691	CCL2	0.517451	1.97021	2.75083	0.00640056	0.0616107	AD vs Normal
ENSG00000166592	RRAD	0.291926	1.03734	2.74212	0.00656746	0.0620294	AD vs Normal
ENSG00000215298	AC051642.1	-0.344904	1.94717	-2.74104	0.00658831	0.0621547	AD vs Normal
ENSG00000178602	OTOS	0.298701	2.77694	2.73576	0.00669166	0.0623743	AD vs Normal
ENSG00000064886	CHI3L2	0.450016	0.892071	2.71659	0.00707923	0.0639159	AD vs Normal
ENSG00000138378	STAT4	-0.268376	2.72342	-2.71202	0.00717451	0.0642294	AD vs Normal
ENSG00000132639	SNAP25	-0.292939	9.16388	-2.70619	0.00729784	0.0646499	AD vs Normal
ENSG00000106624	AEBP1	0.319577	4.39584	2.70364	0.00735231	0.0648753	AD vs Normal
ENSG00000160255	ITGB2	0.36816	2.66774	2.68141	0.00784343	0.0671527	AD vs Normal
ENSG00000158865	SLC5A11	0.317564	2.57454	2.67343	0.00802673	0.0676629	AD vs Normal
ENSG00000148482	SLC39A12	0.29233	3.50339	2.67094	0.00808467	0.0678248	AD vs Normal
ENSG00000169271	HSPB3	-0.282067	2.1744	-2.66963	0.00811544	0.0679202	AD vs Normal
ENSG00000137285	TUBB2B	-0.317311	7.0595	-2.65335	0.00850543	0.0695301	AD vs Normal
ENSG00000120708	TGFBI	0.283754	1.21042	2.64924	0.00860654	0.0699633	AD vs Normal
ENSG00000164687	FABP5	-0.293414	4.67698	-2.64202	0.00878682	0.0707081	AD vs Normal
ENSG00000183134	PTGDR2	0.263443	1.3723	2.61527	0.00948426	0.0726378	AD vs Normal
ENSG00000260088	RP11-92G12.3	-0.288326	0.597754	-2.61552	0.00947745	0.0726378	AD vs Normal
ENSG00000171772	SYCE1	-0.273313	3.44062	-2.562	0.0110231	0.0776092	AD vs Normal
ENSG00000164326	CARTPT	-0.402605	4.70082	-2.5478	0.0114692	0.0790353	AD vs Normal
ENSG00000236650	CTA-221G9.10	-0.496361	4.68307	-2.51544	0.0125469	0.082155	AD vs Normal
ENSG00000006327	TNFRSF12A	0.277719	1.38614	2.50631	0.0128669	0.0833504	AD vs Normal
ENSG00000152661	GJA1	0.293367	6.67579	2.48497	0.0136434	0.0860563	AD vs Normal
ENSG00000121769	FABP3	-0.265407	5.62782	-2.45439	0.0148284	0.0894287	AD vs Normal
ENSG00000215559	ANKRD20A11P	0.437364	1.42829	2.45273	0.0148953	0.0895488	AD vs Normal
ENSG00000167772	ANGPTL4	0.406103	4.45088	2.44694	0.0151306	0.0901958	AD vs Normal
ENSG00000183036	PCP4	-0.266373	5.50944	-2.43981	0.0154247	0.0910862	AD vs Normal
ENSG00000018280	SLC11A1	0.361836	2.18742	2.43296	0.0157121	0.091815	AD vs Normal
ENSG00000113327	GABRG2	-0.277767	3.80679	-2.42003	0.016268	0.0934727	AD vs Normal
ENSG00000251372	LINC00499	0.329374	1.69419	2.41953	0.0162895	0.0935305	AD vs Normal
ENSG00000026508	CD44	0.380839	1.50758	2.41693	0.0164037	0.0936939	AD vs Normal
ENSG00000164600	NEUROD6	-0.266551	3.16832	-2.41421	0.0165235	0.0940177	AD vs Normal
ENSG00000124253	PCK1	0.307472	0.539939	2.37459	0.0183607	0.0992373	AD vs Normal
ENSG00000249306	RP11-267A15.1	0.267167	1.49903	2.37591	0.0182969	0.0992373	AD vs Normal
ENSG00000135625	EGR4	-0.334997	1.49798	-2.37486	0.0183476	0.0992373	AD vs Normal
ENSG00000215513	PI4KAP1	-0.297544	3.92367	-2.32149	0.0211042	0.106706	AD vs Normal
ENSG00000261701	HPR	0.309741	2.57915	2.25206	0.0252291	0.117418	AD vs Normal
ENSG00000224911	AC015936.3	0.349106	2.18454	2.20878	0.0281418	0.124671	AD vs Normal
ENSG00000205362	MT1A	0.393152	2.63308	2.20137	0.0286684	0.125677	AD vs Normal
ENSG00000185022	MAFF	0.284002	2.79601	2.19786	0.0289211	0.126546	AD vs Normal
ENSG00000238103	RPL9P7	0.624536	6.26269	2.19734	0.0289582	0.126569	AD vs Normal
ENSG00000239368	RP11-34P13.13	-0.353996	1.62161	-2.19308	0.0292677	0.12742	AD vs Normal
ENSG00000188681	MAFIPL	-0.272824	3.26994	-2.17915	0.0303	0.129371	AD vs Normal
ENSG00000238035	AC138035.2	-0.29995	3.79317	-2.16481	0.031395	0.132119	AD vs Normal
ENSG00000204287	HLA-DRA	0.303594	4.23663	2.11218	0.0357115	0.141391	AD vs Normal
ENSG00000196126	HLA-DRB1	0.419404	2.5671	2.08511	0.0381234	0.145924	AD vs Normal
ENSG00000163682	RPL9	-0.460286	7.30797	-2.08317	0.0383014	0.146338	AD vs Normal
ENSG00000216490	IFI30	0.267743	2.39513	2.08065	0.0385337	0.146952	AD vs Normal
ENSG00000114374	USP9Y	-4.53483	-0.259014	-21.1318	3.58843e-12	3.31651e-08	F.AD.23 vs M.AD.23
ENSG00000129824	RPS4Y1	-7.22766	0.551862	-20.9489	4.04774e-12	3.31651e-08	F.AD.23 vs M.AD.23
ENSG00000012817	KDM5D	-4.73303	-0.140052	-20.2296	6.56373e-12	3.58533e-08	F.AD.23 vs M.AD.23
ENSG00000067048	DDX3Y	-4.46524	-0.200058	-18.9135	1.6596e-11	6.23254e-08	F.AD.23 vs M.AD.23
ENSG00000131002	TXLNG2P	-3.85429	-0.385629	-18.7271	1.90167e-11	6.23254e-08	F.AD.23 vs M.AD.23
ENSG00000198692	EIF1AY	-4.23525	-0.20851	-17.944	3.41801e-11	9.33516e-08	F.AD.23 vs M.AD.23
ENSG00000176728	TTTY14	-3.98339	-0.244064	-17.2787	5.73142e-11	1.34173e-07	F.AD.23 vs M.AD.23
ENSG00000229807	XIST	8.07603	6.00418	15.7501	2.02055e-10	3.7758e-07	F.AD.23 vs M.AD.23
ENSG00000184674	GSTT1	6.17856	4.68938	15.598	2.30414e-10	3.7758e-07	F.AD.23 vs M.AD.23
ENSG00000233864	TTTY15	-3.21858	-0.401179	-15.694	2.1205e-10	3.7758e-07	F.AD.23 vs M.AD.23
ENSG00000165246	NLGN4Y	-2.45255	-0.594599	-13.325	1.90368e-09	2.83597e-06	F.AD.23 vs M.AD.23
ENSG00000099725	PRKY	-2.07783	-0.635127	-11.7579	9.8658e-09	1.34726e-05	F.AD.23 vs M.AD.23
ENSG00000260197	RP11-424G14.1	-1.7934	-0.73152	-11.3665	1.53094e-08	1.92981e-05	F.AD.23 vs M.AD.23
ENSG00000183878	UTY	-1.86412	-0.710025	-10.3363	5.17443e-08	6.05667e-05	F.AD.23 vs M.AD.23
ENSG00000067646	ZFY	-1.78795	-0.717366	-9.83055	9.74511e-08	0.000106462	F.AD.23 vs M.AD.23
ENSG00000187060	RP11-187C18.3	-1.81332	-0.637269	-9.50177	1.49063e-07	0.000152669	F.AD.23 vs M.AD.23
ENSG00000154620	TMSB4Y	-1.47912	-0.812337	-8.79055	3.88521e-07	0.000374511	F.AD.23 vs M.AD.23
ENSG00000099715	PCDH11Y	-1.42549	-0.47779	-8.25922	8.24442e-07	0.000750563	F.AD.23 vs M.AD.23
ENSG00000206159	GYG2P1	-1.22457	-0.78688	-7.1445	4.46673e-06	0.00385244	F.AD.23 vs M.AD.23
ENSG00000248395	AC007379.5	-1.32471	-0.837137	-6.06772	2.66835e-05	0.0218631	F.AD.23 vs M.AD.23
ENSG00000224712	RP11-719K4.1	2.63146	1.67441	5.25971	0.000113284	0.0883989	F.AD.23 vs M.AD.23
ENSG00000145050	MANF	-0.576354	3.61097	-5.13796	1.92303e-06	0.0315126	F.AD.33 vs F.Normal.33
ENSG00000128228	SDF2L1	-0.538601	3.85958	-4.76105	8.4525e-06	0.0692556	F.AD.33 vs F.Normal.33
ENSG00000106236	NPTX2	-0.905286	2.87731	-4.62152	1.44224e-05	0.0787802	F.AD.33 vs F.Normal.33
ENSG00000090520	DNAJB11	-0.359812	3.71754	-4.53904	1.97046e-05	0.080725	F.AD.33 vs F.Normal.33
ENSG00000188766	SPRED3	-0.55265	0.782905	-4.3541	3.92522e-05	0.0987323	F.AD.33 vs F.Normal.33
ENSG00000184164	CRELD2	-0.316341	4.01707	-4.29798	4.82366e-05	0.0987323	F.AD.33 vs F.Normal.33
ENSG00000176697	BDNF	-0.531278	0.358733	-4.31173	4.58678e-05	0.0987323	F.AD.33 vs F.Normal.33
ENSG00000214293	RSBN1L-AS1	-0.422949	2.24773	-4.36695	3.74356e-05	0.0987323	F.AD.33 vs F.Normal.33
ENSG00000065325	GLP2R	-0.396723	-0.0866543	-4.26594	5.42253e-05	0.0987323	F.AD.33 vs F.Normal.33
ENSG00000184307	ZDHHC23	-0.473703	1.67244	-4.19075	7.12307e-05	0.116726	F.AD.33 vs F.Normal.33
ENSG00000267473	AC005789.11	-0.584703	1.56659	-4.15483	8.10679e-05	0.120769	F.AD.33 vs F.Normal.33
ENSG00000044574	HSPA5	-0.606353	5.02676	-4.07549	0.000107642	0.123511	F.AD.33 vs F.Normal.33
ENSG00000166598	HSP90B1	-0.344672	6.37281	-3.97696	0.000152417	0.123511	F.AD.33 vs F.Normal.33
ENSG00000142149	HUNK	-0.430872	0.436188	-4.1003	9.85414e-05	0.123511	F.AD.33 vs F.Normal.33
ENSG00000133665	DYDC2	-0.415378	0.145099	-3.98008	0.000150756	0.123511	F.AD.33 vs F.Normal.33
ENSG00000176840	MIR7-3HG	-0.676153	3.3163	-3.96618	0.00015828	0.123511	F.AD.33 vs F.Normal.33
ENSG00000266949	WI2-2118C23.1	-0.554242	1.05443	-4.00073	0.000140209	0.123511	F.AD.33 vs F.Normal.33
ENSG00000100219	XBP1	-0.516696	3.31674	-3.98095	0.000150296	0.123511	F.AD.33 vs F.Normal.33
ENSG00000108784	NAGLU	0.371663	2.51032	3.96868	0.0001569	0.123511	F.AD.33 vs F.Normal.33
ENSG00000120738	EGR1	-0.88674	3.00519	-4.01608	0.000132836	0.123511	F.AD.33 vs F.Normal.33
ENSG00000179218	CALR	-0.356779	6.8035	-4.03975	0.000122184	0.123511	F.AD.33 vs F.Normal.33
ENSG00000151651	ADAM8	-0.344207	0.843307	-3.91214	0.000191094	0.134106	F.AD.33 vs F.Normal.33
ENSG00000158050	DUSP2	-0.552979	2.19636	-3.9017	0.000198143	0.134106	F.AD.33 vs F.Normal.33
ENSG00000169900	PYDC1	-0.399693	1.87439	-3.87715	0.000215708	0.134106	F.AD.33 vs F.Normal.33
ENSG00000181773	GPR3	-0.659467	1.01666	-3.92276	0.000184171	0.134106	F.AD.33 vs F.Normal.33
ENSG00000140955	ADAD2	-0.688488	0.952551	-3.87019	0.000220959	0.134106	F.AD.33 vs F.Normal.33
ENSG00000254615	RP11-395G23.3	-0.491402	3.44951	-3.87661	0.000216112	0.134106	F.AD.33 vs F.Normal.33
ENSG00000129824	RPS4Y1	-6.5363	1.19483	-48.58	6.5326e-66	1.0705e-61	F.AD.33 vs M.AD.33
ENSG00000229807	XIST	7.30373	5.04398	46.9159	1.2995e-64	1.06475e-60	F.AD.33 vs M.AD.33
ENSG00000198692	EIF1AY	-4.02699	0.280517	-45.743	1.13492e-63	4.64949e-60	F.AD.33 vs M.AD.33
ENSG00000176728	TTTY14	-3.4493	0.0839332	-45.8171	9.88232e-64	4.64949e-60	F.AD.33 vs M.AD.33
ENSG00000012817	KDM5D	-4.38228	0.422054	-44.5687	1.04661e-62	3.43015e-59	F.AD.33 vs M.AD.33
ENSG00000114374	USP9Y	-4.31035	0.393289	-41.2841	7.02944e-60	1.91986e-56	F.AD.33 vs M.AD.33
ENSG00000131002	TXLNG2P	-3.63481	0.154736	-40.404	4.35536e-59	1.01959e-55	F.AD.33 vs M.AD.33
ENSG00000099725	PRKY	-1.85808	-0.413313	-38.6861	1.70117e-57	3.48464e-54	F.AD.33 vs M.AD.33
ENSG00000067048	DDX3Y	-4.16714	0.353842	-38.0924	6.24507e-57	1.13709e-53	F.AD.33 vs M.AD.33
ENSG00000233864	TTTY15	-2.62495	-0.173005	-37.1633	4.95686e-56	8.1228e-53	F.AD.33 vs M.AD.33
ENSG00000165246	NLGN4Y	-2.36516	-0.229457	-31.0703	1.35531e-49	2.01904e-46	F.AD.33 vs M.AD.33
ENSG00000183878	UTY	-1.83995	-0.423	-29.5022	9.13061e-48	1.15095e-44	F.AD.33 vs M.AD.33
ENSG00000067646	ZFY	-1.7417	-0.453703	-29.5099	8.94076e-48	1.15095e-44	F.AD.33 vs M.AD.33
ENSG00000260197	RP11-424G14.1	-1.36238	-0.574705	-22.532	1.45177e-38	1.6993e-35	F.AD.33 vs M.AD.33
ENSG00000154620	TMSB4Y	-1.48006	-0.532672	-22.3043	3.1362e-38	3.4262e-35	F.AD.33 vs M.AD.33
ENSG00000206159	GYG2P1	-1.16664	-0.606667	-21.5526	4.14824e-37	4.24857e-34	F.AD.33 vs M.AD.33
ENSG00000099715	PCDH11Y	-1.47944	-0.308743	-19.8499	1.8174e-34	1.75186e-31	F.AD.33 vs M.AD.33
ENSG00000248395	AC007379.5	-1.2463	-0.605931	-14.3631	6.47103e-25	5.89115e-22	F.AD.33 vs M.AD.33
ENSG00000005889	ZFX	0.460646	1.84213	7.9298	6.01005e-12	5.18351e-09	F.AD.33 vs M.AD.33
ENSG00000130021	HDHD1	0.513079	2.18494	7.77175	1.2657e-11	1.03706e-08	F.AD.33 vs M.AD.33
ENSG00000182378	PLCXD1	-0.680872	3.40667	-6.68338	1.96277e-09	1.53161e-06	F.AD.33 vs M.AD.33
ENSG00000126012	KDM5C	0.333635	3.98262	6.4948	4.60852e-09	3.43272e-06	F.AD.33 vs M.AD.33
ENSG00000261600	RP11-575H3.1	0.945181	1.29404	6.37678	7.83141e-09	5.57971e-06	F.AD.33 vs M.AD.33
ENSG00000225470	JPX	0.409926	2.50891	5.93533	5.52274e-08	3.77088e-05	F.AD.33 vs M.AD.33
ENSG00000198034	RPS4X	0.30937	7.5465	5.52325	3.2547e-07	0.000213339	F.AD.33 vs M.AD.33
ENSG00000149531	FRG1B	-0.613672	3.58476	-5.35498	6.61036e-07	0.000416631	F.AD.33 vs M.AD.33
ENSG00000172460	PRSS30P	0.504564	0.14238	4.97387	3.16678e-06	0.001922	F.AD.33 vs M.AD.33
ENSG00000178605	GTPBP6	-0.329388	4.91402	-4.87774	4.6595e-06	0.00272697	F.AD.33 vs M.AD.33
ENSG00000002586	CD99	-0.556871	5.07972	-4.69476	9.61434e-06	0.00543277	F.AD.33 vs M.AD.33
ENSG00000173156	RHOD	0.457404	0.677782	4.5658	1.58773e-05	0.00867268	F.AD.33 vs M.AD.33
ENSG00000116035	VAX2	0.294624	0.156577	4.55137	1.6786e-05	0.00887327	F.AD.33 vs M.AD.33
ENSG00000173641	HSPB7	0.392216	0.633962	4.51313	1.94449e-05	0.00995763	F.AD.33 vs M.AD.33
ENSG00000169249	ZRSR2	0.26331	4.09528	4.30062	4.34711e-05	0.0209518	F.AD.33 vs M.AD.33
ENSG00000128309	MPST	0.313076	4.10079	4.08341	9.66649e-05	0.0428121	F.AD.33 vs M.AD.33
ENSG00000148288	GBGT1	0.280672	1.51581	4.00022	0.000130431	0.0548045	F.AD.33 vs M.AD.33
ENSG00000147050	KDM6A	0.368578	1.69759	3.88373	0.00019718	0.0788094	F.AD.33 vs M.AD.33
ENSG00000105707	HPN	0.357294	1.32405	3.79969	0.000264438	0.100776	F.AD.33 vs M.AD.33
ENSG00000005243	COPZ2	0.360589	2.61605	3.78312	0.000280061	0.102205	F.AD.33 vs M.AD.33
ENSG00000257303	RP11-977G19.11	0.486983	1.29291	3.7825	0.000280663	0.102205	F.AD.33 vs M.AD.33
ENSG00000120913	PDLIM2	0.282038	3.94204	3.71956	0.000348536	0.124162	F.AD.33 vs M.AD.33
ENSG00000238083	LRRC37A2	0.710199	2.95611	3.70087	0.000371533	0.124583	F.AD.33 vs M.AD.33
ENSG00000215301	DDX3X	0.330669	4.37963	3.69416	0.000380128	0.124583	F.AD.33 vs M.AD.33
ENSG00000250846	RP11-807H7.1	-0.355805	0.114296	-3.70362	0.000368053	0.124583	F.AD.33 vs M.AD.33
ENSG00000101017	CD40	0.32301	1.55332	3.67366	0.000407591	0.130965	F.AD.33 vs M.AD.33
ENSG00000129824	RPS4Y1	-6.47212	1.27001	-43.21	4.55946e-52	7.47158e-48	F.AD.34 vs M.AD.34
ENSG00000229807	XIST	7.13544	5.00817	40.9778	1.60266e-50	1.31314e-46	F.AD.34 vs M.AD.34
ENSG00000067048	DDX3Y	-4.1795	0.398908	-39.998	8.094e-50	4.42121e-46	F.AD.34 vs M.AD.34
ENSG00000012817	KDM5D	-4.2185	0.417411	-37.3448	7.84984e-48	2.6393e-44	F.AD.34 vs M.AD.34
ENSG00000131002	TXLNG2P	-3.63173	0.188548	-37.3305	8.05302e-48	2.6393e-44	F.AD.34 vs M.AD.34
ENSG00000114374	USP9Y	-4.26105	0.391276	-35.0757	4.99148e-46	1.36326e-42	F.AD.34 vs M.AD.34
ENSG00000099725	PRKY	-1.84869	-0.394452	-33.943	4.34445e-45	1.01704e-41	F.AD.34 vs M.AD.34
ENSG00000198692	EIF1AY	-3.96081	0.331475	-33.8558	5.14555e-45	1.054e-41	F.AD.34 vs M.AD.34
ENSG00000176728	TTTY14	-3.3473	0.123175	-33.6247	8.07165e-45	1.46967e-41	F.AD.34 vs M.AD.34
ENSG00000165246	NLGN4Y	-2.19559	-0.268701	-31.1866	1.11138e-42	1.82122e-39	F.AD.34 vs M.AD.34
ENSG00000233864	TTTY15	-2.2706	-0.258466	-29.1994	7.93594e-41	1.18224e-37	F.AD.34 vs M.AD.34
ENSG00000067646	ZFY	-1.77775	-0.416686	-26.121	9.85853e-38	1.34626e-34	F.AD.34 vs M.AD.34
ENSG00000183878	UTY	-1.78014	-0.417173	-24.6058	4.25096e-36	5.3585e-33	F.AD.34 vs M.AD.34
ENSG00000260197	RP11-424G14.1	-1.50049	-0.526306	-24.1156	1.49487e-35	1.74974e-32	F.AD.34 vs M.AD.34
ENSG00000154620	TMSB4Y	-1.54395	-0.49399	-17.4844	3.41946e-27	3.73564e-24	F.AD.34 vs M.AD.34
ENSG00000206159	GYG2P1	-1.30969	-0.580832	-15.3289	5.07589e-24	5.19866e-21	F.AD.34 vs M.AD.34
ENSG00000099715	PCDH11Y	-1.33814	-0.31515	-14.2427	2.50879e-22	2.41832e-19	F.AD.34 vs M.AD.34
ENSG00000248395	AC007379.5	-1.21254	-0.616003	-10.4123	7.60437e-16	6.92293e-13	F.AD.34 vs M.AD.34
ENSG00000005889	ZFX	0.526039	1.83382	8.00329	1.84759e-11	1.5935e-08	F.AD.34 vs M.AD.34
ENSG00000130021	HDHD1	0.474929	2.21976	6.02314	7.21332e-08	5.91024e-05	F.AD.34 vs M.AD.34
ENSG00000126012	KDM5C	0.394205	4.01761	5.89397	1.21725e-07	9.49858e-05	F.AD.34 vs M.AD.34
ENSG00000182378	PLCXD1	-0.760977	3.49403	-5.84315	1.4942e-07	0.000111298	F.AD.34 vs M.AD.34
ENSG00000225470	JPX	0.473229	2.52215	5.35613	1.03539e-06	0.000737693	F.AD.34 vs M.AD.34
ENSG00000115297	TLX2	0.42811	-0.0236235	5.12466	2.54446e-06	0.00173734	F.AD.34 vs M.AD.34
ENSG00000147050	KDM6A	0.416205	1.65784	4.40046	3.80106e-05	0.0249152	F.AD.34 vs M.AD.34
ENSG00000215301	DDX3X	0.38082	4.35637	4.00856	0.000151119	0.0952455	F.AD.34 vs M.AD.34
ENSG00000167393	PPP2R3B	-0.371318	3.43879	-3.9962	0.000157667	0.0956923	F.AD.34 vs M.AD.34
ENSG00000130741	EIF2S3	0.347681	4.5618	3.93273	0.000195845	0.114618	F.AD.34 vs M.AD.34
ENSG00000214717	ZBED1	-0.314249	2.98838	-3.85333	0.000256195	0.144768	F.AD.34 vs M.AD.34
ENSG00000223953	C1QTNF5	0.341579	3.18379	3.63887	0.000372817	0.115312	F.AD vs F.Normal
ENSG00000128683	GAD1	-0.601457	3.79787	-3.81166	0.000198927	0.115312	F.AD vs F.Normal
ENSG00000106484	MEST	-0.304975	3.03575	-3.47957	0.0006528	0.115312	F.AD vs F.Normal
ENSG00000137766	UNC13C	-0.450763	2.77054	-4.00202	9.71897e-05	0.115312	F.AD vs F.Normal
ENSG00000213398	LCAT	0.425057	3.46433	4.23	3.98952e-05	0.115312	F.AD vs F.Normal
ENSG00000172115	CYCS	-0.385925	5.22649	-4.00081	9.76403e-05	0.115312	F.AD vs F.Normal
ENSG00000142149	HUNK	-0.303684	0.448047	-3.53333	0.00054145	0.115312	F.AD vs F.Normal
ENSG00000215298	AC051642.1	-0.564399	1.99837	-3.41453	0.00081621	0.115312	F.AD vs F.Normal
ENSG00000145423	SFRP2	0.520659	1.31562	3.51198	0.000583335	0.115312	F.AD vs F.Normal
ENSG00000101438	SLC32A1	-0.522327	1.85373	-3.4374	0.000754815	0.115312	F.AD vs F.Normal
ENSG00000265629	AC011897.1	-0.264629	1.10952	-3.49057	0.000628402	0.115312	F.AD vs F.Normal
ENSG00000145545	SRD5A1	-0.31221	2.5174	-3.44716	0.00072995	0.115312	F.AD vs F.Normal
ENSG00000159176	CSRP1	0.356463	8.17625	3.64106	0.000369904	0.115312	F.AD vs F.Normal
ENSG00000267665	RP11-13K12.2	-0.295914	0.165546	-3.84885	0.000173292	0.115312	F.AD vs F.Normal
ENSG00000259976	RP11-553L6.5	0.295894	3.81079	3.65183	0.000355914	0.115312	F.AD vs F.Normal
ENSG00000170276	HSPB2	0.338111	2.85118	4.07677	7.28634e-05	0.115312	F.AD vs F.Normal
ENSG00000064655	EYA2	0.330058	2.17546	3.39946	0.00085919	0.115312	F.AD vs F.Normal
ENSG00000139112	GABARAPL1	-0.366044	7.00327	-3.39336	0.000877167	0.115312	F.AD vs F.Normal
ENSG00000184307	ZDHHC23	-0.330483	1.64387	-3.71818	0.000280167	0.115312	F.AD vs F.Normal
ENSG00000158050	DUSP2	-0.400315	2.18628	-3.52607	0.000555365	0.115312	F.AD vs F.Normal
ENSG00000215374	FAM66B	-0.29839	0.62702	-3.48513	0.000640348	0.115312	F.AD vs F.Normal
ENSG00000157833	FAM59B	0.502293	3.3557	3.65801	0.000348124	0.115312	F.AD vs F.Normal
ENSG00000175426	PCSK1	-0.562606	1.95204	-3.52783	0.000551965	0.115312	F.AD vs F.Normal
ENSG00000155330	C16orf87	-0.268636	1.93566	-3.55105	0.000508855	0.115312	F.AD vs F.Normal
ENSG00000106603	COA1	-0.290168	4.15299	-3.66162	0.000343643	0.115312	F.AD vs F.Normal
ENSG00000129038	LOXL1	0.315702	0.6064	4.00123	9.74842e-05	0.115312	F.AD vs F.Normal
ENSG00000253910	PCDHGB2	0.298881	2.12775	3.50977	0.000587851	0.115312	F.AD vs F.Normal
ENSG00000123977	WDR69	-0.270522	0.130504	-3.82692	0.000188	0.115312	F.AD vs F.Normal
ENSG00000197147	LRRC8B	-0.302708	2.60353	-3.49842	0.00061151	0.115312	F.AD vs F.Normal
ENSG00000211772	TRBC2	-0.400417	2.56894	-3.40249	0.000850376	0.115312	F.AD vs F.Normal
ENSG00000068976	PYGM	0.427524	3.47245	3.69611	0.000303487	0.115312	F.AD vs F.Normal
ENSG00000187984	ANKRD19P	-0.404718	2.99611	-3.7478	0.000251523	0.115312	F.AD vs F.Normal
ENSG00000196517	SLC6A9	0.310042	2.81583	3.47949	0.000652975	0.115312	F.AD vs F.Normal
ENSG00000137038	C9orf123	-0.283531	3.61685	-3.56234	0.000489055	0.115312	F.AD vs F.Normal
ENSG00000107371	EXOSC3	-0.298077	2.72344	-3.642	0.000368662	0.115312	F.AD vs F.Normal
ENSG00000166342	NETO1	-0.401763	2.63508	-3.97142	0.000109231	0.115312	F.AD vs F.Normal
ENSG00000104361	NIPAL2	-0.380136	3.15381	-3.65153	0.000356302	0.115312	F.AD vs F.Normal
ENSG00000250305	KIAA1456	-0.293517	1.80797	-3.41778	0.000807184	0.115312	F.AD vs F.Normal
ENSG00000110675	ELMOD1	-0.436623	4.00785	-3.4279	0.000779765	0.115312	F.AD vs F.Normal
ENSG00000106236	NPTX2	-0.69743	2.91901	-4.00514	9.60344e-05	0.115312	F.AD vs F.Normal
ENSG00000175287	PHYHD1	0.523173	4.69264	3.42172	0.000796411	0.115312	F.AD vs F.Normal
ENSG00000225177	RP11-390P2.4	0.378536	3.18619	3.62977	0.000385133	0.115312	F.AD vs F.Normal
ENSG00000115944	COX7A2L	-0.301253	5.86726	-3.55352	0.000504456	0.115312	F.AD vs F.Normal
ENSG00000144741	SLC25A26	-0.265171	2.88987	-3.44277	0.000741024	0.115312	F.AD vs F.Normal
ENSG00000152128	TMEM163	-0.291077	2.77622	-3.56472	0.000484975	0.115312	F.AD vs F.Normal
ENSG00000129197	RPAIN	-0.277535	4.5186	-3.59458	0.000436439	0.115312	F.AD vs F.Normal
ENSG00000120549	KIAA1217	-0.272496	2.0346	-3.39913	0.00086016	0.115312	F.AD vs F.Normal
ENSG00000136099	PCDH8	-0.607013	2.38454	-3.72228	0.000276028	0.115312	F.AD vs F.Normal
ENSG00000115461	IGFBP5	0.361322	2.80561	3.46338	0.000690324	0.115312	F.AD vs F.Normal
ENSG00000177025	C19orf18	0.338597	0.731491	3.73419	0.000264326	0.115312	F.AD vs F.Normal
ENSG00000180777	ANKRD30B	-0.32262	1.03383	-4.04551	8.22283e-05	0.115312	F.AD vs F.Normal
ENSG00000088836	SLC4A11	0.448019	1.26523	3.55879	0.000495201	0.115312	F.AD vs F.Normal
ENSG00000241563	CORT	-0.499451	2.73507	-3.96802	0.000110654	0.115312	F.AD vs F.Normal
ENSG00000162746	FCRLB	-0.31434	0.602568	-4.0216	9.01579e-05	0.115312	F.AD vs F.Normal
ENSG00000100505	TRIM9	-0.360429	4.94187	-3.59787	0.000431393	0.115312	F.AD vs F.Normal
ENSG00000144152	FBLN7	-0.468135	1.86427	-3.39255	0.000879598	0.115312	F.AD vs F.Normal
ENSG00000158427	TMSB15B	-0.31196	1.30528	-3.97682	0.00010701	0.115312	F.AD vs F.Normal
ENSG00000230805	AL132709.1	-0.351331	0.0584083	-3.65809	0.00034802	0.115312	F.AD vs F.Normal
ENSG00000168243	GNG4	-0.283843	2.44675	-3.46818	0.000678986	0.115312	F.AD vs F.Normal
ENSG00000079841	RIMS1	-0.308525	2.97453	-3.43472	0.000761771	0.115312	F.AD vs F.Normal
ENSG00000184838	PRR16	-0.286438	0.26767	-3.66325	0.000341629	0.115312	F.AD vs F.Normal
ENSG00000139352	ASCL1	0.311675	3.44859	3.4055	0.000841709	0.115312	F.AD vs F.Normal
ENSG00000113100	CDH9	-0.387111	1.76541	-3.43436	0.000762698	0.115312	F.AD vs F.Normal
ENSG00000260528	FAM157C	-0.296737	3.69997	-3.71199	0.000286536	0.115312	F.AD vs F.Normal
ENSG00000175787	ZNF169	-0.325134	1.93112	-3.72245	0.000275853	0.115312	F.AD vs F.Normal
ENSG00000168081	PNOC	-0.484716	0.712341	-3.4181	0.000806322	0.115312	F.AD vs F.Normal
ENSG00000116151	MORN1	-0.288337	2.45083	-3.77141	0.000230706	0.115312	F.AD vs F.Normal
ENSG00000131095	GFAP	0.613669	11.0624	3.57627	0.000465636	0.115312	F.AD vs F.Normal
ENSG00000224116	INHBA-AS1	-0.297842	0.355907	-3.41916	0.000803408	0.115312	F.AD vs F.Normal
ENSG00000115598	IL1RL2	-0.273196	0.0736643	-3.70438	0.000294545	0.115312	F.AD vs F.Normal
ENSG00000233006	AC034220.3	-0.269008	2.11981	-3.68502	0.000315882	0.115312	F.AD vs F.Normal
ENSG00000267473	AC005789.11	-0.388036	1.59145	-3.52856	0.00055057	0.115312	F.AD vs F.Normal
ENSG00000105376	ICAM5	-0.455677	3.95488	-3.59527	0.000435383	0.115312	F.AD vs F.Normal
ENSG00000229931	RP1-151F17.1	-0.328103	-0.055888	-4.21529	4.22987e-05	0.115312	F.AD vs F.Normal
ENSG00000265179	RP11-672L10.2	-0.332859	0.101256	-3.41577	0.000812761	0.115312	F.AD vs F.Normal
ENSG00000084734	GCKR	-0.299531	0.258773	-3.86488	0.000163239	0.115312	F.AD vs F.Normal
ENSG00000251442	RP11-792D21.2	0.496249	1.97083	3.62769	0.000387994	0.115312	F.AD vs F.Normal
ENSG00000151376	ME3	-0.325484	3.65681	-3.40993	0.000829088	0.115312	F.AD vs F.Normal
ENSG00000198417	MT1F	0.674156	6.86748	3.48663	0.00063703	0.115312	F.AD vs F.Normal
ENSG00000145730	PAM	-0.289167	5.23307	-3.6599	0.000345761	0.115312	F.AD vs F.Normal
ENSG00000177432	NAP1L5	-0.46888	5.09036	-3.46299	0.000691253	0.115312	F.AD vs F.Normal
ENSG00000170074	FAM153A	-0.537198	3.7244	-3.71395	0.000284505	0.115312	F.AD vs F.Normal
ENSG00000136205	TNS3	0.381879	4.39236	3.45942	0.000699796	0.115312	F.AD vs F.Normal
ENSG00000112812	PRSS16	-0.402771	0.898535	-3.70963	0.000288996	0.115312	F.AD vs F.Normal
ENSG00000155657	TTN	0.347741	0.336237	3.8448	0.000175918	0.115312	F.AD vs F.Normal
ENSG00000133114	KIAA1704	-0.294027	3.4789	-3.48489	0.000640884	0.115312	F.AD vs F.Normal
ENSG00000115762	PLEKHB2	-0.266246	4.79345	-3.3934	0.000877057	0.115312	F.AD vs F.Normal
ENSG00000167011	NAT16	-0.36724	0.228249	-3.86812	0.000161275	0.115312	F.AD vs F.Normal
ENSG00000072858	SIDT1	-0.409293	2.27089	-3.58937	0.000444574	0.115312	F.AD vs F.Normal
ENSG00000128564	VGF	-0.869735	4.17916	-3.55277	0.000505798	0.115312	F.AD vs F.Normal
ENSG00000178301	AQP11	-0.275107	1.12481	-3.60758	0.000416786	0.115312	F.AD vs F.Normal
ENSG00000197860	SGTB	-0.409968	3.3661	-3.48768	0.000634721	0.115312	F.AD vs F.Normal
ENSG00000173801	JUP	0.279616	2.92883	3.35968	0.000983039	0.115591	F.AD vs F.Normal
ENSG00000152034	MCHR2	-0.356436	0.37145	-3.36197	0.000975462	0.115591	F.AD vs F.Normal
ENSG00000243790	Metazoa_SRP	0.439596	-0.137227	3.3765	0.000928758	0.115591	F.AD vs F.Normal
ENSG00000003137	CYP26B1	-0.345049	1.58554	-3.36849	0.00095426	0.115591	F.AD vs F.Normal
ENSG00000120875	DUSP4	-0.401774	0.582928	-3.35411	0.00100165	0.115591	F.AD vs F.Normal
ENSG00000213722	DDAH2	0.269753	5.14616	3.36768	0.000956847	0.115591	F.AD vs F.Normal
ENSG00000244202	RP11-18A3.4	-0.438809	-0.234809	-3.35745	0.000990445	0.115591	F.AD vs F.Normal
ENSG00000122584	NXPH1	-0.332673	1.71863	-3.37038	0.000948174	0.115591	F.AD vs F.Normal
ENSG00000088826	SMOX	0.301242	5.06756	3.35543	0.000997218	0.115591	F.AD vs F.Normal
ENSG00000117115	PADI2	0.331896	4.78471	3.36991	0.000949695	0.115591	F.AD vs F.Normal
ENSG00000168016	TRANK1	-0.382376	2.70942	-3.35039	0.00101426	0.116229	F.AD vs F.Normal
ENSG00000212643	ZRSR1	0.376214	1.50609	3.34568	0.00103047	0.116457	F.AD vs F.Normal
ENSG00000110148	CCKBR	-0.394559	3.09451	-3.34599	0.00102938	0.116457	F.AD vs F.Normal
ENSG00000115468	EFHD1	0.294414	5.88006	3.34286	0.00104027	0.116759	F.AD vs F.Normal
ENSG00000178342	KCNG2	-0.308707	0.3121	-3.33791	0.00105769	0.117111	F.AD vs F.Normal
ENSG00000171208	NETO2	-0.265988	1.87457	-3.33875	0.00105472	0.117111	F.AD vs F.Normal
ENSG00000163923	RPL39L	-0.285528	2.13019	-3.33538	0.00106672	0.117317	F.AD vs F.Normal
ENSG00000060709	RIMBP2	-0.378462	2.79162	-3.32818	0.00109275	0.118119	F.AD vs F.Normal
ENSG00000152954	NRSN1	-0.410315	4.80744	-3.32739	0.00109563	0.118119	F.AD vs F.Normal
ENSG00000187446	CHP1	-0.298728	4.17692	-3.32248	0.0011138	0.118527	F.AD vs F.Normal
ENSG00000157005	SST	-0.816665	3.97548	-3.32213	0.00111509	0.118527	F.AD vs F.Normal
ENSG00000240204	RP11-305M3.3	-0.294977	2.21765	-3.32052	0.00112111	0.118527	F.AD vs F.Normal
ENSG00000133134	BEX2	-0.368636	7.0443	-3.27663	0.00129725	0.118689	F.AD vs F.Normal
ENSG00000124785	NRN1	-0.4023	5.87289	-3.27732	0.00129432	0.118689	F.AD vs F.Normal
ENSG00000215837	SDHAP2	-0.356275	2.58473	-3.25835	0.00137797	0.118689	F.AD vs F.Normal
ENSG00000150995	ITPR1	-0.447923	3.74395	-3.29534	0.00121924	0.118689	F.AD vs F.Normal
ENSG00000231632	RP11-82L18.4	-0.45127	1.61576	-3.26068	0.00136746	0.118689	F.AD vs F.Normal
ENSG00000096092	TMEM14A	-0.306408	5.25031	-3.28423	0.00126504	0.118689	F.AD vs F.Normal
ENSG00000180044	C3orf80	-0.39138	2.10398	-3.29617	0.00121586	0.118689	F.AD vs F.Normal
ENSG00000189050	RNFT1	-0.266592	1.38963	-3.2844	0.00126431	0.118689	F.AD vs F.Normal
ENSG00000175582	RAB6A	-0.296909	5.69156	-3.29456	0.00122239	0.118689	F.AD vs F.Normal
ENSG00000185658	BRWD1	-0.303979	4.15074	-3.30447	0.00118274	0.118689	F.AD vs F.Normal
ENSG00000236537	RP11-732M18.3	0.345272	2.00704	3.29997	0.00120061	0.118689	F.AD vs F.Normal
ENSG00000232903	RP13-137A17.4	-0.291684	-0.0782536	-3.31635	0.00113682	0.118689	F.AD vs F.Normal
ENSG00000259583	RP11-66B24.4	-0.305611	1.00874	-3.26739	0.00133749	0.118689	F.AD vs F.Normal
ENSG00000205959	RP11-689P11.2	-0.406924	1.02923	-3.29237	0.00123133	0.118689	F.AD vs F.Normal
ENSG00000260001	TGFBR3L	-0.354276	5.24868	-3.30992	0.00116147	0.118689	F.AD vs F.Normal
ENSG00000106631	MYL7	-0.314908	0.518922	-3.29411	0.0012242	0.118689	F.AD vs F.Normal
ENSG00000181195	PENK	-0.43356	0.781797	-3.30765	0.00117031	0.118689	F.AD vs F.Normal
ENSG00000164442	CITED2	-0.377098	3.16065	-3.27763	0.001293	0.118689	F.AD vs F.Normal
ENSG00000168546	GFRA2	-0.390371	3.33077	-3.25366	0.00139944	0.119441	F.AD vs F.Normal
ENSG00000256193	LINC00507	-0.47966	2.07729	-3.24557	0.00143719	0.12067	F.AD vs F.Normal
ENSG00000243753	HLA-L	-0.270843	0.89113	-3.24428	0.0014433	0.12067	F.AD vs F.Normal
ENSG00000165943	MOAP1	-0.385393	5.71021	-3.24547	0.00143763	0.12067	F.AD vs F.Normal
ENSG00000153822	KCNJ16	0.372285	1.94914	3.23879	0.00146954	0.121053	F.AD vs F.Normal
ENSG00000177807	KCNJ10	0.376175	4.69269	3.23868	0.00147004	0.121053	F.AD vs F.Normal
ENSG00000068912	ERLEC1	-0.319299	4.08645	-3.23604	0.00148283	0.121491	F.AD vs F.Normal
ENSG00000177359	RP11-551L14.1	-0.299326	-0.0940945	-3.23453	0.00149019	0.121491	F.AD vs F.Normal
ENSG00000177465	ACOT4	-0.279341	0.784282	-3.22922	0.00151635	0.122406	F.AD vs F.Normal
ENSG00000152154	TMEM178A	-0.332385	5.72553	-3.22421	0.00154137	0.122689	F.AD vs F.Normal
ENSG00000070669	ASNS	-0.288162	5.48759	-3.22403	0.00154231	0.122689	F.AD vs F.Normal
ENSG00000188730	VWC2	-0.308215	0.991482	-3.21659	0.00158025	0.123902	F.AD vs F.Normal
ENSG00000085433	WDR47	-0.337639	3.79818	-3.21721	0.00157708	0.123902	F.AD vs F.Normal
ENSG00000164889	SLC4A2	0.275712	3.7388	3.21798	0.00157309	0.123902	F.AD vs F.Normal
ENSG00000164619	BMPER	-0.29524	1.21994	-3.19656	0.00168676	0.123948	F.AD vs F.Normal
ENSG00000116574	RHOU	0.281503	3.88078	3.19792	0.00167932	0.123948	F.AD vs F.Normal
ENSG00000188766	SPRED3	-0.365016	0.844784	-3.2026	0.00165397	0.123948	F.AD vs F.Normal
ENSG00000184156	KCNQ3	-0.279641	1.54199	-3.20159	0.00165939	0.123948	F.AD vs F.Normal
ENSG00000176903	PNMA1	-0.319441	5.34809	-3.20151	0.00165985	0.123948	F.AD vs F.Normal
ENSG00000163577	EIF5A2	-0.284853	1.56418	-3.20664	0.00163235	0.123948	F.AD vs F.Normal
ENSG00000048991	R3HDM1	-0.335164	4.85123	-3.2149	0.00158898	0.123948	F.AD vs F.Normal
ENSG00000114446	IFT57	-0.290054	3.13298	-3.20564	0.00163765	0.123948	F.AD vs F.Normal
ENSG00000239282	GATSL3	0.31851	3.30405	3.20069	0.00166426	0.123948	F.AD vs F.Normal
ENSG00000263874	LINC00672	-0.316742	2.88915	-3.19335	0.00170444	0.124136	F.AD vs F.Normal
ENSG00000169884	WNT10B	-0.29684	3.33209	-3.18235	0.00176634	0.124349	F.AD vs F.Normal
ENSG00000166681	NGFRAP1	-0.288874	8.27375	-3.17376	0.00181611	0.124349	F.AD vs F.Normal
ENSG00000235704	AC023490.2	-0.38789	0.905058	-3.17557	0.00180549	0.124349	F.AD vs F.Normal
ENSG00000144366	GULP1	-0.318878	1.26714	-3.18818	0.00173325	0.124349	F.AD vs F.Normal
ENSG00000258702	RP11-433J8.1	-0.314384	0.695286	-3.17406	0.00181434	0.124349	F.AD vs F.Normal
ENSG00000176697	BDNF	-0.368602	0.361903	-3.18675	0.0017413	0.124349	F.AD vs F.Normal
ENSG00000188783	PRELP	0.347983	2.93424	3.18101	0.00177398	0.124349	F.AD vs F.Normal
ENSG00000231312	AC007246.3	-0.311752	4.34783	-3.17408	0.00181421	0.124349	F.AD vs F.Normal
ENSG00000152931	PART1	-0.352971	1.86045	-3.17372	0.00181633	0.124349	F.AD vs F.Normal
ENSG00000215845	TSTD1	-0.274634	4.44438	-3.17688	0.00179786	0.124349	F.AD vs F.Normal
ENSG00000198932	GPRASP1	-0.342401	4.28501	-3.15793	0.00191124	0.124466	F.AD vs F.Normal
ENSG00000175175	PPM1E	-0.264174	0.147189	-3.15769	0.00191272	0.124466	F.AD vs F.Normal
ENSG00000197106	SLC6A17	-0.380218	4.44999	-3.15807	0.0019104	0.124466	F.AD vs F.Normal
ENSG00000120738	EGR1	-0.58191	3.00566	-3.15947	0.00190182	0.124466	F.AD vs F.Normal
ENSG00000148090	AUH	-0.290785	3.50331	-3.1699	0.0018389	0.124466	F.AD vs F.Normal
ENSG00000189410	SH2D5	-0.394352	3.6732	-3.16442	0.00187167	0.124466	F.AD vs F.Normal
ENSG00000110786	PTPN5	-0.358678	5.16926	-3.15634	0.00192105	0.124466	F.AD vs F.Normal
ENSG00000237737	DCTN1-AS1	-0.338076	1.46775	-3.16082	0.00189356	0.124466	F.AD vs F.Normal
ENSG00000179477	ALOX12B	-0.287083	0.195356	-3.1582	0.00190958	0.124466	F.AD vs F.Normal
ENSG00000111181	SLC6A12	0.34536	3.97829	3.13481	0.00205857	0.124879	F.AD vs F.Normal
ENSG00000006128	TAC1	-0.518136	2.51893	-3.09826	0.00231301	0.124879	F.AD vs F.Normal
ENSG00000247556	OIP5-AS1	-0.290819	5.41282	-3.09797	0.00231515	0.124879	F.AD vs F.Normal
ENSG00000179388	EGR3	-0.442682	2.70505	-3.11147	0.00221787	0.124879	F.AD vs F.Normal
ENSG00000082397	EPB41L3	-0.334213	5.48245	-3.1325	0.00207381	0.124879	F.AD vs F.Normal
ENSG00000147421	HMBOX1	0.274743	4.16126	3.10478	0.00226555	0.124879	F.AD vs F.Normal
ENSG00000126803	HSPA2	0.356946	5.15615	3.14344	0.0020024	0.124879	F.AD vs F.Normal
ENSG00000086717	PPEF1	-0.3184	0.343103	-3.12123	0.00214986	0.124879	F.AD vs F.Normal
ENSG00000173156	RHOD	0.327833	0.757878	3.10275	0.00228023	0.124879	F.AD vs F.Normal
ENSG00000116161	CACYBP	-0.356633	5.39634	-3.12767	0.00210611	0.124879	F.AD vs F.Normal
ENSG00000156414	TDRD9	-0.358954	1.52747	-3.11959	0.00216114	0.124879	F.AD vs F.Normal
ENSG00000128654	MTX2	-0.293055	4.40492	-3.12959	0.0020932	0.124879	F.AD vs F.Normal
ENSG00000148498	PARD3	0.27653	3.00802	3.11003	0.00222803	0.124879	F.AD vs F.Normal
ENSG00000250846	RP11-807H7.1	-0.306108	0.106159	-3.15035	0.00195841	0.124879	F.AD vs F.Normal
ENSG00000140955	ADAD2	-0.413218	1.01716	-3.14008	0.00202408	0.124879	F.AD vs F.Normal
ENSG00000125733	TRIP10	0.394236	3.09019	3.10755	0.00224568	0.124879	F.AD vs F.Normal
ENSG00000101079	NDRG3	-0.30413	5.29258	-3.132	0.00207717	0.124879	F.AD vs F.Normal
ENSG00000123178	SPRYD7	-0.290016	3.08937	-3.13508	0.00205675	0.124879	F.AD vs F.Normal
ENSG00000092096	SLC22A17	-0.291522	7.66548	-3.13222	0.00207565	0.124879	F.AD vs F.Normal
ENSG00000070087	PFN2	-0.298777	7.024	-3.12486	0.00212515	0.124879	F.AD vs F.Normal
ENSG00000175906	ARL4D	-0.394391	2.80098	-3.14314	0.00200429	0.124879	F.AD vs F.Normal
ENSG00000176401	EID2B	-0.312265	2.75465	-3.12508	0.00212364	0.124879	F.AD vs F.Normal
ENSG00000131097	HIGD1B	0.348102	4.82318	3.13135	0.00208144	0.124879	F.AD vs F.Normal
ENSG00000081307	UBA5	-0.266565	3.55641	-3.11774	0.002174	0.124879	F.AD vs F.Normal
ENSG00000177105	RHOG	0.265853	4.24341	3.09776	0.00231667	0.124879	F.AD vs F.Normal
ENSG00000260788	RP11-298D21.1	0.484499	1.60557	3.10121	0.0022914	0.124879	F.AD vs F.Normal
ENSG00000129682	FGF13	-0.350276	3.65301	-3.10709	0.00224899	0.124879	F.AD vs F.Normal
ENSG00000137573	SULF1	-0.31697	1.08569	-3.09272	0.00235398	0.126474	F.AD vs F.Normal
ENSG00000175352	NRIP3	-0.34533	3.19701	-3.08929	0.00237977	0.126696	F.AD vs F.Normal
ENSG00000141622	RNF165	-0.281534	2.59585	-3.08982	0.00237575	0.126696	F.AD vs F.Normal
ENSG00000118733	OLFM3	-0.414864	2.18338	-3.04868	0.00270474	0.126696	F.AD vs F.Normal
ENSG00000086159	AQP6	0.292512	0.340465	3.06008	0.00260963	0.126696	F.AD vs F.Normal
ENSG00000089199	CHGB	-0.486952	4.90667	-3.07332	0.002503	0.126696	F.AD vs F.Normal
ENSG00000129990	SYT5	-0.358086	5.3224	-3.07723	0.00247226	0.126696	F.AD vs F.Normal
ENSG00000235893	RP11-460E7.8	-0.310784	-0.0757612	-3.05292	0.00266904	0.126696	F.AD vs F.Normal
ENSG00000085382	HACE1	-0.297607	2.79526	-3.0461	0.00272675	0.126696	F.AD vs F.Normal
ENSG00000071553	ATP6AP1	-0.294759	6.14097	-3.07643	0.00247855	0.126696	F.AD vs F.Normal
ENSG00000237683	RP11-34P13.11	-0.447553	3.27862	-3.06711	0.00255245	0.126696	F.AD vs F.Normal
ENSG00000188933	USP32P1	-0.372805	4.19946	-3.06628	0.00255914	0.126696	F.AD vs F.Normal
ENSG00000139970	RTN1	-0.44296	7.66225	-3.08785	0.00239059	0.126696	F.AD vs F.Normal
ENSG00000201289	7SK	0.354025	0.953552	3.04589	0.00272852	0.126696	F.AD vs F.Normal
ENSG00000147676	MAL2	-0.436768	3.37386	-3.08321	0.00242596	0.126696	F.AD vs F.Normal
ENSG00000115194	SLC30A3	-0.448616	4.04105	-3.06865	0.00254011	0.126696	F.AD vs F.Normal
ENSG00000170370	EMX2	0.343175	4.31139	3.06927	0.00253519	0.126696	F.AD vs F.Normal
ENSG00000140798	ABCC12	-0.2755	0.47078	-3.06075	0.00260413	0.126696	F.AD vs F.Normal
ENSG00000131507	NDFIP1	-0.294027	5.8126	-3.05442	0.00265643	0.126696	F.AD vs F.Normal
ENSG00000176396	EID2	-0.266294	3.34701	-3.08336	0.00242487	0.126696	F.AD vs F.Normal
ENSG00000166111	SVOP	-0.493054	3.82509	-3.08468	0.00241473	0.126696	F.AD vs F.Normal
ENSG00000104723	TUSC3	-0.352002	3.83843	-3.03709	0.00280479	0.127319	F.AD vs F.Normal
ENSG00000241962	C2orf15	-0.270293	3.0664	-3.04054	0.00277468	0.127319	F.AD vs F.Normal
ENSG00000153310	FAM49B	-0.280986	4.49247	-3.03014	0.00286635	0.128203	F.AD vs F.Normal
ENSG00000159685	CHCHD6	-0.273785	4.52753	-3.02792	0.00288629	0.128526	F.AD vs F.Normal
ENSG00000108947	EFNB3	-0.322036	3.18544	-3.01907	0.00296704	0.128589	F.AD vs F.Normal
ENSG00000170786	SDR16C5	-0.309041	1.18764	-3.02099	0.00294933	0.128589	F.AD vs F.Normal
ENSG00000154975	CA10	-0.31108	4.05226	-3.01378	0.0030163	0.128726	F.AD vs F.Normal
ENSG00000182902	SLC25A18	0.321329	6.06252	3.01537	0.00300144	0.128726	F.AD vs F.Normal
ENSG00000255545	RP11-627G23.1	-0.30342	0.533533	-3.01183	0.00303466	0.128832	F.AD vs F.Normal
ENSG00000091972	CD200	-0.371571	3.96964	-3.00826	0.00306849	0.128915	F.AD vs F.Normal
ENSG00000166535	A2ML1	0.417241	1.13867	3.00231	0.00312572	0.128915	F.AD vs F.Normal
ENSG00000097021	ACOT7	-0.412512	6.23723	-3.00895	0.00306191	0.128915	F.AD vs F.Normal
ENSG00000111218	PRMT8	-0.399379	2.91266	-3.00604	0.00308974	0.128915	F.AD vs F.Normal
ENSG00000100979	PLTP	0.332747	5.30624	3.00006	0.00314756	0.128948	F.AD vs F.Normal
ENSG00000124664	SPDEF	-0.264264	0.359026	-2.99525	0.00319483	0.129896	F.AD vs F.Normal
ENSG00000150281	CTF1	0.28818	1.57385	2.99561	0.00319134	0.129896	F.AD vs F.Normal
ENSG00000163053	SLC16A14	-0.284266	1.53935	-2.99606	0.00318681	0.129896	F.AD vs F.Normal
ENSG00000256309	AC009469.1	0.279831	4.04886	2.99265	0.00322069	0.129943	F.AD vs F.Normal
ENSG00000196154	S100A4	0.615182	2.32874	2.99119	0.00323529	0.129943	F.AD vs F.Normal
ENSG00000260987	RP11-423G4.7	-0.398749	1.98475	-2.96997	0.00345416	0.130987	F.AD vs F.Normal
ENSG00000116299	KIAA1324	-0.296411	2.74364	-2.9486	0.00368826	0.130987	F.AD vs F.Normal
ENSG00000136267	DGKB	-0.291536	1.99531	-2.95737	0.0035905	0.130987	F.AD vs F.Normal
ENSG00000164209	SLC25A46	-0.274633	2.79462	-2.98496	0.00329813	0.130987	F.AD vs F.Normal
ENSG00000126067	PSMB2	-0.306461	4.44017	-2.9537	0.00363112	0.130987	F.AD vs F.Normal
ENSG00000088992	TESC	-0.268889	4.38934	-2.9416	0.00376806	0.130987	F.AD vs F.Normal
ENSG00000165169	DYNLT3	-0.28381	4.15074	-2.94407	0.00373971	0.130987	F.AD vs F.Normal
ENSG00000169213	RAB3B	-0.277215	0.603958	-2.95445	0.00362275	0.130987	F.AD vs F.Normal
ENSG00000164344	KLKB1	0.273216	1.34356	2.93989	0.0037878	0.130987	F.AD vs F.Normal
ENSG00000114573	ATP6V1A	-0.332633	4.67163	-2.98186	0.0033299	0.130987	F.AD vs F.Normal
ENSG00000219133	RP11-203F10.6	0.270131	-0.105712	2.95302	0.00363863	0.130987	F.AD vs F.Normal
ENSG00000249307	RP11-438E5.1	0.316976	0.689053	2.9798	0.00335113	0.130987	F.AD vs F.Normal
ENSG00000216895	AC009403.2	-0.270439	1.61237	-2.97489	0.00340221	0.130987	F.AD vs F.Normal
ENSG00000165704	HPRT1	-0.358911	5.08218	-2.96401	0.00351802	0.130987	F.AD vs F.Normal
ENSG00000117152	RGS4	-0.423283	5.61121	-2.95635	0.00360173	0.130987	F.AD vs F.Normal
ENSG00000189423	USP32P3	-0.381704	2.06458	-2.97514	0.00339954	0.130987	F.AD vs F.Normal
ENSG00000182230	FAM153B	-0.349936	5.05903	-2.96238	0.00353565	0.130987	F.AD vs F.Normal
ENSG00000054803	CBLN4	-0.410804	2.08359	-2.95656	0.00359942	0.130987	F.AD vs F.Normal
ENSG00000143772	ITPKB	0.370099	5.48943	2.93972	0.00378976	0.130987	F.AD vs F.Normal
ENSG00000196305	IARS	-0.286769	3.27613	-2.93877	0.00380079	0.130987	F.AD vs F.Normal
ENSG00000152661	GJA1	0.504018	6.68856	2.96503	0.00350702	0.130987	F.AD vs F.Normal
ENSG00000157219	HTR5A	-0.367275	1.68559	-2.93568	0.00383682	0.130987	F.AD vs F.Normal
ENSG00000174460	ZCCHC12	-0.407741	2.40059	-2.93052	0.00389761	0.131502	F.AD vs F.Normal
ENSG00000165973	NELL1	-0.376801	1.8386	-2.92887	0.00391724	0.131502	F.AD vs F.Normal
ENSG00000225140	RP11-809C18.3	0.353638	2.09309	2.93085	0.0038937	0.131502	F.AD vs F.Normal
ENSG00000164100	NDST3	-0.279432	0.968068	-2.92063	0.00401674	0.13184	F.AD vs F.Normal
ENSG00000116883	AL591845.1	-0.279823	3.15261	-2.9246	0.00396853	0.13184	F.AD vs F.Normal
ENSG00000137267	TUBB2A	-0.394178	7.94846	-2.92264	0.00399221	0.13184	F.AD vs F.Normal
ENSG00000229422	RP11-262H14.5	-0.318872	0.565323	-2.92354	0.00398127	0.13184	F.AD vs F.Normal
ENSG00000014641	MDH1	-0.383005	7.69855	-2.92014	0.00402271	0.13184	F.AD vs F.Normal
ENSG00000237476	XXbac-B135H6.15	-0.273653	1.74645	-2.92173	0.0040033	0.13184	F.AD vs F.Normal
ENSG00000197704	FRMPD2P1	-0.564784	1.70008	-2.91816	0.0040469	0.132194	F.AD vs F.Normal
ENSG00000205746	RP11-1212A22.1	-0.335004	3.44075	-2.91644	0.00406818	0.132272	F.AD vs F.Normal
ENSG00000145979	TBC1D7	-0.27431	3.09052	-2.91688	0.00406266	0.132272	F.AD vs F.Normal
ENSG00000236774	RP11-381O7.5	-0.266221	0.8073	-2.91438	0.00409368	0.132385	F.AD vs F.Normal
ENSG00000161835	GRASP	-0.299883	4.82243	-2.91099	0.00413593	0.132803	F.AD vs F.Normal
ENSG00000205336	GPR56	0.286522	5.81707	2.90847	0.00416759	0.132803	F.AD vs F.Normal
ENSG00000248485	PCP4L1	-0.416082	3.57994	-2.90932	0.00415699	0.132803	F.AD vs F.Normal
ENSG00000141433	ADCYAP1	-0.508104	1.80351	-2.89294	0.00436807	0.132874	F.AD vs F.Normal
ENSG00000128739	SNRPN	-0.298413	6.05926	-2.90694	0.00418705	0.132874	F.AD vs F.Normal
ENSG00000250021	C15orf38-AP3S2	-0.278941	2.55204	-2.89512	0.00433941	0.132874	F.AD vs F.Normal
ENSG00000186462	NAP1L2	-0.342383	5.34186	-2.89953	0.0042819	0.132874	F.AD vs F.Normal
ENSG00000135127	CCDC64	-0.280956	4.20494	-2.88546	0.0044677	0.132874	F.AD vs F.Normal
ENSG00000113621	TXNDC15	-0.323204	4.09612	-2.8937	0.00435807	0.132874	F.AD vs F.Normal
ENSG00000138134	STAMBPL1	-0.281585	2.26031	-2.89931	0.00428481	0.132874	F.AD vs F.Normal
ENSG00000258947	TUBB3	-0.38454	6.62828	-2.88603	0.00446002	0.132874	F.AD vs F.Normal
ENSG00000155097	ATP6V1C1	-0.274713	4.32418	-2.88944	0.00441434	0.132874	F.AD vs F.Normal
ENSG00000106648	GALNTL5	-0.287319	1.2235	-2.90077	0.00426586	0.132874	F.AD vs F.Normal
ENSG00000228058	RP11-552D4.1	0.558976	1.98909	2.89108	0.00439266	0.132874	F.AD vs F.Normal
ENSG00000196937	FAM3C	-0.302945	4.87691	-2.89256	0.0043731	0.132874	F.AD vs F.Normal
ENSG00000240764	PCDHGC5	-0.407463	2.74194	-2.8866	0.00445229	0.132874	F.AD vs F.Normal
ENSG00000132359	RAP1GAP2	-0.297085	3.74117	-2.89816	0.00429966	0.132874	F.AD vs F.Normal
ENSG00000130226	DPP6	-0.271254	5.05735	-2.90629	0.00419531	0.132874	F.AD vs F.Normal
ENSG00000142192	APP	-0.274186	7.90708	-2.88497	0.00447423	0.132874	F.AD vs F.Normal
ENSG00000204856	FAM216A	-0.26478	4.05977	-2.87728	0.00457899	0.133075	F.AD vs F.Normal
ENSG00000155093	PTPRN2	-0.284958	4.33918	-2.87418	0.00462179	0.133075	F.AD vs F.Normal
ENSG00000267060	PTGES3L	-0.291784	1.49842	-2.87512	0.00460878	0.133075	F.AD vs F.Normal
ENSG00000135622	SEMA4F	-0.267455	2.4932	-2.87998	0.00454191	0.133075	F.AD vs F.Normal
ENSG00000233123	RP5-1059M17.1	-0.465186	1.98093	-2.87385	0.0046264	0.133075	F.AD vs F.Normal
ENSG00000162975	KCNF1	-0.310677	4.14954	-2.88044	0.00453565	0.133075	F.AD vs F.Normal
ENSG00000171004	HS6ST2	-0.305218	0.939487	-2.88125	0.00452464	0.133075	F.AD vs F.Normal
ENSG00000100033	PRODH	0.422755	6.05288	2.87329	0.00463416	0.133075	F.AD vs F.Normal
ENSG00000086289	EPDR1	-0.354521	4.52488	-2.87467	0.00461505	0.133075	F.AD vs F.Normal
ENSG00000149243	KLHL35	-0.285519	2.14193	-2.88309	0.00449968	0.133075	F.AD vs F.Normal
ENSG00000141337	ARSG	-0.27759	0.949683	-2.86866	0.00469908	0.133525	F.AD vs F.Normal
ENSG00000164050	PLXNB1	0.263479	5.68195	2.86389	0.0047667	0.133525	F.AD vs F.Normal
ENSG00000108825	AARSD1	-0.266734	4.23134	-2.86824	0.00470492	0.133525	F.AD vs F.Normal
ENSG00000257479	RP11-1136G11.7	-0.267883	1.61904	-2.8654	0.00474517	0.133525	F.AD vs F.Normal
ENSG00000147571	CRH	-0.562571	0.734186	-2.85713	0.00486412	0.133854	F.AD vs F.Normal
ENSG00000111696	NT5DC3	-0.29078	2.59677	-2.86064	0.00481327	0.133854	F.AD vs F.Normal
ENSG00000235026	AC066593.1	-0.305083	2.48742	-2.85219	0.00493643	0.134084	F.AD vs F.Normal
ENSG00000261123	RP11-304L19.3	-0.305203	0.560276	-2.84744	0.00500692	0.134084	F.AD vs F.Normal
ENSG00000112851	ERBB2IP	0.268399	4.12327	2.85097	0.00495441	0.134084	F.AD vs F.Normal
ENSG00000143603	KCNN3	0.284761	2.41648	2.81464	0.00551918	0.134084	F.AD vs F.Normal
ENSG00000180979	LRRC57	-0.277624	1.91001	-2.8147	0.00551819	0.134084	F.AD vs F.Normal
ENSG00000135750	KCNK1	-0.347738	3.83198	-2.82514	0.00535023	0.134084	F.AD vs F.Normal
ENSG00000148798	INA	-0.384383	5.66655	-2.8134	0.00553944	0.134084	F.AD vs F.Normal
ENSG00000136999	NOV	-0.340827	1.94223	-2.82315	0.00538189	0.134084	F.AD vs F.Normal
ENSG00000154277	UCHL1	-0.377137	8.90535	-2.84755	0.00500523	0.134084	F.AD vs F.Normal
ENSG00000239368	RP11-34P13.13	-0.612889	1.59364	-2.83571	0.00518497	0.134084	F.AD vs F.Normal
ENSG00000217643	PTGES3P2	-0.298217	0.373997	-2.8394	0.00512826	0.134084	F.AD vs F.Normal
ENSG00000123416	TUBA1B	-0.321156	9.72803	-2.84338	0.00506783	0.134084	F.AD vs F.Normal
ENSG00000213424	KRT222	-0.352579	3.0392	-2.84726	0.00500959	0.134084	F.AD vs F.Normal
ENSG00000125931	CITED1	-0.308688	2.50566	-2.83559	0.00518669	0.134084	F.AD vs F.Normal
ENSG00000149654	CDH22	-0.337296	3.27145	-2.82486	0.00535462	0.134084	F.AD vs F.Normal
ENSG00000261827	RP11-340F14.5	0.338455	3.85943	2.8205	0.00542429	0.134084	F.AD vs F.Normal
ENSG00000151952	TMEM132D	-0.269611	1.51704	-2.84205	0.00508804	0.134084	F.AD vs F.Normal
ENSG00000103335	PIEZO1	0.271649	4.36746	2.83596	0.00518106	0.134084	F.AD vs F.Normal
ENSG00000205710	C17orf107	-0.266809	1.12516	-2.83982	0.00512182	0.134084	F.AD vs F.Normal
ENSG00000152969	JAKMIP1	-0.30243	4.61641	-2.83512	0.00519397	0.134084	F.AD vs F.Normal
ENSG00000111863	ADTRP	-0.304721	0.307354	-2.80612	0.00565982	0.134441	F.AD vs F.Normal
ENSG00000070159	PTPN3	-0.279832	1.00719	-2.80408	0.00569395	0.134441	F.AD vs F.Normal
ENSG00000260800	RP11-294K24.4	0.301336	4.50066	2.80214	0.00572666	0.134441	F.AD vs F.Normal
ENSG00000185924	RTN4RL1	-0.361978	1.85172	-2.80871	0.00561673	0.134441	F.AD vs F.Normal
ENSG00000181773	GPR3	-0.398099	1.0081	-2.79973	0.00576751	0.134441	F.AD vs F.Normal
ENSG00000145335	SNCA	-0.310421	6.16987	-2.80532	0.00567322	0.134441	F.AD vs F.Normal
ENSG00000169032	MAP2K1	-0.374269	4.67585	-2.80415	0.00569285	0.134441	F.AD vs F.Normal
ENSG00000119927	GPAM	0.278358	2.31014	2.80643	0.00565459	0.134441	F.AD vs F.Normal
ENSG00000110492	MDK	-0.368894	3.42479	-2.80003	0.0057624	0.134441	F.AD vs F.Normal
ENSG00000231536	AC123886.2	-0.352765	1.44837	-2.80917	0.00560914	0.134441	F.AD vs F.Normal
ENSG00000164530	PI16	0.418663	2.44998	2.80147	0.005738	0.134441	F.AD vs F.Normal
ENSG00000187634	SAMD11	0.343905	0.451831	2.8006	0.00575278	0.134441	F.AD vs F.Normal
ENSG00000158560	DYNC1I1	-0.346901	4.37989	-2.79476	0.00585249	0.134644	F.AD vs F.Normal
ENSG00000109738	GLRB	-0.359299	3.76702	-2.7947	0.0058535	0.134644	F.AD vs F.Normal
ENSG00000169715	MT1E	0.40365	8.08754	2.79537	0.00584197	0.134644	F.AD vs F.Normal
ENSG00000169783	LINGO1	-0.282135	5.68495	-2.79458	0.00585563	0.134644	F.AD vs F.Normal
ENSG00000145832	SLC25A48	0.389828	3.27745	2.79528	0.00584354	0.134644	F.AD vs F.Normal
ENSG00000223414	LINC00473	-0.316316	-0.198683	-2.78962	0.00594155	0.134897	F.AD vs F.Normal
ENSG00000133083	DCLK1	-0.363587	4.61506	-2.78268	0.00606385	0.13604	F.AD vs F.Normal
ENSG00000092820	EZR	0.326083	5.36633	2.78217	0.00607282	0.13604	F.AD vs F.Normal
ENSG00000253368	TRNP1	-0.28409	4.20394	-2.78394	0.00604141	0.13604	F.AD vs F.Normal
ENSG00000231439	WASIR2	-0.391214	0.818058	-2.782	0.00607598	0.13604	F.AD vs F.Normal
ENSG00000179593	ALOX15B	0.269869	0.306381	2.78046	0.00610342	0.136263	F.AD vs F.Normal
ENSG00000162783	IER5	-0.270517	3.27869	-2.76587	0.00636953	0.137466	F.AD vs F.Normal
ENSG00000181449	SOX2	0.268376	5.56963	2.7685	0.00632084	0.137466	F.AD vs F.Normal
ENSG00000138028	CGREF1	-0.272142	4.06091	-2.77416	0.00621709	0.137466	F.AD vs F.Normal
ENSG00000163626	COX18	-0.287766	1.94928	-2.76744	0.00634037	0.137466	F.AD vs F.Normal
ENSG00000254510	RP11-867G23.10	-0.388798	0.0506073	-2.77564	0.0061901	0.137466	F.AD vs F.Normal
ENSG00000105696	TMEM59L	-0.27015	7.68259	-2.77316	0.00623519	0.137466	F.AD vs F.Normal
ENSG00000240694	PNMA2	-0.307389	5.42199	-2.77421	0.00621616	0.137466	F.AD vs F.Normal
ENSG00000154079	C6orf57	-0.336305	2.93556	-2.76797	0.00633055	0.137466	F.AD vs F.Normal
ENSG00000231768	RP5-855F14.1	0.325036	0.776564	2.76562	0.00637418	0.137466	F.AD vs F.Normal
ENSG00000186047	DLEU7	-0.277583	1.66085	-2.76062	0.0064678	0.138291	F.AD vs F.Normal
ENSG00000221890	NPTXR	-0.28508	5.36151	-2.75919	0.00649487	0.138402	F.AD vs F.Normal
ENSG00000115641	FHL2	-0.305494	3.18521	-2.7563	0.00654975	0.138809	F.AD vs F.Normal
ENSG00000113805	CNTN3	-0.309408	2.09398	-2.75392	0.00659532	0.13913	F.AD vs F.Normal
ENSG00000137726	FXYD6	-0.305894	7.21334	-2.74964	0.00667778	0.13985	F.AD vs F.Normal
ENSG00000198804	MT-CO1	0.33276	15.326	2.74345	0.00679896	0.140675	F.AD vs F.Normal
ENSG00000163399	ATP1A1	-0.341831	7.06277	-2.74512	0.00676611	0.140675	F.AD vs F.Normal
ENSG00000256185	RP11-612B6.2	0.444898	-0.343853	2.73711	0.00692519	0.140698	F.AD vs F.Normal
ENSG00000042062	FAM65C	0.379812	1.62922	2.7388	0.0068913	0.140698	F.AD vs F.Normal
ENSG00000220575	AC093726.4	-0.338925	1.3174	-2.74218	0.00682418	0.140698	F.AD vs F.Normal
ENSG00000133169	BEX1	-0.319901	8.06963	-2.73692	0.00692888	0.140698	F.AD vs F.Normal
ENSG00000175606	TMEM70	-0.283497	3.88199	-2.73499	0.00696775	0.141061	F.AD vs F.Normal
ENSG00000250067	YJEFN3	-0.276765	5.91112	-2.73404	0.00698704	0.141061	F.AD vs F.Normal
ENSG00000132821	VSTM2L	-0.294738	5.85439	-2.73445	0.0069786	0.141061	F.AD vs F.Normal
ENSG00000236933	RP11-439A17.7	-0.358868	-0.225699	-2.73121	0.0070444	0.141381	F.AD vs F.Normal
ENSG00000169891	REPS2	-0.265442	2.77469	-2.72542	0.00716328	0.14194	F.AD vs F.Normal
ENSG00000164070	HSPA4L	-0.263341	2.21814	-2.7255	0.00716154	0.14194	F.AD vs F.Normal
ENSG00000134817	APLNR	0.65165	2.25388	2.72404	0.00719185	0.142163	F.AD vs F.Normal
ENSG00000181894	ZNF329	-0.271687	2.25026	-2.71936	0.00728967	0.142197	F.AD vs F.Normal
ENSG00000260418	RP3-406A7.7	0.27501	4.68783	2.71924	0.00729224	0.142197	F.AD vs F.Normal
ENSG00000161583	TBC1D3G	-0.299451	1.85172	-2.7175	0.0073288	0.142197	F.AD vs F.Normal
ENSG00000160014	CALM3	-0.324545	9.06156	-2.72101	0.007255	0.142197	F.AD vs F.Normal
ENSG00000187094	CCK	-0.3655	7.50428	-2.71487	0.00738447	0.142197	F.AD vs F.Normal
ENSG00000149269	PAK1	-0.369742	5.17377	-2.71016	0.00748533	0.143261	F.AD vs F.Normal
ENSG00000122873	CISD1	-0.276199	4.39239	-2.70701	0.00755331	0.143847	F.AD vs F.Normal
ENSG00000256422	RP11-886D15.1	-0.363529	1.11636	-2.70535	0.00758943	0.143847	F.AD vs F.Normal
ENSG00000125148	MT2A	0.392226	8.9437	2.7045	0.00760794	0.143847	F.AD vs F.Normal
ENSG00000164708	PGAM2	0.380562	3.12945	2.70304	0.0076399	0.143847	F.AD vs F.Normal
ENSG00000066248	NGEF	-0.340036	5.60025	-2.70705	0.00755257	0.143847	F.AD vs F.Normal
ENSG00000138207	RBP4	-0.303041	4.47097	-2.70633	0.0075681	0.143847	F.AD vs F.Normal
ENSG00000203877	RIPPLY2	-0.268614	3.66897	-2.70181	0.00766711	0.143919	F.AD vs F.Normal
ENSG00000198729	PPP1R14C	-0.276928	2.55634	-2.69994	0.00770827	0.144031	F.AD vs F.Normal
ENSG00000178125	PPP1R42	0.267335	0.0832928	2.7	0.00770701	0.144031	F.AD vs F.Normal
ENSG00000103316	CRYM	-0.465347	5.75372	-2.69862	0.00773739	0.144212	F.AD vs F.Normal
ENSG00000226490	AC138647.1	-0.341606	1.02153	-2.69909	0.007727	0.144212	F.AD vs F.Normal
ENSG00000213190	MLLT11	-0.337999	4.97288	-2.69435	0.00783277	0.144212	F.AD vs F.Normal
ENSG00000235296	AC137723.5	-0.269585	0.714006	-2.69384	0.00784426	0.144212	F.AD vs F.Normal
ENSG00000135625	EGR4	-0.550396	1.52543	-2.6928	0.00786761	0.144213	F.AD vs F.Normal
ENSG00000258429	PDF	-0.343155	2.06413	-2.69008	0.007929	0.144321	F.AD vs F.Normal
ENSG00000235833	AC159540.14	0.27105	0.689293	2.68854	0.00796396	0.144321	F.AD vs F.Normal
ENSG00000169282	KCNAB1	-0.280037	2.65603	-2.68925	0.00794784	0.144321	F.AD vs F.Normal
ENSG00000053108	FSTL4	-0.293557	2.17602	-2.68105	0.00813631	0.145241	F.AD vs F.Normal
ENSG00000145349	CAMK2D	-0.276454	3.41344	-2.68022	0.00815539	0.145263	F.AD vs F.Normal
ENSG00000145708	CRHBP	-0.302362	1.24436	-2.68034	0.00815276	0.145263	F.AD vs F.Normal
ENSG00000104725	NEFL	-0.362758	6.6383	-2.67574	0.00826031	0.146021	F.AD vs F.Normal
ENSG00000169271	HSPB3	-0.404083	2.14721	-2.67296	0.00832585	0.146547	F.AD vs F.Normal
ENSG00000084444	KIAA1467	-0.275529	3.45238	-2.66743	0.00845795	0.146547	F.AD vs F.Normal
ENSG00000266949	WI2-2118C23.1	-0.310315	1.05597	-2.6683	0.00843716	0.146547	F.AD vs F.Normal
ENSG00000003987	MTMR7	-0.265657	1.63075	-2.6696	0.00840598	0.146547	F.AD vs F.Normal
ENSG00000224389	C4B	0.50639	5.17776	2.6674	0.00845873	0.146547	F.AD vs F.Normal
ENSG00000102003	SYP	-0.347056	7.87034	-2.67082	0.00837685	0.146547	F.AD vs F.Normal
ENSG00000136750	GAD2	-0.376278	2.64004	-2.66363	0.00854966	0.146681	F.AD vs F.Normal
ENSG00000230267	HERC2P4	-0.406188	0.390469	-2.66295	0.00856619	0.146681	F.AD vs F.Normal
ENSG00000231903	AC079354.5	-0.325902	-0.0381192	-2.66578	0.00849761	0.146681	F.AD vs F.Normal
ENSG00000179899	PHC1P1	-0.289611	0.589055	-2.6578	0.00869238	0.14777	F.AD vs F.Normal
ENSG00000228275	ARMCX3-AS1	0.270192	-0.0150068	2.6563	0.00872946	0.148238	F.AD vs F.Normal
ENSG00000132639	SNAP25	-0.397934	9.13215	-2.6545	0.008774	0.148356	F.AD vs F.Normal
ENSG00000180440	SERTM1	-0.325964	0.891849	-2.65548	0.00874974	0.148356	F.AD vs F.Normal
ENSG00000157470	FAM81A	-0.270902	3.61389	-2.65232	0.00882828	0.148413	F.AD vs F.Normal
ENSG00000231064	RP11-263K19.4	0.309847	3.99311	2.64488	0.00901594	0.14969	F.AD vs F.Normal
ENSG00000102362	SYTL4	0.413991	2.38447	2.64381	0.00904334	0.149993	F.AD vs F.Normal
ENSG00000167550	RHEBL1	-0.272324	1.94396	-2.64237	0.00908025	0.149998	F.AD vs F.Normal
ENSG00000129824	RPS4Y1	-6.60986	1.2397	-67.8405	8.1064e-128	1.3284e-123	F.AD vs M.AD
ENSG00000229807	XIST	7.33197	5.03161	64.239	8.02937e-124	6.57886e-120	F.AD vs M.AD
ENSG00000012817	KDM5D	-4.38595	0.421941	-62.3176	1.32294e-121	7.22633e-118	F.AD vs M.AD
ENSG00000176728	TTTY14	-3.43709	0.104679	-60.9069	6.15737e-120	2.52252e-116	F.AD vs M.AD
ENSG00000198692	EIF1AY	-4.06768	0.311632	-59.4349	3.69493e-118	1.21098e-114	F.AD vs M.AD
ENSG00000131002	TXLNG2P	-3.70317	0.169285	-58.8284	2.0508e-117	5.60108e-114	F.AD vs M.AD
ENSG00000067048	DDX3Y	-4.2559	0.376343	-58.5237	4.87951e-117	1.14229e-113	F.AD vs M.AD
ENSG00000114374	USP9Y	-4.36401	0.389212	-57.9928	2.23272e-116	4.57346e-113	F.AD vs M.AD
ENSG00000099725	PRKY	-1.86265	-0.409927	-57.94	2.59861e-116	4.73149e-113	F.AD vs M.AD
ENSG00000233864	TTTY15	-2.5232	-0.201729	-49.1136	1.8891e-104	3.09567e-101	F.AD vs M.AD
ENSG00000165246	NLGN4Y	-2.33996	-0.245687	-47.6213	2.9105e-102	4.33586e-99	F.AD vs M.AD
ENSG00000067646	ZFY	-1.78829	-0.438149	-44.1404	6.36064e-97	8.68598e-94	F.AD vs M.AD
ENSG00000183878	UTY	-1.85746	-0.418424	-42.3207	5.45762e-94	6.87954e-91	F.AD vs M.AD
ENSG00000260197	RP11-424G14.1	-1.46317	-0.550956	-36.9217	1.22653e-84	1.43565e-81	F.AD vs M.AD
ENSG00000154620	TMSB4Y	-1.54173	-0.518579	-29.8606	1.10194e-70	1.20383e-67	F.AD vs M.AD
ENSG00000206159	GYG2P1	-1.26465	-0.592021	-28.3674	1.92061e-67	1.96706e-64	F.AD vs M.AD
ENSG00000099715	PCDH11Y	-1.44141	-0.307121	-27.2962	4.75754e-65	4.58599e-62	F.AD vs M.AD
ENSG00000248395	AC007379.5	-1.2964	-0.604293	-19.4192	1.43581e-45	1.30715e-42	F.AD vs M.AD
ENSG00000005889	ZFX	0.471485	1.83242	11.7162	8.64417e-24	7.45537e-21	F.AD vs M.AD
ENSG00000130021	HDHD1	0.477352	2.20508	10.5045	2.47636e-20	2.029e-17	F.AD vs M.AD
ENSG00000182378	PLCXD1	-0.755591	3.43496	-10.0563	4.50543e-19	3.51574e-16	F.AD vs M.AD
ENSG00000126012	KDM5C	0.331376	4.00049	8.82632	1.07568e-15	8.01232e-13	F.AD vs M.AD
ENSG00000225470	JPX	0.441663	2.50856	8.81228	1.17327e-15	8.35931e-13	F.AD vs M.AD
ENSG00000261600	RP11-575H3.1	0.96272	1.23563	7.68216	1.0597e-12	7.23553e-10	F.AD vs M.AD
ENSG00000178605	GTPBP6	-0.333373	4.94629	-7.13208	2.49092e-11	1.63275e-08	F.AD vs M.AD
ENSG00000214717	ZBED1	-0.316117	2.93583	-7.08617	3.22452e-11	2.03232e-08	F.AD vs M.AD
ENSG00000002586	CD99	-0.607431	5.1367	-6.82244	1.3968e-10	8.47757e-08	F.AD vs M.AD
ENSG00000115297	TLX2	0.366122	-0.00100434	6.56959	5.53495e-10	3.23933e-07	F.AD vs M.AD
ENSG00000149531	FRG1B	-0.520944	3.5903	-5.97598	1.24546e-08	6.80313e-06	F.AD vs M.AD
ENSG00000169249	ZRSR2	0.265973	4.12567	5.91322	1.71306e-08	9.05546e-06	F.AD vs M.AD
ENSG00000167393	PPP2R3B	-0.311548	3.37994	-5.82398	2.68584e-08	1.3754e-05	F.AD vs M.AD
ENSG00000147050	KDM6A	0.360553	1.66927	5.61401	7.60675e-08	3.66623e-05	F.AD vs M.AD
ENSG00000148288	GBGT1	0.290051	1.52968	5.3687	2.48802e-07	0.000116489	F.AD vs M.AD
ENSG00000172460	PRSS30P	0.384083	0.15266	5.04861	1.10746e-06	0.000504108	F.AD vs M.AD
ENSG00000215301	DDX3X	0.307502	4.36487	4.94078	1.80584e-06	0.000799792	F.AD vs M.AD
ENSG00000173156	RHOD	0.362619	0.715427	4.6165	7.51696e-06	0.00324159	F.AD vs M.AD
ENSG00000160808	MYL3	0.329026	2.15013	4.32668	2.53651e-05	0.010138	F.AD vs M.AD
ENSG00000101017	CD40	0.273807	1.55351	4.19213	4.37564e-05	0.0166752	F.AD vs M.AD
ENSG00000226179	PPP2R3B-AS1	-0.364884	2.97871	-4.11984	5.83462e-05	0.0199191	F.AD vs M.AD
ENSG00000173641	HSPB7	0.272494	0.679154	4.07553	6.94742e-05	0.0232342	F.AD vs M.AD
ENSG00000140459	CYP11A1	0.275996	0.66382	4.01628	8.75513e-05	0.0281314	F.AD vs M.AD
ENSG00000164849	GPR146	0.353524	3.15177	3.96901	0.000105099	0.0318938	F.AD vs M.AD
ENSG00000247516	RP11-480D4.3	-0.265833	2.17786	-3.89606	0.000138898	0.0399321	F.AD vs M.AD
ENSG00000171502	COL24A1	-0.276853	1.22698	-3.7388	0.000250077	0.0683003	F.AD vs M.AD
ENSG00000117289	TXNIP	0.438005	5.18814	3.61659	0.000390028	0.0913055	F.AD vs M.AD
ENSG00000056972	TRAF3IP2	0.272717	3.15068	3.60118	0.000412191	0.0925284	F.AD vs M.AD
ENSG00000185304	RGPD2	0.335424	-0.0100622	3.60803	0.000402194	0.0925284	F.AD vs M.AD
ENSG00000109610	SOD3	0.348293	3.47743	3.45395	0.000692608	0.124723	F.AD vs M.AD
ENSG00000186281	GPAT2	-0.307411	0.996747	-3.44126	0.000723759	0.126001	F.AD vs M.AD
ENSG00000267653	RP1-193H18.3	0.300489	-0.0251579	3.40882	0.000809392	0.132635	F.AD vs M.AD
ENSG00000183888	C1orf64	0.317778	2.28033	3.39457	0.000849944	0.135224	F.AD vs M.AD
ENSG00000198848	CES1	0.398589	0.367379	3.37861	0.000897628	0.14009	F.AD vs M.AD
ENSG00000066056	TIE1	0.270373	3.14067	3.36916	0.000926998	0.142024	F.AD vs M.AD
ENSG00000002933	TMEM176A	0.295664	3.79079	3.36905	0.000927353	0.142024	F.AD vs M.AD
ENSG00000184113	CLDN5	0.323102	6.0905	3.35341	0.000978007	0.145225	F.AD vs M.AD
ENSG00000243509	TNFRSF6B	0.63816	3.6918	3.33439	0.00104307	0.149936	F.AD vs M.AD
ENSG00000229807	XIST	7.25041	3.72929	27.1163	4.2363e-16	6.94202e-12	F.Normal.23 vs M.Normal.23
ENSG00000129824	RPS4Y1	-6.76385	2.41864	-25.58	1.18564e-15	9.71456e-12	F.Normal.23 vs M.Normal.23
ENSG00000198692	EIF1AY	-4.31324	1.08252	-19.8129	1.0328e-13	5.64149e-10	F.Normal.23 vs M.Normal.23
ENSG00000176728	TTTY14	-3.42667	0.797738	-18.6432	2.95603e-13	1.08928e-09	F.Normal.23 vs M.Normal.23
ENSG00000114374	USP9Y	-4.28509	1.06513	-18.5168	3.32362e-13	1.08928e-09	F.Normal.23 vs M.Normal.23
ENSG00000067048	DDX3Y	-3.83365	0.848733	-17.7856	6.64286e-13	1.81428e-09	F.Normal.23 vs M.Normal.23
ENSG00000012817	KDM5D	-4.27016	1.08501	-16.7744	1.80753e-12	4.23143e-09	F.Normal.23 vs M.Normal.23
ENSG00000131002	TXLNG2P	-3.44006	0.742091	-15.9984	4.04345e-12	8.28249e-09	F.Normal.23 vs M.Normal.23
ENSG00000183878	UTY	-1.93379	-0.117768	-12.3472	3.00393e-10	5.46948e-07	F.Normal.23 vs M.Normal.23
ENSG00000165246	NLGN4Y	-2.28555	0.0711576	-12.1745	3.77569e-10	6.18723e-07	F.Normal.23 vs M.Normal.23
ENSG00000067646	ZFY	-1.75083	-0.194583	-11.1914	1.46059e-09	2.17588e-06	F.Normal.23 vs M.Normal.23
ENSG00000233864	TTTY15	-2.4601	0.206642	-11.0645	1.75069e-09	2.39071e-06	F.Normal.23 vs M.Normal.23
ENSG00000099725	PRKY	-1.57205	-0.242273	-10.4462	4.3321e-09	5.46078e-06	F.Normal.23 vs M.Normal.23
ENSG00000154620	TMSB4Y	-1.66038	-0.243124	-9.64796	1.48126e-08	1.73381e-05	F.Normal.23 vs M.Normal.23
ENSG00000260197	RP11-424G14.1	-1.43633	-0.342505	-8.4036	1.16594e-07	0.000127376	F.Normal.23 vs M.Normal.23
ENSG00000248395	AC007379.5	-1.47544	-0.310349	-7.4642	6.29861e-07	0.000645096	F.Normal.23 vs M.Normal.23
ENSG00000206159	GYG2P1	-1.39363	-0.322932	-6.69787	2.72139e-06	0.00262326	F.Normal.23 vs M.Normal.23
ENSG00000235893	RP11-460E7.8	1.12603	-0.213723	5.48896	3.21036e-05	0.0292267	F.Normal.23 vs M.Normal.23
ENSG00000129824	RPS4Y1	-7.12664	3.26297	-39.7461	6.55699e-36	1.07449e-31	F.Normal.33 vs M.Normal.33
ENSG00000198692	EIF1AY	-4.49356	1.67053	-33.5332	8.66488e-33	7.09957e-29	F.Normal.33 vs M.Normal.33
ENSG00000131002	TXLNG2P	-3.96815	1.34319	-32.5379	3.07118e-32	1.67758e-28	F.Normal.33 vs M.Normal.33
ENSG00000012817	KDM5D	-4.82328	1.83546	-31.9934	6.23137e-32	2.55284e-28	F.Normal.33 vs M.Normal.33
ENSG00000176728	TTTY14	-3.74514	1.23165	-31.2554	1.655e-31	5.42411e-28	F.Normal.33 vs M.Normal.33
ENSG00000229807	XIST	7.77198	2.83855	30.5141	4.51015e-31	1.2318e-27	F.Normal.33 vs M.Normal.33
ENSG00000114374	USP9Y	-4.65461	1.74202	-30.1058	7.90989e-31	1.8517e-27	F.Normal.33 vs M.Normal.33
ENSG00000067048	DDX3Y	-4.46642	1.6343	-29.0017	3.7441e-30	7.66931e-27	F.Normal.33 vs M.Normal.33
ENSG00000233864	TTTY15	-2.81935	0.652006	-26.7405	1.07523e-28	1.95775e-25	F.Normal.33 vs M.Normal.33
ENSG00000099725	PRKY	-2.01562	0.212657	-24.7921	2.39154e-27	3.91901e-24	F.Normal.33 vs M.Normal.33
ENSG00000165246	NLGN4Y	-2.66654	0.524193	-21.3722	9.58916e-25	1.42852e-21	F.Normal.33 vs M.Normal.33
ENSG00000067646	ZFY	-1.83539	0.0871575	-21.1012	1.59521e-24	2.17839e-21	F.Normal.33 vs M.Normal.33
ENSG00000260197	RP11-424G14.1	-1.65187	-0.0404447	-20.4862	5.16509e-24	6.5108e-21	F.Normal.33 vs M.Normal.33
ENSG00000183878	UTY	-2.09747	0.210935	-18.0132	7.91549e-22	9.26508e-19	F.Normal.33 vs M.Normal.33
ENSG00000206159	GYG2P1	-1.4588	-0.17245	-15.2809	3.95885e-19	4.32492e-16	F.Normal.33 vs M.Normal.33
ENSG00000099715	PCDH11Y	-1.61458	0.133431	-13.9112	1.204e-17	1.23312e-14	F.Normal.33 vs M.Normal.33
ENSG00000154620	TMSB4Y	-1.73552	0.00973934	-11.8044	3.56698e-15	3.43836e-12	F.Normal.33 vs M.Normal.33
ENSG00000248395	AC007379.5	-1.29411	-0.261695	-9.36268	5.3028e-12	4.82761e-09	F.Normal.33 vs M.Normal.33
ENSG00000182378	PLCXD1	-1.07608	3.54416	-7.14296	7.38122e-09	6.3661e-06	F.Normal.33 vs M.Normal.33
ENSG00000005889	ZFX	0.491534	1.62866	7.08222	9.04895e-09	7.41426e-06	F.Normal.33 vs M.Normal.33
ENSG00000130021	HDHD1	0.47681	2.09981	6.38709	9.40644e-08	7.34016e-05	F.Normal.33 vs M.Normal.33
ENSG00000198034	RPS4X	0.368715	7.54639	5.67156	1.04876e-06	0.000781181	F.Normal.33 vs M.Normal.33
ENSG00000225470	JPX	0.449872	2.41736	5.50342	1.84262e-06	0.00131283	F.Normal.33 vs M.Normal.33
ENSG00000214717	ZBED1	-0.398785	2.96125	-5.41131	2.50685e-06	0.00171166	F.Normal.33 vs M.Normal.33
ENSG00000140955	ADAD2	0.835557	0.98849	4.87183	1.49451e-05	0.00979621	F.Normal.33 vs M.Normal.33
ENSG00000002586	CD99	-0.857743	5.25063	-4.66842	2.89944e-05	0.0182743	F.Normal.33 vs M.Normal.33
ENSG00000126012	KDM5C	0.328804	3.93596	4.65226	3.05524e-05	0.018543	F.Normal.33 vs M.Normal.33
ENSG00000130741	EIF2S3	0.33197	4.51307	4.51803	4.71034e-05	0.0275673	F.Normal.33 vs M.Normal.33
ENSG00000235893	RP11-460E7.8	0.576234	-0.235399	4.06769	0.000195562	0.110506	F.Normal.33 vs M.Normal.33
ENSG00000172460	PRSS30P	0.530596	0.192805	4.0032	0.00023878	0.13043	F.Normal.33 vs M.Normal.33
ENSG00000129824	RPS4Y1	-7.00292	2.83502	-50.4217	1.24499e-54	2.04017e-50	F.Normal vs M.Normal
ENSG00000198692	EIF1AY	-4.40856	1.38965	-43.4185	1.89989e-50	1.55667e-46	F.Normal vs M.Normal
ENSG00000229807	XIST	7.57221	3.30721	40.8903	8.8304e-49	4.82346e-45	F.Normal vs M.Normal
ENSG00000176728	TTTY14	-3.67191	1.01043	-40.341	2.0935e-48	8.57657e-45	F.Normal vs M.Normal
ENSG00000114374	USP9Y	-4.52956	1.43813	-38.5121	4.0157e-47	1.09675e-43	F.Normal vs M.Normal
ENSG00000131002	TXLNG2P	-3.83061	1.0842	-38.5664	3.67207e-47	1.09675e-43	F.Normal vs M.Normal
ENSG00000012817	KDM5D	-4.65794	1.50617	-38.3076	5.63242e-47	1.31855e-43	F.Normal vs M.Normal
ENSG00000067048	DDX3Y	-4.28008	1.301	-35.8422	3.80535e-45	7.79478e-42	F.Normal vs M.Normal
ENSG00000233864	TTTY15	-2.71354	0.444359	-31.3959	1.53811e-41	2.80055e-38	F.Normal vs M.Normal
ENSG00000099725	PRKY	-1.90378	0.0301907	-28.7538	3.54008e-39	5.80113e-36	F.Normal vs M.Normal
ENSG00000067646	ZFY	-1.80775	-0.0326563	-28.3335	8.74504e-39	1.30277e-35	F.Normal vs M.Normal
ENSG00000165246	NLGN4Y	-2.5308	0.331341	-27.112	1.29455e-37	1.76782e-34	F.Normal vs M.Normal
ENSG00000260197	RP11-424G14.1	-1.58915	-0.15903	-24.9416	2.01607e-35	2.54133e-32	F.Normal vs M.Normal
ENSG00000183878	UTY	-2.02106	0.0624715	-24.7552	3.16262e-35	3.70185e-32	F.Normal vs M.Normal
ENSG00000206159	GYG2P1	-1.4418	-0.244722	-18.6252	4.71117e-28	5.14679e-25	F.Normal vs M.Normal
ENSG00000154620	TMSB4Y	-1.67362	-0.119303	-16.3752	5.35658e-25	5.48614e-22	F.Normal vs M.Normal
ENSG00000099715	PCDH11Y	-1.47566	0.0780871	-13.2908	2.25786e-20	2.17644e-17	F.Normal vs M.Normal
ENSG00000248395	AC007379.5	-1.32561	-0.292624	-13.0138	6.2349e-20	5.67619e-17	F.Normal vs M.Normal
ENSG00000005889	ZFX	0.552887	1.66253	8.73138	1.25313e-12	1.0808e-09	F.Normal vs M.Normal
ENSG00000235893	RP11-460E7.8	0.704724	-0.204991	6.3629	2.12341e-08	1.68421e-05	F.Normal vs M.Normal
ENSG00000126012	KDM5C	0.386659	3.95231	6.35887	2.15832e-08	1.68421e-05	F.Normal vs M.Normal
ENSG00000130021	HDHD1	0.410529	2.11735	5.88783	1.42585e-07	0.000106206	F.Normal vs M.Normal
ENSG00000002586	CD99	-0.83299	5.18384	-5.44628	8.07532e-07	0.000575349	F.Normal vs M.Normal
ENSG00000225470	JPX	0.525459	2.44837	5.1726	2.31413e-06	0.00158007	F.Normal vs M.Normal
ENSG00000214717	ZBED1	-0.342095	2.94048	-4.9443	5.4851e-06	0.00359537	F.Normal vs M.Normal
ENSG00000261600	RP11-575H3.1	0.921409	0.831365	4.50008	2.80804e-05	0.0176982	F.Normal vs M.Normal
ENSG00000182378	PLCXD1	-0.764645	3.60777	-4.3253	5.23895e-05	0.0317966	F.Normal vs M.Normal
ENSG00000140955	ADAD2	0.5904	1.03239	4.2913	5.90658e-05	0.0345683	F.Normal vs M.Normal
ENSG00000178605	GTPBP6	-0.337847	5.06364	-4.17634	8.8308e-05	0.0499001	F.Normal vs M.Normal
ENSG00000115297	TLX2	0.344487	-0.0569506	4.07869	0.000123744	0.067593	F.Normal vs M.Normal
ENSG00000149531	FRG1B	-0.4909	3.7414	-4.04558	0.000138616	0.0732741	F.Normal vs M.Normal
ENSG00000130741	EIF2S3	0.399171	4.59618	4.0159	0.000153395	0.0785528	F.Normal vs M.Normal
ENSG00000183888	C1orf64	0.499239	2.00705	3.99306	0.000165789	0.082327	F.Normal vs M.Normal
ENSG00000172460	PRSS30P	0.43528	0.219195	3.91205	0.000217997	0.105068	F.Normal vs M.Normal
ENSG00000184674	GSTT1	-5.60839	4.70845	-13.5645	7.19588e-13	1.17919e-08	M.AD.23 vs M.AD.34
ENSG00000198830	HMGN2	-0.449537	6.27698	-4.63034	1.26485e-05	0.0587428	M.AD vs M.Normal
ENSG00000254858	MPV17L2	-0.351103	2.75879	-4.64812	1.18056e-05	0.0587428	M.AD vs M.Normal
ENSG00000125534	PPDPF	-0.482936	6.71693	-4.68707	1.01455e-05	0.0587428	M.AD vs M.Normal
ENSG00000171388	APLN	0.584998	3.16027	4.43027	2.72082e-05	0.089172	M.AD vs M.Normal
ENSG00000196415	PRTN3	-0.519494	0.776707	-4.34869	3.69838e-05	0.101009	M.AD vs M.Normal
ENSG00000010310	GIPR	0.689025	0.665475	4.04071	0.000114427	0.128585	M.AD vs M.Normal
ENSG00000224046	AC005076.5	-0.349553	0.489826	-3.92385	0.000173415	0.128585	M.AD vs M.Normal
ENSG00000132541	HRSP12	-0.367201	5.19121	-4.04687	0.000111924	0.128585	M.AD vs M.Normal
ENSG00000171476	HOPX	-0.359177	6.33855	-3.96284	0.000151073	0.128585	M.AD vs M.Normal
ENSG00000125772	GPCPD1	-0.480111	2.74915	-4.07941	9.95497e-05	0.128585	M.AD vs M.Normal
ENSG00000149809	TM7SF2	-0.36317	4.77005	-4.07093	0.00010264	0.128585	M.AD vs M.Normal
ENSG00000189334	S100A14	-0.317662	0.0858037	-3.90042	0.000188322	0.128585	M.AD vs M.Normal
ENSG00000196517	SLC6A9	0.380943	2.74618	3.95771	0.000153851	0.128585	M.AD vs M.Normal
ENSG00000183688	FAM101B	0.305021	2.15917	3.94477	0.000161065	0.128585	M.AD vs M.Normal
ENSG00000228109	MFI2-AS1	-0.295273	3.5289	-4.07778	0.000100138	0.128585	M.AD vs M.Normal
ENSG00000137285	TUBB2B	-0.579744	7.03506	-3.92856	0.000170555	0.128585	M.AD vs M.Normal
ENSG00000198185	ZNF334	-0.306231	1.81383	-3.88443	0.000199194	0.129984	M.AD vs M.Normal
ENSG00000258920	FOXN3-AS1	-0.319616	0.249203	-3.85076	0.000224075	0.135997	M.AD vs M.Normal
ENSG00000142227	EMP3	0.399457	3.69079	3.77448	0.000291884	0.138528	M.AD vs M.Normal
ENSG00000053702	NRIP2	0.441216	2.16596	3.80617	0.000261624	0.138528	M.AD vs M.Normal
ENSG00000258655	ARHGAP5-AS1	-0.396253	1.94013	-3.79518	0.000271766	0.138528	M.AD vs M.Normal
ENSG00000196154	S100A4	0.708029	1.99153	3.78371	0.000282737	0.138528	M.AD vs M.Normal
ENSG00000266903	CTB-171A8.1	0.859409	0.701614	3.79738	0.000269705	0.138528	M.AD vs M.Normal
ENSG00000174851	YIF1A	-0.265586	4.35614	-3.80592	0.00026185	0.138528	M.AD vs M.Normal
ENSG00000088836	SLC4A11	0.440259	1.22978	3.76279	0.00030386	0.138528	M.AD vs M.Normal
ENSG00000101439	CST3	-0.393234	10.709	-3.83193	0.000239256	0.138528	M.AD vs M.Normal
ENSG00000104112	SCG3	-0.353808	5.71038	-3.72938	0.000340743	0.143863	M.AD vs M.Normal
ENSG00000110492	MDK	-0.558145	3.38165	-3.71069	0.000363185	0.143863	M.AD vs M.Normal
ENSG00000178078	STAP2	-0.277108	0.867804	-3.70625	0.000368721	0.143863	M.AD vs M.Normal
ENSG00000226853	AC010894.3	-0.443586	0.575556	-3.68197	0.000400443	0.148354	M.AD vs M.Normal
ENSG00000251442	RP11-792D21.2	0.510579	2.01204	3.6787	0.00040491	0.148354	M.AD vs M.Normal
ENSG00000240907	BX255923.3	-0.555202	1.84615	-3.65171	0.000443605	0.148354	M.AD vs M.Normal
ENSG00000260872	RP11-680G24.5	2.36845	0.911148	7.55131	1.29371e-05	0.0633628	M.Normal.23 vs M.Normal.34
ENSG00000159167	STC1	-2.82926	-0.458325	-8.05556	7.11423e-06	0.0633628	M.Normal.23 vs M.Normal.34
ENSG00000215946	MIR941-1	-2.27078	-0.604035	-7.40523	1.54666e-05	0.0633628	M.Normal.23 vs M.Normal.34
ENSG00000201136	U6	-2.17849	-0.703031	-7.56557	1.27152e-05	0.0633628	M.Normal.23 vs M.Normal.34
ENSG00000197599	CCDC154	-2.11268	2.02776	-6.90301	2.91343e-05	0.0954846	M.Normal.23 vs M.Normal.34
ENSG00000227811	RP4-773A18.4	-1.56448	0.336795	-6.8121	1.85583e-07	0.00304116	M.Normal.33 vs M.Normal.34
ENSG00000260872	RP11-680G24.5	2.66298	1.39932	5.71469	3.61454e-06	0.0296157	M.Normal.33 vs M.Normal.34
ENSG00000261377	RP11-578F21.12	1.96796	3.30296	5.02958	2.39522e-05	0.130835	M.Normal.33 vs M.Normal.34
