# Supplementary material for: Sex specific molecular networks and key drivers of Alzheimer’s disease
Source: Mol Neurodegener. 2023 Jun 20;18:39. doi: 10.1186/s13024-023-00624-5 (PMC10280841; doi:10.1186/s13024-023-00624-5)
Supplement: Supplementary file 3 — Additional file 3: Supplemental Table 3. Jonckheere Trend analysis to identify genes correlated with each clinical trait and APOE genotype in each sex in the PHG of MSBB and the PFC of ROSMAP. Multiple tests were adjusted using the Benjamini–Hochberg’s FDR method. Differences in trend between males and females were assessed as well. A-B) the PHG of MSBB cohort and C-D) the PFC of ROSMAP cohort. E) Intersection among the Jonckheere based DTG signatures in the PHG of the MSBB cohort. F) Intersection of the known AD risk genes and the Jonckheere based DTG signatures in the PHG of the MSBB cohort. [file 13024_2023_624_MOESM3_ESM.xlsx]

## Sheet: Annotation
Trend analysis to identify genes correlated with each clinical trait (Braak stage, CDR, CERAD and plaque density) and APOE genotype (ε23, ε33, ε34) in each sex in the PHG of MSBB (A-B) and the PFC of ROSMAP (C-D). Multiple tests were adjusted using the Benjamini–Hochberg’s (BH) FDR method. Differences in trend between males and females were assessed as well. E) Intersection among the Jonckheere b…
Column Name	Description
*_trend	whether male and female samples present consistent (+) or inconsistent (-) directions of trend correlation with the traits, where * denotes clinical trait or APOE genotype.
*_trend_diff_p.adj	adjusted P value for the difference in trend correlations between sexes.
*_corrdiffcoef	whether male and female samples present consistent (+) or inconsistent (-) signs of the spline regression curves with the traits, where * denotes clinical trait or APOE genotype.
*_spline_p.adj	adjusted P value for the difference in fitted spline regression curves between sexes.
FE	fold enrichment of overlap.

## Sheet: 3A trend_jonckheere_MSBB
GeneID	Braakscore_trend	Braakscore_trend_diff_p.adj	cdr_trend	cdr_trend_diff_p.adj	cerad_trend	cerad_trend_diff_p.adj	plaquemean_trend	plaquemean_trend_diff_p.adj	apoe_trend	apoe_trend_diff_p.adj
ENSG00000210049	-	0.0603871	-	0.874534	-	0.0288632	-	0.0335782	+	0.824285
ENSG00000211459	+	0.924247	+	0.726246	+	0.978652	+	0.893504	-	0.605575
ENSG00000210077	+	0.357921	+	0.485511	-	0.0579851	-	0.0356479	+	0.821563
ENSG00000210082	-	0.762102	+	0.643311	-	0.532765	+	0.905903	-	0.773289
ENSG00000209082	+	0.289869	+	0.795535	+	0.212565	+	0.322851	-	0.211901
ENSG00000198888	-	0.975639	+	0.807746	+	0.96972	+	0.769656	-	0.29239
ENSG00000210100	+	0.591111	+	0.940625	-	0.115821	-	0.270922	+	0.938371
ENSG00000210107	+	0.947249	+	0.923531	-	0.101564	-	0.199691	+	0.779721
ENSG00000210112	+	0.888362	+	0.406083	+	0.571461	+	0.56665	+	0.755219
ENSG00000198763	-	0.68174	+	0.817481	-	0.817839	+	0.673897	-	0.484901
ENSG00000210117	-	0.336401	+	0.885309	-	0.0729699	-	0.266561	+	0.729751
ENSG00000210135	+	0.0296861	+	0.113603	+	0.0420932	-	0.0595261	-	0.000746309
ENSG00000210140	+	0.340027	-	0.628924	+	0.685987	+	0.660371	-	0.49082
ENSG00000210144	+	0.379439	-	0.610201	+	0.72881	+	0.718143	-	0.619548
ENSG00000198804	+	0.914306	+	0.326672	+	0.736321	+	0.686259	-	0.234847
ENSG00000210151	+	0.184803	+	0.550124	+	0.298439	-	0.928479	+	0.997865
ENSG00000210154	+	0.703253	+	0.530393	-	0.544563	+	0.435022	+	0.761598
ENSG00000198712	-	0.917555	-	0.280817	-	0.661672	+	0.78877	-	0.236567
ENSG00000210156	+	0.953744	-	0.0929301	+	0.838294	+	0.952743	-	0.123525
ENSG00000228253	-	0.79257	-	0.355006	-	0.611306	+	0.671067	+	0.969552
ENSG00000198899	+	0.828762	+	0.843415	+	0.854886	+	0.915025	-	0.604074
ENSG00000198938	+	0.768952	-	0.482364	-	0.704995	+	0.786453	-	0.0636436
ENSG00000210164	+	0.936722	+	0.829576	-	0.505831	+	0.618627	-	0.202548
ENSG00000198840	+	0.952542	+	0.629896	+	0.403473	-	0.316864	+	0.429401
ENSG00000210174	-	0.344023	+	0.505181	-	0.119174	-	0.305778	-	0.53551
ENSG00000212907	+	0.942975	+	0.725488	+	0.924157	+	0.713787	-	0.641232
ENSG00000198886	-	0.838841	+	0.771363	+	0.74032	+	0.903155	+	0.485275
ENSG00000210176	+	0.975639	+	0.760787	-	0.578288	-	0.186633	+	0.753912
ENSG00000210184	+	0.874061	+	0.302529	+	0.865283	-	0.434572	-	0.42602
ENSG00000210191	+	0.93924	+	0.313318	-	0.819504	-	0.320977	-	0.304522
ENSG00000198786	-	0.696445	+	0.664943	-	0.742703	+	0.878531	-	0.214391
ENSG00000198695	+	0.661215	+	0.52063	-	0.257496	-	0.257935	-	0.0919351
ENSG00000210194	-	0.449913	+	0.495069	+	0.872019	-	0.548087	-	0.223927
ENSG00000198727	+	0.687816	+	0.626287	+	0.894488	+	0.782605	-	0.209348
ENSG00000210195	+	0.21239	-	0.0218775	+	0.0830275	+	0.271349	-	0.293395
ENSG00000210196	+	0.619	+	0.412902	+	0.73953	+	0.755895	-	0.599677
ENSG00000230724	+	0.0885602	+	0.315213	+	0.0446027	-	0.211958	+	0.744229
ENSG00000177951	-	0.0175163	-	0.000811879	-	0.000653061	-	0.00196623	+	0.99653
ENSG00000177947	-	0.0247598	-	0.0437808	-	0.000705832	-	0.0135892	+	0.24959
ENSG00000232495	+	0.115528	+	0.0418436	-	0.0656308	-	0.0538409	+	0.904875
ENSG00000254559	-	0.010199	-	0.0098395	-	0.00413676	-	0.0182194	+	0.614479
ENSG00000177963	+	0.84254	-	0.0481796	+	0.501367	+	0.996177	+	0.618528
ENSG00000142082	-	0.368996	-	0.265791	+	0.370445	+	0.888046	-	0.421226
ENSG00000185627	+	0.718479	+	0.826834	+	0.76744	+	0.887014	+	0.960296
ENSG00000142102	+	0.140006	+	0.0161254	+	0.250993	+	0.455063	+	0.297247
ENSG00000185201	+	0.564822	+	0.0975924	+	0.101734	+	0.337351	-	0.219171
ENSG00000254910	+	0.0801514	+	0.0626076	+	0.0428539	+	0.111966	-	0.0422753
ENSG00000185885	+	0.492998	+	0.107553	+	0.0592528	-	0.106097	-	0.148655
ENSG00000142089	+	0.102331	+	0.0550603	+	0.0108868	+	0.178892	-	0.193565
ENSG00000182272	+	0.0632519	+	0.0168852	+	0.617735	-	0.722471	-	0.487011
ENSG00000184363	+	0.0692942	+	0.551966	+	0.807544	+	0.413037	+	0.99653
ENSG00000185187	+	0.248683	+	0.0477326	+	0.16052	+	0.767649	+	0.894693
ENSG00000174915	+	0.0855403	+	0.0114518	+	0.119859	+	0.575097	-	0.646968
ENSG00000023191	+	0.136982	+	0.0185546	+	0.20695	+	0.46368	-	0.194555
ENSG00000254739	+	0.421161	+	0.0921508	+	0.960748	+	0.557995	+	0.601687
ENSG00000174775	+	0.252652	-	0.217558	+	0.548427	+	0.988013	+	0.919054
ENSG00000161328	+	0.163485	+	0.0736881	+	0.832052	+	0.723184	+	0.897774
ENSG00000185522	+	0.65497	+	0.0420182	+	0.579602	+	0.648438	-	0.410416
ENSG00000254815	+	0.85558	+	0.228919	+	0.96396	+	0.92577	-	0.405768
ENSG00000099849	+	0.206254	-	0.0697087	+	0.816419	+	0.585259	+	0.355066
ENSG00000247095	-	0.224864	+	0.280823	-	0.30502	-	0.750908	+	0.329925
ENSG00000070047	+	0.248925	+	0.0124272	+	0.0785458	+	0.479699	-	0.404666
ENSG00000185507	+	0.0482175	+	0.00299301	+	0.0171556	+	0.164907	-	0.100321
ENSG00000099834	+	0.56873	+	0.394926	+	0.106451	+	0.921048	-	0.550469
ENSG00000069696	+	0.474988	+	0.259071	+	0.276093	+	0.912338	-	0.657142
ENSG00000177030	-	0.494349	+	0.262945	+	0.713775	-	0.132536	+	0.441478
ENSG00000255158	+	0.770312	+	0.90412	+	0.895817	+	0.691994	+	0.969264
ENSG00000177106	+	0.0143064	-	0.00013411	-	0.00901819	+	0.244744	-	0.0754924
ENSG00000177042	+	0.00586284	-	0.00366614	-	0.0241677	-	0.0712627	+	0.670196
ENSG00000177156	+	0.239877	-	0.188558	+	0.487038	-	0.75445	-	0.195268
ENSG00000177225	+	0.327597	+	0.120977	+	0.712793	+	0.978633	-	0.583683
ENSG00000255284	+	0.0268391	+	0.0123965	-	0.0565629	+	0.365153	+	0.580961
ENSG00000177236	-	0.0974811	+	0.0466956	-	0.167564	-	0.39439	+	0.678699
ENSG00000255142	+	0.469079	+	0.0594134	+	0.812896	+	0.665963	+	0.930173
ENSG00000184524	+	0.578357	+	0.229047	+	0.598424	+	0.267284	+	0.553361
ENSG00000177542	+	0.879015	+	0.713394	+	0.840702	+	0.196138	+	0.555447
ENSG00000177595	+	0.0227275	+	0.000381367	+	0.0198109	-	0.0570939	-	0.013005
ENSG00000177600	-	0.00641462	-	0.0560663	-	0.0470966	-	0.331376	+	0.971366
ENSG00000177666	+	0.117903	+	0.0481796	+	0.11859	+	0.800084	-	0.426664
ENSG00000255108	+	0.0252295	+	0.102906	+	0.209863	+	0.967743	-	0.776708
ENSG00000177685	+	0.323824	+	0.0103826	+	0.309319	+	0.211958	-	0.40767
ENSG00000177697	+	0.285892	+	0.0107499	+	0.153626	+	0.459613	-	0.915332
ENSG00000177700	-	0.0479771	+	0.0160335	-	0.0603199	-	0.337351	+	0.850539
ENSG00000214063	+	0.107772	+	0.148264	+	0.0775291	+	0.296105	+	0.750052
ENSG00000250397	+	0.478669	+	0.88853	+	0.610141	+	0.875385	+	0.822398
ENSG00000177830	+	0.829516	-	0.345108	+	0.984654	+	0.511082	+	0.634251
ENSG00000183020	+	0.588309	-	0.319244	+	0.996588	+	0.359667	+	0.661481
ENSG00000184956	+	0.510349	+	0.426686	+	0.587837	+	0.124208	-	0.110258
ENSG00000254872	-	0.323683	+	0.12438	+	0.168629	-	0.0264015	-	0.0564576
ENSG00000117983	-	0.254322	+	0.169928	-	0.108033	-	0.578738	-	0.499502
ENSG00000078902	+	0.498709	+	0.865655	+	0.543147	+	0.163146	+	0.374066
ENSG00000267950	+	0.978099	-	0.755682	+	0.861468	+	0.164958	+	0.685146
ENSG00000255153	-	0.00385323	-	0.00576845	-	0.00191419	-	0.0033616	-	0.371752
ENSG00000174672	-	0.470198	-	0.0526306	+	0.361234	+	0.771302	+	0.87541
ENSG00000182208	+	0.793571	-	0.113131	-	0.444163	-	0.436037	+	0.679404
ENSG00000184545	+	0.666644	+	0.431481	+	0.644463	-	0.782732	-	0.528474
ENSG00000233930	+	0.730424	-	0.599564	+	0.622099	+	0.85828	-	0.0989763
ENSG00000205869	+	0.337426	+	0.693574	+	0.804245	+	0.85828	-	0.452867
ENSG00000205867	+	0.517449	-	0.274496	+	0.540189	+	0.893698	-	0.0313455
ENSG00000244242	+	0.876137	-	0.068796	+	0.418184	+	0.878943	-	0.617065
ENSG00000250644	-	0.028404	-	0.0145253	-	0.00267291	-	0.0281692	-	0.248025
ENSG00000117984	+	0.0332871	+	0.011068	-	0.00697615	-	0.051734	-	0.362847
ENSG00000235027	+	0.0142852	+	0.0340528	-	0.0131761	-	0.0791637	+	0.454152
ENSG00000229512	+	0.0689752	+	0.0840542	+	0.0560894	+	0.32586	+	0.958599
ENSG00000265587	-	0.0918972	-	0.916358	-	0.143751	+	0.702231	-	0.572562
ENSG00000130592	+	0.365934	+	0.168756	+	0.200939	+	0.0967369	-	0.142244
ENSG00000214026	-	0.0670956	-	0.842137	+	0.851275	+	0.947259	-	0.180515
ENSG00000226416	+	0.912958	+	0.598228	-	0.439373	-	0.135917	+	0.864655
ENSG00000130600	-	0.719724	-	0.36597	+	0.676542	+	0.837984	+	0.6295
ENSG00000167244	+	0.110447	+	0.463488	+	0.184162	+	0.400857	+	0.918544
ENSG00000240801	+	0.0572466	+	0.0586106	+	0.0561894	+	0.298387	+	0.33318
ENSG00000129965	+	0.014157	+	0.392035	+	0.0493355	+	0.127257	+	0.866791
ENSG00000110665	+	0.0993831	-	0.0211356	-	0.281367	-	0.221431	-	0.697109
ENSG00000064201	+	0.0612177	+	0.12438	+	0.210789	+	0.724429	-	0.471254
ENSG00000238184	+	0.120921	+	0.483486	+	0.250219	+	0.914104	-	0.112723
ENSG00000110651	+	0.116464	+	0.0604722	+	0.0635831	+	0.345003	+	0.253989
ENSG00000184281	-	0.039417	-	8.25654e-05	-	0.000641643	-	0.00389844	-	0.0183375
ENSG00000053918	+	0.0966063	+	0.0098395	+	0.140871	+	0.352227	-	0.226637
ENSG00000269821	+	0.564396	+	0.0801969	+	0.75413	+	0.593622	+	0.378786
ENSG00000129757	-	0.0130246	-	0.00474756	-	0.0347462	-	0.0295077	-	0.0033502
ENSG00000110628	+	0.634312	-	0.487776	+	0.983873	+	0.580812	-	0.68939
ENSG00000205531	-	0.847061	+	0.966379	+	0.589116	-	0.533813	-	0.234923
ENSG00000224636	+	0.48608	-	0.0894935	+	0.485986	+	0.736819	+	0.989669
ENSG00000207008	+	0.981351	+	0.972837	+	0.95755	-	0.735703	+	0.882533
ENSG00000183562	+	0.599384	+	0.310752	+	0.422029	+	0.933806	+	0.644594
ENSG00000110619	-	0.00576294	-	0.00022512	-	0.000273833	-	0.013562	-	0.0449175
ENSG00000247473	+	0.212907	-	0.0340528	+	0.0361185	+	0.424645	-	0.0806872
ENSG00000021762	+	0.165979	+	0.0255124	-	0.0813561	-	0.376271	-	0.356413
ENSG00000005801	+	0.126191	+	0.0169255	+	0.437461	+	0.998038	-	0.792797
ENSG00000223756	-	0.767648	+	0.772541	+	0.747882	-	0.492918	-	0.223675
ENSG00000255367	+	0.336401	-	0.312796	+	0.775851	+	0.897228	+	0.563215
ENSG00000129749	+	0.987798	+	0.378211	+	0.769131	+	0.877919	-	0.186775
ENSG00000110713	+	0.81133	+	0.512064	+	0.0179975	+	0.0101559	+	0.170604
ENSG00000148985	-	0.408593	+	0.425971	+	0.952833	+	0.895908	+	0.48704
ENSG00000250404	+	0.838882	+	0.969753	+	0.92827	+	0.577154	-	0.232132
ENSG00000177105	+	0.0276252	+	0.0630316	+	0.0330239	+	0.147949	+	0.0956952
ENSG00000228661	-	0.133851	-	0.520456	-	0.0559406	+	0.0929521	+	0.590749
ENSG00000167323	+	0.850616	+	0.933931	-	0.619388	-	0.231889	+	0.776823
ENSG00000229368	-	0.197902	-	0.731038	+	0.103772	+	0.0388762	+	0.840121
ENSG00000263421	+	0.544128	+	0.442209	+	0.788827	-	0.843202	-	0.813718
ENSG00000167325	+	0.601884	+	0.737406	+	0.889479	+	0.904924	+	0.78041
ENSG00000255276	+	0.946557	+	0.358344	+	0.836727	+	0.660371	-	0.554109
ENSG00000132109	+	0.313624	+	0.219145	+	0.100634	+	0.112863	-	0.16123
ENSG00000167333	+	0.3302	+	0.405211	+	0.895323	-	0.893698	+	0.861512
ENSG00000244734	+	0.525078	+	0.864714	+	0.79053	+	0.739306	-	0.878144
ENSG00000196565	+	0.889929	+	0.389267	-	0.617503	+	0.782414	-	0.651604
ENSG00000167355	-	0.406313	-	0.69304	-	0.477786	-	0.353175	+	0.152865
ENSG00000121236	+	0.121133	+	0.828438	+	0.648611	+	0.240597	-	0.0723937
ENSG00000258588	+	0.16247	+	0.90412	+	0.36482	+	0.143277	-	0.0599776
ENSG00000258659	+	0.28629	+	0.897824	+	0.439981	+	0.13487	-	0.0858412
ENSG00000132256	+	0.201974	+	0.473365	+	0.0920687	+	0.158593	-	0.0440225
ENSG00000132274	+	0.576912	+	0.70907	+	0.268942	+	0.219464	-	0.156873
ENSG00000267940	-	0.0265299	-	0.0672736	-	0.061992	-	0.0404583	-	0.251833
ENSG00000180878	-	0.148434	-	0.307959	-	0.115617	-	0.101686	-	0.412287
ENSG00000051009	+	0.22898	-	0.875126	+	0.246087	+	0.0250934	+	0.835925
ENSG00000132259	+	0.544128	+	0.381435	+	0.814427	-	0.926641	+	0.433241
ENSG00000110148	+	0.201232	+	0.229008	+	0.136676	+	0.0596262	+	0.470987
ENSG00000170955	+	0.302405	-	0.108332	-	0.387452	+	0.38497	-	0.304949
ENSG00000166311	-	0.00139825	-	0.00149181	-	0.00498058	-	0.133478	-	0.118268
ENSG00000166313	+	0.660643	+	0.148741	+	0.710224	+	0.878556	+	0.903729
ENSG00000110169	-	0.25762	-	0.0408734	-	0.0545435	-	0.230793	-	0.136002
ENSG00000110171	+	0.882275	+	0.165297	+	0.964445	+	0.649094	+	0.464129
ENSG00000132254	+	0.855698	+	0.127999	+	0.593003	+	0.793837	+	0.426115
ENSG00000132286	+	0.191085	+	0.278505	+	0.890082	+	0.657278	-	0.290696
ENSG00000265264	-	0.365698	-	0.00211851	-	0.00249701	-	0.0820533	-	0.0854374
ENSG00000254595	+	0.288299	-	0.0639935	-	0.00780854	-	0.0264015	-	0.0141718
ENSG00000179532	+	0.36215	+	0.0783612	+	0.0105251	+	0.293171	-	0.0395295
ENSG00000132275	+	0.294383	+	0.237674	+	0.0334475	+	0.149465	-	0.260698
ENSG00000254400	+	0.187973	-	0.0107809	+	0.231836	-	0.270061	-	0.0895954
ENSG00000166333	+	0.0733579	+	0.00897174	+	0.0559421	+	0.040471	-	0.327177
ENSG00000166337	+	0.0637735	-	0.00244707	+	0.0501614	-	0.0510382	+	0.426412
ENSG00000254641	+	0.118723	+	0.00905884	+	0.0797179	+	0.038425	+	0.643586
ENSG00000166340	+	0.230911	+	0.211784	+	0.192773	+	0.333086	+	0.915332
ENSG00000255680	-	0.344568	+	0.203346	-	0.274298	+	0.78877	+	0.925756
ENSG00000166341	+	0.134415	+	0.00616497	+	0.118817	+	0.743203	-	0.604973
ENSG00000255390	+	0.32203	+	0.117744	+	0.98908	+	0.98047	-	0.759667
ENSG00000255410	+	0.180696	+	0.0043563	+	0.280013	+	0.595529	-	0.415122
ENSG00000158042	+	0.233063	+	0.508966	+	0.191675	+	0.34106	+	0.272094
ENSG00000254838	-	0.0617043	-	0.02616	-	0.0194789	-	0.23691	-	0.280831
ENSG00000254781	+	0.014157	+	0.119078	-	0.000693541	-	0.000624355	-	0.277106
ENSG00000184933	+	0.424595	+	0.53565	+	0.193974	+	0.33725	+	0.75977
ENSG00000178358	+	0.486286	-	0.206601	+	0.19446	+	0.0593574	-	0.619172
ENSG00000149054	+	0.00568409	+	0.0447765	+	0.00761865	+	0.0133675	+	0.123809
ENSG00000149050	+	0.17288	+	0.0405183	+	0.19622	-	0.279803	-	0.635597
ENSG00000158077	+	0.836283	-	0.869475	-	0.518089	-	0.913957	+	0.728321
ENSG00000170743	+	0.372234	+	0.28038	+	0.530779	+	0.629298	+	0.516314
ENSG00000251364	+	0.629898	+	0.624475	+	0.954896	+	0.910947	-	0.185316
ENSG00000183801	+	0.659496	+	0.464688	+	0.694655	+	0.491517	+	0.433183
ENSG00000166387	+	0.0944838	+	0.686156	+	0.259991	+	0.192681	+	0.372057
ENSG00000166394	-	0.0221836	-	0.189169	+	0.013539	+	0.0131276	+	0.232459
ENSG00000183378	+	0.75297	+	0.379455	+	0.661555	+	0.97692	-	0.29032
ENSG00000175390	-	0.0221836	+	0.303725	+	0.0772835	+	0.162781	+	0.607417
ENSG00000166402	-	0.043793	-	0.214907	-	0.0320945	-	0.0249741	-	0.0369009
ENSG00000254921	-	0.323824	+	0.545524	+	0.2976	-	0.1794	-	0.089586
ENSG00000248332	+	0.897052	+	0.666168	+	0.954753	+	0.455498	+	0.607742
ENSG00000166405	+	0.150539	+	0.00567411	+	0.0706092	+	0.289723	+	0.449234
ENSG00000166407	-	0.122987	-	0.0509591	-	0.0195958	-	0.000566858	+	0.681961
ENSG00000130413	+	0.510489	+	0.648792	+	0.917956	+	0.676276	+	0.63942
ENSG00000166436	-	0.424843	+	0.787128	-	0.69579	-	0.650147	-	0.297406
ENSG00000166441	+	0.239029	-	0.456879	+	0.720248	+	0.914754	-	0.561025
ENSG00000200983	+	0.977236	-	0.876865	+	0.872369	-	0.678166	+	0.267677
ENSG00000166444	+	0.154927	+	0.124521	+	0.107059	+	0.806985	+	0.666239
ENSG00000254665	+	0.0783883	+	0.088005	+	0.0115986	+	0.270065	-	0.446031
ENSG00000255159	+	0.882275	+	0.113388	+	0.983841	+	0.996562	+	0.427329
ENSG00000166452	+	0.475557	+	0.564474	+	0.859335	+	0.704441	-	0.129362
ENSG00000176029	+	0.0144497	+	0.737386	+	0.0681275	+	0.2132	-	0.222996
ENSG00000175348	+	0.784231	+	0.314493	-	0.692454	+	0.614464	+	0.963844
ENSG00000254860	+	0.407057	+	0.462839	+	0.346303	-	0.0315032	-	0.227973
ENSG00000175352	+	0.240057	+	0.657931	+	0.18807	+	0.30429	-	0.0702457
ENSG00000253973	-	0.568616	+	0.822244	+	0.79873	+	0.31478	-	0.019901
ENSG00000175356	+	0.605026	+	0.674249	+	0.893045	+	0.890789	-	0.148873
ENSG00000184014	+	0.0772938	+	0.069495	+	0.237517	+	0.238343	+	0.123463
ENSG00000255097	+	0.346687	+	0.883714	+	0.555634	+	0.492383	-	0.572562
ENSG00000166471	-	0.0401487	+	0.307018	-	0.024248	-	0.498174	-	0.238457
ENSG00000205339	+	0.0621672	+	0.212746	+	0.064508	+	0.512128	+	0.7886
ENSG00000201998	+	0.518225	-	0.926769	+	0.995565	-	0.523929	-	0.100334
ENSG00000254397	+	0.649853	-	0.651268	+	0.560079	+	0.427806	+	0.435614
ENSG00000268403	+	0.891743	+	0.505342	-	0.445604	+	0.909928	-	0.0397132
ENSG00000166478	-	0.0645952	+	0.826879	+	0.221903	+	0.0370993	-	0.0266338
ENSG00000166483	+	0.197345	+	0.577424	+	0.747008	+	0.578317	+	0.617818
ENSG00000239470	+	0.134828	-	0.0642962	-	0.111124	-	0.724409	+	0.899869
ENSG00000133789	+	0.13085	+	0.470026	+	0.399346	+	0.255764	+	0.705901
ENSG00000246273	+	0.155413	+	0.805254	+	0.0502762	+	0.134696	+	0.0666838
ENSG00000133812	+	0.523165	+	0.176431	+	0.646034	+	0.649094	+	0.172167
ENSG00000255476	+	0.269689	+	0.254988	+	0.349767	+	0.7284	+	0.361354
ENSG00000254765	+	0.397169	+	0.214545	+	0.592993	+	0.797039	+	0.753286
ENSG00000254865	+	0.363967	-	0.0125383	+	0.2544	+	0.838604	+	0.452738
ENSG00000254719	+	0.643404	+	0.857832	+	0.933427	-	0.418091	+	0.854164
ENSG00000148926	+	0.813943	-	0.159187	-	0.263401	+	0.526174	+	0.327313
ENSG00000133805	+	0.965468	+	0.924404	+	0.971325	+	0.70565	+	0.206725
ENSG00000255823	+	0.364323	+	0.274536	+	0.428378	+	0.88955	+	0.688938
ENSG00000110315	-	0.977555	-	0.202492	+	0.708854	+	0.820478	+	0.825826
ENSG00000177112	+	0.883828	+	0.462839	+	0.47518	+	0.919873	+	0.449969
ENSG00000133800	-	0.429314	+	0.304421	-	0.337268	+	0.639084	+	0.669725
ENSG00000072952	+	0.93924	+	0.427572	+	0.696081	+	0.926367	+	0.293436
ENSG00000198730	+	0.677989	+	0.447897	-	0.545833	+	0.980934	+	0.555321
ENSG00000255125	+	0.930966	-	0.0525355	-	0.309024	+	0.525629	+	0.532078
ENSG00000110321	+	0.565786	+	0.618864	+	0.724436	-	0.632379	+	0.783196
ENSG00000238622	+	0.792077	-	0.0583337	-	0.44259	+	0.685551	-	0.483376
ENSG00000246308	+	0.0390799	-	0.0946336	-	0.0196035	-	0.0898333	-	0.000423128
ENSG00000236287	-	0.558426	+	0.780545	+	0.438256	-	0.0702342	+	0.168478
ENSG00000247271	+	0.372924	+	0.740079	+	0.438872	+	0.162472	+	0.992517
ENSG00000110328	+	0.712852	+	0.439987	+	0.624471	+	0.83851	+	0.60578
ENSG00000254598	+	0.112612	-	0.0237961	+	0.241785	-	0.340168	-	0.359987
ENSG00000255351	+	0.229505	-	0.0103944	-	0.0856864	-	0.0749073	-	0.0267615
ENSG00000255462	+	0.394958	+	0.526028	+	0.279012	+	0.865151	+	0.654658
ENSG00000170242	+	0.453274	+	0.882656	+	0.406767	+	0.150852	+	0.146736
ENSG00000050165	+	0.43554	+	0.28248	+	0.46693	+	0.938342	+	0.979448
ENSG00000133816	+	0.291603	+	0.930857	+	0.986747	+	0.459921	+	0.468753
ENSG00000254680	+	0.374422	+	0.935159	+	0.984654	-	0.267878	-	0.791335
ENSG00000197702	+	0.852177	+	0.608799	+	0.880464	+	0.886255	+	0.927415
ENSG00000187079	+	0.3582	+	0.563161	+	0.321029	+	0.29407	+	0.771168
ENSG00000251381	-	0.654881	+	0.702784	-	0.337268	-	0.513904	-	0.260282
ENSG00000133794	+	0.7008	+	0.884369	+	0.625746	+	0.760626	-	0.891513
ENSG00000148925	+	0.0880603	+	0.191986	+	0.0852229	+	0.343536	-	0.208939
ENSG00000197601	-	0.186402	+	0.0381089	-	0.129698	+	0.968934	+	0.966829
ENSG00000152268	-	0.30706	+	0.78943	+	0.769399	+	0.416213	-	0.820941
ENSG00000254418	-	0.122574	+	0.19723	-	0.0988825	-	0.263169	+	0.919034
ENSG00000133818	+	0.653032	-	0.258619	+	0.559773	+	0.902299	-	0.660269
ENSG00000129083	+	0.187764	+	0.195208	+	0.455668	-	0.689282	+	0.951011
ENSG00000129084	+	0.486431	+	0.428131	+	0.473245	+	0.906859	+	0.867963
ENSG00000256206	+	0.598977	+	0.582292	+	0.615401	+	0.983847	+	0.928813
ENSG00000152270	-	0.0899805	+	0.339589	+	0.219536	+	0.64969	-	0.687745
ENSG00000255040	+	0.81346	-	0.0525732	+	0.825992	+	0.977782	+	0.298125
ENSG00000186104	+	0.519874	+	0.0226625	+	0.930517	+	0.902939	+	0.63215
ENSG00000110693	+	0.807188	+	0.231052	+	0.639328	+	0.641625	-	0.152865
ENSG00000110696	+	0.600862	+	0.302453	+	0.475555	+	0.912207	-	0.793046
ENSG00000166689	+	0.255486	+	0.32783	+	0.622436	+	0.71093	+	0.495343
ENSG00000244398	+	0.597422	+	0.0861291	+	0.187063	+	0.336605	-	0.238922
ENSG00000110700	+	0.975275	+	0.848712	+	0.851766	+	0.509704	+	0.829682
ENSG00000011405	-	0.221796	-	0.0447415	-	0.070009	+	0.777585	+	0.487153
ENSG00000070081	-	0.0625469	-	0.0218566	-	0.0119347	-	0.305578	-	0.0143973
ENSG00000188211	+	0.116416	+	0.455415	+	0.634595	+	0.519721	-	0.0495383
ENSG00000260196	+	0.273685	+	0.628924	+	0.955391	+	0.753226	-	0.269516
ENSG00000187486	+	0.318116	-	0.0263209	+	0.0721999	+	0.383743	+	0.871049
ENSG00000006071	+	0.616838	-	0.632106	+	0.991978	+	0.468756	+	0.885565
ENSG00000255035	+	0.429914	+	0.631753	+	0.638908	+	0.990504	+	0.648796
ENSG00000006611	-	0.0150756	-	0.0335198	+	0.146549	+	0.260277	-	0.0587668
ENSG00000188162	-	0.22745	+	0.454235	+	0.254307	+	0.207595	-	0.48
ENSG00000129159	-	0.411235	-	0.438785	+	0.675201	+	0.741052	-	0.340144
ENSG00000129158	+	0.728466	+	0.697929	+	0.749591	+	0.879632	+	0.398368
ENSG00000255448	+	0.974166	+	0.441891	+	0.506064	+	0.833231	+	0.137385
ENSG00000129167	-	0.601373	-	0.520398	+	0.984027	-	0.935276	+	0.865056
ENSG00000166788	+	0.622423	+	0.321034	+	0.551847	-	0.157687	-	0.417891
ENSG00000110756	+	0.822455	+	0.703441	+	0.954642	+	0.591973	+	0.488426
ENSG00000110768	+	0.0832614	+	0.0593287	+	0.141957	+	0.854456	+	0.872641
ENSG00000134333	+	0.624919	+	0.833112	+	0.71963	+	0.972439	-	0.191933
ENSG00000166800	-	0.255216	-	0.0318903	-	0.509864	-	0.557583	+	0.810738
ENSG00000074319	+	0.341146	+	0.256366	+	0.246503	+	0.0834322	+	0.84008
ENSG00000256464	+	0.879334	+	0.634131	+	0.855055	-	0.359082	+	0.870274
ENSG00000256588	+	0.445697	-	0.492492	+	0.564145	+	0.78877	+	0.792797
ENSG00000151116	+	0.859351	-	0.593554	+	0.947675	+	0.477764	+	0.894253
ENSG00000256282	+	0.241476	+	0.0919047	+	0.142376	+	0.578503	-	0.437148
ENSG00000247595	+	0.328036	+	0.2234	+	0.981493	+	0.928449	+	0.0978028
ENSG00000179119	-	0.014157	-	0.123306	-	0.0461605	-	0.122987	-	0.137174
ENSG00000151117	+	0.46089	+	0.622323	+	0.291688	+	0.608142	-	0.474001
ENSG00000179057	-	0.499454	-	0.128793	+	0.565639	+	0.950339	+	0.847341
ENSG00000254966	+	0.638612	-	0.134815	-	0.438912	+	0.939431	-	0.648527
ENSG00000110786	+	0.0823793	+	0.794187	+	0.372616	+	0.263815	+	0.157864
ENSG00000177054	+	0.0857388	+	0.197496	+	0.0900529	+	0.677865	-	0.454649
ENSG00000166833	+	0.151415	+	0.0379033	+	0.00437319	+	0.126415	+	0.790661
ENSG00000255270	+	0.568493	+	0.333752	+	0.925213	+	0.862788	+	0.651526
ENSG00000255043	+	0.684763	+	0.402729	+	0.9945	+	0.970939	-	0.288935
ENSG00000254622	+	0.395346	+	0.405303	+	0.204692	+	0.183197	-	0.254388
ENSG00000254542	+	0.867778	+	0.942363	-	0.139292	+	0.361925	+	0.905963
ENSG00000254453	+	0.18445	+	0.00800928	+	0.0104703	+	0.233526	+	0.917216
ENSG00000254894	+	0.333845	+	0.356399	+	0.0551351	+	0.273095	+	0.810738
ENSG00000109854	-	0.470649	-	0.0428631	-	0.137647	-	0.0234511	+	0.0408237
ENSG00000185238	-	0.0639679	-	0.0034114	-	0.0604563	+	0.792504	+	0.830383
ENSG00000165970	+	0.0449033	+	0.726126	-	0.0749654	-	0.00813619	-	0.0596617
ENSG00000165973	+	0.243762	+	0.57157	+	0.127298	+	0.379459	+	0.368044
ENSG00000255167	+	0.630383	+	0.124705	+	0.463337	+	0.67024	+	0.720192
ENSG00000225477	+	0.1598	+	0.379094	+	0.0404986	+	0.147949	+	0.204471
ENSG00000171714	+	0.0497994	+	0.288133	+	0.0804354	+	0.614396	-	0.213529
ENSG00000255372	+	0.119975	+	0.448177	+	0.232941	+	0.486103	+	0.573591
ENSG00000091664	+	0.113613	+	0.279588	+	0.0406857	+	0.160809	+	0.357488
ENSG00000183161	+	0.785187	+	0.880745	+	0.486268	-	0.90306	+	0.847635
ENSG00000229387	+	0.448371	+	0.894099	+	0.978491	+	0.771855	+	0.790491
ENSG00000148935	+	0.204237	+	0.916358	+	0.191097	+	0.760186	+	0.969359
ENSG00000198168	+	0.384718	+	0.237705	+	0.0885269	+	0.810676	-	0.797608
ENSG00000246225	-	0.035919	-	0.377674	-	0.0306987	-	0.232582	-	0.118964
ENSG00000255418	-	0.0143064	-	0.328037	-	0.00189557	-	0.0193836	-	0.248486
ENSG00000187398	-	0.0565809	-	0.000503285	-	8.80016e-06	-	0.000305296	-	0.0115497
ENSG00000134343	+	0.0794836	+	0.0130833	+	0.00381223	+	0.0215486	-	0.0100524
ENSG00000169550	+	0.0555192	+	0.00369568	+	0.000237736	+	0.00900543	-	0.011253
ENSG00000148942	-	0.00574578	-	0.033825	-	0.00170165	-	0.0356407	-	0.162481
ENSG00000176971	+	0.253762	+	0.841814	+	0.679121	+	0.314292	-	0.554875
ENSG00000129151	+	0.914554	+	0.491859	+	0.703104	+	0.628772	+	0.742755
ENSG00000109881	+	0.343596	+	0.169903	+	0.0265916	+	0.0965897	-	0.027603
ENSG00000205213	+	0.824221	+	0.207413	+	0.899701	+	0.920251	+	0.948613
ENSG00000254862	+	0.502524	+	0.275304	+	0.978968	+	0.9885	+	0.845135
ENSG00000148943	-	0.0430506	+	0.0804333	-	0.0260634	-	0.440047	-	0.078329
ENSG00000245573	+	0.553027	+	0.210084	+	0.473912	+	0.704519	+	0.963385
ENSG00000176697	+	0.240207	+	0.135992	+	0.18053	+	0.0869205	+	0.438369
ENSG00000224411	+	0.61007	+	0.919739	+	0.395676	+	0.719555	-	0.537235
ENSG00000169519	+	0.023577	+	0.00623488	+	0.0128351	+	0.508353	-	0.370745
ENSG00000261340	+	0.377527	+	0.153466	+	0.0443722	+	0.120526	+	0.269696
ENSG00000182255	+	0.226388	+	0.0597563	+	0.0124101	+	0.0302416	-	0.0295489
ENSG00000152219	+	0.110678	+	0.0946053	+	0.07277	+	0.235499	-	0.518495
ENSG00000066382	+	0.014157	+	0.0701718	+	0.00358055	+	0.0201369	-	0.0154947
ENSG00000170959	-	0.450437	+	0.78763	+	0.995538	+	0.873879	+	0.471254
ENSG00000170946	+	0.126483	-	0.00183037	-	0.00210925	-	0.12797	-	0.105767
ENSG00000148950	+	0.278601	+	0.0458037	+	0.169802	+	0.693195	+	0.711804
ENSG00000109911	+	0.656378	-	0.0685417	+	0.572632	+	0.671932	-	0.456626
ENSG00000228061	+	0.578769	+	0.654961	+	0.951838	+	0.404755	-	0.114759
ENSG00000203504	+	0.943909	+	0.427679	+	0.956189	+	0.632098	+	0.715011
ENSG00000007372	+	0.492422	+	0.732036	+	0.874781	+	0.456809	+	0.540092
ENSG00000049449	+	0.844752	-	0.278704	+	0.745521	+	0.735856	-	0.457283
ENSG00000255252	+	0.969812	+	0.992389	+	0.677402	+	0.936073	+	0.918544
ENSG00000149100	+	0.474988	+	0.0578519	+	0.127571	+	0.354629	-	0.140878
ENSG00000186714	+	0.62347	+	0.0107512	+	0.139672	+	0.473718	-	0.0933657
ENSG00000135378	+	0.557571	+	0.763934	+	0.876871	+	0.988013	+	0.929356
ENSG00000060749	+	0.827783	+	0.0562422	+	0.819975	+	0.745612	+	0.684925
ENSG00000121690	+	0.769822	+	0.703179	+	0.939582	+	0.518446	+	0.161129
ENSG00000176148	+	0.73923	+	0.889761	+	0.755574	+	0.750794	+	0.369807
ENSG00000213713	+	0.90126	+	0.918249	+	0.548687	+	0.235559	+	0.958599
ENSG00000176102	+	0.346293	+	0.345396	+	0.35206	+	0.717842	-	0.380679
ENSG00000110422	+	0.731315	+	0.996999	+	0.781179	+	0.270675	+	0.678502
ENSG00000223134	+	0.291172	-	0.0169686	+	0.0419024	+	0.0351697	+	0.156873
ENSG00000254537	-	0.0873051	-	0.154996	-	0.710076	+	0.760214	-	0.187305
ENSG00000110427	+	0.356458	+	0.947066	+	0.733258	+	0.735899	+	0.428387
ENSG00000255202	+	0.373717	+	0.99246	+	0.500518	+	0.548737	+	0.248411
ENSG00000085063	+	0.408189	-	0.4537	+	0.129335	+	0.125115	-	0.360856
ENSG00000254549	+	0.124862	+	0.419692	+	0.093469	+	0.0844521	-	0.274647
ENSG00000110429	+	0.146837	+	0.0358969	+	0.137523	+	0.883577	-	0.567003
ENSG00000135363	+	0.161084	+	0.929345	+	0.477786	+	0.677882	-	0.62595
ENSG00000135387	+	0.986723	+	0.554741	+	0.989883	+	0.526451	+	0.837002
ENSG00000135372	-	0.292857	-	0.355539	-	0.0919171	+	0.932389	+	0.935219
ENSG00000166016	+	0.534384	+	0.25624	+	0.450315	+	0.508947	-	0.24085
ENSG00000121691	+	0.414224	+	0.801975	+	0.746463	+	0.147949	+	0.19044
ENSG00000135373	-	0.0595784	-	0.123643	-	0.308986	-	0.0648293	+	0.346201
ENSG00000149089	-	0.201504	-	0.646235	+	0.593153	+	0.249648	-	0.0318969
ENSG00000110435	+	0.47295	+	0.959917	+	0.632827	+	0.918148	+	0.929761
ENSG00000026508	+	0.0809158	+	0.109997	+	0.0525252	+	0.061733	-	0.0493179
ENSG00000255443	+	0.116416	+	0.240652	+	0.0809952	+	0.0944312	-	0.0599776
ENSG00000110436	-	0.0604639	-	0.00375594	-	0.00928298	-	0.0432114	-	0.110932
ENSG00000255004	-	0.128212	-	0.00521193	-	0.0212041	-	0.109877	-	0.65161
ENSG00000215380	-	0.410199	-	0.163602	-	0.203845	-	0.105144	+	0.813718
ENSG00000255542	+	0.64541	-	0.517173	+	0.249802	+	0.128418	-	0.160807
ENSG00000149090	-	0.563554	+	0.745998	+	0.735353	+	0.736164	+	0.874931
ENSG00000179431	+	0.899878	-	0.872598	-	0.398006	-	0.230303	+	0.38272
ENSG00000166326	+	0.964075	+	0.624928	+	0.962842	+	0.912207	+	0.716412
ENSG00000261355	+	0.20698	+	0.724854	+	0.74032	+	0.505079	+	0.83194
ENSG00000179241	+	0.101796	+	0.34317	+	0.00621796	+	0.00568132	+	0.368641
ENSG00000254672	+	0.401007	+	0.416588	+	0.577083	+	0.445971	+	0.958567
ENSG00000196559	+	0.776088	+	0.382722	+	0.825646	+	0.492523	+	0.643911
ENSG00000110442	+	0.698657	+	0.769454	+	0.978163	+	0.895278	+	0.883455
ENSG00000135362	+	0.534684	+	0.278939	+	0.513259	+	0.209786	+	0.077409
ENSG00000254566	+	0.96552	+	0.203946	+	0.687145	+	0.915803	-	0.0370896
ENSG00000175104	+	0.755809	+	0.111818	+	0.733474	+	0.859656	+	0.599117
ENSG00000166349	-	0.205495	+	0.815352	-	0.196682	-	0.41066	-	0.593655
ENSG00000175097	+	0.0935416	+	0.0115342	+	0.0201017	+	0.0379806	+	0.355431
ENSG00000166352	+	0.006598	+	0.0135499	+	0.000591992	+	0.0310745	-	0.249402
ENSG00000254498	-	0.241902	-	0.234077	-	0.0802314	+	0.523679	-	0.177669
ENSG00000148948	+	0.368164	+	0.131588	+	0.0152035	+	0.162781	-	0.094603
ENSG00000254579	-	0.000471239	-	1.57096e-07	-	5.40993e-09	-	4.04582e-05	-	0.0249376
ENSG00000255132	+	0.279347	-	0.00388056	-	0.025584	+	0.0650819	+	0.322593
ENSG00000166181	+	0.576504	+	0.707632	+	0.747079	+	0.960189	+	0.925756
ENSG00000254907	-	0.615668	+	0.540904	+	0.984339	+	0.996859	+	0.806381
ENSG00000052841	-	0.241761	-	0.183504	+	0.898994	+	0.293173	-	0.0599776
ENSG00000255340	-	0.103803	+	0.170016	-	0.265194	+	0.734412	+	0.667133
ENSG00000254577	+	0.785592	+	0.348434	+	0.724179	+	0.765017	-	0.314255
ENSG00000254463	+	0.264214	-	0.0357736	+	0.409184	+	0.262238	+	0.716765
ENSG00000149084	+	0.640703	+	0.938468	+	0.955105	+	0.893689	+	0.912308
ENSG00000243721	+	0.701936	+	0.629409	+	0.90815	-	0.609822	-	0.0951306
ENSG00000254512	-	0.436086	-	0.838255	+	0.947453	-	0.200313	+	0.673987
ENSG00000246250	+	0.386153	+	0.885139	+	0.874165	+	0.929914	-	0.213328
ENSG00000166199	+	0.95812	+	0.655059	+	0.667756	+	0.896881	+	0.246179
ENSG00000213693	+	0.98607	+	0.203489	+	0.953714	-	0.464659	+	0.998603
ENSG00000244926	+	0.782277	-	0.00707355	+	0.96472	+	0.960865	-	0.383928
ENSG00000254409	+	0.790051	-	0.171684	+	0.602287	-	0.479699	-	0.794433
ENSG00000187479	+	0.277532	+	0.0351225	+	0.206326	+	0.877015	-	0.615696
ENSG00000244953	-	0.296921	+	0.103723	-	0.126795	+	0.429242	-	0.135126
ENSG00000110455	-	0.0610008	+	0.883153	-	0.149409	+	0.78325	+	0.413563
ENSG00000151348	+	0.262718	+	0.740511	+	0.866598	+	0.773606	+	0.581025
ENSG00000052850	+	0.722904	+	0.622952	+	0.194467	+	0.345587	+	0.743783
ENSG00000085117	+	0.678129	+	0.458416	+	0.605175	+	0.841008	+	0.637308
ENSG00000254693	+	0.409318	+	0.242258	+	0.9726	+	0.881198	-	0.081559
ENSG00000157570	+	0.277893	+	0.105671	+	0.381267	+	0.767997	-	0.301223
ENSG00000175274	-	0.739916	+	0.482117	+	0.747882	-	0.338008	+	0.47589
ENSG00000019485	+	0.517157	-	0.0795974	-	0.38286	-	0.861085	+	0.616383
ENSG00000214934	+	0.575362	-	0.48093	-	0.656709	+	0.98245	+	0.345122
ENSG00000019505	+	0.75105	+	0.916676	+	0.919048	+	0.98419	+	0.276897
ENSG00000254497	+	0.975639	+	0.784969	+	0.98263	+	0.951356	+	0.329293
ENSG00000254427	+	0.924247	+	0.27939	-	0.686879	-	0.821869	+	0.975131
ENSG00000255041	+	0.459882	+	0.704972	-	0.446775	-	0.482339	-	0.570756
ENSG00000254746	+	0.813943	+	0.523756	+	0.61327	-	0.489933	+	0.71432
ENSG00000255519	+	0.358294	+	0.807496	+	0.903384	+	0.713977	-	0.419607
ENSG00000175264	+	0.878702	+	0.982665	-	0.564428	-	0.130219	-	0.262586
ENSG00000255091	+	0.812152	+	0.393629	-	0.817133	-	0.448545	+	0.400428
ENSG00000205106	-	0.155333	+	0.839647	-	0.292686	-	0.165395	-	0.000423128
ENSG00000181830	+	0.113055	+	0.160532	+	0.132307	+	0.203594	-	0.749119
ENSG00000121671	+	0.362682	+	0.672545	+	0.859504	+	0.449027	+	0.197558
ENSG00000121653	-	0.069783	+	0.0968614	-	0.635545	-	0.668895	+	0.980923
ENSG00000255498	+	0.62887	-	0.21185	+	0.935444	-	0.590925	+	0.936999
ENSG00000121680	+	0.228014	+	0.0451983	+	0.29949	+	0.826114	+	0.555108
ENSG00000135365	+	0.517268	+	0.257795	-	0.150207	-	0.251768	+	0.936244
ENSG00000254653	+	0.0883372	-	0.520862	+	0.0208767	-	0.00508211	+	0.956997
ENSG00000157613	+	0.9165	+	0.700825	+	0.13675	-	0.0755693	+	0.730997
ENSG00000149091	+	0.740429	+	0.968248	+	0.467653	+	0.102377	+	0.245539
ENSG00000110492	+	0.809701	+	0.43443	-	0.38366	-	0.488445	-	0.156607
ENSG00000180720	+	0.291568	+	0.559647	+	0.430298	+	0.173635	-	0.0144657
ENSG00000110497	+	0.770601	-	0.0457858	-	0.126645	+	0.628461	-	0.757482
ENSG00000244313	+	0.551815	+	0.210211	+	0.571541	-	0.812572	+	0.771168
ENSG00000180423	-	0.0595427	-	0.000924159	-	0.009903	-	0.00396158	-	0.0249376
ENSG00000175224	-	0.0637735	-	0.00684666	-	0.0182819	-	0.0163539	-	0.276897
ENSG00000175220	+	0.0200868	+	0.0983618	+	0.0682068	+	0.256897	-	0.312411
ENSG00000175213	-	0.00603155	-	2.58565e-05	-	0.000722773	-	0.00631434	-	0.433036
ENSG00000175216	+	0.55813	+	0.478832	+	0.663138	+	0.972368	-	0.73042
ENSG00000247675	+	0.121088	+	0.147059	+	0.220914	+	0.262238	-	0.11448
ENSG00000134569	+	0.284946	+	0.205774	+	0.252465	+	0.325428	-	0.1328
ENSG00000149179	+	0.751703	+	0.160755	+	0.810085	+	0.596795	+	0.844175
ENSG00000149182	+	0.192157	+	0.0175775	+	0.236061	+	0.459148	+	0.290016
ENSG00000165912	+	0.315703	+	0.122413	+	0.647745	+	0.791905	+	0.324765
ENSG00000134574	+	0.0808263	+	0.0229817	+	0.0330892	-	0.144101	-	0.00654206
ENSG00000134575	+	0.416944	+	0.463394	+	0.648611	+	0.978624	+	0.934273
ENSG00000025434	+	0.844481	-	0.207442	+	0.803923	+	0.856939	+	0.980651
ENSG00000110514	+	0.415914	+	0.987045	+	0.945467	+	0.779218	+	0.450138
ENSG00000256746	+	0.641554	+	0.909053	+	0.91571	+	0.958089	+	0.877081
ENSG00000066336	+	0.111791	+	0.036551	+	0.0389561	+	0.364422	-	0.398368
ENSG00000255197	+	0.884379	+	0.349893	+	0.987058	+	0.864566	+	0.445205
ENSG00000165915	-	0.0192922	-	0.00134918	-	0.00282219	-	0.0315032	-	0.159659
ENSG00000165916	+	0.422188	+	0.700679	+	0.862243	+	0.928684	+	0.999008
ENSG00000149187	-	0.537611	-	0.440245	-	0.472596	-	0.287925	-	0.0534893
ENSG00000213619	+	0.597283	+	0.956907	+	0.941691	+	0.937995	+	0.589425
ENSG00000110536	+	0.431091	+	0.351864	+	0.127548	+	0.0638833	+	0.99693
ENSG00000123444	+	0.337518	+	0.44102	+	0.0729699	+	0.0172154	+	0.86803
ENSG00000231880	+	0.630383	+	0.302857	+	0.460206	+	0.0961837	+	0.379834
ENSG00000196666	-	0.185273	-	0.220525	-	0.289194	+	0.973508	+	0.919464
ENSG00000172247	+	0.768952	+	0.206044	+	0.433248	+	0.121081	-	0.0563767
ENSG00000109919	+	0.266878	+	0.594657	+	0.852711	+	0.608872	+	0.925756
ENSG00000109920	+	0.896952	-	0.451948	+	0.486544	+	0.737418	-	0.0922477
ENSG00000200090	+	0.889886	-	0.172079	+	0.65832	+	0.564183	+	0.922112
ENSG00000252447	+	0.916715	-	0.123406	+	0.744938	+	0.776492	+	0.568351
ENSG00000030066	+	0.505754	+	0.972559	+	0.2807	+	0.0852794	+	0.226241
ENSG00000149177	-	0.155747	+	0.506706	+	0.649569	+	0.414711	-	0.303917
ENSG00000254879	+	0.250597	+	0.21062	+	0.158829	+	0.289723	+	0.561725
ENSG00000086205	-	0.454147	-	0.506853	+	0.650848	+	0.169702	+	0.127819
ENSG00000226268	+	0.820704	+	0.914073	-	0.878226	-	0.523214	-	0.0396176
ENSG00000205035	+	0.722556	+	0.636477	+	0.172471	+	0.31447	+	0.329649
ENSG00000254487	-	0.283225	-	0.0794172	-	0.0771347	-	0.00422383	-	0.518202
ENSG00000255268	-	0.629344	-	0.478051	-	0.135704	-	0.0163414	-	0.36294
ENSG00000219061	+	0.721456	+	0.354886	-	0.0763777	-	0.0396101	-	0.0459423
ENSG00000254714	+	0.937133	+	0.982915	-	0.0997572	-	0.0380335	+	0.140957
ENSG00000183908	+	0.384249	+	0.166839	+	0.0751151	+	0.199023	+	0.73747
ENSG00000134817	+	0.142762	+	0.147321	+	0.055816	+	0.0942712	+	0.329628
ENSG00000149115	+	0.0347652	+	0.0170957	+	0.034454	+	0.442269	+	0.86747
ENSG00000254662	+	0.746273	-	0.370748	+	0.506487	+	0.879568	-	0.325757
ENSG00000149136	-	0.0330029	-	0.138137	-	0.0736107	+	0.503702	-	0.203068
ENSG00000254979	+	0.0593499	+	0.0496745	+	0.0861959	+	0.150852	-	0.326087
ENSG00000134802	+	0.056119	+	0.0703962	+	0.150714	+	0.252704	-	0.164546
ENSG00000186907	-	0.503051	+	0.877721	+	0.984875	-	0.095723	+	0.381341
ENSG00000255301	-	0.343017	+	0.85147	-	0.861193	-	0.0776445	+	0.390803
ENSG00000149150	+	0.373959	+	0.544636	+	0.470753	+	0.95245	-	0.67174
ENSG00000134809	+	0.731057	+	0.453422	+	0.986635	+	0.726008	+	0.848731
ENSG00000214872	+	0.174656	-	0.0882468	-	0.00324118	-	0.090432	-	0.0358781
ENSG00000156587	-	0.077615	+	0.166897	-	0.00339671	-	0.0318665	-	0.49987
ENSG00000149131	+	0.0106716	+	0.00187484	+	0.00219477	-	0.0201794	-	0.168478
ENSG00000254602	+	0.183385	+	0.342141	+	0.07695	+	0.0554966	+	0.748758
ENSG00000166793	+	0.890335	+	0.696028	+	0.905437	+	0.760506	+	0.496034
ENSG00000172409	+	0.160548	+	0.8043	+	0.355068	+	0.85828	-	0.327646
ENSG00000156599	+	0.898052	-	0.140738	-	0.222603	-	0.452173	+	0.870875
ENSG00000156603	+	0.567635	+	0.925861	+	0.218581	+	0.669524	+	0.0978433
ENSG00000213593	+	0.924673	+	0.770333	+	0.65908	-	0.0779997	+	0.977834
ENSG00000254462	-	0.0387591	-	0.0323839	-	0.0438315	-	0.0329853	-	0.657396
ENSG00000211450	+	0.981265	+	0.286824	+	0.960955	+	0.946321	+	0.359056
ENSG00000254732	+	0.605097	+	0.0915043	+	0.725443	+	0.415865	+	0.878282
ENSG00000233436	+	0.288827	+	0.5267	+	0.020092	-	0.134136	-	0.4216
ENSG00000198561	-	0.0084159	+	0.1053	-	0.000296941	-	0.000328188	+	0.474116
ENSG00000110031	+	0.842201	+	0.303946	+	0.191208	+	0.0808201	+	0.969552
ENSG00000186660	-	0.391514	-	0.489351	+	0.146809	-	0.0258913	+	0.458404
ENSG00000255073	-	0.0119755	-	0.163468	-	0.00589015	-	0.0017657	-	0.302899
ENSG00000242689	+	0.0869352	+	0.693574	+	0.0092298	+	0.00659478	-	0.013005
ENSG00000156689	+	0.781977	+	0.905901	+	0.567942	-	0.823333	+	0.977086
ENSG00000245571	+	0.871758	+	0.972916	+	0.875298	+	0.410188	+	0.880235
ENSG00000166801	+	0.326727	+	0.817227	+	0.80732	+	0.564988	+	0.538021
ENSG00000110042	+	0.326137	+	0.862529	+	0.531627	+	0.88313	-	0.0892187
ENSG00000197629	-	0.568129	+	0.443491	+	0.413071	+	0.313955	+	0.7867
ENSG00000110048	+	0.743737	+	0.703473	+	0.879142	+	0.510192	+	0.911901
ENSG00000255139	+	0.548131	+	0.31976	+	0.785452	+	0.689752	+	0.672644
ENSG00000166889	+	0.144196	+	0.935779	+	0.274298	+	0.407422	+	0.970325
ENSG00000166900	+	0.967518	+	0.931801	+	0.678727	+	0.95923	-	0.78553
ENSG00000234964	+	0.889497	+	0.810467	+	0.711878	+	0.954348	+	0.947037
ENSG00000255453	+	0.88071	-	0.154451	-	0.715616	-	0.586405	+	0.783766
ENSG00000166902	+	0.816103	+	0.674646	+	0.632013	+	0.986853	+	0.533302
ENSG00000134812	-	0.326327	+	0.591836	+	0.719826	+	0.0812344	-	0.797608
ENSG00000110077	+	0.724089	+	0.782466	+	0.860154	+	0.804456	+	0.754317
ENSG00000110079	+	0.996522	+	0.700348	+	0.752751	+	0.615332	-	0.518786
ENSG00000166927	+	0.242749	+	0.62872	+	0.194816	+	0.29779	+	0.406652
ENSG00000166928	+	0.86581	+	0.94292	+	0.710358	+	0.458421	+	0.835226
ENSG00000255959	+	0.731594	-	0.0149278	-	0.0484105	-	0.419162	+	0.186862
ENSG00000256813	-	0.00574578	-	0.00446706	-	0.00039469	-	0.0155128	-	0.894253
ENSG00000110104	-	0.0492412	-	0.0151626	-	0.00531276	-	0.12021	+	0.132013
ENSG00000183134	+	0.55957	+	0.413515	+	0.405013	+	0.754608	+	0.641232
ENSG00000149506	+	0.74683	+	0.834056	+	0.591878	+	0.859787	-	0.41307
ENSG00000110107	+	0.902307	+	0.101693	+	0.447353	+	0.915797	+	0.995458
ENSG00000110108	-	0.0469631	-	0.000130645	-	0.00136721	-	0.00394543	-	0.23489
ENSG00000256196	-	0.123794	+	0.651998	-	0.024301	-	0.048592	-	0.37162
ENSG00000006118	+	0.892476	+	0.582113	+	0.996539	+	0.926127	+	0.845301
ENSG00000110446	+	0.0216375	+	0.180544	+	0.0574025	+	0.221349	-	0.227104
ENSG00000013725	+	0.661465	+	0.869407	+	0.980806	+	0.548087	+	0.718171
ENSG00000110448	+	0.554037	+	0.179853	+	0.0795144	+	0.272509	-	0.291405
ENSG00000167987	-	0.0429351	+	0.0194701	-	0.0617075	-	0.249864	+	0.56784
ENSG00000229859	+	0.474886	+	0.339475	+	0.101938	-	0.0176309	-	0.0981082
ENSG00000229183	+	0.960039	+	0.53269	+	0.93941	+	0.184501	-	0.127127
ENSG00000256713	+	0.828048	+	0.436588	+	0.982385	+	0.337786	-	0.0301111
ENSG00000167992	+	0.113623	+	0.0327545	+	0.0143618	+	0.313192	+	0.629227
ENSG00000167986	+	0.710636	+	0.305155	+	0.51045	+	0.576782	+	0.7381
ENSG00000149476	-	0.543271	-	0.184866	+	0.879142	+	0.890789	+	0.878144
ENSG00000162144	+	0.0631929	+	0.0595538	+	0.171289	+	0.436967	-	0.17049
ENSG00000149483	+	0.73632	+	0.882079	+	0.0576454	+	0.157687	+	0.486137
ENSG00000187049	+	0.616958	+	0.0901643	+	0.0745486	+	0.357141	+	0.595339
ENSG00000149532	+	0.144759	+	0.0976309	+	0.0792397	+	0.273488	-	0.122056
ENSG00000256591	-	0.470834	-	0.0810268	-	0.699732	+	0.524457	+	0.662308
ENSG00000167985	+	0.987517	+	0.707985	-	0.89596	-	0.477723	+	0.754041
ENSG00000162148	+	0.0213589	+	0.357255	+	0.0850954	+	0.735022	-	0.0739578
ENSG00000204950	+	0.867778	+	0.607758	-	0.394545	-	0.0312046	+	0.475533
ENSG00000011347	-	0.233268	+	0.748069	+	0.465584	+	0.0456526	+	0.432028
ENSG00000256443	+	0.20598	+	0.831671	+	0.709817	-	0.113018	-	0.402605
ENSG00000243742	+	0.175646	-	0.118613	-	0.135502	-	0.0365421	+	0.981851
ENSG00000134780	+	0.930027	-	0.351838	+	0.506628	+	0.745337	+	0.673987
ENSG00000124915	+	0.795618	+	0.160544	+	0.791706	+	0.93283	+	0.804133
ENSG00000124920	+	0.363626	+	0.215113	+	0.466018	+	0.542367	-	0.0395505
ENSG00000214780	+	0.472401	+	0.303605	+	0.643901	+	0.623242	-	0.121963
ENSG00000256428	-	0.240183	+	0.542572	-	0.609083	+	0.681475	-	0.05697
ENSG00000134825	+	0.596697	+	0.895061	+	0.975619	+	0.842756	-	0.203887
ENSG00000207601	+	0.436086	+	0.424159	+	0.694337	+	0.542354	-	0.40754
ENSG00000168496	+	0.654854	+	0.986195	+	0.612594	+	0.94671	+	0.574533
ENSG00000134824	+	0.851243	+	0.588728	+	0.609954	+	0.775639	+	0.873018
ENSG00000149485	-	0.186129	-	0.235126	-	0.112871	-	0.0677513	+	0.725724
ENSG00000256914	+	0.14345	+	0.194577	+	0.0886355	+	0.186633	-	0.197958
ENSG00000221968	-	0.411525	+	0.258217	+	0.475887	+	0.853135	+	0.538986
ENSG00000167994	+	0.163649	+	0.0457077	+	0.0601188	+	0.49363	+	0.600979
ENSG00000167995	+	0.746967	+	0.928019	+	0.875638	-	0.450255	-	0.948613
ENSG00000167996	+	0.779348	+	0.884879	+	0.803431	-	0.259262	-	0.897513
ENSG00000269089	+	0.354173	+	0.288804	+	0.470953	+	0.85828	-	0.00966866
ENSG00000149503	+	0.996971	+	0.942118	+	0.695057	-	0.258307	+	0.73747
ENSG00000255118	+	0.79499	+	0.11212	+	0.543158	+	0.935415	+	0.370436
ENSG00000162174	+	0.825183	-	0.126448	+	0.963695	+	0.77297	-	0.403279
ENSG00000254454	+	0.510891	+	0.429629	+	0.431515	+	0.977514	+	0.997865
ENSG00000255126	+	0.956518	-	0.130976	+	0.929982	+	0.672289	-	0.607206
ENSG00000124942	+	0.0449771	+	0.769974	+	0.326231	+	0.214644	-	0.27519
ENSG00000254772	-	0.309696	-	0.0873186	-	0.383257	+	0.416213	-	0.719072
ENSG00000255508	-	0.23864	-	0.0594401	-	0.294259	+	0.348391	-	0.743727
ENSG00000149016	+	0.0206752	-	0.000898746	-	0.0100566	-	0.0998799	-	0.315761
ENSG00000149480	-	0.00156759	-	2.40962e-05	-	1.28317e-05	-	0.00170741	-	0.0356947
ENSG00000149499	+	0.0634605	+	0.0257246	+	0.171832	+	0.662018	-	0.105445
ENSG00000254964	+	0.221277	-	0.208849	+	0.132576	+	0.0741153	-	0.0689589
ENSG00000149489	+	0.0463058	+	0.0438301	+	0.0156281	+	0.104859	-	0.202548
ENSG00000149541	-	0.0417893	-	0.000269553	+	0.411238	+	0.7394	+	0.59765
ENSG00000089597	-	0.0270062	-	0.00891257	-	0.0562467	-	0.0544367	-	0.0539448
ENSG00000185085	+	0.594608	-	0.00100944	-	0.0259135	-	0.112863	-	0.63941
ENSG00000255432	+	0.096224	-	0.0125383	+	0.518387	+	0.990924	+	0.986926
ENSG00000162194	-	0.19157	-	0.0189108	+	0.537165	+	0.805381	+	0.905963
ENSG00000214756	+	0.846511	-	0.167185	+	0.473655	-	0.448895	-	0.968041
ENSG00000206597	+	0.926966	+	0.252035	+	0.558736	+	0.544348	-	0.855501
ENSG00000204922	-	0.119616	-	0.0169375	+	0.295066	+	0.859656	+	0.91558
ENSG00000162191	-	0.0272315	-	0.0406501	-	0.0268905	-	0.0863915	-	0.120146
ENSG00000177363	-	0.118197	-	0.0176421	-	0.103223	-	0.221521	-	0.244068
ENSG00000234857	+	0.740305	+	0.600549	+	0.935476	+	0.951245	+	0.396068
ENSG00000168000	+	0.681726	+	0.600149	+	0.900049	+	0.773566	+	0.208839
ENSG00000162188	+	0.443011	+	0.750205	+	0.22645	+	0.112863	+	0.194743
ENSG00000214753	+	0.855004	+	0.516837	+	0.528124	+	0.995081	+	0.751781
ENSG00000162222	+	0.193279	+	0.181563	+	0.580742	+	0.794763	-	0.174481
ENSG00000185670	+	0.610865	+	0.317177	+	0.766335	+	0.916343	-	0.216493
ENSG00000168002	+	0.26231	+	0.813333	+	0.995158	+	0.933806	+	0.958567
ENSG00000267811	+	0.846459	+	0.249897	+	0.404073	+	0.458094	+	0.944052
ENSG00000162227	-	0.116545	-	0.136687	-	0.29215	-	0.307976	-	0.114689
ENSG00000168569	-	0.0138166	-	0.0084482	-	0.0112609	-	0.0312201	-	0.376911
ENSG00000269176	-	0.518313	+	0.358139	+	0.963116	+	0.970936	+	0.891883
ENSG00000185475	-	0.00603155	-	9.259e-05	-	4.36842e-05	-	0.00277055	+	0.398665
ENSG00000162231	+	0.645245	+	0.840089	+	0.928356	+	0.63295	+	0.88814
ENSG00000162236	-	0.0916244	-	0.00354005	-	0.00277405	-	0.0165042	-	0.0449175
ENSG00000256690	+	0.356458	+	0.595249	+	0.865283	+	0.92005	+	0.842371
ENSG00000133316	+	0.608182	+	0.998099	+	0.788384	+	0.758139	+	0.996131
ENSG00000222328	+	0.670537	+	0.935538	+	0.812685	+	0.722289	+	0.992517
ENSG00000255717	+	0.535662	+	0.880588	-	0.236505	-	0.133449	-	0.580436
ENSG00000207487	+	0.998582	-	0.579148	-	0.51507	-	0.933806	-	0.0812912
ENSG00000168003	+	0.164013	+	0.120375	-	0.0115534	+	0.0449513	-	0.406054
ENSG00000168539	+	0.355106	+	0.869759	+	0.663236	+	0.196498	+	0.211877
ENSG00000257002	+	0.233516	+	0.895028	+	0.494748	+	0.170485	+	0.0901694
ENSG00000197901	-	0.240671	+	0.638993	-	0.51774	-	0.194698	+	0.997865
ENSG00000149452	-	0.476401	+	0.538564	-	0.513259	-	0.362882	-	0.901061
ENSG00000256041	+	0.741233	+	0.227658	+	0.589502	+	0.370914	+	0.486051
ENSG00000253547	+	0.359503	+	0.218267	+	0.233332	+	0.107425	+	0.681961
ENSG00000197658	+	0.143945	+	0.0357678	+	0.0340467	+	0.0477737	+	0.93357
ENSG00000184999	+	0.16555	+	0.0583081	+	0.0509851	+	0.107311	+	0.62137
ENSG00000196600	+	0.153198	+	0.0330481	+	0.0336136	+	0.0648293	+	0.646297
ENSG00000256863	+	0.223422	+	0.0311322	+	0.0408273	+	0.0747547	+	0.544049
ENSG00000256847	+	0.112371	+	0.00351527	+	0.079668	+	0.0210392	+	0.708184
ENSG00000256181	+	0.22439	+	0.233188	+	0.646034	+	0.386732	+	0.879735
ENSG00000149742	+	0.270702	+	0.352265	+	0.0392096	+	0.0422412	+	0.523122
ENSG00000168004	-	0.0959383	-	0.424017	+	0.0745151	-	0.0548841	+	0.955931
ENSG00000133321	+	0.288299	+	0.563341	+	0.0695043	+	0.157187	-	0.239613
ENSG00000176485	+	0.0112156	+	0.0694999	+	0.0982964	+	0.12797	-	0.0797446
ENSG00000184743	+	0.61007	+	0.890561	+	0.641416	+	0.257452	+	0.585093
ENSG00000256789	+	0.715871	+	0.76156	+	0.232488	+	0.14113	+	0.539517
ENSG00000133318	+	0.588432	+	0.769015	+	0.584636	+	0.577371	-	0.290205
ENSG00000188070	-	0.10396	+	0.46934	+	0.804868	+	0.495864	-	0.238457
ENSG00000168005	+	0.952321	+	0.515761	+	0.988045	-	0.787204	-	0.725449
ENSG00000072518	-	0.285271	+	0.288145	-	0.451253	+	0.893181	+	0.91052
ENSG00000167771	+	0.335101	+	0.60862	+	0.592904	+	0.467592	-	0.0590736
ENSG00000110583	-	0.0721409	+	0.153862	-	0.391457	+	0.792305	+	0.998603
ENSG00000176340	+	0.973972	+	0.854862	+	0.862879	+	0.804868	+	0.697849
ENSG00000256100	+	0.826417	+	0.955098	+	0.833648	+	0.673897	+	0.649697
ENSG00000167770	+	0.512279	+	0.325696	+	0.632013	+	0.544164	+	0.444726
ENSG00000133315	+	0.85556	-	0.136218	-	0.253273	+	0.998934	-	0.260274
ENSG00000256824	-	0.104953	+	0.86272	+	0.17267	+	0.042814	-	0.108578
ENSG00000256481	+	0.612544	+	0.0659269	+	0.350753	+	0.772811	+	0.7061
ENSG00000126500	-	0.496205	+	0.869007	-	0.304947	+	0.218063	+	0.485275
ENSG00000256341	+	0.416273	+	0.40717	-	0.0988825	-	0.0856303	-	0.20262
ENSG00000168439	-	0.559062	-	0.854862	-	0.270879	-	0.496304	+	0.845873
ENSG00000149781	+	0.272306	+	0.152689	+	0.0952559	+	0.477304	-	0.258511
ENSG00000149743	-	0.177474	-	0.0302432	-	0.0677441	-	0.0163414	-	0.189164
ENSG00000149761	-	0.151784	-	0.00700628	-	0.0761082	-	0.0295077	-	0.272491
ENSG00000256116	-	0.254004	-	0.0320653	+	0.191423	-	0.0402761	-	0.88814
ENSG00000110011	-	0.137308	-	0.0177388	-	0.23296	-	0.590199	-	0.403279
ENSG00000173511	+	0.419699	+	0.267901	+	0.73578	+	0.840336	+	0.752941
ENSG00000173486	+	0.877161	+	0.862949	+	0.764042	+	0.266456	-	0.809146
ENSG00000173457	+	0.369556	+	0.660325	+	0.543213	+	0.432683	-	0.784058
ENSG00000149782	+	0.418461	+	0.285072	+	0.475895	+	0.521276	+	0.685273
ENSG00000002330	+	0.138982	+	0.0538774	+	0.476964	+	0.629298	+	0.695965
ENSG00000173264	-	0.0899073	-	0.0167868	-	0.164746	-	0.47102	+	0.851425
ENSG00000182450	-	0.536512	-	0.582215	+	0.111388	-	0.0058879	-	0.0565132
ENSG00000257069	+	0.896252	-	0.580494	+	0.312519	-	0.0284441	+	0.094603
ENSG00000219435	-	0.528173	-	0.787836	+	0.820758	+	0.60896	+	0.489021
ENSG00000173153	+	0.492458	-	0.00371285	+	0.162543	+	0.387826	+	0.792105
ENSG00000173113	+	0.973291	+	0.297578	+	0.961714	+	0.888623	+	0.981573
ENSG00000126432	+	0.752217	+	0.731211	+	0.917288	+	0.82955	+	0.800413
ENSG00000168071	+	0.116061	+	0.192781	+	0.165532	+	0.710158	+	0.419223
ENSG00000162302	-	0.9835	+	0.309969	+	0.96972	+	0.700389	+	0.557593
ENSG00000181908	+	0.960243	+	0.791789	-	0.484486	-	0.161566	+	0.912876
ENSG00000110076	-	0.457924	+	0.849918	+	0.456784	-	0.124138	+	0.618528
ENSG00000237410	+	0.373342	+	0.79398	+	0.808911	+	0.487653	-	0.731477
ENSG00000228732	-	0.109794	-	0.954738	-	0.16682	-	0.217098	+	0.145704
ENSG00000068831	-	0.0785617	-	0.010185	-	0.0744785	+	0.513546	-	0.670029
ENSG00000068976	+	0.639529	+	0.822244	+	0.825043	+	0.472098	-	0.425994
ENSG00000168066	+	0.20435	+	0.0943589	+	0.15694	+	0.714292	-	0.67584
ENSG00000269290	+	0.243663	+	0.910844	+	0.408172	+	0.714672	-	0.0753646
ENSG00000168067	-	0.31244	-	0.014763	-	0.134848	+	0.519487	-	0.682814
ENSG00000133895	-	0.572644	-	0.0806719	+	0.640556	+	0.747613	+	0.403318
ENSG00000110047	+	0.00847588	+	0.000112042	+	0.00381028	+	0.0647165	-	0.296528
ENSG00000110046	-	0.0216712	-	0.000889771	-	0.0178952	-	0.157067	-	0.439717
ENSG00000068971	+	0.752809	+	0.00705354	+	0.724617	+	0.806514	+	0.563071
ENSG00000168062	+	0.251105	+	0.312541	+	0.346913	+	0.350056	-	0.280719
ENSG00000213465	+	0.729719	+	0.0583184	+	0.486566	+	0.476018	-	0.293395
ENSG00000110025	+	0.301176	-	0.0205237	+	0.297671	+	0.309565	+	0.139544
ENSG00000168061	-	0.258126	+	0.910719	+	0.726581	+	0.922803	-	0.399513
ENSG00000168060	-	0.00778887	+	0.154189	-	0.0127275	-	0.242918	+	0.61781
ENSG00000146670	+	0.520633	+	0.617593	+	0.49242	+	0.644717	+	0.611771
ENSG00000162300	-	0.0388733	-	0.00801989	-	0.0168735	-	0.0498002	-	0.137784
ENSG00000187066	+	0.178158	+	0.0350326	+	0.092507	-	0.104094	-	0.146561
ENSG00000149823	-	0.0406831	-	0.0105099	+	0.0699385	+	0.300321	+	0.749973
ENSG00000254501	+	0.247389	+	0.276097	+	0.538832	+	0.59374	+	0.596654
ENSG00000149809	+	0.650548	-	0.677028	+	0.324176	+	0.0927383	+	0.977834
ENSG00000174276	-	0.00565779	-	0.00118034	-	0.0117539	-	0.121131	-	0.171792
ENSG00000255173	-	0.38167	+	0.192489	-	0.410243	+	0.882649	-	0.362812
ENSG00000149806	+	0.131854	-	0.0752718	+	0.252167	+	0.440858	+	0.677156
ENSG00000162298	-	0.0109774	-	0.00058153	-	0.00101935	-	0.00445891	-	0.496343
ENSG00000149792	-	0.249444	-	0.0443575	-	0.341409	-	0.492847	+	0.641306
ENSG00000254614	-	0.202543	+	0.26273	-	0.599317	+	0.937536	-	0.0588726
ENSG00000014216	-	0.5341	-	0.0106253	-	0.150668	+	0.536147	+	0.641135
ENSG00000014138	+	0.121674	+	0.0673699	-	0.0182917	-	0.0144565	-	0.00301716
ENSG00000149798	+	0.10399	+	0.0446436	+	0.157711	+	0.220439	-	0.00343411
ENSG00000133884	+	0.147058	+	0.0486411	+	0.192661	+	0.474115	+	0.87521
ENSG00000173825	+	0.455154	+	0.0230436	+	0.367865	+	0.694082	+	0.702858
ENSG00000162241	-	0.295406	+	0.818467	-	0.485744	-	0.713453	-	0.690774
ENSG00000126391	+	0.0544419	+	0.00766049	+	0.0313941	+	0.395381	-	0.135252
ENSG00000245532	+	0.263952	+	0.362915	+	0.144879	+	0.284393	-	0.124304
ENSG00000207727	+	0.0851256	+	0.069495	+	0.0993073	+	0.379752	-	0.126143
ENSG00000251562	+	0.821881	+	0.633685	+	0.404287	+	0.711718	+	0.399322
ENSG00000142186	+	0.630794	+	0.00479785	+	0.278677	+	0.43314	+	0.497298
ENSG00000168056	+	0.0804119	+	0.0185134	+	0.0885296	+	0.553606	+	0.451731
ENSG00000260233	+	0.607013	+	0.73025	+	0.81695	+	0.892573	-	0.861512
ENSG00000173465	+	0.415914	-	0.119078	+	0.614434	+	0.761856	+	0.84938
ENSG00000176973	-	0.518313	-	0.0569416	+	0.387395	+	0.994868	+	0.801478
ENSG00000173442	+	0.0574921	+	0.037247	+	0.177763	+	0.818693	-	0.625421
ENSG00000269018	+	0.451493	+	0.169075	-	0.628642	-	0.715482	-	0.822055
ENSG00000173338	-	0.589016	+	0.890561	-	0.218344	-	0.486756	+	0.766055
ENSG00000173327	+	0.126729	+	0.0565381	+	0.414849	+	0.628742	+	0.459701
ENSG00000197136	+	0.0654445	+	0.019959	-	0.0210015	+	0.467592	-	0.605706
ENSG00000213445	+	0.0830558	+	0.0915747	+	0.164876	+	0.601299	+	0.328979
ENSG00000173039	+	0.0862546	+	0.00834027	+	0.0361503	+	0.213223	-	0.16596
ENSG00000172977	-	0.0547593	-	0.00015128	-	0.00038509	-	9.68818e-05	-	0.105445
ENSG00000172922	-	0.205174	-	0.00161683	-	0.0197892	-	0.0138517	-	0.433183
ENSG00000214659	-	0.0560803	-	0.120762	-	0.0186746	+	0.00565932	+	0.686831
ENSG00000255557	+	0.188726	+	0.134766	-	0.139672	-	0.0777602	+	0.530618
ENSG00000254470	+	0.768427	+	0.181714	-	0.29493	+	0.926641	+	0.924067
ENSG00000175827	+	0.97248	+	0.288732	+	0.506443	+	0.915237	+	0.992275
ENSG00000172757	+	0.916715	+	0.969021	+	0.688826	+	0.16745	+	0.8586
ENSG00000172803	+	0.489237	+	0.723589	+	0.41024	+	0.0449212	+	0.905602
ENSG00000172732	+	0.274692	+	0.0309082	+	0.53864	+	0.632462	-	0.17401
ENSG00000172638	+	0.00246377	+	0.00199337	+	0.0130833	+	0.172872	-	0.322226
ENSG00000172543	+	0.0136217	+	0.00159511	-	0.00569634	-	0.053261	-	0.502194
ENSG00000172500	+	0.986762	+	0.994845	+	0.735769	+	0.404755	+	0.287016
ENSG00000175602	+	0.458734	+	0.840412	+	0.941676	+	0.326733	-	0.19036
ENSG00000175573	+	0.443651	-	0.0345459	+	0.308428	+	0.488016	+	0.924067
ENSG00000175550	+	0.720131	+	0.531566	+	0.784623	+	0.935415	+	0.981238
ENSG00000175467	-	0.0412425	+	0.00447212	-	0.0529481	-	0.831	-	0.314399
ENSG00000175376	+	0.837927	+	0.391809	+	0.369038	+	0.54143	+	0.764394
ENSG00000175334	+	0.369237	-	0.104223	-	0.248058	+	0.68104	+	0.934984
ENSG00000175229	+	0.861207	-	0.227501	+	0.97559	+	0.169385	+	0.819347
ENSG00000087365	-	0.104607	-	0.000851937	-	0.00376775	-	0.237334	-	0.20434
ENSG00000175115	+	0.773582	+	0.294485	-	0.309319	+	0.952032	+	0.961683
ENSG00000255320	+	0.731012	+	0.0954495	+	0.734516	+	0.800303	-	0.705061
ENSG00000174996	+	0.271042	+	0.368472	+	0.962842	+	0.612782	+	0.604973
ENSG00000254461	-	0.0623836	+	0.998648	+	0.65875	+	0.528614	+	0.400877
ENSG00000254855	+	0.372924	+	0.895476	+	0.366552	+	0.0624513	+	0.732616
ENSG00000254762	+	0.706846	-	0.749752	+	0.824946	+	0.320067	-	0.143721
ENSG00000174903	-	0.0558994	-	0.0024375	-	0.0260812	+	0.0930615	+	0.852897
ENSG00000245156	+	0.134247	-	0.0466961	-	0.0573701	+	0.470029	+	0.86634
ENSG00000254452	-	0.0615633	-	0.00333141	-	0.156415	-	0.173045	+	0.970611
ENSG00000174871	-	0.247696	+	0.470841	+	0.984903	-	0.320717	-	0.143376
ENSG00000174851	-	0.0543273	+	0.0340139	+	0.0739852	+	0.239368	-	0.262981
ENSG00000179292	+	0.54689	+	0.372083	+	0.942874	+	0.493929	-	0.786962
ENSG00000174807	+	0.0369266	+	0.0631742	-	0.0742163	+	0.480248	-	0.29239
ENSG00000174791	-	0.694218	+	0.703	+	0.956577	-	0.206354	+	0.473566
ENSG00000254756	-	0.238984	-	0.0843872	+	0.760939	+	0.514124	-	0.884613
ENSG00000174744	-	0.0586365	-	0.0246111	-	0.00080527	-	0.0056327	-	0.628613
ENSG00000174684	+	0.702131	+	0.180136	+	0.791478	+	0.998681	+	0.969323
ENSG00000255468	+	0.780691	+	0.855776	+	0.538885	+	0.641538	-	0.35083
ENSG00000174669	+	0.338157	+	0.0522147	+	0.158149	+	0.804831	+	0.678464
ENSG00000174576	+	0.961979	-	0.849173	-	0.611119	-	0.524555	+	0.967149
ENSG00000174547	+	0.986182	+	0.531687	+	0.846228	+	0.91208	+	0.604644
ENSG00000174516	+	0.967814	+	0.142827	+	0.632827	+	0.601513	+	0.495051
ENSG00000255517	-	0.471984	-	0.0136031	-	0.230702	-	0.150105	-	0.20491
ENSG00000254986	+	0.475262	+	0.103799	+	0.457817	-	0.201164	-	0.151659
ENSG00000256349	-	0.0640242	-	0.00951545	-	0.0125607	-	0.167731	+	0.959879
ENSG00000174483	-	0.0673476	-	0.0117067	-	0.0104245	-	0.21299	+	0.958599
ENSG00000174165	+	0.20024	+	0.0310223	-	0.148007	-	0.794772	+	0.858664
ENSG00000248746	+	0.15303	+	0.214367	-	0.053912	-	0.105253	+	0.739207
ENSG00000174080	-	0.0569564	+	0.0425654	+	0.0993073	-	0.0516887	-	0.201715
ENSG00000182791	+	0.671944	+	0.919739	+	0.942176	+	0.749694	+	0.391759
ENSG00000173992	+	0.921982	-	0.297903	+	0.672097	+	0.743911	+	0.680442
ENSG00000239306	+	0.371264	+	0.793702	+	0.660714	+	0.822674	-	0.837857
ENSG00000248643	+	0.983681	-	0.68307	+	0.429012	+	0.801756	+	0.93547
ENSG00000173933	+	0.353799	-	0.398606	-	0.0263073	-	0.238318	+	0.567749
ENSG00000173914	-	0.0342263	+	0.564448	-	0.0070188	-	0.0995711	-	0.189011
ENSG00000258297	-	0.560419	+	0.746735	-	0.185667	-	0.442218	-	0.281481
ENSG00000173898	+	0.0908639	+	0.507006	+	0.0604182	+	0.00980304	+	0.225344
ENSG00000173715	-	0.158912	-	0.0194701	-	0.00948491	-	0.0186631	-	0.021627
ENSG00000213409	+	0.78599	+	0.892205	+	0.750868	-	0.227539	-	0.0960198
ENSG00000254984	+	0.548217	-	0.240879	-	0.0601188	-	0.623644	-	0.379108
ENSG00000173653	+	0.239739	+	0.17949	+	0.857758	+	0.645436	-	0.903529
ENSG00000173599	+	0.217092	-	0.00102116	+	0.0558957	+	0.360402	-	0.176735
ENSG00000173621	-	0.051253	+	0.186001	-	0.34824	+	0.7284	+	0.627832
ENSG00000173227	+	0.0227764	+	0.882256	+	0.377736	+	0.218473	+	0.290896
ENSG00000173120	+	0.142417	+	0.113131	+	0.157507	+	0.74322	-	0.346119
ENSG00000179038	+	0.0772508	-	0.00848998	+	0.423779	+	0.991766	-	0.259293
ENSG00000173020	-	0.659603	-	0.209847	+	0.845047	+	0.790967	+	0.586233
ENSG00000172932	+	0.452826	+	0.0470369	+	0.845047	+	0.886976	+	0.965859
ENSG00000172830	+	0.0440233	+	0.00117909	-	0.00193776	-	0.0363872	-	0.0712747
ENSG00000175482	+	0.281384	+	0.0378312	+	0.225109	+	0.7284	-	0.6631
ENSG00000256514	+	0.170889	+	0.00388142	+	0.0947562	+	0.439066	-	0.76221
ENSG00000175505	+	0.521291	+	0.911639	+	0.42571	+	0.699431	-	0.364518
ENSG00000172613	-	0.115936	-	0.136048	+	0.699056	+	0.934007	+	0.676841
ENSG00000172531	-	0.165218	+	0.331791	+	0.909104	+	0.792305	+	0.659355
ENSG00000175463	+	0.636625	+	0.442403	+	0.413886	+	0.945697	-	0.635597
ENSG00000172508	+	0.81955	+	0.560432	+	0.590966	+	0.771855	+	0.379606
ENSG00000175634	-	0.00335312	-	0.000475717	-	0.000130921	-	0.0112973	-	0.013081
ENSG00000255949	+	0.0974023	-	0.00119878	+	0.0586187	+	0.239974	+	0.839679
ENSG00000213402	+	0.117764	+	0.0362823	+	0.131292	+	0.359082	+	0.378966
ENSG00000172725	+	0.0659298	+	0.00623488	+	0.0282941	+	0.0878838	-	0.130659
ENSG00000175544	+	0.934292	+	0.814877	+	0.729298	+	0.733873	+	0.933285
ENSG00000172663	+	0.0821374	-	0.0225308	-	0.0214623	+	0.0781442	-	0.364518
ENSG00000110711	-	0.216846	-	0.0601821	-	0.233112	-	0.23931	-	0.397376
ENSG00000110697	+	0.575091	+	0.072646	-	0.847453	-	0.643674	+	0.696344
ENSG00000167797	+	0.55957	+	0.0998279	+	0.416285	+	0.533069	+	0.875339
ENSG00000084207	-	0.107705	-	0.0672946	-	0.016316	-	0.082711	-	0.451337
ENSG00000167792	+	0.925087	+	0.301075	+	0.897597	+	0.975918	+	0.644164
ENSG00000231793	+	0.86972	+	0.954738	+	0.537183	+	0.875499	+	0.939205
ENSG00000167799	+	0.36882	+	0.715068	+	0.511164	-	0.820624	-	0.0856483
ENSG00000132744	+	0.58164	+	0.826879	+	0.993951	+	0.951567	-	0.996131
ENSG00000160172	+	0.971062	+	0.442867	+	0.420074	+	0.397826	+	0.948613
ENSG00000251637	+	0.21845	+	0.751465	+	0.384752	+	0.578317	-	0.467309
ENSG00000110057	+	0.107053	+	0.0372659	+	0.0896529	+	0.509274	-	0.0512831
ENSG00000006534	+	0.21185	+	0.660669	+	0.509584	+	0.897089	+	0.187417
ENSG00000110717	+	0.886504	+	0.112905	+	0.816926	+	0.541669	+	0.963392
ENSG00000110719	+	0.259716	+	0.0210765	+	0.377742	+	0.820596	+	0.229583
ENSG00000255031	+	0.482473	+	0.797019	+	0.909295	+	0.883282	-	0.852132
ENSG00000110721	-	0.0124259	-	0.00356306	+	0.153411	+	0.316048	+	0.777913
ENSG00000110066	+	0.572263	+	0.133289	+	0.506671	+	0.897967	+	0.596347
ENSG00000171067	-	0.0919899	-	0.068197	-	0.0410209	-	0.11051	-	0.569338
ENSG00000162337	+	0.372658	+	0.166217	+	0.552555	+	0.502072	-	0.22712
ENSG00000110075	-	0.8274	+	0.652284	+	0.790541	+	0.0266631	-	0.174008
ENSG00000254856	+	0.303551	+	0.945967	+	0.347732	+	0.230912	+	0.735644
ENSG00000260808	-	0.00809148	+	0.226987	-	0.000981016	-	0.00115013	-	0.0368909
ENSG00000132749	-	0.51749	+	0.767189	+	0.399947	+	0.379241	-	0.0982199
ENSG00000110090	+	0.32337	+	0.351476	+	0.420028	+	0.608872	+	0.737822
ENSG00000250508	+	0.909346	-	0.658224	+	0.475188	-	0.478846	+	0.324717
ENSG00000197345	+	0.0674568	+	0.123946	+	0.0982964	+	0.269497	+	0.677851
ENSG00000132740	-	0.771077	-	0.195021	+	0.938918	+	0.511643	+	0.434721
ENSG00000172935	+	0.407088	+	0.142186	+	0.0667172	+	0.365153	+	0.965892
ENSG00000162341	+	0.620182	+	0.597294	+	0.322406	+	0.933726	-	0.553249
ENSG00000249137	+	0.462115	+	0.91434	+	0.639209	+	0.551909	-	0.036686
ENSG00000260895	+	0.990106	+	0.416922	+	0.656698	+	0.916585	-	0.492516
ENSG00000261070	-	0.118402	+	0.670458	+	0.65475	-	0.86944	+	0.944243
ENSG00000259799	-	0.284641	+	0.822253	+	0.28861	+	0.310351	-	0.588904
ENSG00000255980	-	0.148795	-	0.0157467	-	0.0243076	-	0.114045	-	0.0101261
ENSG00000110092	+	0.922163	+	0.693574	+	0.343969	+	0.561554	-	0.0917369
ENSG00000149716	+	0.193499	+	0.079101	+	0.117372	+	0.554568	-	0.355278
ENSG00000131620	+	0.730293	-	0.395352	+	0.700661	+	0.270233	-	0.338552
ENSG00000168040	-	0.23058	-	0.0896409	-	0.19716	-	0.367216	+	0.981435
ENSG00000254721	-	0.471282	-	0.120546	-	0.610446	-	0.244723	-	0.544015
ENSG00000131626	+	0.0708858	+	0.567855	+	0.00736987	+	0.0298123	+	0.162894
ENSG00000255329	+	0.577548	+	0.958173	+	0.883795	+	0.821759	-	0.47408
ENSG00000254604	+	0.196302	+	0.538622	+	0.527435	+	0.389487	-	0.700732
ENSG00000255539	+	0.297581	+	0.844985	+	0.0347984	+	0.376323	-	0.0380718
ENSG00000246889	+	0.1598	+	0.29838	+	0.0202952	+	0.0224356	+	0.354034
ENSG00000085733	+	0.365934	+	0.00459018	+	0.0954296	-	0.398446	-	0.0810575
ENSG00000162105	-	0.0516124	-	0.0426081	-	0.0155334	-	0.00194382	-	0.0666838
ENSG00000224119	+	0.233701	+	0.303952	+	0.786512	-	0.255728	-	0.173851
ENSG00000226627	+	0.38657	+	0.49869	+	0.868814	-	0.316093	+	0.666901
ENSG00000236262	+	0.93045	+	0.907312	+	0.410686	+	0.870336	+	0.854804
ENSG00000172893	-	0.293171	-	0.0393354	-	0.515916	+	0.928684	-	0.0369216
ENSG00000254682	-	0.0256783	-	0.145109	-	0.017568	-	0.0141949	-	0.297163
ENSG00000172890	+	0.697232	+	0.13611	+	0.64751	+	0.867111	-	0.0915166
ENSG00000255319	+	0.886541	+	0.834065	+	0.847701	+	0.901951	+	0.805107
ENSG00000158483	+	0.586945	+	0.194392	-	0.367716	+	0.917087	+	0.822513
ENSG00000248671	+	0.994547	+	0.804065	+	0.631582	+	0.976435	+	0.513615
ENSG00000254978	+	0.967691	-	0.0310689	-	0.195617	-	0.588199	-	0.763667
ENSG00000214534	+	0.111845	-	0.0757368	-	0.034856	-	0.332377	-	0.0947628
ENSG00000254469	+	0.537907	+	0.00250858	+	0.444847	+	0.880718	+	0.758201
ENSG00000228915	+	0.444341	+	0.217595	+	0.865283	+	0.831333	-	0.312694
ENSG00000254593	+	0.797454	+	0.199543	+	0.509112	+	0.929421	-	0.17067
ENSG00000137522	+	0.648375	-	0.117744	+	0.353535	-	0.47291	+	0.717669
ENSG00000137496	+	0.101174	+	0.0015853	+	0.0210015	+	0.164391	-	0.208528
ENSG00000137497	+	0.165425	+	0.00529781	+	0.0993845	+	0.546436	-	0.227643
ENSG00000251143	+	0.306877	+	0.0130833	+	0.1995	+	0.719355	-	0.262303
ENSG00000184154	-	0.18098	+	0.576446	+	0.973864	+	0.953163	+	0.932935
ENSG00000149357	-	0.334468	+	0.535904	-	0.288525	-	0.68988	+	0.744909
ENSG00000110200	+	0.226492	+	0.715685	+	0.399897	+	0.761622	+	0.662681
ENSG00000165457	+	0.985052	-	0.151196	+	0.878325	-	0.579158	+	0.956988
ENSG00000165458	+	0.0431686	+	0.0434843	+	0.0508555	+	0.176984	+	0.249755
ENSG00000162129	+	0.886771	+	0.541166	+	0.874111	+	0.564988	+	0.951011
ENSG00000255843	+	0.342271	+	0.97688	+	0.249923	-	0.429242	+	0.790491
ENSG00000227467	-	0.144472	+	0.104981	+	0.343082	-	0.0120738	-	0.323884
ENSG00000186642	-	0.043793	-	0.120562	-	0.0100949	-	0.00116297	+	0.0985841
ENSG00000256633	+	0.125143	-	0.269163	+	0.0278021	-	0.00669994	+	0.212743
ENSG00000255808	+	0.815141	+	0.403393	+	0.84032	+	0.877919	-	0.669547
ENSG00000186635	+	0.34429	+	0.068627	+	0.673568	+	0.674987	+	0.723031
ENSG00000256007	+	0.305812	+	0.17556	+	0.82968	+	0.94218	-	0.633383
ENSG00000245148	+	0.0215986	+	0.0767344	+	0.0266162	+	0.147467	+	0.48732
ENSG00000214530	-	0.0896816	-	0.0253184	-	0.0694069	-	0.270886	-	0.21578
ENSG00000168010	+	0.9532	+	0.223449	+	0.912158	+	0.573113	-	0.267362
ENSG00000137478	+	0.489893	+	0.760079	+	0.975333	+	0.447495	+	0.911333
ENSG00000175591	+	0.485531	+	0.190883	+	0.713765	+	0.697222	+	0.355637
ENSG00000260401	+	0.779348	+	0.536276	+	0.982385	+	0.743954	+	0.737186
ENSG00000171631	+	0.941172	+	0.24677	+	0.719314	+	0.816662	-	0.937141
ENSG00000257038	+	0.158213	+	0.443801	+	0.15156	+	0.630184	+	0.639019
ENSG00000110237	+	0.349504	-	0.000813274	-	0.0167973	-	0.172872	+	0.947037
ENSG00000054967	-	0.0867205	-	0.00377665	-	0.00330784	-	0.0984343	-	0.0675605
ENSG00000256928	-	0.383072	-	0.0357257	-	0.00437904	-	0.130616	-	0.116381
ENSG00000054965	+	0.956923	-	0.130219	+	0.413886	+	0.788311	-	0.0681452
ENSG00000256448	+	0.69252	+	0.152149	+	0.383313	+	0.991129	-	0.307393
ENSG00000231726	+	0.552356	+	0.53464	+	0.963908	+	0.517853	-	0.397734
ENSG00000021300	+	0.00403455	+	0.0468546	+	0.123916	+	0.174945	+	0.231082
ENSG00000175582	+	0.615792	+	0.633716	+	0.622851	+	0.754239	+	0.518404
ENSG00000256034	+	0.859668	+	0.517572	+	0.51683	+	0.158258	+	0.498072
ENSG00000175581	+	0.953087	+	0.776969	-	0.570335	-	0.216879	+	0.345658
ENSG00000181924	+	0.171312	-	0.410243	+	0.397877	-	0.319131	-	0.560005
ENSG00000175575	+	0.74709	+	0.770239	+	0.87565	-	0.592329	+	0.949386
ENSG00000247629	+	0.810993	+	0.569107	+	0.445585	+	0.595383	-	0.17267
ENSG00000175567	+	0.534983	+	0.651778	+	0.646214	+	0.797889	+	0.590623
ENSG00000175564	+	0.91236	+	0.508966	+	0.432305	+	0.802661	+	0.961639
ENSG00000168014	+	0.405878	+	0.687007	+	0.73421	+	0.945569	-	0.200339
ENSG00000214517	+	0.829855	+	0.862136	+	0.7678	+	0.988318	+	0.782137
ENSG00000149380	+	0.640814	+	0.722889	+	0.717357	+	0.719063	+	0.635767
ENSG00000165434	+	0.724345	+	0.32357	+	0.179826	+	0.225434	+	0.223705
ENSG00000175538	+	0.84613	+	0.893534	+	0.730323	+	0.871912	+	0.996621
ENSG00000254928	+	0.46721	+	0.944285	+	0.359051	+	0.38486	+	0.865436
ENSG00000175536	-	0.014336	-	0.736901	-	0.205017	-	0.531909	+	0.614246
ENSG00000254837	+	0.0965269	+	0.00130677	-	0.00522994	-	0.0422412	+	0.897258
ENSG00000077514	+	0.189081	-	0.0631742	-	0.400734	+	0.806818	+	0.919034
ENSG00000227615	+	0.849659	+	0.964641	+	0.965557	+	0.972541	+	0.226605
ENSG00000166439	+	0.630124	+	0.672954	+	0.295186	+	0.129093	+	0.357208
ENSG00000166435	+	0.588362	+	0.203833	+	0.537545	+	0.719474	+	0.734339
ENSG00000242999	+	0.816103	+	0.933994	+	0.981024	+	0.957137	+	0.905277
ENSG00000241170	+	0.766277	+	0.840833	+	0.976182	+	0.913033	+	0.896203
ENSG00000118363	+	0.303465	+	0.647271	-	0.747079	-	0.803047	+	0.281726
ENSG00000162139	+	0.0238859	+	0.533396	+	0.278086	+	0.145712	-	0.137385
ENSG00000137491	+	0.0712645	+	0.156918	+	0.11716	+	0.526077	-	0.234407
ENSG00000255136	+	0.11197	+	0.158912	+	0.255739	+	0.341419	-	0.0666838
ENSG00000254429	-	0.275402	+	0.599574	+	0.115764	-	0.0485725	+	0.0166957
ENSG00000137486	+	0.820038	+	0.503411	-	0.581412	-	0.225551	+	0.429859
ENSG00000254963	-	0.267339	+	0.953294	-	0.444995	-	0.114153	+	0.328429
ENSG00000149273	+	0.821757	-	0.651017	+	0.863983	+	0.80438	-	0.526909
ENSG00000207445	+	0.69763	-	0.257446	-	0.595397	-	0.36137	+	0.970792
ENSG00000149243	+	0.158445	+	0.687007	+	0.0555991	+	0.0269158	-	0.0395295
ENSG00000158555	+	0.258332	-	0.0237647	-	0.195881	-	0.655899	-	0.567547
ENSG00000149257	+	0.890094	+	0.49433	+	0.816984	+	0.982187	+	0.567018
ENSG00000254969	+	0.799615	+	0.535998	+	0.972259	+	0.963217	+	0.949021
ENSG00000255326	+	0.120645	+	0.0434508	+	0.0623137	+	0.0942712	-	0.0939072
ENSG00000171533	+	0.876272	-	0.149646	+	0.24188	-	0.0391375	-	0.0885501
ENSG00000255434	+	0.903968	+	0.695633	+	0.734222	+	0.333857	-	0.232381
ENSG00000062282	+	0.823491	+	0.652077	+	0.742703	+	0.599925	+	0.0655634
ENSG00000254814	+	0.50641	+	0.948393	+	0.254572	+	0.37591	-	0.0646469
ENSG00000255507	-	0.630883	+	0.775724	-	0.61189	+	0.957354	+	0.997204
ENSG00000198382	+	0.970276	+	0.260962	+	0.724272	+	0.884263	+	0.637419
ENSG00000255081	+	0.914212	-	0.255183	+	0.911146	+	0.106241	+	0.867857
ENSG00000255421	-	0.771362	+	0.567771	-	0.40804	-	0.151294	+	0.964922
ENSG00000137492	+	0.0404918	+	0.00379823	-	0.0667198	-	0.528695	-	0.921186
ENSG00000179240	-	0.130928	-	0.0251025	+	0.01578	+	0.0112808	-	0.31226
ENSG00000255135	-	0.402529	+	0.71191	-	0.0495221	-	0.116516	-	0.676841
ENSG00000158636	+	0.976391	+	0.95384	+	0.408688	+	0.165131	+	0.132892
ENSG00000236304	+	0.0165931	-	0.00780644	-	0.00104173	-	0.0179864	-	0.319066
ENSG00000137507	+	0.0491975	+	0.0122978	+	0.00244185	+	0.0558922	-	0.193602
ENSG00000182704	+	0.291603	+	0.16738	+	0.128255	+	0.525963	+	0.884337
ENSG00000078124	+	0.644657	+	0.980698	+	0.704995	+	0.183827	+	0.149179
ENSG00000254988	+	0.88115	+	0.728701	+	0.888366	+	0.843605	-	0.0146605
ENSG00000149260	+	0.989507	-	0.0572911	-	0.233673	+	0.558733	+	0.452384
ENSG00000137474	+	0.0725584	+	0.0640232	-	0.0966555	-	0.432877	+	0.98186
ENSG00000149269	+	0.481021	+	0.649975	+	0.709817	+	0.853994	+	0.474086
ENSG00000268635	+	0.569288	+	0.679679	+	0.801403	+	0.357387	+	0.924603
ENSG00000074201	+	0.735617	-	0.0787955	+	0.387005	+	0.943699	-	0.524767
ENSG00000178301	-	0.155119	-	0.389355	-	0.0802527	-	0.158048	-	0.0966397
ENSG00000048649	-	0.0401384	-	0.00204018	-	0.0221612	+	0.296336	-	0.331033
ENSG00000254985	+	0.80409	+	0.568226	+	0.75112	+	0.863534	+	0.966407
ENSG00000219529	+	0.94564	+	0.627612	+	0.692534	+	0.629941	+	0.99807
ENSG00000087884	+	0.253356	+	0.813621	+	0.715062	+	0.96965	-	0.145704
ENSG00000254459	+	0.403276	+	0.666921	+	0.899701	+	0.862182	-	0.20202
ENSG00000255449	+	0.427726	+	0.59328	+	0.941691	+	0.99687	-	0.179849
ENSG00000149262	+	0.596697	+	0.277916	+	0.982385	+	0.423007	+	0.158708
ENSG00000151364	-	0.231313	+	0.0986515	-	0.0204304	-	0.0597099	-	0.223355
ENSG00000259112	+	0.97589	+	0.94825	+	0.964164	+	0.988797	+	0.542561
ENSG00000151365	-	0.677096	-	0.0957086	-	0.48388	+	0.730373	-	0.549994
ENSG00000151366	+	0.773159	+	0.63959	+	0.265255	+	0.326127	+	0.302371
ENSG00000159063	-	0.0483377	-	7.89785e-05	-	0.00397587	-	0.0361062	+	0.798187
ENSG00000246174	+	0.914871	+	0.470264	+	0.968837	+	0.711639	+	0.336074
ENSG00000188997	+	0.677894	+	0.481685	+	0.542101	+	0.501319	-	0.149251
ENSG00000118369	-	0.467791	-	0.0563134	+	0.548427	+	0.969706	+	0.181428
ENSG00000033327	+	0.0645952	+	0.178315	+	0.340058	+	0.262558	+	0.498555
ENSG00000254420	+	0.634672	+	0.752413	+	0.696627	-	0.261417	-	0.732316
ENSG00000254649	+	0.584655	+	0.498684	+	0.564595	+	0.453395	+	0.611325
ENSG00000137513	-	0.039804	+	0.429232	-	0.0464375	+	0.90212	+	0.958744
ENSG00000149256	-	0.572263	+	0.762057	+	0.895666	+	0.3814	+	0.809113
ENSG00000255345	+	0.157492	+	0.893275	+	0.218816	-	0.0521561	-	0.362741
ENSG00000254471	-	0.297456	-	0.0398116	+	0.38996	-	0.146273	-	0.285842
ENSG00000255178	+	0.342909	-	0.0823007	+	0.453658	+	0.710158	-	0.666836
ENSG00000245832	+	0.755989	-	0.361078	+	0.628994	+	0.428116	+	0.938599
ENSG00000227097	+	0.882149	+	0.819201	+	0.983435	-	0.323016	-	0.00101037
ENSG00000182103	+	0.0337759	+	0.0457077	+	0.0308912	+	0.0372021	-	0.070896
ENSG00000255263	+	0.837735	-	0.426816	+	0.249958	+	0.095245	-	0.234781
ENSG00000137509	+	0.171539	+	0.382691	+	0.014323	+	0.0067318	+	0.644098
ENSG00000254441	+	0.89936	-	0.641632	-	0.579999	+	0.913778	-	0.42602
ENSG00000165490	+	0.896614	+	0.753117	-	0.176959	+	0.51668	+	0.642996
ENSG00000137502	+	0.970235	+	0.868067	+	0.874111	+	0.312501	+	0.328194
ENSG00000246067	+	0.784378	+	0.96088	+	0.793734	+	0.841914	-	0.015124
ENSG00000255503	+	0.0482573	+	0.307228	+	0.0588209	+	0.146002	-	0.00598676
ENSG00000165494	+	0.756674	+	0.36549	+	0.748386	+	0.413057	+	0.452384
ENSG00000254676	+	0.527701	+	0.742626	+	0.277435	+	0.191879	-	0.114759
ENSG00000247137	+	0.91236	+	0.0659436	+	0.207482	+	0.243993	-	0.114759
ENSG00000137494	+	0.054483	+	0.0334285	+	0.0167112	+	0.0111575	-	0.0399867
ENSG00000254551	-	0.028877	-	0.11312	-	0.102413	-	0.123926	-	0.13654
ENSG00000241020	-	0.0825409	-	0.137989	-	0.185864	+	0.188617	-	0.0911743
ENSG00000137500	-	0.581166	-	0.644861	+	0.931267	+	0.973904	+	0.833312
ENSG00000255234	-	0.163371	-	0.0973598	+	0.785631	+	0.885865	-	0.0616502
ENSG00000150672	+	0.208717	+	0.0328444	+	0.0169803	+	0.0632858	-	0.376911
ENSG00000256466	+	0.146917	-	0.103792	-	0.0093023	-	0.0137067	-	0.0381052
ENSG00000255311	+	0.653644	-	0.0274241	+	0.353385	+	0.93183	+	0.253471
ENSG00000254629	+	0.883951	-	0.135992	+	0.646245	+	0.89215	-	0.050976
ENSG00000250257	+	0.920912	+	0.24271	+	0.928685	+	0.202836	-	0.113122
ENSG00000264838	-	0.0944702	-	0.0295337	+	0.157507	+	0.545859	-	0.426093
ENSG00000254713	-	0.0923662	-	0.00119878	-	0.00523994	-	0.0120738	+	0.529966
ENSG00000240174	-	0.123338	-	0.00734653	-	0.0179793	-	0.0898878	+	0.23646
ENSG00000254787	+	0.0565461	+	0.0011022	-	0.00454736	+	0.186319	+	0.677462
ENSG00000255555	-	0.55304	-	0.123778	-	0.509112	+	0.960865	-	0.870614
ENSG00000255396	-	0.61007	-	0.0676633	+	0.736809	+	0.735501	-	0.466129
ENSG00000213305	+	0.951081	-	0.307933	+	0.943219	+	0.590989	+	0.741954
ENSG00000254897	+	0.535925	+	0.226413	+	0.931305	+	0.732699	-	0.0356407
ENSG00000171204	+	0.343019	+	0.245922	+	0.227586	+	0.919873	+	0.630266
ENSG00000171202	+	0.2729	+	0.135992	+	0.25988	+	0.736856	+	0.588585
ENSG00000137504	-	0.407312	+	0.371432	-	0.343193	-	0.0897063	-	0.0141864
ENSG00000179071	-	0.0200202	-	0.309499	-	0.0121107	-	0.00338767	+	0.993709
ENSG00000137501	+	0.0611426	+	0.00896689	+	0.00630984	+	0.0485149	+	0.30897
ENSG00000215504	+	0.250034	-	0.139838	-	0.114693	-	0.0280421	-	0.16501
ENSG00000073921	+	0.938263	+	0.763394	+	0.842952	+	0.241027	+	0.133395
ENSG00000074266	+	0.0657533	+	0.101688	-	0.102192	+	0.460703	+	0.99955
ENSG00000254783	-	0.192944	-	0.00283815	-	0.0149441	-	0.230036	-	0.229924
ENSG00000149196	+	0.470649	+	0.361858	+	0.831562	+	0.368333	+	0.955748
ENSG00000149201	+	0.0140108	+	0.0556147	+	0.0611794	+	0.0446428	-	0.0276921
ENSG00000254733	+	0.499601	-	0.801236	-	0.616299	+	0.395065	-	0.16677
ENSG00000151376	+	0.156256	+	0.0923057	+	0.0124118	+	0.0233358	+	0.453161
ENSG00000150687	-	0.2089	-	0.116945	+	0.160619	+	0.174433	+	0.793113
ENSG00000197882	-	0.00503811	+	0.0601147	-	0.0916369	-	0.0249623	-	0.345744
ENSG00000255471	+	0.103803	+	0.500797	+	0.140706	+	0.101806	-	0.0685162
ENSG00000174804	-	0.399485	-	0.180519	-	0.352671	-	0.35822	+	0.535685
ENSG00000246523	+	0.201479	+	0.423771	+	0.0244252	+	0.208542	-	0.076265
ENSG00000166575	+	0.338099	+	0.0941448	+	0.13665	+	0.851801	+	0.982381
ENSG00000254843	+	0.984983	+	0.819025	+	0.954457	+	0.819148	+	0.784313
ENSG00000109861	+	0.895582	+	0.767043	+	0.64476	+	0.412446	+	0.552766
ENSG00000255082	+	0.36645	+	0.302259	+	0.0945995	+	0.184296	-	0.167317
ENSG00000168959	+	0.523637	+	0.473843	+	0.182306	+	0.303043	-	0.179869
ENSG00000086991	+	0.200056	+	0.203005	+	0.159213	+	0.918148	-	0.435793
ENSG00000134612	-	0.84421	+	0.752746	+	0.773859	+	0.357871	+	0.850866
ENSG00000077616	-	0.0479776	+	0.0170407	-	0.0249802	+	0.346287	-	0.687496
ENSG00000110172	-	0.151552	+	0.231052	-	0.064023	-	0.43374	+	0.811238
ENSG00000214391	+	0.245777	+	0.557029	+	0.156556	+	0.250865	+	0.339612
ENSG00000165323	+	0.0292017	+	0.453596	+	0.149267	+	0.290503	-	0.091762
ENSG00000249255	+	0.133404	-	0.156284	+	0.296725	-	0.113198	-	0.19036
ENSG00000254705	-	0.0019921	-	0.000421957	-	0.0128279	-	0.00318369	-	0.423218
ENSG00000244244	-	0.0558994	-	0.225453	-	0.0430819	-	0.0711166	-	0.731444
ENSG00000180773	+	0.514026	+	0.771061	+	0.774653	+	0.698793	+	0.884184
ENSG00000255445	-	0.63572	+	0.263714	-	0.462181	-	0.847045	-	0.596581
ENSG00000166002	+	0.813336	+	0.276801	+	0.246667	+	0.595194	-	0.308963
ENSG00000166004	-	0.0491975	-	0.000489596	-	0.0186955	-	0.0933158	-	0.260289
ENSG00000254911	+	0.433651	-	0.127675	-	0.730122	-	0.307161	-	0.134823
ENSG00000201199	+	0.428906	-	0.0861677	-	0.7678	-	0.226575	-	0.218062
ENSG00000199675	+	0.695457	+	0.411716	+	0.863208	+	0.557882	-	0.559699
ENSG00000166012	-	0.0221758	+	0.0324553	-	0.0184019	+	0.241684	+	0.892558
ENSG00000207112	-	0.346374	+	0.667079	+	0.592687	+	0.856343	+	0.850457
ENSG00000206799	-	0.749899	+	0.949664	+	0.889865	+	0.941934	+	0.639267
ENSG00000207304	+	0.125095	+	0.0204654	+	0.0544779	+	0.555854	+	0.518954
ENSG00000239195	-	0.00543585	+	0.0852445	-	0.0447723	-	0.157796	+	0.715901
ENSG00000207145	-	0.043793	+	0.104177	-	0.0687882	-	0.204365	+	0.809792
ENSG00000221170	-	0.304296	+	0.680518	+	0.599126	-	0.631354	+	0.988247
ENSG00000210825	+	0.573268	+	0.283371	+	0.453708	+	0.586498	+	0.733734
ENSG00000182919	+	0.969398	+	0.947496	+	0.842024	+	0.474004	+	0.642525
ENSG00000042429	-	0.0660928	-	0.0983668	-	0.167564	+	0.90306	+	0.85406
ENSG00000214376	+	0.442849	+	0.457294	+	0.491059	+	0.52387	+	0.158305
ENSG00000110218	+	0.972365	+	0.910174	+	0.781121	+	0.844503	+	0.478545
ENSG00000123901	+	0.225629	+	0.548934	+	0.180448	+	0.230428	+	0.819397
ENSG00000020922	+	0.311877	-	0.286327	+	0.565083	+	0.200966	+	0.0736163
ENSG00000255893	+	0.912834	-	0.0161866	+	0.920837	+	0.929979	+	0.511189
ENSG00000168876	-	0.1687	+	0.0461867	-	0.121727	+	0.910665	-	0.157726
ENSG00000134627	+	0.675292	+	0.102231	+	0.0960146	+	0.394175	+	0.340098
ENSG00000196371	+	0.609849	+	0.408404	+	0.685686	+	0.759383	+	0.217643
ENSG00000255929	+	0.114167	-	0.0938093	-	0.00189557	+	0.0194926	-	0.281726
ENSG00000166025	+	0.904984	+	0.203833	+	0.452677	+	0.42466	-	0.666327
ENSG00000256469	-	0.276532	+	0.540994	+	0.321863	+	0.90409	+	0.534236
ENSG00000150316	+	0.420798	+	0.755085	+	0.649966	+	0.595104	+	0.993224
ENSG00000186280	-	0.0329505	-	0.00315933	-	0.00170165	-	0.00505933	-	0.373093
ENSG00000180771	+	0.793948	+	0.074526	+	0.818801	+	0.917119	+	0.808916
ENSG00000149218	-	0.428532	-	0.369448	+	0.424002	+	0.177269	+	0.081834
ENSG00000245552	+	0.82491	+	0.836726	+	0.569372	+	0.698515	-	0.585104
ENSG00000149212	-	0.191327	+	0.180339	-	0.44517	+	0.855593	-	0.0207423
ENSG00000077458	-	0.596552	+	0.799418	+	0.945467	+	0.355967	-	0.272383
ENSG00000166037	+	0.464849	+	0.133506	+	0.631582	-	0.6598	-	0.46638
ENSG00000256885	+	0.979752	+	0.410149	+	0.860088	+	0.459921	-	0.144235
ENSG00000087053	+	0.802334	+	0.886917	+	0.647172	-	0.0996957	-	0.335854
ENSG00000184384	+	0.151343	+	0.749454	+	0.277286	+	0.157314	+	0.961683
ENSG00000149231	+	0.872385	+	0.173984	+	0.75119	+	0.67704	+	0.74456
ENSG00000183340	-	0.346374	-	0.163993	-	0.0754083	+	0.527561	-	0.0940689
ENSG00000254587	-	0.14629	-	0.234529	-	0.346303	-	0.185926	-	0.826148
ENSG00000149972	+	0.0296312	+	0.00317241	-	0.00022217	-	0.00426566	-	0.0969131
ENSG00000223269	-	0.145754	-	0.00813188	-	0.000333591	-	0.0101285	-	0.193602
ENSG00000165895	+	0.136982	+	0.940842	+	0.491059	+	0.217428	+	0.995935
ENSG00000170647	+	0.526544	+	0.895052	+	0.533421	+	0.608246	+	0.901932
ENSG00000082175	+	0.0544237	+	0.377537	+	0.264622	+	0.117798	-	0.0618271
ENSG00000137672	-	0.532299	-	0.0218285	-	0.0241147	-	0.0957006	+	0.707972
ENSG00000110318	-	0.0313985	-	0.0433264	-	0.00420804	-	0.0121927	-	0.280878
ENSG00000137691	+	0.668601	+	0.455002	+	0.707637	+	0.598742	+	0.737822
ENSG00000137693	+	0.426109	+	0.917023	+	0.576817	+	0.383041	+	0.588055
ENSG00000254422	+	0.475234	+	0.679679	+	0.207126	+	0.0792234	+	0.84424
ENSG00000023445	+	0.93621	+	0.270013	+	0.145284	+	0.710294	+	0.469615
ENSG00000110330	+	0.571338	+	0.19875	-	0.488602	+	0.505273	+	0.935665
ENSG00000152558	+	0.0651331	+	0.322458	+	0.101334	+	0.0291892	+	0.317232
ENSG00000118113	-	0.350247	+	0.519328	+	0.475555	+	0.0779884	+	0.329827
ENSG00000260966	+	0.645005	+	0.148894	-	0.531618	+	0.775103	+	0.870921
ENSG00000137692	+	0.638066	+	0.869217	+	0.982385	-	0.935415	-	0.512166
ENSG00000187240	-	0.508289	-	0.0198544	-	0.118028	+	0.545859	+	0.672492
ENSG00000170962	+	0.700852	+	0.594372	+	0.838294	-	0.685893	-	0.6983
ENSG00000256422	+	0.0382063	+	0.125313	+	0.101112	+	0.944041	+	0.440687
ENSG00000196954	+	0.818543	+	0.664865	+	0.717599	+	0.804057	-	0.213993
ENSG00000137752	+	0.646273	+	0.300168	+	0.984599	+	0.955251	+	0.66365
ENSG00000204397	+	0.947388	+	0.377465	+	0.300687	-	0.233183	+	0.966231
ENSG00000152578	+	0.130391	+	0.0271247	+	0.0527416	+	0.452753	-	0.227104
ENSG00000255403	-	0.235789	-	0.00153032	-	0.0763777	-	0.21299	-	0.251505
ENSG00000263371	+	0.119616	+	0.227868	+	0.418954	+	0.281114	+	0.446355
ENSG00000170903	-	0.0275542	+	0.0691088	-	0.0194686	-	0.187638	-	0.152731
ENSG00000182359	+	0.210602	+	0.104627	+	0.0754083	+	0.660371	-	0.65291
ENSG00000149313	+	0.396852	+	0.220848	+	0.229554	+	0.862528	+	0.30897
ENSG00000254433	+	0.285543	+	0.151437	+	0.144879	+	0.75213	-	0.234271
ENSG00000260512	+	0.0851256	+	0.287302	+	0.152674	+	0.64426	-	0.0853286
ENSG00000152402	+	0.0852971	+	0.610627	+	0.242353	+	0.631354	-	0.173368
ENSG00000213252	-	0.0175199	-	0.000950842	-	0.00916616	-	0.0590538	-	0.145878
ENSG00000261098	-	0.00216712	-	0.00189179	-	0.00305582	-	0.066706	-	0.00917197
ENSG00000152404	+	0.857332	-	0.0860687	+	0.976182	+	0.466192	+	0.746015
ENSG00000225215	+	0.372827	+	0.957706	+	0.608953	+	0.283108	-	0.122609
ENSG00000137760	+	0.3241	+	0.134815	+	0.123659	+	0.380602	-	0.289933
ENSG00000110675	+	0.153545	+	0.659943	+	0.259934	+	0.544939	-	0.137784
ENSG00000268467	+	0.0452424	+	0.658016	+	0.118719	+	0.177528	-	0.0141718
ENSG00000254758	-	0.0175199	-	0.0337436	-	0.0218092	-	0.098337	+	0.558583
ENSG00000110660	-	0.144996	-	0.356399	+	0.489267	+	0.140452	-	0.12974
ENSG00000179331	+	0.11774	+	0.202499	-	0.0672897	-	0.411997	-	0.0759076
ENSG00000166266	+	0.0342883	+	0.0767025	+	0.0579531	+	0.613097	-	0.890473
ENSG00000255467	+	0.285434	+	0.289653	+	0.404389	+	0.772796	+	0.847832
ENSG00000075239	+	0.371149	+	0.050173	+	0.521261	+	0.948384	+	0.794271
ENSG00000149308	-	0.0630085	+	0.0180482	-	0.164583	+	0.929585	+	0.963836
ENSG00000149311	+	0.939875	+	0.112904	+	0.693267	+	0.468756	+	0.260274
ENSG00000166323	+	0.840641	+	0.421823	+	0.64039	+	0.747358	+	0.309146
ENSG00000178202	+	0.391374	+	0.947297	+	0.322776	+	0.240809	+	0.358914
ENSG00000110723	+	0.138164	+	0.314393	+	0.976082	+	0.347555	-	0.792264
ENSG00000178105	+	0.137297	+	0.00451579	+	0.0151376	+	0.0253359	+	0.749426
ENSG00000185742	+	0.396733	+	0.810127	+	0.268326	+	0.633882	-	0.127556
ENSG00000149289	+	0.155155	+	0.760787	+	0.114636	+	0.0463657	+	0.447477
ENSG00000137710	+	0.151356	+	0.862529	+	0.690532	+	0.230254	+	0.48704
ENSG00000137714	+	0.427171	+	0.821875	+	0.6345	+	0.7014	-	0.769976
ENSG00000137727	+	0.253577	+	0.475233	+	0.156428	+	0.353923	-	0.0891241
ENSG00000196167	+	0.0921038	+	0.131897	+	0.102592	+	0.268746	+	0.576977
ENSG00000214290	+	0.0246284	+	0.012175	+	0.0555402	+	0.229975	-	0.161158
ENSG00000110777	+	0.654754	+	0.371722	+	0.984027	+	0.92543	-	0.0561423
ENSG00000204381	-	0.0350368	-	0.102118	-	0.0565629	-	0.0430599	+	0.0885501
ENSG00000170145	+	0.698279	-	0.00894653	+	0.0875372	+	0.104001	+	0.883149
ENSG00000235286	-	0.0274467	-	0.0352394	-	0.00681108	+	0.14933	-	0.0635635
ENSG00000137713	+	0.742952	+	0.776869	+	0.743008	+	0.305778	+	0.223561
ENSG00000086848	+	0.460629	+	0.795535	+	0.979429	+	0.489101	+	0.574533
ENSG00000258529	+	0.43554	+	0.202909	+	0.651512	+	0.882649	+	0.447135
ENSG00000255561	+	0.539248	+	0.204955	+	0.680323	+	0.940121	+	0.553538
ENSG00000137720	+	0.740394	+	0.814493	+	0.996539	+	0.963858	+	0.701951
ENSG00000109846	+	0.0540855	+	0.0363766	+	0.09462	+	0.121683	+	0.355445
ENSG00000170276	+	0.0206752	-	0.0151403	+	0.0794031	+	0.106325	+	0.856602
ENSG00000254445	+	0.00915372	-	0.00408825	+	0.0337131	+	0.0779997	+	0.960051
ENSG00000150764	+	0.955298	+	0.674432	+	0.516633	+	0.932412	+	0.76712
ENSG00000150768	+	0.427526	+	0.878871	+	0.341029	+	0.98502	-	0.407427
ENSG00000230911	+	0.413923	-	0.641133	+	0.543752	+	0.876685	+	0.33853
ENSG00000150773	+	0.61007	+	0.710753	+	0.970905	+	0.911547	-	0.810738
ENSG00000150776	+	0.263668	+	0.381748	+	0.617526	+	0.595493	+	0.910458
ENSG00000150779	+	0.281182	+	0.386768	+	0.287852	+	0.748318	+	0.310554
ENSG00000204370	+	0.163395	+	0.227541	+	0.176062	+	0.96587	-	0.442313
ENSG00000255292	+	0.287056	+	0.859318	+	0.494696	+	0.949836	+	0.826835
ENSG00000150782	+	0.0318513	+	0.812189	+	0.11842	+	0.12003	+	0.0567987
ENSG00000150783	-	0.169553	+	0.20567	+	0.551755	+	0.824488	-	0.863174
ENSG00000197580	-	0.284267	+	0.465694	-	0.239482	+	0.905697	+	0.783766
ENSG00000214264	+	0.954664	-	0.127747	+	0.675501	+	0.854096	+	0.882533
ENSG00000150787	+	0.785798	+	0.480873	+	0.677978	+	0.689282	+	0.637585
ENSG00000243250	-	0.234685	+	0.917742	+	0.123882	-	0.166472	-	0.612377
ENSG00000188771	-	0.129709	+	0.577817	-	0.0168735	-	0.133492	-	0.0395295
ENSG00000250303	-	0.423727	-	0.267857	-	0.675307	+	0.54143	+	0.670053
ENSG00000247416	-	0.0581549	-	0.131755	-	0.044169	+	0.176082	-	0.0828838
ENSG00000149294	-	0.258135	+	0.580494	+	0.566392	+	0.954405	-	0.104137
ENSG00000227487	-	0.728279	+	0.724232	+	0.644951	+	0.337351	+	0.862816
ENSG00000255129	+	0.858393	-	0.0614842	+	0.363381	+	0.176786	+	0.398167
ENSG00000149292	-	0.206435	+	0.772681	-	0.142806	+	0.0255619	-	0.132888
ENSG00000170209	+	0.342905	+	0.593713	-	0.40562	-	0.21299	-	0.258843
ENSG00000149295	+	0.70208	-	0.294362	+	0.552116	+	0.514773	-	0.213324
ENSG00000166682	+	0.353058	+	0.79945	+	0.660887	+	0.322851	-	0.536967
ENSG00000256850	+	0.0716996	+	0.780564	+	0.513673	+	0.254281	-	0.166116
ENSG00000086827	+	0.102035	+	0.0101774	+	0.612832	+	0.893698	+	0.969205
ENSG00000256167	-	0.138982	+	0.777156	+	0.294749	+	0.256335	+	0.718326
ENSG00000048028	-	0.0645952	-	0.0849484	+	0.473912	+	0.450474	+	0.800481
ENSG00000255710	+	0.745546	-	0.159187	-	0.312082	+	0.917087	-	0.616058
ENSG00000149305	+	0.154234	+	0.51966	+	0.356423	+	0.440047	+	0.373546
ENSG00000166736	+	0.798804	-	0.41068	+	0.342169	+	0.150483	-	0.0395295
ENSG00000109906	-	0.218154	-	0.0124272	-	0.0131847	-	0.149289	-	0.0892582
ENSG00000256947	+	0.726601	+	0.178186	+	0.391721	+	0.78647	-	0.123692
ENSG00000166741	+	0.667861	+	0.751725	+	0.229612	+	0.741052	-	0.401685
ENSG00000180425	-	0.204306	-	0.45036	-	0.526268	-	0.146554	-	0.0256329
ENSG00000076053	-	0.345882	+	0.79759	+	0.609778	+	0.873793	+	0.529651
ENSG00000255663	+	0.706846	+	0.244904	+	0.769829	+	0.829177	+	0.38688
ENSG00000076043	+	0.912406	+	0.77836	+	0.805308	+	0.31478	+	0.71274
ENSG00000256533	+	0.846511	+	0.316257	+	0.384152	+	0.110889	+	0.920998
ENSG00000095110	+	0.428541	-	0.069228	+	0.208993	+	0.624313	+	0.944212
ENSG00000137634	+	0.661743	-	0.025713	-	0.0294166	+	0.0254938	+	0.937141
ENSG00000204361	-	0.442713	+	0.486992	-	0.0545152	-	0.301474	-	0.272032
ENSG00000182985	-	0.244604	-	0.0015853	-	0.00269174	-	0.0530557	+	0.561164
ENSG00000256558	-	0.511759	-	0.0098395	-	0.0385003	+	0.2559	+	0.942895
ENSG00000256972	+	0.920881	+	0.0207976	+	0.28232	+	0.441026	-	0.399223
ENSG00000255580	+	0.563367	-	0.069495	+	0.346172	+	0.757011	+	0.838751
ENSG00000256315	-	0.623126	-	0.15637	+	0.352285	+	0.913754	-	0.374785
ENSG00000246100	-	0.696127	+	0.499706	-	0.473266	-	0.512508	-	0.273928
ENSG00000137656	-	0.185273	-	0.324883	-	0.167083	-	0.209891	-	0.0689589
ENSG00000226645	+	0.858393	+	0.966389	+	0.764263	+	0.300994	-	0.175131
ENSG00000231611	+	0.677121	+	0.142719	+	0.835698	+	0.585018	-	0.294913
ENSG00000109917	+	0.9656	+	0.681689	+	0.930216	+	0.882144	+	0.896839
ENSG00000235910	+	0.837372	+	0.858402	+	0.997732	+	0.937536	-	0.322611
ENSG00000160584	+	0.195952	+	0.0865999	+	0.119443	+	0.185211	-	0.187281
ENSG00000231865	+	0.695877	+	0.428618	+	0.647766	+	0.398446	-	0.0720196
ENSG00000234268	+	0.550968	+	0.733165	+	0.859335	+	0.526088	+	0.287437
ENSG00000254851	+	0.511372	-	0.00100944	+	0.182132	+	0.721446	+	0.6462
ENSG00000168092	+	0.541984	+	0.818977	+	0.384121	+	0.773975	-	0.565638
ENSG00000149577	+	0.582576	+	0.133503	+	0.788384	-	0.591088	+	0.737822
ENSG00000149591	+	0.906675	+	0.723832	+	0.40804	+	0.669927	-	0.811181
ENSG00000160613	+	0.886667	+	0.188408	+	0.252167	+	0.866125	-	0.338593
ENSG00000167257	-	0.15609	-	0.51484	+	0.454882	-	0.350995	+	0.679495
ENSG00000186318	-	0.458786	+	0.147884	+	0.661401	+	0.596139	+	0.62458
ENSG00000265969	-	0.439231	-	0.0306932	-	0.308113	-	0.57673	-	0.296505
ENSG00000110274	+	0.858393	+	0.626663	+	0.685707	+	0.704441	-	0.657852
ENSG00000177103	+	0.600235	+	0.180431	+	0.910313	+	0.837725	+	0.806133
ENSG00000251594	+	0.66884	+	0.93191	-	0.216571	+	0.849858	+	0.855185
ENSG00000137731	-	0.0115795	-	0.106361	-	0.00117119	-	0.165412	-	0.248045
ENSG00000255245	+	0.673728	+	0.810948	+	0.36273	+	0.102281	-	0.351655
ENSG00000254528	+	0.79499	+	0.742255	+	0.772272	+	0.460662	+	0.704774
ENSG00000137726	+	0.756603	+	0.698671	+	0.718938	+	0.396867	+	0.738551
ENSG00000110324	+	0.0942125	+	0.104106	+	0.376956	+	0.65595	-	0.0883544
ENSG00000177098	+	0.176103	+	0.98959	+	0.223704	+	0.257541	-	0.219534
ENSG00000149575	+	0.0658005	+	0.943262	+	0.0556362	+	0.113385	-	0.114593
ENSG00000160593	+	0.841421	+	0.718686	+	0.837602	+	0.116392	+	0.812277
ENSG00000160588	-	0.121726	-	0.18484	-	0.271508	-	0.384818	+	0.748959
ENSG00000149573	+	0.637859	+	0.792459	+	0.749627	+	0.485928	+	0.421064
ENSG00000110344	+	0.0988787	+	0.0970911	+	0.277707	+	0.884593	+	0.964623
ENSG00000254873	+	0.12407	+	0.177274	+	0.100109	+	0.808405	-	0.532858
ENSG00000167283	+	0.878206	+	0.845141	+	0.277835	+	0.480952	+	0.959679
ENSG00000255384	-	0.518995	+	0.85669	+	0.547794	+	0.65893	-	0.0713536
ENSG00000118058	+	0.430882	+	0.596265	+	0.0882035	+	0.212619	+	0.683203
ENSG00000255435	-	0.00240749	+	0.0859203	-	0.000641643	-	0.0133873	+	0.992305
ENSG00000172425	-	0.0178864	-	0.376618	-	0.0402667	-	0.153798	+	0.850539
ENSG00000149582	+	0.399007	+	0.503932	+	0.608598	+	0.908873	+	0.197999
ENSG00000118096	+	0.482908	+	0.502491	-	0.186402	-	0.0411204	+	0.804856
ENSG00000243431	+	0.466185	+	0.435424	+	0.675307	+	0.750991	+	0.946335
ENSG00000095139	+	0.97248	+	0.30483	+	0.622006	+	0.316731	-	0.595339
ENSG00000019144	+	0.425388	+	0.0338899	+	0.483243	+	0.690146	-	0.0584319
ENSG00000255176	+	0.365309	+	0.482877	+	0.435261	+	0.473858	-	0.020624
ENSG00000118094	+	0.271314	+	0.0261751	+	0.308076	+	0.501675	-	0.0409072
ENSG00000255422	-	0.328467	+	0.394995	-	0.276694	+	0.720667	-	0.0221582
ENSG00000110367	+	0.39391	+	0.47377	+	0.456917	+	0.953768	-	0.114759
ENSG00000160683	+	0.270545	+	0.300949	+	0.100563	+	0.468346	+	0.511189
ENSG00000186174	+	0.101994	+	0.0520042	+	0.0866287	+	0.5885	+	0.734921
ENSG00000255121	+	0.386812	+	0.719572	+	0.717731	+	0.999278	+	0.797412
ENSG00000186166	+	0.651037	+	0.824368	+	0.390947	-	0.389487	-	0.138202
ENSG00000240970	+	0.359931	+	0.73798	+	0.116382	+	0.0768919	-	0.175999
ENSG00000254428	+	0.0917054	+	0.437954	-	0.0726413	+	0.625833	-	0.426991
ENSG00000254909	+	0.228664	-	0.0595684	-	0.418429	+	0.303638	+	0.702923
ENSG00000118181	+	0.618102	+	0.482182	+	0.363422	+	0.838149	-	0.726183
ENSG00000196655	+	0.66884	+	0.959591	+	0.589987	+	0.715174	+	0.457013
ENSG00000266398	+	0.949007	+	0.755088	+	0.545227	+	0.91471	+	0.470737
ENSG00000137700	-	0.0147919	-	0.00442152	-	0.00338952	-	0.0182117	+	0.214036
ENSG00000255114	+	0.325936	+	0.614667	+	0.165078	+	0.243535	+	0.260554
ENSG00000149428	+	0.219133	+	0.759618	+	0.266891	+	0.164911	+	0.360388
ENSG00000160695	+	0.929223	+	0.745042	+	0.633251	+	0.43469	+	0.903712
ENSG00000256269	+	0.504291	+	0.572905	+	0.692501	+	0.976435	+	0.938048
ENSG00000188486	-	0.2152	-	0.0144294	-	0.113549	+	0.82955	-	0.320712
ENSG00000172269	+	0.515257	-	0.633266	+	0.874353	+	0.645376	-	0.241948
ENSG00000172375	+	0.622067	-	0.517572	+	0.334515	+	0.114258	+	0.219534
ENSG00000172273	+	0.708417	-	0.201655	+	0.845412	+	0.708648	+	0.921557
ENSG00000172350	+	0.200774	+	0.480433	+	0.714744	+	0.407087	+	0.69354
ENSG00000160703	-	0.0349362	+	0.0282612	-	0.0375443	-	0.27433	-	0.269945
ENSG00000110395	+	0.854478	+	0.680078	+	0.399346	+	0.381802	-	0.156005
ENSG00000076706	-	0.62543	-	0.460146	-	0.296605	+	0.262212	-	0.819
ENSG00000173456	-	0.133813	-	0.0151403	-	0.103204	+	0.419459	-	0.191786
ENSG00000245385	-	0.225117	-	0.144102	+	0.199398	+	0.62275	+	0.590204
ENSG00000223953	+	0.155119	+	0.549314	+	0.108305	+	0.201627	+	0.542048
ENSG00000235718	+	0.154234	+	0.549314	+	0.109145	+	0.202978	+	0.542048
ENSG00000259159	+	0.155119	+	0.549314	+	0.108305	+	0.201627	+	0.542048
ENSG00000036672	-	0.0941394	-	0.0415734	-	0.00123127	-	0.152611	-	0.364217
ENSG00000245248	-	0.399675	+	0.445345	+	0.730323	+	0.202836	-	0.77765
ENSG00000254590	+	0.119449	+	0.53804	+	0.61871	+	0.512587	-	0.831377
ENSG00000154096	+	0.253959	+	0.52318	+	0.154265	+	0.0929494	+	0.310738
ENSG00000263873	+	0.197703	+	0.55526	+	0.0966367	+	0.0530557	+	0.203289
ENSG00000254561	+	0.890864	+	0.264176	+	0.310349	+	0.915382	+	0.446083
ENSG00000110400	+	0.953999	+	0.467709	+	0.769521	-	0.486902	-	0.83361
ENSG00000184232	+	0.940957	+	0.827286	+	0.911626	-	0.243927	-	0.442032
ENSG00000181264	+	0.36882	+	0.995791	+	0.420363	+	0.228757	+	0.309182
ENSG00000196914	+	0.0626479	+	0.103828	+	0.176067	+	0.771855	-	0.240689
ENSG00000269601	-	0.00437595	+	0.0120309	-	0.0581064	+	0.387995	-	0.442576
ENSG00000149403	+	0.230036	+	0.587618	+	0.332383	+	0.934771	-	0.459173
ENSG00000250493	+	0.988526	+	0.572303	+	0.858408	+	0.980242	-	0.553538
ENSG00000154114	+	0.842933	-	0.28465	+	0.78364	+	0.585223	+	0.822513
ENSG00000109927	+	0.128712	+	0.600772	+	0.426569	+	0.275397	+	0.573811
ENSG00000109929	+	0.188318	+	0.164213	+	0.3589	+	0.802545	+	0.362534
ENSG00000232460	+	0.630124	+	0.665236	+	0.9997	+	0.540062	-	0.845135
ENSG00000246790	+	0.210596	+	0.884369	+	0.781235	+	0.731952	-	0.154075
ENSG00000137642	+	0.823285	+	0.75788	-	0.497864	-	0.169168	+	0.983925
ENSG00000255248	-	0.0251326	-	0.267655	+	0.203647	+	0.747793	-	0.364209
ENSG00000207971	-	0.601615	+	0.221829	+	0.219975	+	0.302432	+	0.778556
ENSG00000259571	+	0.0705874	+	0.841848	+	0.466443	+	0.336258	+	0.146363
ENSG00000255090	+	0.699326	+	0.305168	+	0.527935	+	0.930139	+	0.478119
ENSG00000154127	+	0.0445743	+	0.831671	+	0.264953	+	0.777739	+	0.282343
ENSG00000109944	+	0.384249	+	0.792594	+	0.343736	+	0.665472	+	0.861512
ENSG00000254944	+	0.394289	-	0.473636	+	0.209863	+	0.360304	+	0.993366
ENSG00000109971	+	0.289435	+	0.428816	+	0.277435	+	0.814558	+	0.456937
ENSG00000200879	+	0.343226	-	0.343711	+	0.0723368	+	0.456007	+	0.96081
ENSG00000207118	+	0.49228	-	0.744845	-	0.083221	+	0.575026	+	0.739768
ENSG00000202252	+	0.784231	-	0.0632969	-	0.046527	+	0.629298	-	0.813227
ENSG00000166250	+	0.610398	-	0.0410863	+	0.130414	-	0.155372	+	0.912639
ENSG00000254667	+	0.336401	-	0.31146	+	0.43754	+	0.60313	-	0.0624353
ENSG00000023171	+	0.176353	+	0.893447	+	0.49652	+	0.312122	-	0.132027
ENSG00000254449	+	0.845441	+	0.990222	+	0.468493	+	0.874349	+	0.758526
ENSG00000166257	+	0.276656	-	0.00899212	-	0.00576279	-	0.00204704	+	0.12288
ENSG00000166261	+	0.47494	+	0.0992517	+	0.764573	+	0.936852	-	0.24085
ENSG00000110002	+	0.339009	+	0.462839	+	0.423434	+	0.627584	-	0.607034
ENSG00000154144	+	0.484969	+	0.91055	+	0.724863	+	0.997065	-	0.409819
ENSG00000110013	+	0.369511	+	0.956529	+	0.651722	+	0.941153	-	0.382136
ENSG00000200278	+	0.362859	+	0.881282	+	0.867058	+	0.966355	+	0.785833
ENSG00000064199	+	0.147664	+	0.29034	+	0.733252	+	0.637315	-	0.969263
ENSG00000154146	+	0.215751	-	0.379402	+	0.383313	+	0.0869628	-	0.13503
ENSG00000255045	+	0.189353	-	0.161212	+	0.171289	+	0.0372012	-	0.0351849
ENSG00000019102	+	0.869937	-	0.0999214	-	0.00414915	-	0.0418682	+	0.931802
ENSG00000149564	+	0.00946035	+	0.000614464	-	2.89548e-05	-	0.000388266	-	0.198871
ENSG00000250073	+	0.932643	+	0.518049	+	0.945334	+	0.581763	-	0.464522
ENSG00000120458	+	0.982654	+	0.597825	+	0.643901	+	0.10208	+	0.505597
ENSG00000254509	+	0.953539	+	0.974946	-	0.237889	-	0.205461	+	0.965628
ENSG00000245498	+	0.671962	+	0.872937	+	0.748303	+	0.830438	-	0.572431
ENSG00000254941	+	0.427293	+	0.559842	+	0.812685	+	0.374997	+	0.94064
ENSG00000154134	+	0.167654	+	0.0218891	+	0.254761	+	0.766808	-	0.362534
ENSG00000154133	+	0.0236003	+	0.00997929	+	0.0202275	+	0.0939087	-	0.070896
ENSG00000165478	+	0.0807699	+	0.110068	+	0.150714	+	0.145617	-	0.200042
ENSG00000221932	+	0.173084	+	0.153026	+	0.277501	+	0.123543	+	0.29262
ENSG00000149548	-	0.0731342	+	0.95017	+	0.11583	+	0.0726179	-	0.321922
ENSG00000134955	+	0.420798	+	0.822591	+	0.508058	+	0.643494	-	0.148452
ENSG00000203306	+	0.116405	+	0.852634	+	0.472596	+	0.543266	-	0.0426004
ENSG00000150433	+	0.676264	+	0.47765	+	0.388837	+	0.799794	-	0.783366
ENSG00000165495	+	0.496804	+	0.599242	+	0.858925	+	0.588718	-	0.321695
ENSG00000259290	-	0.155766	-	0.446571	-	0.634729	-	0.158258	+	0.391674
ENSG00000254932	-	0.29459	-	0.351123	-	0.582896	+	0.61823	-	0.272476
ENSG00000149557	-	0.0136065	-	0.209664	-	0.166795	-	0.0926336	+	0.252344
ENSG00000255537	+	0.0331935	+	0.595478	+	0.0276824	+	0.0927383	-	0.0315444
ENSG00000149547	-	0.285576	+	0.983428	+	0.837602	+	0.950868	+	0.836093
ENSG00000134910	-	0.378783	+	0.408484	+	0.372616	-	0.0277337	+	0.181925
ENSG00000149554	+	0.883913	+	0.747787	+	0.984654	+	0.703326	+	0.476126
ENSG00000171053	-	0.530904	-	0.129539	+	0.808911	+	0.993802	-	0.784912
ENSG00000196844	-	0.287326	+	0.704619	+	0.296227	+	0.238343	-	0.207339
ENSG00000236027	+	0.44094	+	0.24602	+	0.631743	+	0.910735	+	0.985912
ENSG00000237353	+	0.734347	-	0.0250083	-	0.340691	+	0.588277	-	0.229712
ENSG00000260209	+	0.29604	-	0.525815	-	0.566612	-	0.45155	+	0.973252
ENSG00000198331	+	0.635419	+	0.86597	+	0.836286	+	0.723184	+	0.362556
ENSG00000110060	+	0.106503	+	0.23759	+	0.249562	+	0.482287	-	0.464742
ENSG00000255027	+	0.84184	+	0.410848	+	0.581605	+	0.599925	+	0.479388
ENSG00000109832	+	0.297336	+	0.97041	+	0.655345	+	0.797545	+	0.731477
ENSG00000263906	+	0.0221111	+	0.306108	+	0.264414	+	0.941153	-	0.182037
ENSG00000254967	+	0.757198	+	0.722192	+	0.806585	+	0.921967	-	0.730649
ENSG00000064309	+	0.427859	+	0.925149	+	0.829938	+	0.747907	+	0.729751
ENSG00000264299	-	0.764636	+	0.991554	+	0.621561	+	0.735836	+	0.938029
ENSG00000165526	+	0.925468	+	0.438134	+	0.810622	+	0.940256	-	0.320872
ENSG00000197798	-	0.470923	-	0.113131	-	0.183936	+	0.713796	-	0.102722
ENSG00000182934	+	0.603546	-	0.0208517	+	0.282726	+	0.482321	+	0.530481
ENSG00000110074	+	0.75297	+	0.450869	+	0.941885	+	0.976435	+	0.997204
ENSG00000150455	+	0.334865	+	0.207107	+	0.976182	+	0.955151	+	0.856689
ENSG00000254905	-	0.127645	-	0.188663	-	0.791478	+	0.973939	+	0.97905
ENSG00000255062	-	0.0948371	-	0.0158738	-	0.183215	-	0.266596	+	0.648543
ENSG00000110063	+	0.933162	-	0.69073	+	0.837172	+	0.934187	+	0.813784
ENSG00000110080	-	0.0781493	+	0.153369	-	0.0500496	+	0.179557	+	0.241082
ENSG00000149571	+	0.688627	+	0.908936	+	0.601685	+	0.224498	+	0.580111
ENSG00000254607	+	0.482809	-	0.0894367	+	0.677969	+	0.913947	+	0.985893
ENSG00000254938	-	0.11756	-	0.0031252	+	0.114543	+	0.206454	+	0.614224
ENSG00000254960	+	0.974905	+	0.44623	+	0.931305	+	0.713453	-	0.236088
ENSG00000255317	+	0.575658	+	0.13471	+	0.403298	+	0.667787	+	0.348781
ENSG00000218109	+	0.892967	+	0.587613	-	0.036197	-	0.000155342	-	0.376291
ENSG00000255087	+	0.294302	-	0.00450836	-	0.00311474	-	0.0120777	+	0.151159
ENSG00000254612	+	0.36645	+	0.358255	+	0.669644	+	0.337095	+	0.882242
ENSG00000134954	+	0.0847807	-	0.0725121	-	0.0160738	-	0.00530223	-	0.283963
ENSG00000151702	+	0.146454	+	0.78237	+	0.111388	+	0.137031	+	0.660662
ENSG00000151704	-	0.490261	-	0.137061	-	0.213635	-	0.0277812	-	0.0781941
ENSG00000120457	+	0.757401	+	0.553711	+	0.261499	+	0.203063	-	0.380436
ENSG00000174370	+	0.620664	+	0.517356	+	0.117535	+	0.310554	-	0.121203
ENSG00000120471	-	0.438791	-	0.613518	-	0.764654	-	0.104094	-	0.347407
ENSG00000134909	+	0.260253	+	0.46248	+	0.5733	+	0.480851	-	0.232381
ENSG00000151715	+	0.347089	+	0.515472	+	0.295066	+	0.573932	+	0.725958
ENSG00000170322	+	0.456155	+	0.777225	+	0.896878	+	0.450983	-	0.649409
ENSG00000170325	+	0.727871	+	0.577232	+	0.462545	+	0.218089	+	0.945547
ENSG00000084234	+	0.850437	+	0.489318	+	0.573335	+	0.677604	+	0.693305
ENSG00000149418	-	0.368745	-	0.0777835	-	0.22065	-	0.42029	-	0.361351
ENSG00000196323	-	0.637666	-	0.257928	-	0.47415	+	0.645389	+	0.857233
ENSG00000255358	+	0.787747	+	0.903152	+	0.956719	+	0.942553	+	0.995248
ENSG00000255220	+	0.545482	+	0.937733	+	0.471025	+	0.16941	+	0.92044
ENSG00000175773	+	0.158506	+	0.732036	+	0.386077	+	0.834492	+	0.466531
ENSG00000134917	+	0.0685714	+	0.207589	+	0.0752809	+	0.0347361	+	0.356819
ENSG00000166106	+	0.501119	+	0.612117	+	0.84032	+	0.95841	-	0.544257
ENSG00000254842	+	0.871827	-	0.807864	+	0.692619	-	0.795485	-	0.145174
ENSG00000255455	+	0.931796	+	0.613204	+	0.908728	+	0.629298	-	0.683026
ENSG00000120451	+	0.0534709	-	0.00843296	-	0.0107655	-	0.0632858	+	0.202667
ENSG00000182667	+	0.0447815	+	0.0667239	+	0.208824	+	0.309316	-	0.161974
ENSG00000237654	+	0.899054	+	0.171543	+	0.943721	+	0.999496	+	0.846309
ENSG00000255953	+	0.967814	+	0.499957	+	0.414481	+	0.7411	+	0.886172
ENSG00000224795	+	0.995753	+	0.824407	+	0.427215	+	0.875162	+	0.735342
ENSG00000224700	-	0.651037	-	0.0200752	+	0.53336	+	0.76977	+	0.796093
ENSG00000183715	+	0.290018	+	0.752437	+	0.437727	+	0.453539	+	0.449697
ENSG00000255371	-	0.187764	-	0.0012708	-	0.0212559	-	0.0279189	+	0.844356
ENSG00000254896	-	0.203883	-	0.255704	+	0.881741	+	0.164607	+	0.963568
ENSG00000238693	+	0.0138061	+	0.00882423	+	0.12842	+	0.639218	-	0.437378
ENSG00000238504	-	0.513944	-	0.0142111	+	0.815438	+	0.623871	+	0.98652
ENSG00000264919	-	0.317542	-	0.679999	+	0.949908	-	0.388917	-	0.164239
ENSG00000254918	-	0.292637	+	0.945894	+	0.772387	-	0.0256433	+	0.473681
ENSG00000080854	+	0.622783	+	0.512064	-	0.717481	-	0.262238	+	0.587141
ENSG00000204241	-	0.137295	+	0.976082	-	0.644485	-	0.25868	-	0.00523155
ENSG00000166086	+	0.128478	-	0.0110418	+	0.0565629	+	0.0338092	+	0.0893876
ENSG00000254481	+	0.918363	+	0.665089	+	0.557849	+	0.497666	-	0.0338712
ENSG00000151503	+	0.169327	+	0.0573208	+	0.0313804	+	0.0281636	-	0.00742698
ENSG00000151502	+	0.755807	+	0.38392	+	0.987191	+	0.541621	+	0.418421
ENSG00000151500	+	0.218714	+	0.94703	+	0.590525	+	0.999537	+	0.598388
ENSG00000151498	+	0.418461	+	0.119214	+	0.735186	+	0.980648	+	0.838731
ENSG00000166105	+	0.183479	+	0.818547	+	0.968493	+	0.771625	+	0.569664
ENSG00000149328	-	0.64541	+	0.673504	-	0.509174	-	0.663085	-	0.834749
ENSG00000109956	+	0.341146	+	0.312639	+	0.794449	+	0.466469	-	0.672195
ENSG00000255545	+	0.303615	+	0.413474	+	0.540642	+	0.107986	-	0.22055
ENSG00000251226	+	0.335101	+	0.925251	-	0.306149	-	0.0410311	+	0.719111
ENSG00000264462	+	0.157872	+	0.635549	+	0.277917	+	0.984139	+	0.907457
ENSG00000264063	-	0.245451	+	0.42883	+	0.618174	+	0.831126	+	0.376688
ENSG00000188681	+	0.463491	+	0.644346	+	0.985228	+	0.912424	-	0.547624
ENSG00000239179	+	0.629481	+	0.613456	+	0.445249	-	0.305786	+	0.453187
ENSG00000239107	+	0.910052	+	0.0707345	+	0.660536	+	0.748558	+	0.997568
ENSG00000236557	+	0.589142	+	0.0741995	+	0.273289	-	0.055343	+	0.447128
ENSG00000166157	+	0.831598	+	0.552056	+	0.908003	+	0.622039	+	0.0561789
ENSG00000187172	+	0.786927	+	0.312541	+	0.520076	+	0.588199	+	0.193663
ENSG00000168122	-	0.180877	-	0.00100944	-	0.134828	-	0.105177	+	0.71432
ENSG00000175302	-	0.0192922	-	0.00113541	-	0.0501061	-	0.0261111	-	0.0449764
ENSG00000229231	-	0.880372	-	0.0525355	-	0.573402	+	0.927908	+	0.837857
ENSG00000228314	+	0.69866	-	0.0506149	-	0.0567828	-	0.222324	+	0.970382
ENSG00000230965	+	0.466904	+	0.0245678	-	0.0500919	+	0.111639	+	0.952447
ENSG00000215559	+	0.409199	+	0.0114518	-	0.0388989	+	0.184296	+	0.928692
ENSG00000203616	+	0.614903	+	0.027933	-	0.0116434	-	0.0280944	+	0.814148
ENSG00000224905	-	0.361744	+	0.940578	+	0.94421	+	0.84975	+	0.945092
ENSG00000188992	+	0.850944	+	0.379094	+	0.868586	+	0.736999	-	0.171003
ENSG00000240755	+	0.0508703	+	0.0781586	+	0.0667172	+	0.414841	+	0.458462
ENSG00000185272	+	0.664693	+	0.728267	+	0.710929	+	0.853448	+	0.993216
ENSG00000155304	+	0.128089	+	0.0758853	+	0.0449791	+	0.618522	-	0.215779
ENSG00000155307	+	0.781943	+	0.650095	+	0.793548	+	0.569884	+	0.543443
ENSG00000226751	+	0.948201	-	0.2225	+	0.937173	+	0.527561	+	0.795574
ENSG00000235609	-	0.0222351	-	0.00362205	-	0.000692202	-	0.0233798	-	0.245365
ENSG00000180530	+	0.245974	+	0.125536	+	0.361746	+	0.949545	-	0.371357
ENSG00000229047	+	0.382801	+	0.342582	+	0.371432	+	0.802661	-	0.483376
ENSG00000231201	+	0.820612	-	0.0267206	+	0.565117	+	0.526994	+	0.596802
ENSG00000256895	+	0.239303	-	0.024575	+	0.124689	+	0.713569	+	0.994669
ENSG00000229425	+	0.152536	+	0.108891	+	0.0197892	+	0.079469	+	0.648734
ENSG00000155313	-	0.0570317	+	0.00290229	-	0.00500317	-	0.123364	-	0.330478
ENSG00000215386	+	0.705818	+	0.184223	+	0.428444	+	0.93316	+	0.703054
ENSG00000214976	-	0.735617	-	0.0444984	+	0.490054	-	0.053295	+	0.580796
ENSG00000228798	+	0.76201	+	0.632436	+	0.184946	+	0.893156	+	0.890917
ENSG00000154639	+	0.301959	+	0.0692581	-	0.0555991	-	0.374513	-	0.243712
ENSG00000154640	-	0.134247	+	0.259585	+	0.280626	+	0.525101	-	0.00667841
ENSG00000240770	+	0.548131	+	0.409526	+	0.87837	+	0.190335	+	0.271159
ENSG00000154642	+	0.380543	+	0.578336	+	0.629812	+	0.167372	+	0.120985
ENSG00000244676	+	0.256697	+	0.415997	+	0.214488	+	0.0338391	+	0.171738
ENSG00000154645	+	0.961034	-	0.392083	+	0.95124	+	0.859141	+	0.397094
ENSG00000198618	+	0.252724	+	0.547124	+	0.289538	+	0.345642	+	0.725662
ENSG00000224924	-	0.135667	+	0.626906	+	0.845253	+	0.51227	-	0.0548032
ENSG00000154654	+	0.186591	-	0.00232139	-	0.00321273	-	0.107275	-	0.705889
ENSG00000226771	+	0.939139	+	0.0807497	+	0.727331	+	0.754728	+	0.332624
ENSG00000237484	+	0.383669	+	0.775272	+	0.561093	+	0.980242	+	0.855225
ENSG00000213885	+	0.156597	+	0.8469	+	0.740516	+	0.939394	+	0.976932
ENSG00000185433	-	0.21287	-	0.11012	-	0.109496	+	0.185851	-	0.381341
ENSG00000229962	-	0.456175	-	0.0315053	-	0.308118	-	0.273743	-	0.210547
ENSG00000234883	-	0.291681	-	0.245647	-	0.19247	-	0.346808	+	0.984694
ENSG00000260583	+	0.206448	+	0.141476	+	0.487737	+	0.547313	+	0.914612
ENSG00000154719	+	0.0213063	+	0.00153652	-	0.0176653	+	0.455798	-	0.680078
ENSG00000154721	+	0.708959	+	0.584365	+	0.217806	+	0.0872789	+	0.624494
ENSG00000154723	+	0.659603	+	0.651268	+	0.312122	+	0.897965	-	0.4996
ENSG00000154727	+	0.705492	-	0.465708	+	0.510548	+	0.65008	+	0.847114
ENSG00000142192	+	0.89154	+	0.673248	+	0.648858	+	0.702444	+	0.950531
ENSG00000233783	+	0.685241	+	0.331508	+	0.696507	+	0.978266	+	0.742538
ENSG00000224541	+	0.612377	-	0.134916	+	0.671069	+	0.700441	+	0.884652
ENSG00000232692	+	0.994181	-	0.214155	-	0.563315	-	0.264589	+	0.925895
ENSG00000197934	-	0.197519	+	0.680214	-	0.390929	+	0.903356	-	0.28082
ENSG00000166265	+	0.0739531	+	0.0368849	+	0.0112463	+	0.00349261	+	0.656726
ENSG00000154734	+	0.234735	+	0.193859	+	0.174551	+	0.594463	-	0.133181
ENSG00000154736	-	0.230767	+	0.379704	-	0.338595	+	0.424645	-	0.22934
ENSG00000236532	+	0.904634	+	0.756628	-	0.461093	+	0.397826	-	0.92282
ENSG00000232855	-	0.835599	+	0.541166	+	0.729801	-	0.831	-	0.110654
ENSG00000156239	-	0.0210563	-	0.00377665	-	0.00937406	+	0.157314	+	0.878282
ENSG00000198862	+	0.117903	+	0.0144141	+	0.134248	+	0.986903	+	0.628274
ENSG00000156253	+	0.803075	+	0.974164	+	0.298988	+	0.874932	-	0.149179
ENSG00000156256	+	0.689257	+	0.352265	-	0.766898	+	0.274112	+	0.537574
ENSG00000156261	+	0.592891	+	0.337021	+	0.369617	+	0.857685	+	0.602506
ENSG00000231125	+	0.564639	-	0.0541965	+	0.16682	+	0.540154	+	0.447943
ENSG00000156265	+	0.67019	+	0.923823	+	0.523449	+	0.928061	+	0.897848
ENSG00000156273	+	0.802151	-	0.563969	+	0.7371	+	0.204476	+	0.978352
ENSG00000248476	+	0.73098	+	0.835714	+	0.447312	+	0.0877752	-	0.36184
ENSG00000171189	+	0.441194	+	0.149602	+	0.0259225	+	0.114994	+	0.10062
ENSG00000183653	-	0.261729	-	0.0374894	-	0.0489623	-	0.220288	-	0.257294
ENSG00000174680	-	0.0443133	-	0.00159511	-	0.00951486	+	0.0785992	+	0.266585
ENSG00000156299	+	0.282479	+	0.808947	+	0.968307	+	0.828065	-	0.135225
ENSG00000230870	+	0.533963	+	0.263022	+	0.225918	+	0.906677	-	0.642525
ENSG00000234509	+	0.635072	+	0.141937	+	0.185093	+	0.286214	-	0.0034136
ENSG00000142168	+	0.919333	+	0.549244	+	0.36003	+	0.699459	+	0.754342
ENSG00000156304	+	0.133257	+	0.0696287	+	0.0107954	+	0.0455533	+	0.652571
ENSG00000142149	+	0.239779	+	0.373526	+	0.774653	+	0.493608	+	0.383331
ENSG00000159055	+	0.875061	+	0.513064	-	0.381051	-	0.117803	+	0.641146
ENSG00000170262	-	0.361939	+	0.999885	-	0.466018	-	0.063662	+	0.787417
ENSG00000142207	-	0.0746427	-	0.175612	-	0.179427	-	0.120038	+	0.412264
ENSG00000256073	-	0.0418465	-	0.00777593	-	0.0368664	-	0.0349736	+	0.497957
ENSG00000166979	+	0.070742	-	0.0120688	-	0.00680541	-	0.0233798	-	0.00639523
ENSG00000229007	+	0.401052	+	0.229887	+	0.886992	+	0.838509	-	0.305301
ENSG00000186842	+	0.400287	+	0.741509	-	0.661484	-	0.665942	+	0.862493
ENSG00000242220	-	0.494349	-	0.521724	-	0.538601	+	0.686859	+	0.706887
ENSG00000265590	+	0.274244	-	0.851348	+	0.381489	+	0.548087	+	0.997574
ENSG00000159079	+	0.464149	+	0.965232	+	0.487951	+	0.697989	+	0.850539
ENSG00000159082	+	0.298372	+	0.800289	+	0.336082	+	0.489984	+	0.271515
ENSG00000238197	+	0.945578	+	0.625274	+	0.807572	+	0.789573	-	0.141271
ENSG00000159086	+	0.378323	+	0.691777	+	0.53327	+	0.141347	+	0.0359799
ENSG00000205930	+	0.136982	+	0.719572	+	0.220294	+	0.172432	-	0.0607245
ENSG00000205929	+	0.353891	+	0.53153	+	0.207038	+	0.195364	+	0.239172
ENSG00000227757	+	0.166149	+	0.775008	+	0.759633	+	0.719395	+	0.700455
ENSG00000205927	-	0.20435	+	0.815352	+	0.940864	+	0.991529	+	0.650452
ENSG00000184221	+	0.18209	+	0.897664	+	0.79688	+	0.90409	-	0.66951
ENSG00000159110	+	0.768952	+	0.366444	+	0.15572	+	0.117103	+	0.881542
ENSG00000249624	+	0.38657	-	0.0457077	-	0.00947821	-	0.00410979	-	0.34566
ENSG00000223799	+	0.876625	+	0.113131	+	0.572964	+	0.478534	+	0.743661
ENSG00000243646	+	0.32149	+	0.0483431	+	0.191097	+	0.332953	+	0.49191
ENSG00000142166	+	0.697321	+	0.514725	+	0.559236	+	0.740712	+	0.715292
ENSG00000159128	+	0.976865	+	0.322291	+	0.833171	+	0.878764	+	0.882533
ENSG00000142188	+	0.043308	+	0.0246381	-	0.02987	-	0.534717	-	0.461974
ENSG00000177692	-	0.0133094	-	0.015805	-	0.00494412	-	0.0255619	-	0.266055
ENSG00000159131	+	0.965102	+	0.42784	+	0.825119	+	0.740244	+	0.620479
ENSG00000159140	+	0.992364	+	0.772688	+	0.361724	+	0.0362877	+	0.404924
ENSG00000240368	+	0.73632	-	0.495842	+	0.590436	+	0.155736	-	0.0628611
ENSG00000159147	+	0.725514	-	0.241118	+	0.502547	+	0.166518	+	0.557059
ENSG00000249209	+	0.735108	+	0.558834	+	0.664995	+	0.945547	+	0.964741
ENSG00000205758	-	0.0500798	-	0.00329348	-	0.0149441	-	0.394342	+	0.780119
ENSG00000205726	+	0.315762	+	0.987231	+	0.409184	+	0.588639	-	0.107731
ENSG00000241837	+	0.77286	+	0.687091	+	0.587461	+	0.854693	+	0.870051
ENSG00000237945	+	0.644281	+	0.763545	+	0.684316	+	0.525101	+	0.296673
ENSG00000243927	+	0.792598	+	0.669971	+	0.968601	+	0.978478	-	0.692211
ENSG00000198743	+	0.989438	+	0.825674	+	0.86898	+	0.75811	+	0.982686
ENSG00000214955	-	0.0341745	+	0.104096	-	0.0679745	-	0.22473	-	0.834942
ENSG00000224598	+	0.172125	-	0.682225	+	0.442315	+	0.669088	-	0.706887
ENSG00000227456	+	0.666306	+	0.654727	+	0.915343	+	0.894333	+	0.667448
ENSG00000205670	+	0.858759	+	0.981586	-	0.329756	-	0.359022	-	0.751021
ENSG00000222018	+	0.911646	+	0.814493	+	0.34414	-	0.737187	+	0.925811
ENSG00000243627	+	0.718564	+	0.844509	+	0.484988	-	0.377794	+	0.990639
ENSG00000180509	+	0.330234	-	0.532812	-	0.0741857	+	0.493455	+	0.202667
ENSG00000159200	-	0.425496	-	0.106334	-	0.263209	+	0.313362	+	0.396956
ENSG00000159212	+	0.986393	+	0.403804	+	0.0440174	+	0.029093	+	0.668065
ENSG00000159216	+	0.426715	+	0.905219	+	0.468511	+	0.934007	+	0.690068
ENSG00000185917	-	0.355707	-	0.259548	-	0.228034	-	0.225827	-	0.19888
ENSG00000189089	+	0.199657	-	0.230439	-	0.111843	-	0.0639072	+	0.498441
ENSG00000230212	-	0.067528	-	0.00204338	-	0.0736122	-	0.164911	-	0.0285364
ENSG00000159228	-	0.0770279	-	0.0179745	-	0.141607	-	0.176423	-	0.0329629
ENSG00000233393	+	0.461281	+	0.709195	+	0.309411	+	0.316468	-	0.00208839
ENSG00000226054	+	0.5131	+	0.811633	+	0.799982	-	0.300321	-	0.0951306
ENSG00000236830	-	0.149723	+	0.764657	+	0.831562	+	0.813391	+	0.856392
ENSG00000214889	-	0.00654969	-	0.0327829	-	0.00158014	-	0.0103265	-	0.0592526
ENSG00000159231	-	0.00599286	-	0.0169811	+	0.158364	+	0.583824	+	0.986863
ENSG00000142197	+	0.215004	+	0.939086	+	0.297234	+	0.049787	+	0.21982
ENSG00000228149	+	0.140826	+	0.0831392	+	0.455259	+	0.40574	-	0.584608
ENSG00000159256	-	0.029282	-	0.0342772	-	0.0431201	+	0.827268	+	0.770704
ENSG00000228107	+	0.545703	+	0.800833	+	0.541462	+	0.530405	+	0.843095
ENSG00000159259	+	0.259042	+	0.999062	+	0.875545	+	0.451369	+	0.0395295
ENSG00000159263	+	0.742738	-	0.384521	-	0.805921	+	0.874039	-	0.342354
ENSG00000159267	+	0.847888	+	0.909407	+	0.888199	+	0.711116	+	0.917309
ENSG00000237646	+	0.766052	+	0.878946	+	0.785597	+	0.526059	-	0.597007
ENSG00000185808	+	0.889886	+	0.692372	+	0.753343	+	0.759741	+	0.922765
ENSG00000182670	-	0.0117929	-	0.000252959	-	0.000471557	-	0.00900543	-	0.0249376
ENSG00000228677	+	0.0981263	+	0.015167	-	0.0207283	-	0.06048	-	0.381508
ENSG00000230366	-	0.858302	-	0.473365	-	0.733258	-	0.367683	-	0.38232
ENSG00000242553	+	0.735256	-	0.0453681	-	0.174147	+	0.58132	+	0.817579
ENSG00000157538	+	0.49524	+	0.841354	+	0.254397	+	0.309328	+	0.975548
ENSG00000157540	+	0.497108	+	0.721398	+	0.722843	-	0.706656	-	0.727952
ENSG00000267937	+	0.9532	+	0.811958	+	0.620026	+	0.63295	-	0.437217
ENSG00000157542	+	0.20673	+	0.170543	+	0.116015	+	0.0345232	-	0.0657733
ENSG00000157554	-	0.00664976	+	0.0582677	-	0.000128081	-	0.0013044	-	0.106296
ENSG00000157557	+	0.34445	+	0.0466961	+	0.00568558	+	0.111327	-	0.181235
ENSG00000232837	+	0.409665	+	0.164271	-	0.10538	-	0.0166085	-	0.405725
ENSG00000235888	+	0.323027	+	0.0593589	-	0.0797621	-	0.0787442	+	0.834647
ENSG00000237721	+	0.342835	-	0.0220262	-	0.114698	-	0.0380335	-	0.941501
ENSG00000235701	+	0.124006	+	0.0677039	-	0.113115	-	0.0246085	-	0.457551
ENSG00000183527	+	0.382801	+	0.789587	+	0.51884	+	0.802284	+	0.238056
ENSG00000185658	+	0.0324408	+	0.0038522	-	0.0532338	-	0.604926	-	0.661481
ENSG00000232608	+	0.685454	+	0.521845	+	0.96444	+	0.939377	-	0.138202
ENSG00000229623	+	0.247273	-	0.0520003	+	0.361724	+	0.917087	-	0.201831
ENSG00000205581	-	0.0784279	-	0.0036795	-	0.00799192	-	0.101686	+	0.464129
ENSG00000182093	+	0.381178	+	0.0360145	+	0.0579068	+	0.332445	-	0.470276
ENSG00000157578	+	0.829293	-	0.0164607	+	0.376956	+	0.324547	+	0.601267
ENSG00000185437	+	0.0159288	+	0.534269	+	0.0545997	+	0.0547181	-	0.0322741
ENSG00000235012	+	0.319389	+	0.501891	-	0.153411	-	0.0245687	-	0.91026
ENSG00000183778	+	0.970996	+	0.882224	+	0.958789	+	0.931209	-	0.6849
ENSG00000184809	+	0.132692	+	0.415376	+	0.986709	+	0.895177	-	0.573281
ENSG00000183067	+	0.0791797	+	0.576863	+	0.764621	+	0.666131	-	0.0798893
ENSG00000183036	+	0.246831	+	0.538876	+	0.278133	+	0.405623	-	0.0714843
ENSG00000171587	-	0.137295	-	0.234609	+	0.277443	-	0.0398462	+	0.258474
ENSG00000235123	-	0.117524	-	0.0784224	-	0.211647	-	0.27617	-	0.663855
ENSG00000207147	+	0.595902	-	0.65241	+	0.766536	+	0.643494	-	0.36184
ENSG00000233756	+	0.57865	-	0.015285	+	0.710312	+	0.430006	-	0.538173
ENSG00000226496	+	0.38657	+	0.689299	+	0.873716	+	0.960242	+	0.292999
ENSG00000182240	+	0.656674	+	0.648724	+	0.304542	+	0.507567	+	0.382988
ENSG00000225745	+	0.735651	+	0.740843	+	0.984875	+	0.969538	+	0.823108
ENSG00000183486	+	0.370279	+	0.760581	+	0.26885	+	0.431618	-	0.0129752
ENSG00000157601	-	0.0602496	-	0.0173315	-	0.00198646	-	0.000354541	-	0.0439528
ENSG00000228318	-	0.283131	-	0.132275	-	0.0703369	-	0.0399093	+	0.449969
ENSG00000141956	+	0.685836	+	0.41185	+	0.486873	+	0.776448	+	0.607029
ENSG00000157617	+	0.200537	+	0.0581811	+	0.0275138	+	0.113385	+	0.813492
ENSG00000215494	+	0.0119153	+	0.0357736	+	0.19721	+	0.516437	-	0.186086
ENSG00000173276	-	0.195952	+	0.810963	+	0.775561	+	0.985114	-	0.571138
ENSG00000177398	+	0.641494	+	0.902993	+	0.355215	+	0.459613	+	0.811039
ENSG00000184385	+	0.781118	+	0.625089	+	0.92815	+	0.7284	+	0.632728
ENSG00000160179	+	0.306232	+	0.934667	+	0.406049	+	0.641531	-	0.201598
ENSG00000216197	+	0.487153	+	0.703441	+	0.791262	+	0.558733	-	0.361486
ENSG00000160183	+	0.950241	+	0.70626	+	0.917956	+	0.777231	-	0.346371
ENSG00000160188	-	0.316561	+	0.913115	-	0.963992	-	0.522593	+	0.899331
ENSG00000239930	+	0.902912	+	0.715063	+	0.31679	+	0.0365964	+	0.753596
ENSG00000160190	+	0.530424	+	0.916684	+	0.897091	-	0.441743	+	0.612129
ENSG00000235772	+	0.995753	+	0.945888	+	0.821163	+	0.80074	+	0.385111
ENSG00000160191	+	0.14147	+	0.941974	+	0.585318	+	0.805171	+	0.718209
ENSG00000225731	+	0.854478	+	0.829163	+	0.956094	+	0.650208	-	0.371921
ENSG00000160193	+	0.522945	+	0.48085	+	0.665899	+	0.383136	+	0.727594
ENSG00000160194	+	0.930763	-	0.0764211	-	0.131525	-	0.0302419	+	0.518352
ENSG00000233056	+	0.62595	+	0.592024	+	0.942176	+	0.826587	-	0.322974
ENSG00000160199	+	0.92124	+	0.898842	+	0.943883	+	0.356332	+	0.916662
ENSG00000160200	+	0.0124285	+	0.00173018	+	0.0190661	+	0.326824	-	0.38695
ENSG00000160201	+	0.318923	-	0.151696	-	0.00873428	+	0.0516077	-	0.00536019
ENSG00000142178	+	0.392684	-	0.00139772	-	0.0279313	-	0.229076	-	0.116059
ENSG00000188660	+	0.806753	+	0.425816	+	0.710651	+	0.903722	+	0.692814
ENSG00000160207	+	0.760591	+	0.225697	+	0.439709	+	0.871938	+	0.911781
ENSG00000234289	+	0.623416	+	0.557901	+	0.766898	+	0.987788	+	0.987834
ENSG00000160208	+	0.23864	+	0.12505	+	0.167961	+	0.555574	+	0.996593
ENSG00000160209	+	0.916046	+	0.13712	-	0.718185	+	0.6335	+	0.227144
ENSG00000241238	+	0.379092	+	0.682529	+	0.662553	-	0.166338	-	0.71432
ENSG00000160213	-	0.100237	+	0.444599	-	0.666969	+	0.94949	+	0.91218
ENSG00000160214	-	0.667632	-	0.0468546	-	0.14826	+	0.822674	+	0.841966
ENSG00000215458	+	0.791091	+	0.671412	+	0.418954	+	0.871585	+	0.958599
ENSG00000160216	+	0.175517	+	0.00879002	-	0.033142	-	0.371186	+	0.732338
ENSG00000160218	-	0.543022	-	0.0340528	-	0.0900529	-	0.162364	-	0.0343184
ENSG00000213440	+	0.486477	+	0.608466	+	0.846796	+	0.99294	-	0.192868
ENSG00000241945	-	0.146659	-	0.00239691	-	0.11859	-	0.512128	-	0.00110851
ENSG00000248354	+	0.950187	+	0.341737	+	0.826163	+	0.457309	-	0.171145
ENSG00000160221	+	0.670654	+	0.216543	+	0.40804	+	0.542354	+	0.541143
ENSG00000225331	+	0.133679	+	0.0359407	+	0.446031	+	0.601513	+	0.772423
ENSG00000267913	+	0.326327	-	0.219963	+	0.206199	-	0.382124	+	0.353367
ENSG00000160223	+	0.349869	+	0.0838658	+	0.467115	+	0.674388	-	0.148873
ENSG00000160224	+	0.549296	-	0.000488041	-	0.0817342	-	0.590006	+	0.729817
ENSG00000141959	-	0.130873	-	0.00952345	+	0.301323	+	0.9537	+	0.164607
ENSG00000241728	-	0.115555	-	0.0290571	-	0.117499	-	0.535974	+	0.982686
ENSG00000160226	-	0.0490463	-	0.0155414	-	0.123267	-	0.585418	+	0.852821
ENSG00000184441	-	0.0453801	+	0.023441	-	0.235255	+	0.878505	+	0.637419
ENSG00000255902	+	0.169117	+	0.0776058	+	0.311107	+	0.811013	-	0.281481
ENSG00000142185	-	0.72658	-	0.628493	+	0.872912	+	0.458721	+	0.27705
ENSG00000230061	+	0.68236	+	0.995733	+	0.527881	+	0.720667	-	0.204829
ENSG00000266692	-	0.653156	+	0.300404	+	0.242167	+	0.418765	+	0.380709
ENSG00000264452	+	0.97589	-	0.662154	+	0.471736	+	0.876085	+	0.553361
ENSG00000160233	+	0.411976	+	0.352909	+	0.52966	+	0.942124	+	0.984279
ENSG00000175894	-	0.310631	+	0.423927	+	0.528933	-	0.37053	+	0.975622
ENSG00000182912	-	0.268229	+	0.351894	-	0.439709	-	0.355166	-	0.0902556
ENSG00000184787	+	0.952542	+	0.259547	+	0.59008	+	0.825201	-	0.254214
ENSG00000184900	+	0.246831	+	0.561155	+	0.737882	+	0.842698	+	0.911333
ENSG00000183255	+	0.0284407	+	0.0530034	+	0.036208	+	0.126595	-	0.15543
ENSG00000160255	+	0.0868205	+	0.270372	+	0.0544538	+	0.285987	-	0.223637
ENSG00000227039	+	0.205876	+	0.468097	+	0.78878	+	0.489777	+	0.843319
ENSG00000183250	-	0.52252	+	0.892229	-	0.792876	-	0.866053	-	0.14334
ENSG00000160256	-	0.486015	-	0.0885217	-	0.417515	-	0.287087	+	0.109397
ENSG00000197381	-	0.0948791	+	0.446407	+	0.581444	+	0.345655	-	0.0134376
ENSG00000267857	+	0.268028	-	0.27327	+	0.641538	-	0.600459	-	0.315833
ENSG00000186866	+	0.123917	+	0.0538502	+	0.0526013	+	0.178727	-	0.618158
ENSG00000215447	-	0.587063	-	0.220848	-	0.00682873	-	0.000711755	-	0.264164
ENSG00000223768	-	0.129271	-	0.114556	-	0.000354498	-	0.000250439	-	0.182136
ENSG00000182871	+	0.176772	+	0.0105057	+	0.22072	+	0.559887	-	0.2624
ENSG00000183535	+	0.630482	+	0.148251	+	0.68712	+	0.719555	-	0.197999
ENSG00000173638	+	0.201611	+	0.0397999	+	0.265194	+	0.479121	-	0.344916
ENSG00000183570	+	0.57843	+	0.343226	-	0.406087	+	0.574189	+	0.921745
ENSG00000205424	+	0.564605	+	0.944457	+	0.788287	+	0.216114	+	0.755219
ENSG00000142156	+	0.146454	+	0.00614179	+	0.0276634	+	0.187179	+	0.91115
ENSG00000142173	+	0.337158	+	0.0931517	+	0.391619	+	0.616974	-	0.269993
ENSG00000160282	+	0.839132	+	0.410788	-	0.461587	-	0.355761	-	0.163209
ENSG00000237338	+	0.840512	+	0.699732	+	0.844622	-	0.551688	+	0.502751
ENSG00000160284	-	0.541875	-	0.292514	+	0.944618	+	0.891378	-	0.260012
ENSG00000228404	+	0.281099	+	0.423927	-	0.246275	-	0.386617	-	0.174442
ENSG00000160285	+	0.00841832	-	0.00530448	-	0.00149941	-	0.0265651	-	0.0632724
ENSG00000235878	-	0.0226512	-	0.0468441	-	0.00037957	-	0.0133873	-	0.0640577
ENSG00000223901	+	0.0118292	+	0.000594641	+	0.0121598	+	0.0956088	-	0.057381
ENSG00000215424	+	0.467791	-	0.0135418	-	0.0461605	-	0.29638	-	0.381241
ENSG00000160294	+	0.440296	-	0.00577919	-	0.0993073	+	0.671807	-	0.49706
ENSG00000239415	+	0.753048	+	0.288361	+	0.61106	-	0.698959	-	0.757989
ENSG00000182362	+	0.276225	-	0.317931	+	0.773859	-	0.165109	+	0.941831
ENSG00000160298	+	0.0180781	+	0.0460281	+	0.157656	+	0.357144	-	0.193771
ENSG00000160299	+	0.9835	-	0.088484	-	0.276425	+	0.856169	+	0.954935
ENSG00000225043	+	0.940845	+	0.70084	+	0.168716	+	0.632462	+	0.901005
ENSG00000160305	+	0.411235	+	0.0212677	+	0.302746	+	0.509537	-	0.526841
ENSG00000239688	+	0.616742	+	0.871151	+	0.577561	+	0.729577	-	0.707972
ENSG00000160307	-	0.268856	+	0.945922	+	0.863275	+	0.728238	+	0.255986
ENSG00000160310	+	0.0940717	+	0.407216	+	0.720621	+	0.181778	-	0.468647
ENSG00000230982	+	0.728059	+	0.439762	+	0.995641	+	0.628461	+	0.61688
ENSG00000244758	-	0.317955	+	0.656616	-	0.467982	-	0.82955	-	0.201831
ENSG00000240859	+	0.633866	-	0.779069	-	0.545644	+	0.632462	-	0.304824
ENSG00000261795	+	0.41607	+	0.67484	+	0.249955	+	0.810124	-	0.378813
ENSG00000177706	+	0.522369	+	0.0123011	+	0.123377	+	0.504045	+	0.517832
ENSG00000249852	+	0.239779	+	0.288361	+	0.275649	+	0.516886	+	0.790637
ENSG00000269396	+	0.870881	+	0.0757534	+	0.428383	+	0.914754	+	0.90806
ENSG00000197461	+	0.310631	-	0.0245737	-	0.315718	-	0.749063	-	0.160807
ENSG00000223855	+	0.655795	+	0.383086	+	0.902669	+	0.425588	+	0.974249
ENSG00000188191	+	0.415762	+	0.655885	+	0.513259	+	0.2559	+	0.423586
ENSG00000229380	-	0.187875	+	0.808706	+	0.983936	-	0.750794	-	0.617818
ENSG00000164818	+	0.0341108	+	0.0040831	-	0.00558882	-	0.309038	-	0.359515
ENSG00000164828	+	0.988362	-	0.0889853	-	0.352671	-	0.604914	+	0.465687
ENSG00000239857	+	0.339194	-	0.0100753	+	0.536481	+	0.972172	+	0.807973
ENSG00000105963	-	0.285727	+	0.919971	+	0.0422263	-	0.0103617	+	0.434721
ENSG00000240230	-	0.316695	-	0.672697	+	0.124467	-	0.0482456	-	0.337057
ENSG00000146540	+	0.949503	+	0.940698	+	0.708493	+	0.69319	+	0.0466199
ENSG00000164849	+	0.0602496	+	0.00345978	+	0.00238848	+	0.0510128	-	0.239127
ENSG00000257607	+	0.0341611	+	0.00137593	+	0.00156074	+	0.0372411	-	0.156991
ENSG00000164850	+	0.126362	+	0.179012	+	0.0565629	+	0.235255	+	0.858576
ENSG00000178381	+	0.694251	+	0.786453	+	0.959488	+	0.977599	+	0.32599
ENSG00000229043	+	0.293705	+	0.367337	+	0.233562	+	0.447801	+	0.744229
ENSG00000164877	+	0.52193	+	0.137871	+	0.592993	+	0.926127	-	0.392958
ENSG00000164880	-	0.0934249	+	0.0195501	-	0.11892	-	0.565605	-	0.558493
ENSG00000198517	+	0.739054	+	0.041883	+	0.749954	+	0.936488	-	0.328644
ENSG00000256005	+	0.720855	+	0.0717595	+	0.769365	+	0.996153	-	0.310292
ENSG00000157778	+	0.985364	+	0.142436	+	0.788335	+	0.799306	+	0.893214
ENSG00000230487	+	0.460265	+	0.0430544	-	0.356219	-	0.766842	+	0.612366
ENSG00000225968	+	0.686386	+	0.321836	+	0.498535	+	0.284015	-	0.0708195
ENSG00000002822	-	0.122551	-	0.00511376	-	0.0120831	-	0.0563184	+	0.278995
ENSG00000176349	+	0.701796	+	0.0919047	+	0.336371	-	0.830112	+	0.996373
ENSG00000122687	-	0.00806788	-	0.0135801	-	0.0363525	+	0.0734886	-	0.118617
ENSG00000106268	-	0.0735152	+	0.314888	-	0.254397	-	0.117621	+	0.79082
ENSG00000106266	-	0.0772508	-	0.0138976	-	0.147974	-	0.235683	+	0.795009
ENSG00000106263	-	0.119642	-	0.0126527	-	0.0331188	-	0.335562	-	0.0701259
ENSG00000136213	+	0.113371	+	0.0131774	-	0.13108	+	0.734737	-	0.131659
ENSG00000175873	+	0.797994	+	0.984263	+	0.963725	+	0.569185	+	0.975197
ENSG00000106003	+	0.0677484	+	0.0428631	+	0.0818023	+	0.56556	-	0.446355
ENSG00000106009	+	0.0298758	+	0.00444487	+	0.0425897	+	0.176759	-	0.107211
ENSG00000106012	+	0.134917	+	0.0621206	+	0.192873	+	0.658941	+	0.973824
ENSG00000136295	+	0.724447	+	0.492492	+	0.983595	-	0.364496	+	0.821336
ENSG00000174945	+	0.312679	+	0.392035	+	0.233247	-	0.053295	-	0.357186
ENSG00000228246	+	0.858015	+	0.608711	+	0.938598	+	0.284762	+	0.965319
ENSG00000146535	+	0.40395	+	0.133114	+	0.418219	+	0.98018	+	0.986926
ENSG00000233202	+	0.79827	+	0.999657	+	0.759799	+	0.967378	-	0.555437
ENSG00000198286	+	0.00928443	+	0.0362696	+	0.0785892	+	0.213375	-	0.419583
ENSG00000146555	-	0.0463058	+	0.0196004	-	0.0108336	-	0.50651	-	0.300227
ENSG00000224593	-	0.328729	-	0.100227	+	0.774653	+	0.923185	+	0.769989
ENSG00000164916	+	0.808898	+	0.192659	+	0.59577	+	0.984334	-	0.620541
ENSG00000242802	+	0.0197702	-	0.000588209	-	0.00238599	-	0.112677	-	0.453969
ENSG00000157927	+	0.0118292	+	0.0129038	+	0.00847389	+	0.378558	-	0.327254
ENSG00000218823	+	0.569416	+	0.754213	+	0.718938	+	0.800516	+	0.993634
ENSG00000136297	+	0.793539	+	0.258803	+	0.648732	+	0.208406	-	0.145267
ENSG00000196204	+	0.671852	+	0.891612	+	0.899384	+	0.863812	-	0.928264
ENSG00000146587	+	0.566202	-	0.0604497	+	0.822129	+	0.950339	+	0.307324
ENSG00000159904	-	0.0309705	-	0.211567	-	0.044095	-	0.00597338	-	0.00792494
ENSG00000157954	+	0.762296	+	0.574681	+	0.890758	+	0.839348	+	0.842132
ENSG00000164638	+	0.65463	+	0.518419	+	0.456871	-	0.616368	-	0.555108
ENSG00000182095	+	0.120863	+	0.0335198	-	0.0707034	+	0.787868	+	0.853961
ENSG00000241269	+	0.0929399	+	0.0961156	+	0.645304	+	0.94671	+	0.875492
ENSG00000188365	+	0.125726	+	0.325003	+	0.978509	+	0.747241	+	0.909359
ENSG00000234432	+	0.134824	-	0.000402431	-	0.11572	-	0.187449	-	0.589489
ENSG00000155034	+	0.769822	+	0.519338	+	0.795963	+	0.763933	+	0.501668
ENSG00000230733	+	0.858302	+	0.842501	+	0.915537	-	0.409677	-	0.282773
ENSG00000075624	+	0.438791	-	0.45862	+	0.378874	+	0.880224	+	0.882209
ENSG00000263900	+	0.345481	-	0.157693	+	0.137362	+	0.730845	+	0.986863
ENSG00000075618	+	0.423389	-	0.489351	+	0.665802	+	0.648516	+	0.957688
ENSG00000011275	+	0.377018	+	0.0848613	+	0.00597491	+	0.0192243	-	0.399521
ENSG00000235944	-	0.354104	+	0.6745	-	0.61687	-	0.140587	-	0.0462581
ENSG00000122674	+	0.963572	-	0.494697	-	0.521162	+	0.942124	+	0.958599
ENSG00000155026	-	0.613497	-	0.587613	-	0.625176	+	0.554259	-	0.804133
ENSG00000122512	+	0.74008	+	0.598228	+	0.448177	+	0.406496	-	0.0457019
ENSG00000106305	+	0.933784	-	0.618585	+	0.968506	+	0.444989	-	0.616179
ENSG00000086232	+	0.553027	+	0.625274	+	0.672117	+	0.865151	-	0.771337
ENSG00000157999	+	0.80014	+	0.571606	+	0.449057	+	0.19028	-	0.86656
ENSG00000106346	+	0.773624	+	0.359387	+	0.25759	+	0.840664	+	0.237533
ENSG00000008256	-	0.599337	-	0.265548	+	0.993648	-	0.742678	-	0.596369
ENSG00000178397	+	0.708419	+	0.778014	+	0.797776	+	0.614967	+	0.476282
ENSG00000136238	+	0.38657	+	0.878969	+	0.807607	+	0.8679	-	0.517832
ENSG00000164535	+	0.406144	+	0.814964	+	0.913398	+	0.345653	+	0.861512
ENSG00000136240	+	0.733762	-	0.801116	+	0.826618	+	0.405556	+	0.716259
ENSG00000269781	-	0.312822	+	0.551842	-	0.310528	-	0.603783	+	0.951011
ENSG00000215045	+	0.85756	+	0.25462	-	0.338268	+	0.892191	-	0.39115
ENSG00000136247	+	0.367567	+	0.644294	+	0.509584	+	0.0337733	+	0.391204
ENSG00000232581	+	0.271042	+	0.379094	+	0.259407	+	0.0998799	+	0.675558
ENSG00000146576	+	0.083861	+	0.0299774	-	0.0506724	-	0.537205	-	0.121461
ENSG00000236609	-	0.0217424	-	0.0248797	-	0.0514241	+	0.277688	+	0.984858
ENSG00000205903	+	0.119449	+	0.127126	+	0.226472	+	0.941153	+	0.83708
ENSG00000260054	+	0.0533867	+	0.00260827	+	0.1471	+	0.782351	-	0.791335
ENSG00000228010	-	0.488321	-	0.04659	-	0.129569	-	0.256278	-	0.278752
ENSG00000198580	-	0.365049	-	0.0123655	-	0.0374047	-	0.0270636	-	0.403279
ENSG00000164631	-	0.0624065	-	0.118565	-	0.429534	+	0.993548	+	0.95666
ENSG00000265245	-	0.231774	-	0.398444	+	0.727794	+	0.63425	+	0.99955
ENSG00000187953	+	0.591133	+	0.964245	+	0.405824	+	0.507628	+	0.149062
ENSG00000169402	+	0.270025	-	0.0112701	-	0.0556362	-	0.360402	-	0.677312
ENSG00000146574	+	0.783988	-	0.0478143	+	0.635801	+	0.895928	-	0.930795
ENSG00000106392	+	0.576618	-	0.382722	+	0.515404	+	0.908505	+	0.803053
ENSG00000230825	+	0.540519	+	0.670621	+	0.325305	+	0.470413	+	0.753403
ENSG00000215018	+	0.893464	+	0.814363	+	0.678682	+	0.628461	+	0.992391
ENSG00000164654	+	0.233076	+	0.417381	+	0.88529	+	0.445476	+	0.764385
ENSG00000106399	+	0.0625469	+	0.283909	+	0.125187	+	0.450905	-	0.341081
ENSG00000219545	+	0.218857	+	0.941782	+	0.870908	+	0.27835	-	0.39817
ENSG00000234718	-	0.0902979	-	0.388638	+	0.126971	+	0.398446	-	0.662206
ENSG00000214998	-	0.174776	-	0.0327097	+	0.330219	+	0.738311	-	0.754317
ENSG00000106415	+	0.0718153	+	0.566976	+	0.279012	+	0.743491	-	0.0634695
ENSG00000233264	+	0.171532	-	0.136144	+	0.227623	+	0.314678	+	0.647282
ENSG00000003147	+	0.368692	+	0.489602	+	0.495937	+	0.805752	+	0.292949
ENSG00000227719	+	0.315703	+	0.185824	+	0.434752	+	0.183197	+	0.239452
ENSG00000229970	+	0.308032	+	0.848065	+	0.53266	+	0.51227	-	0.38232
ENSG00000122584	+	0.306772	+	0.766474	+	0.072861	+	0.548328	+	0.199062
ENSG00000189043	+	0.478666	+	0.430993	+	0.363349	+	0.813558	-	0.201329
ENSG00000106443	+	0.035747	+	0.00239501	+	0.0102883	+	0.339703	-	0.237067
ENSG00000230333	-	0.172121	-	0.00734597	-	0.00700897	-	0.0201976	+	0.872488
ENSG00000005108	-	0.388047	+	0.468645	+	0.706638	+	0.846086	+	0.542561
ENSG00000230435	+	0.27235	+	0.967069	+	0.832572	+	0.917087	-	0.915409
ENSG00000235920	+	0.228371	+	0.00506419	+	0.136307	+	0.37053	+	0.874069
ENSG00000106460	+	0.0933344	+	0.0255347	-	0.0497007	+	0.759741	-	0.270173
ENSG00000146530	+	0.138982	+	0.0298461	+	0.0116673	+	0.0485149	-	0.338047
ENSG00000225606	+	0.169221	+	0.706098	+	0.711642	+	0.919565	-	0.412098
ENSG00000006747	+	0.364323	+	0.930372	+	0.489726	+	0.548087	+	0.495709
ENSG00000122644	+	0.183595	+	0.0676633	+	0.079668	+	0.123427	+	0.826148
ENSG00000229618	+	0.0765697	+	0.106401	+	0.0417634	+	0.0488297	+	0.279986
ENSG00000237713	-	0.0581549	-	0.0122478	-	0.0200748	-	0.00918656	-	0.0930617
ENSG00000006468	+	0.408713	+	0.0509385	+	0.00135173	+	0.0882601	+	0.123292
ENSG00000136267	+	0.0765848	+	0.116273	+	0.0263621	+	0.162994	-	0.177669
ENSG00000233167	+	0.537197	+	0.267555	+	0.968872	-	0.526088	-	0.442057
ENSG00000226323	-	0.278265	-	0.44027	+	0.323485	+	0.765189	-	0.412962
ENSG00000187546	+	0.189437	+	0.996002	+	0.547198	+	0.129955	-	0.0539409
ENSG00000106511	+	0.659603	+	0.222083	-	0.104088	+	0.477347	+	0.149909
ENSG00000214960	+	0.0330059	+	0.0314312	+	0.0565629	+	0.272581	-	0.385675
ENSG00000229688	-	0.249485	+	0.265481	+	0.721235	+	0.901082	+	0.993571
ENSG00000171243	+	0.120818	+	0.89263	+	0.144753	+	0.26328	+	0.671689
ENSG00000106524	+	0.658368	+	0.544992	+	0.820441	+	0.986853	-	0.301326
ENSG00000136261	+	0.882275	+	0.845609	+	0.955738	+	0.891806	+	0.411
ENSG00000235837	+	0.332375	+	0.33594	+	0.33735	+	0.847426	-	0.0901694
ENSG00000106537	+	0.512724	+	0.662746	+	0.291626	+	0.724089	-	0.0648342
ENSG00000237773	-	0.344331	+	0.911352	+	0.464842	+	0.797806	+	0.931469
ENSG00000106546	-	0.849171	+	0.941974	+	0.928806	+	0.492847	+	0.969323
ENSG00000071189	-	0.0630085	+	0.0494952	-	0.160818	+	0.963998	+	0.708839
ENSG00000048052	+	0.243369	+	0.369245	+	0.474607	+	0.928529	-	0.407962
ENSG00000260214	+	0.054483	+	0.231374	+	0.0529571	+	0.596139	-	0.0336799
ENSG00000122691	+	0.377764	+	0.656616	+	0.297048	+	0.518298	+	0.606206
ENSG00000229533	+	0.975626	+	0.575344	+	0.428471	+	0.459044	+	0.75486
ENSG00000105849	+	0.221488	+	0.0519636	+	0.238199	+	0.443715	+	0.643823
ENSG00000173452	+	0.0575142	+	0.145163	+	0.0273009	+	0.187449	-	0.0529548
ENSG00000243004	-	0.13324	-	0.00347345	-	0.00892272	-	0.0743354	-	0.236984
ENSG00000213860	+	0.817833	+	0.296111	+	0.558554	+	0.958627	-	0.350059
ENSG00000183742	+	0.659398	-	0.034279	-	0.285775	-	0.0701945	+	0.802831
ENSG00000105855	+	0.159939	+	0.864518	+	0.69866	+	0.456007	+	0.0994032
ENSG00000105866	-	0.13456	-	0.127623	+	0.397987	+	0.628742	+	0.780516
ENSG00000105877	+	0.164139	+	0.370748	+	0.32815	+	0.473142	+	0.514992
ENSG00000164649	+	0.267943	+	0.535517	+	0.512658	+	0.394804	+	0.860855
ENSG00000136237	+	0.842993	+	0.372963	+	0.29624	-	0.0538409	-	0.0383948
ENSG00000105889	+	0.945293	+	0.922687	+	0.765701	+	0.524127	-	0.0395295
ENSG00000233476	-	0.32537	+	0.620858	+	0.561855	+	0.320502	+	0.699527
ENSG00000232759	+	0.887731	+	0.744759	+	0.694337	+	0.975576	+	0.703132
ENSG00000136244	+	0.864245	-	0.323814	-	0.834233	-	0.576241	+	0.884099
ENSG00000196683	+	0.679656	+	0.459157	+	0.845078	+	0.846194	+	0.626881
ENSG00000122591	+	0.882303	-	0.15159	-	0.174643	+	0.749761	+	0.823384
ENSG00000230658	-	0.155562	-	0.440287	-	0.0797621	-	0.388978	-	0.370436
ENSG00000122550	+	0.351492	+	0.493267	+	0.38895	+	0.895615	-	0.0843577
ENSG00000230042	-	0.445101	+	0.103145	+	0.967142	-	0.851801	+	0.885778
ENSG00000136243	+	0.628789	+	0.03745	+	0.0763738	+	0.727418	-	0.0740316
ENSG00000136235	+	0.989229	+	0.124677	+	0.662553	+	0.964924	-	0.439337
ENSG00000156928	+	0.304929	+	0.234054	+	0.608262	+	0.396554	+	0.864563
ENSG00000136231	+	0.37879	-	0.0430915	+	0.416701	+	0.890249	+	0.637308
ENSG00000164548	+	0.218143	+	0.0191193	-	0.00377914	+	0.0706271	+	0.88666
ENSG00000169193	-	0.0192922	+	0.0618131	-	0.0152728	-	0.396304	-	0.342042
ENSG00000188732	+	0.971908	+	0.973709	-	0.706121	+	0.767635	+	0.414915
ENSG00000234286	+	0.696732	-	0.214516	+	0.986983	+	0.986272	-	0.541162
ENSG00000196335	-	0.776993	+	0.727131	-	0.921242	+	0.882731	-	0.0689914
ENSG00000122585	+	0.787899	+	0.918035	+	0.775817	+	0.994568	+	0.603976
ENSG00000105926	-	0.317381	-	0.126691	-	0.120335	+	0.634101	-	0.0329976
ENSG00000105928	+	0.505193	+	0.700825	+	0.932743	+	0.616209	-	0.239991
ENSG00000070882	+	0.624361	+	0.483384	+	0.638561	+	0.437792	-	0.571509
ENSG00000172115	+	0.269138	+	0.828535	+	0.120646	+	0.575097	-	0.319334
ENSG00000153790	+	0.559809	+	0.343748	+	0.501485	+	0.398446	-	0.177389
ENSG00000223561	-	0.136438	-	0.000950086	-	0.0225051	-	0.0210113	+	0.980191
ENSG00000050344	+	0.0995988	-	0.693594	+	0.0154678	+	0.0209046	-	0.0254158
ENSG00000122566	+	0.620182	+	0.622952	+	0.774661	+	0.651057	+	0.449318
ENSG00000122565	+	0.221004	+	0.0645425	+	0.0997679	+	0.710688	-	0.359648
ENSG00000086300	+	0.28864	+	0.40631	+	0.235493	+	0.559138	-	0.126149
ENSG00000225792	+	0.198034	+	0.230556	+	0.240731	+	0.461612	+	0.474787
ENSG00000214870	-	0.54084	-	0.769205	+	0.382058	+	0.6014	-	0.0672868
ENSG00000122548	-	0.879112	-	0.664593	+	0.970911	+	0.749804	+	0.427825
ENSG00000005020	+	0.0191607	+	0.0034855	-	0.00269174	+	0.0665097	-	0.14511
ENSG00000233830	+	0.702131	+	0.949653	+	0.473811	+	0.835978	+	0.751517
ENSG00000106049	+	0.611427	-	0.241862	+	0.553237	+	0.627376	+	0.975768
ENSG00000229893	+	0.892011	+	0.880125	+	0.664856	+	0.850928	+	0.76664
ENSG00000106052	+	0.0825343	+	0.0911766	+	0.0961846	+	0.588133	-	0.592896
ENSG00000153814	+	0.227091	+	0.454943	+	0.156774	+	0.615939	+	0.200798
ENSG00000234336	+	0.0549781	+	0.174263	+	0.0559406	+	0.170983	+	0.203395
ENSG00000146592	+	0.334665	+	0.915027	+	0.450315	+	0.177777	-	0.0395846
ENSG00000255690	+	0.543646	+	0.833559	+	0.763444	+	0.705337	+	0.323884
ENSG00000176734	+	0.56599	+	0.840412	+	0.785391	+	0.701814	+	0.332147
ENSG00000228421	+	0.343004	+	0.594841	+	0.738636	+	0.735754	+	0.49082
ENSG00000233517	+	0.661743	+	0.0957254	+	0.315629	+	0.693214	-	0.878282
ENSG00000106066	+	0.854478	+	0.8043	+	0.904063	+	0.883912	-	0.110152
ENSG00000228093	+	0.627346	+	0.1597	+	0.442958	+	0.794377	-	0.95822
ENSG00000106069	-	0.309981	+	0.762559	-	0.240065	-	0.0327213	+	0.315522
ENSG00000235669	+	0.0855971	+	0.283909	+	0.277593	+	0.929573	+	0.255172
ENSG00000237065	+	0.450247	+	0.125536	+	0.955162	+	0.628545	-	0.0322539
ENSG00000223813	+	0.601702	-	0.440223	+	0.730049	+	0.789931	+	0.870274
ENSG00000225264	-	0.242154	+	0.377677	-	0.259264	+	0.882649	-	0.566327
ENSG00000227855	+	0.850815	+	0.553309	+	0.892873	+	0.634915	-	0.464129
ENSG00000239968	-	0.0636312	+	0.248099	-	0.183322	+	0.647797	-	0.582135
ENSG00000122574	+	0.210878	+	0.706324	+	0.658962	+	0.208476	-	0.818815
ENSG00000136193	-	0.463211	+	0.518938	+	0.917288	+	0.744733	-	0.60577
ENSG00000227014	+	0.611471	+	0.352909	+	0.978824	+	0.940256	-	0.534389
ENSG00000106080	+	0.113015	+	0.0894367	+	0.0929849	+	0.483378	-	0.413572
ENSG00000106086	-	0.708959	+	0.285752	-	0.435863	+	0.921741	+	0.714208
ENSG00000231519	+	0.866135	+	0.709517	+	0.766898	+	0.981675	-	0.716583
ENSG00000180354	+	0.982506	+	0.818146	-	0.20622	-	0.526649	-	0.329628
ENSG00000230751	+	0.630674	+	0.228406	+	0.416939	+	0.494033	-	0.081778
ENSG00000251660	-	0.878391	+	0.804865	-	0.24534	+	0.792287	-	0.302439
ENSG00000225907	-	0.306439	-	0.119078	-	0.0160738	-	0.448611	-	0.36184
ENSG00000227017	-	0.56295	+	0.57929	-	0.350753	-	0.685551	-	0.227683
ENSG00000180233	-	0.747707	-	0.261511	+	0.698673	+	0.743186	+	0.764537
ENSG00000235859	+	0.724486	+	0.947802	+	0.664385	+	0.853994	+	0.126143
ENSG00000106100	+	0.0969837	+	0.123282	+	0.193471	+	0.403414	-	0.688235
ENSG00000006625	+	0.481021	+	0.213687	+	0.0336421	+	0.111463	+	0.718826
ENSG00000196295	+	0.966536	+	0.182178	+	0.978526	+	0.82955	-	0.589796
ENSG00000244480	+	0.724987	+	0.961427	+	0.670667	+	0.948015	-	0.461765
ENSG00000264520	+	0.586947	+	0.0269999	+	0.175639	+	0.483172	-	0.753558
ENSG00000226874	+	0.928595	+	0.163341	+	0.218656	+	0.221892	+	0.821938
ENSG00000234133	-	0.641803	+	0.983861	+	0.912086	+	0.968224	-	0.973309
ENSG00000263683	+	0.60903	+	0.273515	+	0.545349	+	0.729768	-	0.142874
ENSG00000236455	+	0.858393	-	0.0627783	+	0.897976	+	0.537844	-	0.304021
ENSG00000106105	+	0.949591	+	0.451827	+	0.709817	+	0.491799	+	0.612433
ENSG00000106113	-	0.236623	-	0.239412	+	0.803934	+	0.462407	+	0.527811
ENSG00000241644	+	0.157826	+	0.435752	+	0.221207	+	0.233526	+	0.204524
ENSG00000254959	+	0.46939	+	0.919792	+	0.997038	-	0.858842	+	0.820593
ENSG00000106125	+	0.254931	+	0.95587	+	0.880559	+	0.978147	+	0.997406
ENSG00000240583	+	0.589435	+	0.335849	+	0.34371	+	0.208083	-	0.130434
ENSG00000250424	+	0.496584	+	0.259806	+	0.282144	+	0.146145	-	0.0961828
ENSG00000078549	+	0.147664	+	0.679999	+	0.484486	+	0.438559	+	0.59674
ENSG00000164600	+	0.48608	+	0.287505	+	0.0705209	+	0.231073	+	0.162481
ENSG00000180347	+	0.969861	+	0.708681	-	0.141838	+	0.951958	-	0.501389
ENSG00000106341	+	0.260829	-	0.0357944	-	0.0197196	-	0.0876855	-	0.198823
ENSG00000154678	-	0.103995	+	0.42643	-	0.14853	-	0.035984	+	0.0493179
ENSG00000236460	+	0.839929	-	0.269967	+	0.945467	+	0.762699	+	0.125495
ENSG00000106355	+	0.19722	+	0.260279	+	0.435037	+	0.893188	-	0.42965
ENSG00000105778	+	0.365012	+	0.352909	+	0.460121	+	0.867032	+	0.600916
ENSG00000229358	+	0.174565	+	0.0548736	+	0.18431	+	0.713668	-	0.167504
ENSG00000237004	+	0.811487	+	0.593626	+	0.54713	+	0.960242	+	0.582135
ENSG00000231952	+	0.926148	-	0.238144	+	0.861468	+	0.478791	-	0.175238
ENSG00000170852	+	0.644657	+	0.845609	+	0.956653	-	0.412949	+	0.866495
ENSG00000205763	+	0.656653	+	0.456086	-	0.711971	-	0.621087	-	0.410541
ENSG00000122642	-	0.13034	-	0.0183405	-	0.00258175	-	0.00809687	+	0.925756
ENSG00000122643	+	0.503844	+	0.637587	+	0.556115	+	0.739098	+	0.707972
ENSG00000237059	+	0.792167	+	0.845265	-	0.470315	+	0.393246	-	0.541713
ENSG00000164610	-	0.212209	+	0.442403	+	0.928764	-	0.840664	+	0.873018
ENSG00000122507	+	0.894712	+	0.910997	+	0.913391	+	0.848396	+	0.815863
ENSG00000236494	+	0.718936	+	0.42758	+	0.853128	+	0.571135	+	0.50804
ENSG00000164619	+	0.185368	+	0.77048	+	0.532328	+	0.768747	-	0.190584
ENSG00000197085	+	0.296447	+	0.0709865	+	0.293543	+	0.233319	+	0.998493
ENSG00000173852	+	0.627507	+	0.841963	+	0.922165	+	0.743186	-	0.820653
ENSG00000189212	+	0.0176293	+	0.0830258	+	0.0587221	+	0.349409	-	0.434086
ENSG00000122557	-	0.278865	+	0.608886	-	0.510811	-	0.495837	+	0.71552
ENSG00000227544	-	0.151811	-	0.517283	-	0.335454	+	0.157314	+	0.314272
ENSG00000228878	+	0.186424	+	0.65387	+	0.325998	+	0.342671	+	0.0901694
ENSG00000122545	+	0.667032	+	0.0789218	-	0.294675	+	0.893911	+	0.94106
ENSG00000226102	-	0.757918	-	0.687007	+	0.918089	+	0.659951	+	0.751424
ENSG00000122547	+	0.621252	-	0.0191986	+	0.40387	-	0.501733	+	0.518954
ENSG00000164542	-	0.0337383	+	0.015546	-	0.0146083	-	0.198333	-	0.132027
ENSG00000011426	+	0.235424	+	0.623014	+	0.438912	+	0.100015	+	0.0464867
ENSG00000136250	+	0.375016	+	0.725996	+	0.174971	+	0.25207	+	0.21982
ENSG00000155849	+	0.50356	-	0.155946	-	0.19716	-	0.0456997	-	0.021098
ENSG00000224101	+	0.165973	-	0.0566645	+	0.0215334	-	0.00631434	-	0.0184903
ENSG00000213744	+	0.229946	+	0.634073	+	0.292408	+	0.168717	+	0.981851
ENSG00000187037	+	0.738983	+	0.450401	+	0.617923	+	0.253772	+	0.086318
ENSG00000086289	+	0.623693	+	0.628539	+	0.343193	+	0.714014	-	0.106296
ENSG00000106483	+	0.307028	+	0.970947	+	0.836062	+	0.934256	+	0.763032
ENSG00000010270	+	0.199963	+	0.209376	+	0.210496	+	0.613081	-	0.558208
ENSG00000227191	+	0.605731	+	0.983215	-	0.371403	-	0.233831	-	0.717256
ENSG00000211689	+	0.676888	+	0.0990951	+	0.861754	+	0.9998	+	0.673967
ENSG00000078053	+	0.546376	+	0.698294	+	0.880443	+	0.942918	+	0.503763
ENSG00000006715	+	0.24275	+	0.207227	+	0.0483805	+	0.489841	-	0.347407
ENSG00000106536	+	0.112739	+	0.586898	+	0.587667	+	0.756934	+	0.55805
ENSG00000241127	+	0.122507	+	0.211567	+	0.46688	+	0.773635	-	0.469615
ENSG00000236015	-	0.260549	+	0.996645	+	0.480482	+	0.874349	+	0.923789
ENSG00000006451	+	0.602927	-	0.0317795	+	0.145629	+	0.908873	-	0.470276
ENSG00000188185	+	0.91791	+	0.331344	+	0.951332	+	0.613436	-	0.415283
ENSG00000233225	+	0.672912	+	0.982871	+	0.913307	+	0.800791	+	0.74568
ENSG00000259826	+	0.833968	-	0.499125	+	0.857484	+	0.838604	-	0.58625
ENSG00000065883	+	0.623447	-	0.214098	+	0.93008	+	0.386394	+	0.829129
ENSG00000168303	+	0.995986	-	0.540207	+	0.840449	+	0.895908	-	0.443996
ENSG00000175600	-	0.382605	-	0.0117648	-	0.605361	+	0.953539	-	0.734832
ENSG00000122641	+	0.312465	+	0.778585	+	0.647269	+	0.533708	+	0.724603
ENSG00000224116	+	0.699406	+	0.0404671	+	0.132021	+	0.0736443	+	0.665657
ENSG00000106571	+	0.955778	+	0.562157	+	0.697742	+	0.430863	+	0.453539
ENSG00000261019	+	0.47371	-	0.106656	-	0.443127	+	0.432134	+	0.840751
ENSG00000136197	-	0.0916416	+	0.00672209	-	0.0435617	-	0.436989	-	0.327001
ENSG00000256646	+	0.250792	+	0.122006	+	0.32271	+	0.95923	-	0.748665
ENSG00000106588	+	0.172121	+	0.1142	+	0.24006	+	0.900214	-	0.889946
ENSG00000234983	+	0.396377	+	0.989155	+	0.832572	+	0.674935	-	0.0485642
ENSG00000106591	+	0.0674462	+	0.459242	+	0.148043	+	0.364496	+	0.870051
ENSG00000232006	-	0.13462	+	0.0293156	+	0.0935249	+	0.163039	+	0.47788
ENSG00000002746	+	0.452896	+	0.682272	+	0.866254	+	0.873793	+	0.355679
ENSG00000181211	-	0.0944702	-	0.0635672	-	0.161423	-	0.145626	-	0.293436
ENSG00000228680	-	0.154929	-	0.058187	-	0.670426	+	0.658317	+	0.94988
ENSG00000231638	+	0.0803904	+	0.623541	+	0.904455	+	0.829859	+	0.295675
ENSG00000164543	-	0.228973	-	0.264132	-	0.137736	+	0.337078	-	0.170134
ENSG00000106603	+	0.12152	+	0.105496	+	0.381606	+	0.908505	+	0.755826
ENSG00000106605	+	0.61548	+	0.205317	+	0.45898	+	0.676276	+	0.256195
ENSG00000062582	+	0.696926	+	0.939388	+	0.768644	+	0.800791	+	0.477939
ENSG00000106608	+	0.159939	+	0.455065	+	0.39701	+	0.372969	+	0.263339
ENSG00000237972	+	0.896466	+	0.930857	+	0.858925	+	0.89603	+	0.96301
ENSG00000078967	+	0.150586	-	0.376618	-	0.170157	-	0.126861	+	0.983247
ENSG00000214783	-	0.0629085	+	0.0874369	-	0.0131072	-	0.277875	+	0.958995
ENSG00000241057	-	0.315504	+	0.101848	-	0.161857	-	0.705644	+	0.945411
[truncated: 22,866 more rows]

## Sheet: 3B trend_spline_MSBB
GeneID	Braakscore_corrdiffcoef	Braakscore_spline_p.adj	CDR_corrdiffcoef	CDR_spline_p.adj	CERAD_corrdiffcoef	CERAD_spline_p.adj	PlaqueMean_corrdiffcoef	PlaqueMean_spline_p.adj	apoe_corrdiffcoef	apoe_spline_p.adj
ENSG00000210049	+	4.43259e-06	+	0.800912	-	0.963812	+	0.884928	+	0.000136858
ENSG00000211459	-	0.535143	-	0.144566	-	0.762124	+	0.00609013	-	0.842231
ENSG00000210077	-	0.00648706	+	0.554041	-	0.0890337	-	0.068263	-	0.516822
ENSG00000210082	-	0.110496	-	0.0900831	+	0.963284	+	2.38434e-06	+	4.37535e-14
ENSG00000209082	+	0.947624	+	0.334452	+	0.542609	+	0.0012279	-	0.641676
ENSG00000198888	-	0.00456906	+	0.279829	+	0.417711	+	0.00562256	+	0.864485
ENSG00000210100	+	0.688179	+	0.0359224	+	0.0329249	-	0.044329	+	0.000131638
ENSG00000210107	+	0.00514356	+	0.142567	+	0.0475695	-	0.0897659	+	1.03151e-05
ENSG00000210112	+	0.0519376	+	0.350057	+	0.250778	+	0.0277896	+	0.000121484
ENSG00000198763	-	4.25742e-12	+	0.570207	+	0.414727	+	0.010606	+	0.693456
ENSG00000210117	-	0.00217449	+	0.168344	+	0.407454	-	0.0683356	+	0.0339797
ENSG00000210135	+	0.510251	+	0.000262629	-	0.000219276	-	3.10134e-09	-	0.0103087
ENSG00000210140	+	0.700441	+	0.143517	+	0.0144618	-	0.0231292	+	0.546954
ENSG00000210144	+	0.140883	+	0.171408	+	0.00743774	-	0.208788	+	4.10291e-07
ENSG00000198804	+	0.0677996	-	0.876043	-	0.697781	+	0.11654	-	0.645769
ENSG00000210151	-	0.84108	+	0.0193466	-	0.528355	+	0.984915	+	2.26862e-07
ENSG00000210154	+	0.0269019	+	8.8085e-05	+	0.0013051	+	0.449052	+	1.43943e-06
ENSG00000198712	-	0.00362377	-	0.472418	+	0.230126	+	0.00280609	-	0.602793
ENSG00000210156	-	0.566366	-	0.0493539	+	0.684008	+	1.73063e-07	-	0.00159695
ENSG00000228253	-	0.883307	+	0.486351	+	0.0248521	+	0.907169	+	2.40757e-09
ENSG00000198899	-	0.00183438	+	0.603254	+	0.113157	+	3.95384e-07	+	0.0388194
ENSG00000198938	+	2.12863e-18	-	0.00466428	+	0.662971	+	0.0346607	-	0.616923
ENSG00000210164	-	2.434e-06	+	0.24715	+	0.00858849	+	0.00230653	+	0.484054
ENSG00000198840	-	0.961727	+	0.180959	+	0.000924217	+	0.0413139	+	6.68828e-08
ENSG00000210174	-	2.14818e-06	+	0.0263945	+	0.0279408	+	0.436488	+	0.169636
ENSG00000212907	-	0.0313463	+	0.523766	+	0.00323364	+	9.09791e-05	+	0.0282155
ENSG00000198886	-	0.599936	+	0.509351	+	0.0437329	+	0.00055355	-	0.370549
ENSG00000210176	-	0.333651	+	0.0110292	+	0.000216984	-	0.510033	-	0.81281
ENSG00000210184	-	0.07989	+	0.0184237	+	3.90438e-05	-	0.0123373	-	0.0351481
ENSG00000210191	-	0.837735	+	0.0765659	+	1.39043e-07	-	0.0326444	-	0.0140971
ENSG00000198786	+	0.000340811	+	0.876117	+	0.171976	+	0.112721	-	0.117077
ENSG00000198695	-	0.0990138	+	0.00578681	+	0.00792147	+	0.698786	-	0.191783
ENSG00000210194	+	0.81548	+	0.0211055	+	0.00211864	+	0.130579	-	0.990059
ENSG00000198727	+	0.205881	+	0.617983	+	0.0687202	+	0.105985	-	0.318962
ENSG00000210195	+	6.91854e-06	-	0.0467448	+	0.0681615	+	0.000132479	-	0.174655
ENSG00000210196	+	0.00657015	+	0.178003	+	0.00611043	+	3.38664e-10	+	0.167218
ENSG00000230724	+	0.00224408	+	5.26953e-08	+	0.130277	+	0.711311	+	0.42848
ENSG00000177951	-	0.0117266	-	0.131916	-	0.0700229	-	0.394426	+	0.113312
ENSG00000177947	-	0.000284144	-	0.00750711	+	0.0321936	-	0.820048	+	0.0135554
ENSG00000232495	+	0.689752	+	7.81389e-06	+	0.105339	-	0.405625	+	0.00400609
ENSG00000254559	-	0.00170187	-	0.000163961	-	0.0629423	-	3.0633e-12	+	0.822033
ENSG00000177963	+	0.000200689	-	0.378022	+	0.580984	+	1.7525e-09	+	0.00120606
ENSG00000142082	-	0.227585	-	0.595166	+	0.88759	+	0.000104684	-	0.26354
ENSG00000185627	+	9.81001e-08	+	0.00314773	+	0.000272576	+	2.41916e-06	+	4.9556e-07
ENSG00000142102	+	0.00122007	+	0.00246573	+	0.00515978	+	0.000110335	-	0.905431
ENSG00000185201	+	0.531293	+	0.0119351	-	0.783938	+	0.00066299	-	0.24695
ENSG00000254910	+	0.414567	+	0.13573	+	0.00379752	+	0.426147	-	2.99018e-09
ENSG00000185885	+	0.998832	+	0.174774	-	0.835876	+	0.342852	-	0.0267318
ENSG00000142089	+	0.0165782	+	0.00912326	+	0.358886	+	0.896435	-	0.833355
ENSG00000182272	+	0.00601852	+	0.127117	+	0.0803852	-	0.715497	+	0.000517511
ENSG00000184363	-	0.258304	+	0.0018376	+	0.0389225	+	0.0154075	+	9.09468e-13
ENSG00000185187	-	0.98688	+	0.2291	+	0.0163776	+	0.0372557	+	0.205439
ENSG00000174915	+	0.019473	+	0.0124832	+	8.86307e-06	+	0.0211815	-	0.430847
ENSG00000023191	+	0.115403	+	0.0308944	-	0.609089	-	0.862545	-	5.5489e-07
ENSG00000254739	+	0.106777	+	0.0104574	+	0.000450502	+	0.00142144	+	0.0170445
ENSG00000174775	+	0.00170614	-	0.25022	-	0.863198	+	0.00100268	+	0.00660529
ENSG00000161328	+	3.11246e-05	+	8.62047e-06	+	4.12901e-06	+	0.000592772	+	0.000235932
ENSG00000185522	+	0.109884	+	0.000154372	+	1.77045e-05	+	0.551537	-	0.205181
ENSG00000254815	+	0.000322236	+	7.42367e-05	+	1.63101e-05	+	2.17982e-05	-	0.44671
ENSG00000099849	+	0.16474	-	0.799695	+	0.000465501	+	2.34889e-08	+	0.348126
ENSG00000247095	-	0.972017	+	0.739818	+	0.000857123	+	1.97146e-06	+	0.000150356
ENSG00000070047	+	0.00212505	+	0.0621292	+	6.24811e-05	+	0.0165576	-	0.0682555
ENSG00000185507	+	3.7639e-05	+	0.122012	+	2.06341e-06	+	0.000972442	-	0.0678859
ENSG00000099834	+	9.13653e-05	+	6.52655e-05	+	5.34778e-07	+	4.30468e-06	-	0.0188682
ENSG00000069696	+	0.00101405	+	0.631927	+	0.000654089	+	1.53846e-05	-	0.161125
ENSG00000177030	+	0.911135	+	0.689381	-	0.00181189	-	0.242453	+	0.000602878
ENSG00000255158	+	2.65194e-07	+	0.000197927	+	0.0249987	+	0.00374469	-	0.895235
ENSG00000177106	+	9.93064e-10	+	0.196668	+	0.0554062	+	0.447987	+	0.549359
ENSG00000177042	+	0.18451	-	0.754893	-	0.00293331	+	0.514624	+	0.0031537
ENSG00000177156	-	0.854163	+	0.178433	+	0.00403046	+	0.00733059	-	0.145554
ENSG00000177225	+	0.00491206	+	0.0362	+	0.000292553	+	0.035888	+	0.00251668
ENSG00000255284	+	0.190551	+	0.0142019	+	0.434869	+	0.0875421	+	1.73645e-05
ENSG00000177236	-	0.846517	+	0.14516	-	0.0113044	+	8.48675e-05	+	0.0332055
ENSG00000255142	+	0.0018083	+	0.00241672	+	0.000242445	+	0.260746	-	0.818116
ENSG00000184524	+	3.15935e-05	+	3.67319e-08	+	0.0210398	+	2.75232e-06	-	0.828968
ENSG00000177542	+	0.00244225	+	0.0235729	+	0.0474094	+	0.0767191	+	9.39911e-06
ENSG00000177595	+	0.00444298	+	0.107055	+	0.0120011	+	0.00393384	-	6.43768e-05
ENSG00000177600	-	0.0123319	-	0.173314	-	0.616982	-	0.502106	+	0.0411845
ENSG00000177666	+	0.365429	+	0.035287	+	0.810804	+	0.0854415	+	0.170284
ENSG00000255108	+	0.344271	+	0.11826	+	0.862531	+	0.00151397	-	0.217818
ENSG00000177685	+	7.43802e-07	+	0.0169283	+	1.84884e-08	+	0.0153525	-	0.7796
ENSG00000177697	+	0.000300634	+	2.23376e-06	+	0.0051094	+	3.88273e-06	+	0.0238268
ENSG00000177700	-	0.00651506	+	0.246828	-	0.451264	+	0.00278305	+	0.218515
ENSG00000214063	+	2.70183e-05	+	6.47957e-05	+	4.39328e-05	+	0.00919078	-	0.102012
ENSG00000250397	+	0.0997686	+	5.90942e-09	+	1.76087e-07	+	4.89678e-06	-	0.00701221
ENSG00000177830	+	0.0175483	-	0.241138	+	0.178502	+	0.433637	+	0.0354809
ENSG00000183020	+	0.000266601	+	0.714756	-	0.306841	+	0.208383	+	0.767964
ENSG00000184956	+	0.000107729	+	9.71246e-10	+	0.00610176	+	0.0625934	-	0.0822002
ENSG00000254872	-	0.852855	+	0.0279388	+	0.00125853	-	0.619672	-	2.03105e-07
ENSG00000117983	-	0.696567	-	0.390927	-	0.00409846	+	0.0236005	-	8.72621e-05
ENSG00000078902	+	0.00943127	+	9.15491e-08	+	7.46119e-05	+	0.0148093	+	0.0984525
ENSG00000267950	+	0.0782083	+	0.660607	+	0.193909	+	0.134197	+	0.0943357
ENSG00000255153	-	0.0420015	-	0.000551639	-	0.0393997	-	0.0176984	+	0.0499072
ENSG00000174672	+	0.0488201	+	0.605615	-	0.0775238	+	0.000797313	+	0.10709
ENSG00000182208	+	0.00602484	-	0.00301438	-	0.203474	-	0.00177804	+	0.239968
ENSG00000184545	+	0.0563455	+	4.01917e-12	+	0.00011998	+	0.344939	-	0.578278
ENSG00000233930	+	0.00281138	+	0.00135276	+	0.00959841	+	0.00185131	-	0.0615328
ENSG00000205869	+	0.00134987	+	0.244419	+	0.00277257	+	2.14059e-12	-	6.11938e-07
ENSG00000205867	+	0.0456711	+	0.250782	+	0.0071021	+	0.116551	-	0.0716754
ENSG00000244242	+	0.0123473	+	0.911589	+	0.0987209	+	0.292487	-	0.000155081
ENSG00000250644	-	0.39168	-	0.0397136	-	0.00552822	-	0.158986	-	0.000395952
ENSG00000117984	-	0.446796	-	0.31585	-	0.0357773	-	0.182805	-	0.000251604
ENSG00000235027	-	0.784008	+	0.325386	-	0.833827	-	0.343986	-	0.441959
ENSG00000229512	+	0.023972	+	0.338606	-	0.530434	+	0.00102592	+	0.186722
ENSG00000265587	-	0.00270824	+	0.116673	+	0.203409	+	0.054943	-	0.00166436
ENSG00000130592	+	0.0111098	+	0.00469368	+	1.35456e-09	+	0.000105846	-	0.039162
ENSG00000214026	-	0.159397	+	0.109644	+	0.360212	+	4.22947e-08	-	0.980428
ENSG00000226416	+	1.23018e-06	+	0.928011	-	0.00336584	-	0.117885	-	0.183238
ENSG00000130600	+	0.00204653	-	0.0603458	-	0.0873965	-	0.157488	+	0.276544
ENSG00000167244	+	0.0463661	+	0.025904	+	6.27092e-05	+	0.102015	-	0.973556
ENSG00000240801	+	0.194901	+	0.0175971	+	0.000351898	+	0.220058	+	0.766724
ENSG00000129965	+	0.164582	+	0.0428834	+	0.000878629	+	0.363907	+	1.16027e-10
ENSG00000110665	-	0.139157	-	3.59046e-05	+	0.579404	+	0.635292	-	0.000234737
ENSG00000064201	+	0.072563	+	6.02907e-07	+	0.000653107	+	0.0533835	+	0.660878
ENSG00000238184	+	0.189072	+	5.12222e-05	+	0.000198796	+	0.47701	+	0.869297
ENSG00000110651	+	0.103672	+	0.00087228	+	0.000369294	+	0.125198	+	0.220574
ENSG00000184281	-	0.161125	-	0.00014506	-	0.220305	-	0.000220259	-	0.049488
ENSG00000053918	+	1.87808e-07	+	0.000458581	+	0.000132786	+	0.27606	-	0.708539
ENSG00000269821	+	0.00646104	+	1.3827e-09	+	0.000847373	+	0.0606794	+	0.0160211
ENSG00000129757	-	0.000180166	-	0.326117	+	0.994025	-	0.343405	-	0.0183561
ENSG00000110628	+	0.626297	-	0.000514329	+	0.832669	+	0.00129593	-	0.00513984
ENSG00000205531	+	0.00311146	+	0.0749077	+	0.0863253	+	0.0947541	-	0.0162065
ENSG00000224636	+	0.0191048	-	0.0026999	-	0.00395952	+	1.47076e-06	+	0.133419
ENSG00000207008	+	0.589406	-	0.00014969	+	0.835791	-	0.0729102	+	5.9735e-08
ENSG00000183562	+	4.38829e-11	-	0.789677	+	0.942253	+	0.0259197	+	0.0294681
ENSG00000110619	-	1.81307e-05	-	0.0436479	-	0.859755	-	0.0098159	-	6.12377e-05
ENSG00000247473	-	0.195584	-	0.0659714	+	0.00687621	+	6.86677e-07	-	1.78028e-10
ENSG00000021762	+	0.147479	+	0.00124765	+	0.195665	-	0.103387	-	0.274579
ENSG00000005801	+	0.139468	+	0.562067	-	0.0678702	+	0.267053	+	0.00169683
ENSG00000223756	-	0.00193859	+	8.65336e-05	-	0.0632053	-	0.208612	+	0.529849
ENSG00000255367	+	0.882549	-	0.24907	+	8.93951e-07	+	0.020238	-	0.581259
ENSG00000129749	-	0.941288	+	0.0286953	+	0.0697781	+	0.185486	-	0.474147
ENSG00000110713	+	0.00124578	+	0.165132	+	0.00804871	+	0.105206	-	0.846556
ENSG00000148985	-	0.525471	+	0.0920799	-	0.200041	+	0.00302579	+	0.0353896
ENSG00000250404	+	0.0178138	+	0.000175929	+	0.000797866	+	4.61525e-07	-	0.603702
ENSG00000177105	-	0.402938	+	0.000577741	+	0.0181168	+	0.959352	+	0.800852
ENSG00000228661	+	0.403689	+	0.00282522	+	0.542443	+	0.377153	+	4.27439e-07
ENSG00000167323	+	0.0991226	+	7.9535e-05	-	0.459885	-	0.00665921	+	0.00292135
ENSG00000229368	+	0.00229667	+	6.90982e-05	-	0.18439	+	9.39094e-06	+	9.03952e-05
ENSG00000263421	+	0.00651506	+	0.00521944	-	0.00160698	-	1.14418e-05	-	0.487243
ENSG00000167325	+	9.08343e-06	+	4.26164e-15	+	2.7382e-06	+	0.0191	-	0.246595
ENSG00000255276	+	0.00112941	+	0.000682396	+	0.455699	+	0.274653	-	0.692903
ENSG00000132109	+	0.0672012	+	0.0045433	+	0.00182477	+	0.686645	-	0.00311075
ENSG00000167333	+	0.412864	+	0.186476	+	0.0172565	-	0.647304	-	0.327635
ENSG00000244734	+	0.000539729	+	0.00121995	+	0.399016	+	6.78039e-05	-	0.982252
ENSG00000196565	-	0.958733	-	0.0546743	-	0.794675	-	3.7713e-06	+	0.576674
ENSG00000167355	+	0.0146019	-	7.24437e-06	-	0.00241457	-	0.0799032	+	0.0349722
ENSG00000121236	+	0.00433986	+	0.0225533	+	0.000195275	+	0.0130282	-	0.333503
ENSG00000258588	+	0.00366085	+	1.26754e-08	+	0.00114214	+	2.84492e-06	-	0.0482042
ENSG00000258659	+	0.000873229	+	4.53086e-09	+	0.000635199	+	5.14846e-07	-	6.42467e-05
ENSG00000132256	+	1.47086e-09	+	5.22695e-07	+	0.000846482	+	9.97751e-06	-	0.0251331
ENSG00000132274	+	2.40021e-05	+	0.0755656	+	0.00137695	+	0.000183595	-	0.00515388
ENSG00000267940	-	0.492904	-	0.00265286	+	9.95578e-06	+	0.659987	-	0.000359037
ENSG00000180878	-	0.000144004	-	0.0486719	+	0.65099	-	2.75201e-09	-	0.000275374
ENSG00000051009	+	2.97969e-08	-	0.98228	+	0.00399308	+	0.701054	+	0.935167
ENSG00000132259	+	0.055622	+	0.375967	-	0.0141405	-	3.16028e-05	+	0.490614
ENSG00000110148	+	0.100836	+	0.139633	+	0.00128565	+	4.45336e-11	+	1.07868e-05
ENSG00000170955	-	0.625073	-	0.350803	+	0.00124273	+	6.82521e-05	-	0.0190023
ENSG00000166311	-	0.137901	-	2.20319e-05	-	0.00235664	-	5.85797e-08	-	0.000418833
ENSG00000166313	+	9.70559e-14	+	6.14405e-06	+	0.00754271	+	1.86428e-07	+	0.000396924
ENSG00000110169	-	0.332286	+	0.564799	+	0.0325622	+	0.0609217	-	0.148343
ENSG00000110171	+	0.000238925	+	0.00468091	+	0.104502	+	0.00016949	+	1.432e-05
ENSG00000132254	+	5.36738e-05	+	3.64931e-06	+	0.0333098	+	4.78366e-05	+	0.00886555
ENSG00000132286	+	0.0240773	+	0.244698	+	0.000105658	+	0.0180825	-	0.12331
ENSG00000265264	+	0.392	-	8.77199e-08	+	0.156048	+	0.142718	-	0.00560535
ENSG00000254595	+	0.0336838	-	0.428919	-	0.544344	-	0.341096	-	0.171809
ENSG00000179532	+	7.01563e-07	+	0.069779	+	0.144084	+	0.000399993	-	0.241925
ENSG00000132275	+	0.300538	-	0.902979	+	0.000224409	+	1.85007e-06	-	0.792784
ENSG00000254400	+	0.221448	-	0.387143	+	0.949072	-	0.800826	-	0.456504
ENSG00000166333	+	0.81547	+	0.412645	+	6.8682e-06	+	0.14308	-	0.0612515
ENSG00000166337	-	0.569025	+	0.484772	+	0.648013	+	0.481171	-	0.93907
ENSG00000254641	+	0.573148	+	0.122477	+	0.00936198	+	0.310023	-	0.0506881
ENSG00000166340	+	0.846118	+	0.103075	+	0.0631084	-	0.982269	+	0.338272
ENSG00000255680	-	0.195854	+	0.980736	-	0.572741	-	0.569099	-	0.000165761
ENSG00000166341	+	0.294566	+	0.000226972	+	4.1029e-05	+	0.526717	+	0.912642
ENSG00000255390	+	0.389887	+	0.0564883	+	0.000371869	+	0.433612	+	0.00297049
ENSG00000255410	+	0.587322	-	0.444837	+	0.700839	-	0.699338	+	2.10409e-05
ENSG00000158042	+	7.07714e-05	+	0.00259871	+	0.000234972	+	1.17271e-06	+	0.00608951
ENSG00000254838	-	0.0241536	+	0.0889434	-	0.100246	+	2.90815e-05	-	1.15781e-09
ENSG00000254781	+	0.200484	+	0.0142231	+	0.0238017	+	0.271831	-	0.506191
ENSG00000184933	+	2.15882e-05	+	9.25474e-16	+	0.047931	-	0.835254	+	0.00203502
ENSG00000178358	+	0.147056	+	0.845928	+	1.49946e-06	-	0.606196	-	0.0384025
ENSG00000149054	+	0.000946317	+	1.07471e-13	+	0.000142538	+	0.0188404	+	0.346068
ENSG00000149050	+	0.00137825	+	0.268377	+	0.00251742	-	0.183775	-	0.0883137
ENSG00000158077	+	1.11203e-09	-	0.0315349	-	0.370298	-	0.00536732	-	0.766068
ENSG00000170743	+	0.00314764	+	0.0305752	+	7.66274e-06	+	3.32108e-05	+	0.688932
ENSG00000251364	+	0.000855852	+	4.1496e-06	+	7.03813e-05	+	0.000197539	+	0.876877
ENSG00000183801	+	1.91389e-06	+	0.000591081	+	0.0108333	+	0.00296859	+	4.74095e-12
ENSG00000166387	+	1.55712e-13	+	0.0207244	+	7.21688e-05	+	9.61139e-08	+	0.00225474
ENSG00000166394	-	0.224456	-	0.107774	-	0.638509	+	0.000261823	+	0.41757
ENSG00000183378	+	4.57861e-05	+	0.000226602	+	0.153846	+	0.00188791	-	0.223162
ENSG00000175390	-	0.206355	+	0.0984323	+	0.02512	+	7.71606e-07	+	2.02319e-05
ENSG00000166402	-	0.104545	+	0.223115	+	0.0147973	-	2.88401e-08	-	1.65501e-07
ENSG00000254921	-	0.034579	+	0.14788	+	0.0436173	-	0.265197	-	0.0216469
ENSG00000248332	+	0.00629267	+	0.000431375	+	2.79845e-06	+	2.12125e-05	-	0.0600861
ENSG00000166405	+	0.281988	+	6.52327e-09	+	3.90668e-05	+	0.000397966	+	9.91312e-06
ENSG00000166407	-	0.000100899	+	0.564258	-	0.00237654	-	0.00246282	-	0.545285
ENSG00000130413	+	0.0189645	+	2.22935e-07	+	4.77251e-05	+	1.82525e-06	+	0.130464
ENSG00000166436	+	0.00641404	+	0.404827	-	0.00774997	-	0.254971	-	2.98667e-07
ENSG00000166441	+	0.873659	-	0.0265338	+	0.267973	+	0.383711	-	0.990831
ENSG00000200983	+	0.0031799	-	0.816872	+	0.00630091	+	0.00124083	-	0.792308
ENSG00000166444	+	1.41168e-07	+	0.009235	+	6.33777e-07	+	0.155243	+	0.0400952
ENSG00000254665	+	0.000342439	+	0.00343431	+	2.16462e-05	+	0.0384949	-	0.283028
ENSG00000255159	+	0.0459073	+	0.110986	+	2.80116e-05	+	9.926e-06	-	0.093324
ENSG00000166452	-	0.669972	+	0.159323	+	0.00157794	+	0.865108	+	0.734891
ENSG00000176029	+	0.384909	+	0.00208486	+	0.00783077	+	0.00546825	-	0.682799
ENSG00000175348	+	0.128137	+	0.0370689	+	0.0027895	-	9.55532e-05	-	0.00812508
ENSG00000254860	+	0.00258946	+	0.00212654	+	2.51945e-06	+	0.392164	-	0.403778
ENSG00000175352	+	0.000162937	+	0.000386935	+	0.0406836	+	0.000302617	-	0.0172899
ENSG00000253973	-	0.124188	-	0.0471661	-	0.13392	-	0.0804949	-	0.00378363
ENSG00000175356	+	0.000267424	+	0.0018642	+	0.00435478	+	3.41299e-07	-	0.0474841
ENSG00000184014	+	0.0633765	+	0.00116983	+	0.870213	+	8.77986e-09	+	0.729347
ENSG00000255097	+	0.00497763	+	0.00484419	+	0.00607847	+	5.23592e-06	-	0.00907703
ENSG00000166471	-	0.00200756	+	0.87784	+	0.292187	-	0.965624	+	0.895985
ENSG00000205339	+	0.00641274	+	5.3968e-06	+	0.000560753	+	0.231999	+	0.00300781
ENSG00000201998	+	0.764117	-	0.0850457	+	0.0111216	+	7.67687e-10	-	1.21286e-06
ENSG00000254397	+	0.0443716	-	0.906948	+	1.37341e-10	+	0.121689	+	0.000345167
ENSG00000268403	-	0.00374047	+	4.55107e-07	+	0.88014	+	1.36903e-08	-	2.44766e-09
ENSG00000166478	+	0.26387	+	0.266878	+	0.0206727	+	0.119166	-	0.00610594
ENSG00000166483	+	0.000135784	+	0.0504202	+	0.0051673	+	0.0181397	+	0.191789
ENSG00000239470	+	0.0719118	-	0.613287	+	0.210588	-	0.309872	+	0.102699
ENSG00000133789	+	9.20927e-14	+	2.60136e-05	+	0.000598581	+	5.59792e-06	+	0.503036
ENSG00000246273	-	0.467232	+	0.525416	+	0.0631054	+	0.00275412	-	0.615348
ENSG00000133812	+	0.0228875	+	0.22104	+	0.00471393	+	5.52848e-06	+	0.0369944
ENSG00000255476	+	0.000184009	+	4.58759e-05	-	0.0126436	+	0.770133	+	0.157143
ENSG00000254765	+	1.20048e-12	+	0.00830077	+	0.0280795	+	1.69662e-05	+	0.451755
ENSG00000254865	-	0.115316	-	0.147252	+	0.753606	+	0.185896	+	0.737132
ENSG00000254719	+	0.767087	+	0.452797	-	2.72307e-05	-	0.00552489	+	0.0107703
ENSG00000148926	+	0.202437	+	0.386451	+	0.55785	+	0.108383	+	0.197102
ENSG00000133805	+	0.00336966	+	6.0649e-07	+	0.00298358	+	0.140423	+	0.0551488
ENSG00000255823	+	0.228167	+	0.474617	+	0.357047	-	0.913324	+	0.128007
ENSG00000110315	+	4.65976e-05	+	0.0204603	-	0.105997	+	0.00441812	+	0.0265267
ENSG00000177112	+	0.000848685	+	2.66251e-05	+	0.0051013	+	0.13365	+	0.0222664
ENSG00000133800	-	0.610918	+	4.19829e-09	-	0.0500793	+	2.67314e-05	-	0.261051
ENSG00000072952	+	0.000116096	+	0.00120408	+	0.000457603	+	0.0977265	+	0.000131354
ENSG00000198730	+	0.070908	-	0.0155358	+	0.436096	+	0.00585416	+	0.918499
ENSG00000255125	+	0.00112244	-	4.34943e-07	-	0.324518	-	0.315967	+	0.821188
ENSG00000110321	+	0.0265741	+	0.204208	+	1.29596e-05	-	0.480093	-	0.586659
ENSG00000238622	+	0.033446	-	9.13286e-07	-	0.397405	-	0.699544	-	0.600814
ENSG00000246308	+	0.604406	+	0.673106	+	0.0632537	+	0.467477	-	0.00973603
ENSG00000236287	+	0.10425	+	1.97956e-07	-	0.0881582	+	0.960318	-	0.989258
ENSG00000247271	-	0.773898	+	7.58542e-07	+	0.165027	+	0.0471867	+	1.42645e-07
ENSG00000110328	-	0.522166	+	0.00778684	+	0.0330466	+	8.63183e-05	+	0.00140365
ENSG00000254598	+	1.1768e-10	-	0.823412	-	0.107606	-	0.396014	+	0.513775
ENSG00000255351	+	0.0369211	-	0.205765	-	0.156392	-	0.000750966	-	0.145534
ENSG00000255462	-	0.589553	+	0.00195605	+	0.261984	+	0.0292507	+	8.96793e-08
ENSG00000170242	+	0.00590824	+	6.04261e-06	+	0.00365552	+	0.00512195	+	0.00231632
ENSG00000050165	+	0.00487069	+	0.0210913	+	0.0726222	+	0.245036	+	0.00249284
ENSG00000133816	+	0.0131569	+	1.23167e-06	+	0.270743	+	5.36058e-05	+	0.517735
ENSG00000254680	-	0.625073	+	0.0181164	+	0.191872	-	0.276864	-	0.851297
ENSG00000197702	+	0.831495	+	4.23442e-08	+	3.43423e-09	+	0.000281562	+	0.00212848
ENSG00000187079	+	0.000246929	+	2.04856e-06	+	1.76275e-05	+	0.000154241	+	0.00124208
ENSG00000251381	-	0.156195	-	0.0417774	+	0.0645326	+	0.0561653	-	0.208346
ENSG00000133794	+	0.545958	+	0.000929944	+	0.00215376	+	0.0273432	-	2.77938e-05
ENSG00000148925	+	2.34476e-05	+	1.11471e-08	+	4.51066e-05	+	0.00412177	+	0.0394533
ENSG00000197601	+	0.814216	+	0.35777	-	0.0650486	+	0.0114419	+	3.65274e-07
ENSG00000152268	+	0.654776	+	4.42213e-06	+	0.161978	-	0.161833	+	0.108105
ENSG00000254418	-	0.761698	-	0.793926	-	0.0112376	-	0.981701	-	0.158983
ENSG00000133818	-	0.116134	+	0.96352	+	0.421878	+	0.0422714	+	0.608751
ENSG00000129083	+	0.00933339	+	0.189512	-	0.786724	-	0.653305	-	3.01381e-09
ENSG00000129084	+	2.6946e-06	+	0.000612865	+	4.31717e-05	+	0.000213952	+	0.00365975
ENSG00000256206	+	1.5204e-07	+	0.000373401	+	4.63926e-05	+	1.36074e-06	+	0.00218531
ENSG00000152270	-	0.118251	+	0.634054	+	0.014203	+	0.617005	-	0.252238
ENSG00000255040	-	0.999646	-	0.00936387	+	0.594873	-	0.885902	+	2.14317e-09
ENSG00000186104	+	0.00161283	+	0.0918712	+	3.94617e-06	+	5.84023e-05	-	0.056903
ENSG00000110693	+	0.00205101	+	0.000764007	+	0.0584338	+	0.000153595	-	0.00284145
ENSG00000110696	+	0.000194006	+	0.0686001	+	7.42213e-06	+	0.0370437	+	0.00119059
ENSG00000166689	+	0.00032472	+	0.00171301	+	8.20776e-05	+	7.07779e-05	+	0.0259836
ENSG00000244398	+	0.0136263	+	0.94579	+	0.260763	+	0.289275	-	0.159987
ENSG00000110700	+	0.342539	+	4.88571e-06	+	0.253366	-	0.100704	+	1.89786e-08
ENSG00000011405	+	0.82405	+	0.0905796	+	0.491586	+	5.71008e-07	-	0.0613846
ENSG00000070081	-	0.29527	-	7.95123e-11	-	5.53579e-06	+	0.25183	-	1.04973e-05
ENSG00000188211	+	0.000906502	+	0.00739985	+	0.00403046	+	0.000155608	-	0.00424892
ENSG00000260196	+	4.27767e-10	+	0.00338655	+	0.000178416	+	8.47986e-13	-	0.122164
ENSG00000187486	+	0.0297982	-	0.352376	-	0.780474	+	4.015e-06	+	0.00378153
ENSG00000006071	+	3.42996e-07	-	0.253681	+	0.00520941	+	0.00322121	-	0.777432
ENSG00000255035	+	0.173236	+	0.00156784	+	2.79845e-06	-	0.870862	+	3.5009e-05
ENSG00000006611	-	0.0365213	+	0.755268	-	0.195951	+	3.63877e-07	-	0.704217
ENSG00000188162	-	0.496955	+	0.374015	-	0.982219	+	0.0795671	+	0.943826
ENSG00000129159	+	0.577839	-	2.38088e-07	+	0.263914	+	1.71468e-13	-	0.475636
ENSG00000129158	+	2.79073e-08	+	5.8593e-05	+	0.000996166	+	0.00278311	+	0.0232099
ENSG00000255448	+	2.6481e-08	+	7.01558e-07	+	0.00906231	+	0.00791731	+	0.00501077
ENSG00000129167	+	0.926372	+	0.0493403	+	0.000731876	+	0.354879	-	0.486731
ENSG00000166788	+	3.18194e-05	+	0.00467087	-	0.915971	-	0.159773	+	0.495855
ENSG00000110756	+	0.509794	+	0.000145828	+	0.00309256	+	0.00528263	+	0.394626
ENSG00000110768	+	0.0859331	+	0.0733766	+	0.00268755	+	0.0384833	+	4.31298e-09
ENSG00000134333	+	1.73628e-08	+	2.30763e-06	+	0.00108422	+	0.000612708	-	0.939566
ENSG00000166800	+	0.0675449	-	0.0105079	-	0.25882	+	0.733906	+	0.489351
ENSG00000074319	+	0.0020512	+	1.89052e-08	+	0.00225412	+	0.000972273	+	0.679576
ENSG00000256464	-	0.419402	+	0.0580864	+	0.00353814	+	0.192655	-	0.0528473
ENSG00000256588	+	0.00455769	+	0.0280255	+	4.44565e-06	+	0.0543256	+	0.87292
ENSG00000151116	+	0.000943547	+	0.0202413	+	0.00502852	+	0.0952386	+	0.00277264
ENSG00000256282	+	0.0100945	+	0.951333	+	0.680532	+	9.81919e-09	-	0.00726637
ENSG00000247595	+	0.589811	+	0.0141809	+	0.133651	+	0.38968	+	0.00628027
ENSG00000179119	-	2.24857e-15	-	0.00222948	-	0.118819	-	1.79766e-10	+	0.709877
ENSG00000151117	-	0.800011	+	0.018255	+	0.00390928	+	0.0497392	-	0.0857351
ENSG00000179057	-	5.43708e-05	-	0.0874604	+	0.00523717	-	0.407684	-	3.73813e-06
ENSG00000254966	+	0.171995	-	0.00711202	-	0.795135	-	0.0723706	+	0.00866049
ENSG00000110786	+	0.0136125	+	0.0154952	+	0.0234838	+	2.32265e-06	+	0.000434524
ENSG00000177054	+	0.0967793	+	0.0154856	+	0.0021066	+	0.0883886	+	0.117419
ENSG00000166833	+	4.01049e-09	+	9.14667e-07	+	2.68899e-05	+	0.106646	+	0.177599
ENSG00000255270	+	0.000679971	+	0.0984422	+	0.00045433	+	0.000943557	+	0.0603453
ENSG00000255043	+	0.00011334	+	0.0117304	+	5.97451e-10	+	7.12612e-09	-	0.0519124
ENSG00000254622	+	0.451688	+	0.00666956	+	4.39147e-05	+	0.000416407	-	0.542208
ENSG00000254542	+	0.000111607	+	0.0343636	-	0.102055	+	0.99699	+	0.000116532
ENSG00000254453	+	6.31957e-06	+	0.0113695	+	1.11482e-08	+	0.350851	+	0.202107
ENSG00000254894	+	0.000294462	+	0.00108101	+	8.02857e-06	+	1.0952e-05	+	0.0258186
ENSG00000109854	-	0.0261606	-	0.106341	+	0.194657	-	0.267872	-	0.137917
ENSG00000185238	-	0.0118806	-	0.000232443	+	0.396871	+	0.999118	+	0.306454
ENSG00000165970	+	1.09972e-05	+	0.0561102	+	0.0446944	+	0.255122	-	0.00239422
ENSG00000165973	+	0.0105904	+	5.92925e-05	+	2.61236e-05	+	0.000410422	+	0.0513587
ENSG00000255167	+	0.0555248	+	0.00222041	+	0.00480047	+	0.134594	+	0.0169233
ENSG00000225477	+	0.119288	+	1.28282e-07	+	0.00032319	+	0.0129118	+	0.0421672
ENSG00000171714	+	0.00172062	+	0.00426263	+	0.000274632	+	0.00801351	-	0.38144
ENSG00000255372	+	0.0178872	+	0.0955804	+	6.12481e-06	+	3.00177e-05	-	0.995768
ENSG00000091664	+	0.280468	+	2.86488e-07	+	0.000890377	+	1.93097e-11	+	0.31027
ENSG00000183161	+	0.0421624	+	0.00187709	-	0.0419912	+	0.541461	+	8.71581e-05
ENSG00000229387	+	0.0200801	+	0.000847577	+	0.00158312	+	0.00116725	+	9.45168e-05
ENSG00000148935	+	0.0516655	+	9.45129e-05	+	0.0409736	+	0.0821028	-	0.122909
ENSG00000198168	+	0.000857273	+	0.000104523	+	0.00258403	+	0.18687	+	0.0452178
ENSG00000246225	-	0.00150235	+	0.643481	-	0.1214	-	0.621485	-	0.410035
ENSG00000255418	-	0.0848462	-	2.46523e-07	-	0.189694	-	0.700287	-	0.0806597
ENSG00000187398	-	8.47236e-05	-	9.8582e-05	-	9.24859e-05	-	0.000471771	-	0.0120085
ENSG00000134343	+	4.8665e-16	+	6.82479e-08	+	0.000128335	+	0.00126431	-	0.0713325
ENSG00000169550	+	0.00432159	+	0.0115096	+	0.0042873	+	0.0272419	-	0.134195
ENSG00000148942	-	0.0141971	-	0.765174	-	0.433633	-	0.0875471	-	0.395838
ENSG00000176971	+	0.000752016	+	0.00909732	+	0.0211094	+	2.58051e-05	+	7.60958e-06
ENSG00000129151	+	0.093239	+	0.00264051	+	0.0426054	+	1.24398e-07	+	0.0577004
ENSG00000109881	+	1.03984e-06	-	0.997726	+	0.00937096	+	0.000141266	-	1.87778e-07
ENSG00000205213	+	2.37814e-17	+	0.00104393	+	3.79868e-09	+	0.00266515	+	0.152303
ENSG00000254862	+	5.32646e-07	+	0.00761183	+	0.00186256	-	0.772668	+	0.815778
ENSG00000148943	-	0.0762682	-	0.0414464	-	7.19708e-05	-	0.335049	-	1.02112e-05
ENSG00000245573	+	0.00816079	+	0.588421	+	0.139381	-	0.164921	+	0.00183924
ENSG00000176697	+	0.292491	+	3.04009e-06	+	0.0438723	+	0.248627	+	0.056209
ENSG00000224411	+	0.379711	-	0.797637	+	0.374216	+	0.0780861	-	0.456646
ENSG00000169519	+	0.0220546	+	0.00280802	+	0.936652	+	0.653704	+	0.595196
ENSG00000261340	+	0.00384281	+	0.220143	+	0.00970785	+	0.0101191	+	6.52274e-07
ENSG00000182255	+	6.77245e-08	+	0.000918177	+	0.000268832	+	3.38915e-08	-	0.687127
ENSG00000152219	+	0.00142686	+	0.0167471	+	0.000300157	+	0.795418	-	7.52554e-09
ENSG00000066382	+	0.000567184	+	5.00924e-05	+	0.0457525	+	0.107821	-	0.000584714
ENSG00000170959	-	5.02523e-12	-	1.05078e-05	+	0.953113	+	0.514624	-	0.570144
ENSG00000170946	+	0.658125	+	0.442418	-	0.133771	+	0.840995	-	0.524727
ENSG00000148950	+	0.000470485	+	0.414333	+	0.00344114	+	4.08687e-08	+	0.0378492
ENSG00000109911	-	0.610418	-	0.000883135	-	0.107549	+	0.00764147	-	0.0187006
ENSG00000228061	+	0.0200226	+	0.000683607	+	0.000632908	+	0.0275195	-	0.00613339
ENSG00000203504	+	0.010892	+	0.621506	+	0.0521561	+	0.0120303	+	3.57635e-12
ENSG00000007372	+	1.31445e-05	+	7.3023e-06	+	5.29376e-05	+	0.00204067	+	2.63495e-05
ENSG00000049449	-	0.428972	-	0.216966	-	0.00102558	+	3.66318e-10	-	0.0140008
ENSG00000255252	-	0.0135043	+	7.8988e-09	-	0.00150753	+	0.000377282	+	0.000671765
ENSG00000149100	+	7.01575e-18	+	9.34795e-05	+	6.60189e-06	+	0.13308	+	0.0330986
ENSG00000186714	+	3.97356e-06	+	6.50625e-05	+	0.000384431	+	0.219213	+	0.0103911
ENSG00000135378	+	0.000669219	+	2.84683e-25	+	0.003767	+	3.98664e-05	+	0.0280701
ENSG00000060749	+	0.00130958	+	0.26627	+	0.0691177	+	0.00593398	+	0.0013834
ENSG00000121690	+	0.00504008	-	0.931781	-	0.417641	+	0.0365244	+	7.63392e-19
ENSG00000176148	+	0.000202526	+	0.000650918	+	4.3639e-05	+	0.00361506	-	0.907322
ENSG00000213713	+	0.000630598	+	0.505538	+	0.085016	+	0.109536	+	0.120994
ENSG00000176102	+	0.0424937	+	0.0754613	+	0.0869713	+	0.0570915	-	0.175695
ENSG00000110422	+	0.116201	+	4.1768e-08	+	1.24178e-05	+	0.0950352	-	0.870901
ENSG00000223134	+	0.000901718	-	0.244132	+	0.0529292	+	0.879822	-	0.394314
ENSG00000254537	-	0.00179491	+	0.512688	-	0.0429288	-	0.000540053	-	0.548118
ENSG00000110427	+	0.00100586	+	5.13578e-08	+	9.30324e-06	+	0.000139387	+	0.0118764
ENSG00000255202	+	0.00127643	+	2.81279e-07	+	1.93102e-06	+	0.00746005	+	0.282293
ENSG00000085063	+	0.543088	+	0.00904185	+	0.366133	+	0.211781	-	0.0133137
ENSG00000254549	+	0.333715	+	0.000128559	+	0.0413325	+	0.146894	-	0.00250502
ENSG00000110429	+	0.000201638	+	0.000170732	+	0.000553707	+	0.0258742	+	0.442867
ENSG00000135363	+	0.000460618	+	0.000394535	+	7.26811e-05	+	3.40372e-08	-	0.989017
ENSG00000135387	+	0.0181402	+	3.1274e-06	+	3.14665e-07	+	1.03098e-06	-	0.000524175
ENSG00000135372	-	0.751884	-	0.862057	+	0.121837	+	0.0840985	-	0.00284461
ENSG00000166016	+	8.81101e-06	+	0.037296	+	0.000394309	+	0.000148925	+	0.379387
ENSG00000121691	+	0.00646369	+	0.0750571	+	0.570988	+	6.60395e-05	+	0.62474
ENSG00000135373	-	0.080894	+	0.491562	-	0.0350333	+	0.34348	+	0.0288385
ENSG00000149089	-	0.00159957	+	0.0729451	+	0.00692127	+	0.0177983	-	0.000149379
ENSG00000110435	+	6.23941e-08	+	1.19393e-06	+	0.000591807	+	0.000950374	+	0.0977302
ENSG00000026508	+	0.0375935	+	1.50585e-09	+	0.00226608	+	0.0404922	-	0.699473
ENSG00000255443	+	0.176844	+	7.82098e-11	+	0.00493859	+	0.189601	-	0.270607
ENSG00000110436	-	0.84962	-	0.269376	-	0.498207	-	7.93775e-07	-	6.93991e-06
ENSG00000255004	-	0.00046957	-	0.760214	+	0.991585	-	0.000131029	+	0.621436
ENSG00000215380	-	0.0256515	-	0.544285	+	0.645077	-	0.00506809	-	0.64554
ENSG00000255542	+	0.0542645	+	0.388281	+	0.53911	-	9.73274e-10	-	0.12645
ENSG00000149090	-	0.363497	+	0.0170385	+	0.557774	+	4.6501e-07	+	0.64775
ENSG00000179431	+	8.18835e-06	-	2.85282e-13	+	0.876944	+	0.0019674	+	0.296131
ENSG00000166326	-	0.811555	+	0.079139	-	2.0949e-05	+	0.921287	+	0.00011615
ENSG00000261355	+	0.0134918	+	0.24469	-	0.0748759	+	0.928006	+	0.291771
ENSG00000179241	+	0.000135086	+	0.000205631	+	0.00988586	+	0.00396991	+	0.299837
ENSG00000254672	+	2.80793e-06	+	0.000620039	+	5.40603e-10	+	0.000487827	+	1.82998e-05
ENSG00000196559	+	0.00378723	+	5.6917e-15	+	0.00555196	+	0.0631093	+	0.286922
ENSG00000110442	+	0.00036116	+	0.000401468	+	0.000427951	+	4.64847e-05	+	0.0344746
ENSG00000135362	+	7.57529e-05	+	2.19059e-07	+	0.527257	+	0.0430636	+	0.488141
ENSG00000254566	+	4.46198e-08	+	1.47643e-06	+	0.533719	+	0.00999876	-	0.066935
ENSG00000175104	+	0.00261801	+	0.000711888	+	0.00384656	+	0.777362	+	0.02258
ENSG00000166349	+	0.776038	-	0.46611	+	0.0614468	+	1.94492e-05	-	0.0870677
ENSG00000175097	+	5.89781e-05	+	0.0227427	+	0.412981	+	0.730738	+	0.00546023
ENSG00000166352	+	0.000410724	+	4.16826e-06	+	0.6779	+	0.0667544	-	0.00612937
ENSG00000254498	-	0.000240531	-	3.90661e-14	-	0.637996	+	0.0975641	-	0.640292
ENSG00000148948	+	1.77307e-06	+	0.00616234	+	0.00489244	+	4.66192e-08	-	0.586172
ENSG00000254579	-	0.0232568	-	6.53141e-12	-	0.0620805	-	0.113831	-	7.17383e-05
ENSG00000255132	+	0.261165	-	0.00435766	+	0.738451	+	0.0238104	+	0.290157
ENSG00000166181	+	0.00600521	+	4.85361e-07	+	5.83484e-09	+	0.141808	+	0.0802568
ENSG00000254907	-	0.0572202	+	0.438144	+	0.000180273	+	0.841882	-	0.00287518
ENSG00000052841	-	0.155353	-	0.535313	-	0.676756	+	7.64878e-12	-	0.264197
ENSG00000255340	-	0.0155062	-	0.812068	-	0.00104862	+	0.537712	-	0.871658
ENSG00000254577	+	0.0888241	+	0.677497	+	0.501042	+	0.541593	-	0.0811899
ENSG00000254463	+	0.106619	+	0.787158	+	0.00050484	+	3.2699e-12	+	0.00571621
ENSG00000149084	+	0.0308739	+	0.0618508	-	0.963284	-	0.0501494	-	6.58e-06
ENSG00000243721	+	0.879465	-	0.591494	-	4.07613e-06	-	1.56907e-06	+	2.56701e-05
ENSG00000254512	-	2.24178e-10	-	0.974425	+	0.0210124	-	1.02509e-10	+	0.0874463
ENSG00000246250	+	0.192866	+	0.78582	-	0.715138	-	0.00836917	-	0.0367185
ENSG00000166199	+	0.000123036	+	0.0757639	+	0.0289048	+	1.54015e-08	+	0.200922
ENSG00000213693	+	2.21354e-09	-	0.970604	+	0.000123745	-	0.133357	-	0.265489
ENSG00000244926	+	0.235333	-	9.34998e-08	+	1.39537e-05	+	0.0725144	+	0.0265003
ENSG00000254409	+	1.07028e-07	-	4.5162e-07	+	3.05726e-05	-	2.76634e-05	+	0.737132
ENSG00000187479	+	0.546588	+	0.0651948	+	0.140939	+	1.57286e-06	-	0.703577
ENSG00000244953	+	0.878045	+	0.0685343	+	0.1352	+	1.95734e-15	-	0.775889
ENSG00000110455	-	2.6963e-08	+	0.0682027	+	0.00226021	+	0.961418	+	0.974792
ENSG00000151348	+	7.37446e-05	+	0.0261896	+	0.0717636	+	4.75426e-05	+	3.60654e-09
ENSG00000052850	+	0.513636	+	1.03451e-06	+	0.100805	+	0.615529	-	0.765659
ENSG00000085117	+	6.56972e-12	+	0.00435794	+	1.94753e-06	+	0.499333	+	0.922765
ENSG00000254693	+	0.000363454	+	0.0758752	+	0.002694	+	0.00177442	-	0.000244492
ENSG00000157570	-	0.214415	+	0.0248002	+	0.0270345	+	0.0353383	-	1.84114e-06
ENSG00000175274	+	0.974429	+	4.31856e-08	+	0.0947456	+	0.879763	-	0.0116576
ENSG00000019485	+	0.000147764	-	0.71023	+	0.672117	+	0.0275084	+	0.0161608
ENSG00000214934	+	5.32053e-06	+	0.413215	+	0.837563	+	0.145666	-	6.57019e-07
ENSG00000019505	+	0.00322992	+	0.000295744	+	1.53636e-06	+	2.05354e-05	+	0.00102917
ENSG00000254497	+	0.0176713	+	0.0108972	+	9.01818e-05	+	9.51754e-06	+	0.0789176
ENSG00000254427	-	0.00559418	+	0.0193741	-	0.655216	-	0.00712839	+	0.00255836
ENSG00000255041	+	0.625295	-	0.0905569	+	0.0117407	-	0.531577	-	0.00347083
ENSG00000254746	-	0.772399	+	0.0480951	-	0.648395	+	1.05452e-11	+	0.308118
ENSG00000255519	+	0.00327269	+	3.8319e-05	+	3.71276e-08	+	0.21667	+	0.0635474
ENSG00000175264	+	7.35553e-08	+	0.00177108	+	0.790958	-	0.476012	-	3.05154e-06
ENSG00000255091	+	4.04976e-08	+	0.130853	+	0.466583	-	0.843606	-	0.672183
ENSG00000205106	+	0.604235	+	0.0113203	+	0.258352	-	0.00497524	-	4.65912e-05
ENSG00000181830	-	0.878647	+	0.108666	+	0.000230842	+	0.475791	-	1.76085e-07
ENSG00000121671	+	1.78828e-07	+	0.319191	+	0.0226336	+	0.00695895	-	0.00674019
ENSG00000121653	-	0.377881	+	0.178908	-	0.00106085	-	0.000721526	+	0.146151
ENSG00000255498	+	0.772282	-	0.000245978	-	0.751671	-	0.000151796	+	0.0331451
ENSG00000121680	+	0.044951	+	0.809569	+	0.109898	+	0.0815725	+	0.00140118
ENSG00000135365	+	0.0342682	+	0.0727874	+	0.121768	-	3.82537e-05	+	4.32704e-06
ENSG00000254653	+	0.267436	+	0.00553413	-	0.358016	-	0.696539	+	0.000101006
ENSG00000157613	-	0.0870904	+	0.00298444	+	0.000123745	+	0.259677	+	0.764225
ENSG00000149091	+	1.04829e-08	+	9.54264e-07	+	0.00359756	+	0.509659	-	0.0249336
ENSG00000110492	+	0.00526934	+	0.00428951	-	0.54918	+	0.0433206	-	0.568663
ENSG00000180720	+	0.05789	+	3.33342e-07	+	0.0700551	+	0.00188295	-	0.000384562
ENSG00000110497	+	0.014435	-	9.41081e-14	+	0.199201	+	0.321993	+	0.123525
ENSG00000244313	+	0.0658084	-	0.017001	+	0.0337142	+	7.66255e-06	-	0.523627
ENSG00000180423	-	0.442183	-	0.707055	-	0.167546	-	0.0206583	-	0.0312617
ENSG00000175224	-	2.30523e-05	-	0.283964	-	0.117903	-	0.000358242	+	0.475524
ENSG00000175220	+	0.969396	+	0.166124	+	0.487209	-	0.70788	+	0.2169
ENSG00000175213	-	9.65083e-20	-	5.39376e-08	-	0.00458471	-	0.0189068	-	0.947112
ENSG00000175216	+	0.00180885	+	8.21682e-06	+	2.14411e-06	+	1.90074e-05	+	0.0859682
ENSG00000247675	+	0.00431643	+	0.176997	+	0.00667709	+	6.61858e-05	+	0.123428
ENSG00000134569	+	0.00217297	+	0.0550428	+	0.000104768	+	1.2924e-07	+	0.0358146
ENSG00000149179	+	0.000429069	+	0.02872	+	0.0637419	+	2.95484e-06	-	0.507156
ENSG00000149182	+	0.152598	+	0.313325	+	0.00578687	+	0.0586216	+	0.218481
ENSG00000165912	+	0.000194287	+	0.000311179	-	0.974211	+	0.214579	+	0.140635
ENSG00000134574	+	2.40044e-05	+	0.000621367	+	0.000686274	+	0.127637	-	0.00259954
ENSG00000134575	+	5.60194e-05	+	0.275367	+	0.00146174	+	0.0549477	-	0.258648
ENSG00000025434	+	0.0204538	-	0.027711	+	0.0767115	+	0.00286817	+	0.000261342
ENSG00000110514	+	8.90435e-07	+	4.77964e-12	+	0.000342597	+	3.21403e-06	+	0.857827
ENSG00000256746	+	0.0118613	+	7.71822e-06	+	0.95106	-	0.595571	-	0.634547
ENSG00000066336	+	0.729427	+	0.0317127	+	0.0874463	+	0.897718	+	0.774343
ENSG00000255197	+	0.000597152	+	0.000245209	+	0.513708	+	0.200619	-	0.581643
ENSG00000165915	-	0.169479	-	2.17862e-20	-	0.055289	-	0.0823457	-	0.188045
ENSG00000165916	+	1.5187e-09	+	0.00696393	+	0.00200765	+	1.8682e-06	+	0.000391296
ENSG00000149187	-	1.8377e-05	-	0.046131	+	0.381307	-	4.39152e-05	-	0.118865
ENSG00000213619	+	0.000104658	+	1.63171e-07	+	0.00758184	+	0.0087826	+	1.21859e-06
ENSG00000110536	+	0.00400528	+	0.0452918	+	0.952518	+	0.317658	+	0.00159247
ENSG00000123444	+	0.00034995	+	0.000805152	+	0.0267882	-	5.85268e-09	+	0.0231142
ENSG00000231880	+	0.0011838	+	6.85494e-07	+	9.39531e-05	+	3.38232e-07	-	0.998175
ENSG00000196666	-	0.539031	-	0.613031	+	0.0296586	-	0.000302686	+	0.227792
ENSG00000172247	+	0.0313458	+	0.00329882	+	0.00340143	+	0.0981694	-	0.0181373
ENSG00000109919	+	9.92906e-07	+	0.000101526	+	0.0151248	+	1.63229e-06	+	0.0276265
ENSG00000109920	+	0.726569	-	0.000685379	+	2.11632e-07	-	0.436833	-	0.000225135
ENSG00000200090	-	0.696438	+	0.866456	+	1.21691e-06	-	0.983107	+	0.615368
ENSG00000252447	+	0.157904	-	0.981095	+	0.136179	-	0.222341	+	0.681321
ENSG00000030066	+	0.00460259	+	0.000227037	+	0.00358171	+	0.00188227	-	0.61308
ENSG00000149177	-	0.00154228	+	0.193127	+	0.0879992	+	0.0511041	-	0.0467413
ENSG00000254879	+	0.000142064	+	0.0147092	+	0.0114638	+	4.30984e-05	+	0.163848
ENSG00000086205	-	0.881062	+	0.000713263	-	0.0460412	+	0.0194474	+	0.0106759
ENSG00000226268	-	0.124124	-	1.17683e-06	-	0.0201293	-	3.93868e-08	-	5.65709e-07
ENSG00000205035	+	0.00217028	+	1.61813e-11	+	0.000690875	+	0.00019662	+	0.00465111
ENSG00000254487	-	0.0169861	-	7.00308e-05	-	0.229016	-	0.295391	-	6.72474e-06
ENSG00000255268	+	0.250611	+	8.12018e-08	+	0.88759	-	0.977145	+	4.64178e-06
ENSG00000219061	+	0.00810127	-	0.98835	-	0.173351	+	0.518167	-	0.000183783
ENSG00000254714	-	0.13722	+	0.0445315	-	0.818435	-	2.78892e-07	+	0.000441963
ENSG00000183908	+	0.00641624	+	2.38381e-09	+	6.44159e-06	+	0.308814	+	0.6692
ENSG00000134817	+	0.0980166	+	0.00191953	+	0.0362331	+	0.330305	+	0.497322
ENSG00000149115	+	0.00331477	+	0.00605365	+	1.73729e-05	+	0.222871	-	0.161499
ENSG00000254662	+	0.212239	-	0.00320959	+	0.331011	-	0.721271	-	0.232413
ENSG00000149136	-	0.0157216	-	0.172107	-	0.775202	-	0.506764	-	0.00454497
ENSG00000254979	+	0.00375401	+	0.0053192	+	0.00254843	+	3.99189e-06	+	4.34026e-06
ENSG00000134802	+	0.000478311	+	0.00568268	+	0.000456701	+	1.76225e-08	-	0.703539
ENSG00000186907	+	0.882797	+	1.64054e-05	-	0.213351	-	0.838233	-	0.792835
ENSG00000255301	-	0.000456125	+	0.180532	-	0.000268128	+	0.662138	+	0.660418
ENSG00000149150	+	0.000501305	+	0.0162334	+	0.37139	-	0.443037	+	7.17184e-09
ENSG00000134809	+	1.32593e-06	+	0.000132673	+	0.0106302	+	6.18827e-07	+	1.24789e-05
ENSG00000214872	+	0.165638	-	0.00101362	-	0.00216684	-	3.28473e-07	+	0.960636
ENSG00000156587	-	0.149865	+	0.0638828	-	0.0842018	-	0.00186941	-	0.546488
ENSG00000149131	-	0.8578	+	0.00734972	+	0.519862	-	0.441205	-	0.000142601
ENSG00000254602	+	0.219114	+	0.0002194	+	0.000261942	+	0.0578584	+	0.00110757
ENSG00000166793	+	2.36147e-08	+	3.51764e-15	+	2.80974e-06	+	0.00425094	+	0.0217869
ENSG00000172409	+	0.000266601	+	5.46584e-05	+	6.51225e-05	+	8.03891e-11	+	0.474134
ENSG00000156599	+	1.4226e-09	-	0.04581	-	0.09242	-	0.0109227	+	0.652524
ENSG00000156603	+	0.00821886	+	0.000329597	+	0.00835814	+	5.17817e-08	+	2.90227e-06
ENSG00000213593	+	0.00217308	+	3.77789e-05	+	0.000716985	-	0.271303	+	0.0221711
ENSG00000254462	-	0.174109	-	4.60682e-07	-	0.175734	-	0.426027	-	0.315053
ENSG00000211450	+	2.54313e-05	+	1.19378e-10	+	0.0486629	+	0.00590004	+	1.00903e-05
ENSG00000254732	+	1.28841e-08	+	3.75748e-07	+	0.404887	+	0.00652679	+	0.0035894
ENSG00000233436	+	0.0746875	+	0.0265278	+	0.0407305	-	0.276986	+	0.192894
ENSG00000198561	-	0.554269	+	0.0080783	-	0.279287	-	0.00173861	+	0.0480452
ENSG00000110031	+	0.0390683	+	0.00073632	+	0.00249088	+	0.000820105	+	0.317173
ENSG00000186660	+	0.0372778	+	0.00320137	+	0.828144	-	0.901499	-	0.00272037
ENSG00000255073	-	0.0316002	-	0.160461	+	0.327481	-	0.482834	-	3.98132e-06
ENSG00000242689	+	0.0479093	+	0.00208045	+	0.0373292	+	0.0598961	-	4.69836e-06
ENSG00000156689	+	0.0176207	+	1.13299e-11	+	2.50917e-09	-	0.144738	+	2.09595e-09
ENSG00000245571	+	4.32988e-05	+	2.25972e-05	+	0.00480662	+	0.0644513	+	0.0857418
ENSG00000166801	+	3.54622e-05	+	0.000773518	+	3.94377e-05	+	3.02415e-07	+	0.00343024
ENSG00000110042	+	0.0547276	-	3.26546e-07	+	0.0146761	+	3.51231e-05	-	5.57994e-05
ENSG00000197629	-	0.440858	-	0.192167	-	0.20039	+	1.85546e-25	-	1.70123e-06
ENSG00000110048	+	5.98794e-05	+	8.37269e-07	+	3.6165e-06	+	2.21201e-05	+	0.67041
ENSG00000255139	+	5.43124e-07	+	0.0435329	+	0.000375701	+	0.202791	+	0.000797356
ENSG00000166889	+	0.00217635	+	0.00281662	+	0.00544364	+	0.00287897	+	7.91439e-05
ENSG00000166900	+	2.93189e-05	+	0.0831549	+	0.0519577	+	0.000459944	-	0.00254372
ENSG00000234964	-	0.274905	-	0.874255	+	0.000609964	-	0.00039713	-	0.594111
ENSG00000255453	+	0.000102771	+	0.592708	+	0.106654	-	0.564609	-	0.936441
ENSG00000166902	+	0.351445	-	0.640571	+	0.220251	+	7.31771e-06	+	1.02607e-11
ENSG00000134812	-	0.441373	+	0.00911224	-	0.904968	+	0.0347944	-	0.507751
ENSG00000110077	+	0.0970615	+	2.17078e-06	+	0.247095	+	2.21386e-06	+	0.283266
ENSG00000110079	-	0.114124	+	0.111242	-	0.0896985	+	1.5476e-10	+	0.799112
ENSG00000166927	+	0.00597936	+	0.00179446	+	0.0290732	+	2.12817e-06	+	0.075925
ENSG00000166928	+	0.0150408	+	8.70133e-10	+	0.00212597	+	0.00225267	+	0.00671936
ENSG00000255959	+	0.00134358	-	0.484926	+	0.0015045	+	0.299122	+	0.692129
ENSG00000256813	-	0.176912	-	2.25377e-06	-	0.279917	-	0.181749	+	1.95375e-05
ENSG00000110104	-	5.30272e-18	+	0.00217893	-	0.213779	-	0.00102084	+	0.569287
ENSG00000183134	+	0.0135172	+	1.11983e-05	+	7.43352e-10	+	9.66623e-06	+	0.00169344
ENSG00000149506	+	0.000104267	-	0.348404	+	0.0062989	+	1.75974e-06	+	0.850353
ENSG00000110107	+	3.91095e-05	+	0.00142267	+	3.70358e-05	+	7.12881e-11	+	1.59244e-06
ENSG00000110108	-	0.103091	-	0.000314204	-	0.658305	-	0.0160531	+	0.658397
ENSG00000256196	-	0.00275916	+	5.24249e-05	-	0.159252	-	1.09154e-06	-	0.293055
ENSG00000006118	+	3.14106e-06	+	0.00829003	-	0.544967	-	0.000603835	+	7.7993e-05
ENSG00000110446	+	0.010449	+	0.00038106	+	1.48086e-07	+	0.0110808	-	0.0525784
ENSG00000013725	+	0.134223	-	0.12533	-	0.0498955	+	0.0885458	-	0.785476
ENSG00000110448	+	0.000530803	+	0.964484	+	0.463773	+	0.838233	+	0.925579
ENSG00000167987	+	0.132293	+	0.0507794	+	0.221776	+	0.446307	+	1.63385e-05
ENSG00000229859	-	0.818976	+	0.00324568	+	0.000120555	-	0.556853	-	0.000517466
ENSG00000229183	+	0.367018	+	0.0576702	+	2.17937e-06	-	0.71101	-	0.000220018
ENSG00000256713	+	0.962249	+	0.00711365	+	1.22984e-05	+	0.128057	-	0.0488367
ENSG00000167992	+	0.00312192	+	0.155343	+	0.00125815	+	0.538391	-	7.34276e-07
ENSG00000167986	+	9.7267e-06	+	0.00119252	+	6.47771e-05	+	0.000262893	+	2.4471e-05
ENSG00000149476	+	0.278298	-	2.65739e-05	-	0.0586843	-	0.00720878	+	0.000904638
ENSG00000162144	+	0.00236932	+	0.0291419	+	2.91884e-05	+	0.00261842	-	8.17689e-05
ENSG00000149483	+	2.29423e-05	+	0.871446	+	0.00677088	+	0.0769726	+	0.0440583
ENSG00000187049	+	2.17319e-05	+	0.157844	+	0.0913084	+	0.0140992	+	0.216692
ENSG00000149532	+	0.040032	+	3.26975e-08	+	0.0453348	+	0.116367	+	0.00228617
ENSG00000256591	-	0.477694	+	0.0514037	-	0.713592	+	0.641111	+	0.168381
ENSG00000167985	-	0.00173811	+	0.0411291	-	0.42756	-	0.0122949	+	0.00162826
ENSG00000162148	+	0.046267	+	2.55878e-06	+	0.00517403	+	1.11185e-07	+	0.0159316
ENSG00000204950	+	0.00812883	+	1.95755e-06	-	0.0751442	-	0.0132507	+	0.873022
ENSG00000011347	+	0.0271336	+	0.000863413	+	0.987393	+	0.311376	-	0.514761
ENSG00000256443	+	0.0378182	+	2.47779e-12	+	1.9392e-05	-	0.483005	-	0.520351
ENSG00000243742	-	0.120262	-	0.345089	-	0.00596649	-	0.0304386	+	0.00198698
ENSG00000134780	+	0.00824917	-	0.382042	-	0.398671	+	0.0349613	+	0.836677
ENSG00000124915	+	4.85094e-05	+	0.0376205	-	0.458876	+	0.00263782	-	3.95265e-17
ENSG00000124920	+	0.00237626	+	0.00302476	+	0.214616	+	0.356769	-	0.0605789
ENSG00000214780	+	0.0133657	+	0.0946817	+	0.000301597	+	0.00222031	-	2.83141e-05
ENSG00000256428	-	7.38161e-05	-	0.597077	-	0.874306	+	0.507741	-	9.65963e-13
ENSG00000134825	+	0.124597	+	0.853498	+	0.0659141	+	0.44145	-	0.00468692
ENSG00000207601	+	5.31164e-05	+	0.352486	+	0.00183018	+	1.8024e-05	-	0.612206
ENSG00000168496	+	4.24626e-09	+	3.46869e-06	+	3.4347e-07	+	1.83304e-09	+	6.36889e-11
ENSG00000134824	+	0.0283943	+	0.00642891	+	0.557073	+	0.583812	+	0.0520723
ENSG00000149485	-	0.0020509	+	0.846796	-	0.0719572	-	0.32566	+	0.129142
ENSG00000256914	+	0.204059	+	0.000237842	+	0.0306449	+	0.0814613	+	0.0582735
ENSG00000221968	-	0.0260673	+	0.590943	-	0.0244672	+	0.0065009	+	7.95269e-06
ENSG00000167994	+	0.079604	+	0.00940719	+	0.0704021	-	0.798593	+	0.0411679
ENSG00000167995	-	0.0846056	+	1.02348e-05	+	0.000810847	+	0.0791175	+	0.00535607
ENSG00000167996	-	0.00822082	+	0.000223507	+	0.00143917	+	0.200777	+	3.83238e-05
ENSG00000269089	+	3.67135e-05	+	0.172164	+	0.00076887	+	0.272499	-	2.06517e-06
ENSG00000149503	-	0.00180772	-	0.0939852	+	0.30281	+	0.966609	+	0.132666
ENSG00000255118	+	0.00187847	-	0.364778	+	0.201101	+	0.370713	+	0.577654
ENSG00000162174	+	0.000174967	-	6.6883e-06	+	0.10427	+	0.904331	+	0.0536511
ENSG00000254454	+	2.9969e-12	+	0.0152566	+	0.284281	+	0.0205302	+	0.0280701
ENSG00000255126	+	6.42916e-05	-	5.18373e-09	+	0.00724164	-	0.438881	+	2.27663e-10
ENSG00000124942	+	0.00306575	+	5.12368e-05	+	0.000303784	+	3.20697e-07	+	0.265187
ENSG00000254772	-	0.18668	-	0.218307	+	0.39819	+	0.00781052	+	1.81567e-08
ENSG00000255508	-	0.00431269	-	0.231404	+	0.476091	+	0.00852814	+	4.42132e-08
ENSG00000149016	-	0.38041	-	2.15348e-05	-	0.46766	+	0.682491	-	0.229723
ENSG00000149480	-	0.00715436	-	9.13403e-06	-	0.613258	-	4.09392e-12	-	0.00347525
ENSG00000149499	+	0.00478653	+	0.0158924	+	0.0304906	+	0.0488484	-	0.305057
ENSG00000254964	+	0.101597	-	0.0394378	-	0.0255511	+	0.522212	-	0.128134
ENSG00000149489	+	0.0116971	+	0.00155038	+	0.000239381	+	0.0958766	-	0.745708
ENSG00000149541	-	0.740498	-	5.11602e-05	+	0.644155	+	3.24938e-10	+	0.0379668
ENSG00000089597	-	6.07839e-11	-	0.00011873	+	0.592028	-	0.321557	+	0.863936
ENSG00000185085	+	0.000102934	-	0.00104534	+	0.321844	-	0.184454	-	0.788467
ENSG00000255432	-	1.24466e-06	-	0.000767699	+	0.000586718	+	2.57691e-07	+	0.0149511
ENSG00000162194	-	0.450315	-	0.00198949	+	0.793347	+	0.00113235	+	0.474193
ENSG00000214756	+	0.634035	-	0.922182	+	0.0437916	+	0.00244527	+	0.00379925
ENSG00000206597	+	0.488168	-	0.814432	+	0.0821185	+	0.00567666	-	1.23198e-07
ENSG00000204922	-	0.135956	-	0.299676	-	0.00259525	+	0.208354	+	9.70807e-09
ENSG00000162191	-	0.0054812	-	0.210053	-	0.00396374	-	3.92053e-18	-	0.00150132
ENSG00000177363	-	0.000726624	-	0.183884	+	0.330624	+	0.404036	-	0.00751745
ENSG00000234857	+	7.61846e-09	+	1.62626e-05	+	0.000567799	+	1.26549e-05	+	0.0060267
ENSG00000168000	+	4.29912e-14	+	6.85256e-05	+	0.000543844	+	4.05372e-07	+	0.000290056
ENSG00000162188	+	0.000127232	+	0.00227886	+	2.75501e-05	+	0.000259461	+	0.682563
ENSG00000214753	+	0.367451	+	0.0249046	+	0.737649	+	3.581e-09	-	0.574004
ENSG00000162222	+	0.00260816	+	0.000151098	+	6.91736e-06	+	0.0013058	+	0.47616
ENSG00000185670	+	0.40598	+	0.0468593	+	0.00181908	+	3.06371e-07	-	6.35142e-05
ENSG00000168002	+	0.944047	-	0.98397	+	0.42416	+	0.00321662	+	0.792137
ENSG00000267811	+	0.0266303	+	0.657254	+	0.669989	+	0.00712569	+	2.07033e-05
ENSG00000162227	-	0.170283	-	7.15129e-09	-	0.368189	-	0.00700356	+	0.0477511
ENSG00000168569	-	9.54426e-05	-	0.0147667	-	0.373393	-	0.531024	-	1.31511e-07
ENSG00000269176	-	0.146226	+	0.000377663	-	0.179342	-	0.52904	-	0.00307689
ENSG00000185475	-	0.0175212	-	0.0138308	-	0.0036502	-	0.000423705	-	0.196507
ENSG00000162231	+	0.00288826	+	0.0161942	+	0.119706	+	0.00375453	+	0.000918779
ENSG00000162236	-	0.959317	-	0.748119	+	0.554967	-	0.0820224	-	0.730613
ENSG00000256690	+	5.00507e-08	+	0.00191004	+	0.0086358	+	4.45338e-05	+	0.00202645
ENSG00000133316	+	0.00911529	+	0.219145	+	0.0190967	+	0.000153936	-	0.265767
ENSG00000222328	+	0.0124681	+	0.237489	+	0.0432472	+	0.000190884	-	0.354312
ENSG00000255717	-	0.984223	+	0.000446568	+	0.0135995	-	0.00399108	-	0.0609904
ENSG00000207487	+	0.00208639	-	0.000578304	-	0.00353593	-	0.00541958	-	1.07083e-09
ENSG00000168003	+	0.0399495	+	0.142649	+	0.187953	+	0.00333753	-	5.98435e-05
ENSG00000168539	+	1.80844e-06	+	0.00627736	+	2.32915e-06	+	0.00736524	+	0.986076
ENSG00000257002	+	4.75276e-05	+	0.0269774	+	4.15831e-05	+	0.0141717	-	0.0176323
ENSG00000197901	-	0.344726	+	1.58728e-05	-	0.043003	-	0.22254	+	0.0460484
ENSG00000149452	-	4.86766e-05	-	0.738654	+	0.42037	-	0.733849	-	0.0154758
ENSG00000256041	+	0.322732	+	0.0015014	+	1.44279e-12	+	0.624142	+	0.00666902
ENSG00000253547	+	0.552488	+	1.76483e-06	+	0.0266346	+	0.0422497	+	0.271417
ENSG00000197658	+	0.292284	+	0.0197739	+	4.45567e-06	+	0.0258791	+	0.26439
ENSG00000184999	+	0.0390841	+	0.00099982	+	2.28705e-06	+	0.0161452	+	0.173726
ENSG00000196600	+	0.249418	+	0.00882126	+	0.00158459	+	0.0670853	+	0.0624611
ENSG00000256863	+	0.0307166	+	0.16694	+	0.093124	+	2.74493e-05	-	0.286613
ENSG00000256847	+	0.000454031	+	0.0327804	+	0.0408436	+	0.0105104	+	0.0488141
ENSG00000256181	+	1.3688e-09	+	0.00217142	+	5.18186e-05	+	0.0217395	-	0.696199
ENSG00000149742	+	0.000144004	+	0.00534216	+	2.90192e-07	+	0.0313124	+	0.0914001
ENSG00000168004	+	4.27896e-05	-	0.000334428	-	0.350588	-	0.038932	+	2.1942e-16
ENSG00000133321	+	0.275577	+	1.70862e-05	+	0.00236298	+	0.0119854	+	0.452746
ENSG00000176485	+	0.768227	+	0.0365721	-	0.480495	+	0.0854933	-	0.0367978
ENSG00000184743	+	8.59188e-10	+	1.6719e-05	+	0.00294088	+	1.38532e-06	+	0.230485
ENSG00000256789	+	4.23139e-06	+	0.000151441	+	0.0976182	+	0.132478	+	0.418519
ENSG00000133318	+	5.43726e-10	+	3.41516e-06	+	2.75264e-06	+	5.00566e-05	-	5.74202e-05
ENSG00000188070	-	0.000506008	+	0.000947008	-	0.00624557	+	0.0358276	-	1.33036e-08
ENSG00000168005	+	5.43276e-06	+	0.121748	-	0.727606	-	1.35098e-06	-	0.826854
ENSG00000072518	+	0.132541	+	0.0476257	+	0.0132949	+	0.0784598	-	0.107625
ENSG00000167771	+	0.110634	+	0.000171022	+	0.0034461	+	0.0656342	-	0.00493469
ENSG00000110583	-	0.000395944	+	2.86915e-05	+	0.142832	+	0.0901443	-	0.00506505
ENSG00000176340	+	0.00038068	+	2.24481e-06	+	0.0159378	+	0.0205637	+	9.48091e-05
ENSG00000256100	+	9.56155e-06	+	1.99026e-21	+	0.0044221	+	4.00371e-06	+	3.08038e-06
ENSG00000167770	+	3.678e-07	+	4.91404e-06	+	0.00211864	+	2.64586e-08	+	2.45038e-06
ENSG00000133315	-	0.429411	+	0.718523	-	0.00298358	-	0.48876	-	0.00340644
ENSG00000256824	+	0.202388	+	0.00435477	+	0.0783246	+	2.18415e-05	-	5.08251e-05
ENSG00000256481	+	0.00559245	+	0.00069966	+	0.0130154	+	0.0516942	+	8.95015e-06
ENSG00000126500	+	0.608194	+	0.0200274	+	0.00039017	+	0.517516	-	0.224951
ENSG00000256341	+	0.247203	+	0.0176831	+	0.00146325	+	2.31894e-05	-	0.143676
ENSG00000168439	+	0.000855255	-	0.725059	+	0.294204	-	0.00424869	-	3.83496e-10
ENSG00000149781	+	0.042502	+	6.87141e-06	+	0.0304565	+	0.278795	-	0.138917
ENSG00000149743	-	0.0681561	-	0.487329	-	0.00912835	-	0.163406	-	0.0128667
ENSG00000149761	+	0.549983	-	0.405246	-	0.00371112	-	0.0546231	+	0.643375
ENSG00000256116	-	0.296985	+	0.605549	-	1.13753e-05	-	0.203166	-	2.30161e-06
ENSG00000110011	+	0.634138	-	0.00837287	-	3.48452e-05	-	0.00774165	-	0.000773274
ENSG00000173511	+	0.123959	+	0.0137938	+	4.98061e-11	+	0.087129	+	0.428287
ENSG00000173486	+	0.0496402	-	0.153776	+	0.00124732	+	0.0450537	+	0.142578
ENSG00000173457	+	0.0405935	+	0.109272	+	0.00310947	+	0.000608603	-	7.93308e-07
ENSG00000149782	+	0.00144976	+	0.0397205	+	5.87222e-07	+	9.57051e-05	-	0.610278
ENSG00000002330	+	0.00176803	+	0.280043	+	0.481079	+	0.00122463	+	2.72279e-13
ENSG00000173264	-	1.06262e-07	-	1.52587e-07	-	0.210004	+	0.575233	+	6.42978e-07
ENSG00000182450	+	2.91958e-05	+	0.00208421	+	0.199873	+	0.325573	-	0.176732
ENSG00000257069	+	9.18006e-05	+	0.0011624	+	0.220125	+	0.0649334	-	0.984882
ENSG00000219435	+	0.930767	+	0.255042	+	0.0239267	+	0.000325501	+	0.491681
ENSG00000173153	+	5.03818e-05	+	0.87394	-	0.391629	-	0.98007	+	0.937612
ENSG00000173113	+	3.74395e-10	+	9.06416e-08	+	0.0579456	+	0.0123104	+	0.0165458
ENSG00000126432	+	0.00106138	+	0.000312113	+	0.0181132	+	1.19491e-08	+	2.62956e-05
ENSG00000168071	+	1.77234e-05	+	0.0130704	+	1.05684e-07	+	0.0178326	+	0.917966
ENSG00000162302	+	0.000246352	-	0.411153	-	0.0177861	-	0.77845	-	0.895638
ENSG00000181908	+	0.00202791	+	0.000124224	+	0.00336472	-	0.410021	+	0.000160668
ENSG00000110076	-	0.135604	+	1.63362e-06	+	0.906815	-	0.861443	+	0.576418
ENSG00000237410	+	7.50592e-07	+	9.45586e-06	+	4.10524e-05	+	0.0239324	-	0.556863
ENSG00000228732	-	0.00212173	+	0.0239922	-	0.372012	-	0.00024374	-	0.472904
ENSG00000068831	-	0.242253	-	0.0031425	-	0.0587473	+	0.418864	-	0.0279851
ENSG00000068976	+	1.12898e-07	+	0.192432	+	0.376011	+	5.82825e-05	-	0.0198945
ENSG00000168066	+	0.0410799	+	5.26118e-15	+	0.00682117	+	0.892252	+	0.0659405
ENSG00000269290	-	0.000639196	+	0.114596	-	0.800609	+	0.0022531	-	0.12897
ENSG00000168067	+	0.798722	-	0.0181431	-	0.00488956	+	0.025449	-	0.160443
ENSG00000133895	+	0.118165	-	0.331564	-	0.882224	+	0.00244911	-	2.06999e-05
ENSG00000110047	+	0.86444	+	0.0188302	+	0.0238431	+	0.364882	-	0.422014
ENSG00000110046	+	0.801881	-	0.165272	-	3.90509e-06	-	0.20963	-	4.5282e-10
ENSG00000068971	+	0.0258703	+	0.416932	+	0.116241	+	6.5759e-06	+	0.555536
ENSG00000168062	+	0.348986	+	0.509263	+	0.0158912	+	0.297246	-	0.42783
ENSG00000213465	+	0.465885	+	0.00434386	+	0.0848791	+	9.38936e-09	+	9.94855e-06
ENSG00000110025	-	0.284112	-	0.00517148	+	0.0179419	+	0.859416	+	7.13032e-08
ENSG00000168061	-	0.0763707	+	0.741968	-	0.0433334	+	0.00141939	-	7.5696e-05
ENSG00000168060	+	0.467105	+	0.0026327	+	0.0213625	+	0.00167714	+	3.10041e-05
ENSG00000146670	+	6.46259e-07	+	4.39983e-06	+	0.00401373	+	0.00159998	+	0.000511391
ENSG00000162300	-	0.056383	-	0.288209	-	0.0433507	-	4.59673e-05	-	0.00384148
ENSG00000187066	+	0.625065	+	0.0496972	-	0.802882	-	0.340909	-	5.76927e-09
ENSG00000149823	-	0.364671	-	0.451266	+	0.679245	+	1.1924e-08	+	1.69674e-07
ENSG00000254501	+	1.00563e-08	+	1.63132e-05	+	0.00062436	+	0.00185314	+	1.33498e-06
ENSG00000149809	+	0.000146151	-	1.43162e-08	+	0.162164	+	0.130192	+	0.000748017
ENSG00000174276	-	1.60019e-06	-	0.10574	-	0.102105	+	0.969501	-	0.652981
ENSG00000255173	-	0.000473673	+	0.109674	+	0.918246	+	0.158842	-	0.000508842
ENSG00000149806	+	0.785031	-	0.0212056	+	0.123425	+	0.750465	-	0.934257
ENSG00000162298	-	0.0277059	-	2.11703e-11	-	0.0971301	-	0.0344513	-	0.431979
ENSG00000149792	-	0.159942	-	7.98116e-08	-	0.408063	-	0.000582725	+	8.26652e-05
ENSG00000254614	-	0.170421	+	0.00364543	+	0.655133	+	0.00385611	-	0.905598
ENSG00000014216	+	0.718799	-	0.00108066	-	7.86921e-06	-	0.465759	+	0.339163
ENSG00000014138	-	0.624868	-	0.777404	+	0.766407	-	0.134403	-	1.91489e-06
ENSG00000149798	+	0.0170843	+	0.0155551	+	0.000446375	+	0.247485	-	0.000676592
ENSG00000133884	+	0.319372	+	0.0131759	+	0.956725	+	0.0743541	+	0.000576691
ENSG00000173825	+	0.240412	+	3.05225e-05	+	7.20567e-05	+	8.0187e-06	-	0.68359
ENSG00000162241	-	0.00236932	-	0.0253246	-	8.82243e-06	+	4.82816e-05	-	0.862053
ENSG00000126391	+	0.00201985	+	0.0120004	+	5.90312e-07	+	0.229198	-	0.0181641
ENSG00000245532	+	2.30102e-07	+	4.39148e-12	+	0.00405955	+	3.36206e-05	+	0.965066
ENSG00000207727	+	8.90174e-08	+	0.000687131	+	0.000753994	+	1.26511e-09	-	0.588785
ENSG00000251562	+	1.7624e-07	+	4.58993e-06	+	0.0605195	+	3.10237e-11	+	0.00318989
ENSG00000142186	+	0.00276113	-	0.154553	+	0.365246	+	4.61987e-05	+	0.0369031
ENSG00000168056	+	0.00763489	+	0.0565971	+	0.000258524	+	0.0832059	+	0.0485447
ENSG00000260233	+	2.07077e-05	+	0.0830717	+	0.000107218	+	1.6702e-05	+	2.45699e-05
ENSG00000173465	+	0.135865	+	0.410005	+	0.810804	+	1.42251e-08	+	0.0423117
ENSG00000176973	+	0.588918	+	0.353096	-	0.644401	+	0.0749362	-	0.554672
ENSG00000173442	+	0.138475	+	0.00759084	+	0.00760581	+	0.815208	+	0.0183632
ENSG00000269018	+	0.207503	+	0.163465	+	5.16621e-06	-	0.00114701	-	0.942076
ENSG00000173338	-	0.452404	+	0.00333995	-	0.782928	-	0.00289182	+	0.888237
ENSG00000173327	+	0.000184267	+	0.106415	+	0.339538	+	0.0210295	+	0.0204888
ENSG00000197136	+	0.448596	+	2.886e-06	+	0.0129864	-	0.851922	+	0.123778
ENSG00000213445	+	0.0079168	+	7.80967e-05	+	0.00207495	+	0.03956	+	0.008731
ENSG00000173039	+	9.35463e-08	+	0.0125631	+	1.20105e-05	+	0.000161329	-	0.180902
ENSG00000172977	-	0.275935	-	0.027496	-	0.131259	-	0.000829828	-	0.0471667
ENSG00000172922	+	0.0749507	-	0.0417004	-	0.135992	-	0.612859	-	4.96379e-12
ENSG00000214659	+	0.0167748	+	0.980334	+	0.186315	-	0.79897	+	0.00663228
ENSG00000255557	+	0.000531777	+	0.0380185	+	0.00810318	-	1.79642e-05	-	0.847889
ENSG00000254470	+	9.53976e-09	+	4.19055e-06	+	8.136e-05	+	0.000779048	+	0.77656
ENSG00000175827	+	5.36525e-05	+	2.52485e-07	+	0.00840597	+	0.000928135	-	0.83894
ENSG00000172757	+	0.000543594	+	0.000171454	+	0.000969056	+	9.22134e-05	+	0.000867746
ENSG00000172803	+	0.00094733	+	4.4017e-06	+	0.0320422	+	0.0020289	+	0.00288566
ENSG00000172732	+	0.222413	+	0.123772	+	1.34653e-09	+	0.555117	-	0.00144207
ENSG00000172638	+	0.357893	+	0.0149208	+	9.75697e-07	+	0.0049917	-	0.366406
ENSG00000172543	+	0.9613	-	0.917287	-	0.398363	-	3.25861e-05	+	0.873402
ENSG00000172500	+	5.31674e-06	+	4.92607e-05	+	0.00375447	+	2.20892e-07	+	0.752773
ENSG00000175602	+	2.00365e-07	+	0.00116216	+	0.00395547	+	0.000176185	-	0.0005058
ENSG00000175573	+	1.22174e-05	-	0.249013	-	0.469574	+	0.0739761	+	0.00102023
ENSG00000175550	+	0.00396725	+	0.000192952	+	0.574607	+	0.0104122	+	8.05345e-13
ENSG00000175467	-	0.486013	+	0.814776	-	0.227997	+	0.0192927	-	0.0128245
ENSG00000175376	+	0.00235667	+	2.45042e-09	+	0.0248256	+	2.85066e-07	+	0.000153942
ENSG00000175334	-	0.570116	-	0.374207	-	0.606262	+	0.0117379	+	0.0302449
ENSG00000175229	+	0.00035374	-	2.68835e-07	-	0.69292	+	0.00176742	-	0.433254
ENSG00000087365	-	0.3539	-	0.00304682	-	0.666196	-	0.00794528	-	4.1537e-07
ENSG00000175115	+	0.194709	+	0.028734	-	0.000628986	+	1.23051e-05	-	0.236164
ENSG00000255320	-	0.530657	+	0.000303542	+	0.0137856	+	1.1055e-05	-	0.218194
ENSG00000174996	+	0.00128756	+	8.94308e-08	+	0.00321422	+	2.20359e-09	+	0.366237
ENSG00000254461	-	0.0177347	+	0.00843035	+	0.0621115	+	2.33862e-05	-	0.12666
ENSG00000254855	+	0.0574948	+	9.4682e-06	+	0.000310356	+	1.29158e-13	-	0.973396
ENSG00000254762	+	0.0022539	+	1.34697e-05	+	6.14655e-08	+	2.31516e-06	-	2.0686e-06
ENSG00000174903	-	8.55056e-05	-	2.26059e-06	-	0.000788353	-	0.000593158	+	0.929239
ENSG00000245156	-	0.000111718	-	5.7429e-10	+	0.222216	+	0.335049	+	0.0647594
ENSG00000254452	-	3.51327e-11	-	0.0321056	-	0.452641	-	0.0141991	+	0.183462
ENSG00000174871	+	0.520519	+	2.39468e-05	+	0.152836	+	0.805351	-	0.0381542
ENSG00000174851	-	0.762896	+	0.198408	+	0.362272	+	0.216508	-	3.79594e-08
ENSG00000179292	+	0.0713873	+	0.936998	+	0.556	+	0.764736	+	2.78163e-08
ENSG00000174807	+	0.395848	+	0.00364436	+	0.000731498	+	0.635456	-	0.00049153
ENSG00000174791	+	0.0468832	+	4.46607e-06	+	0.797461	+	0.134592	-	0.126104
ENSG00000254756	+	0.0618594	-	0.564799	-	0.614857	+	0.208992	-	0.447732
ENSG00000174744	-	0.128532	-	0.0163405	-	0.279009	-	0.0270286	+	0.150472
ENSG00000174684	+	1.38154e-09	+	3.14054e-05	+	0.00954855	+	0.0001205	+	0.000133762
ENSG00000255468	+	4.52453e-06	+	8.67365e-08	+	0.00293541	-	0.707035	-	0.580617
ENSG00000174669	+	0.00507963	+	0.106179	+	0.00112648	+	0.2747	+	9.9366e-06
ENSG00000174576	+	0.253986	-	1.84239e-05	+	0.00219823	-	0.0317373	-	0.00521924
ENSG00000174547	+	0.000592759	+	0.0286363	+	8.27697e-06	+	6.57206e-05	+	8.02523e-11
ENSG00000174516	+	2.69572e-12	+	3.71498e-05	+	0.110243	+	0.000236956	-	0.980103
ENSG00000255517	-	0.58014	-	0.358608	-	0.000104953	-	0.15348	-	0.346316
ENSG00000254986	+	0.0485699	+	0.219922	+	0.383482	+	0.926682	-	9.95006e-05
ENSG00000256349	-	0.0913624	-	0.00548747	-	0.0890657	-	0.049366	-	7.13957e-13
ENSG00000174483	-	0.32599	-	1.76432e-08	+	0.891015	-	0.00712612	-	5.47835e-05
ENSG00000174165	+	0.180344	+	0.0211974	+	0.0298117	+	0.528714	+	0.0296081
ENSG00000248746	+	1.85222e-06	+	0.000135795	-	0.625074	+	0.000565616	+	0.00142457
ENSG00000174080	-	0.241317	+	0.00657282	-	0.00464114	-	0.201023	+	0.740133
ENSG00000182791	+	1.48798e-07	-	0.703052	-	0.418766	+	0.254608	+	0.101598
ENSG00000173992	+	0.000887226	-	0.261797	-	0.29544	+	0.314966	+	6.58481e-06
ENSG00000239306	+	0.0295225	+	0.00158824	+	0.180212	+	0.000190884	-	1.27601e-05
ENSG00000248643	+	4.10543e-06	+	0.00140597	-	0.0942314	+	0.210667	-	0.732956
ENSG00000173933	+	0.283011	+	0.98969	-	0.0901776	+	0.135373	+	0.939979
ENSG00000173914	-	0.0543242	+	0.000962686	-	0.45368	-	0.708594	-	0.00115427
ENSG00000258297	+	0.311557	-	0.213509	+	0.332161	+	0.762024	+	0.226268
ENSG00000173898	+	0.000772439	+	0.00259787	+	5.8264e-05	+	0.415606	-	0.0327763
ENSG00000173715	-	0.000182632	-	0.218458	-	0.193808	+	0.503964	-	6.02309e-07
ENSG00000213409	+	0.000211478	+	0.00586595	-	0.790935	+	0.511736	-	0.00223989
ENSG00000254984	+	0.32396	-	0.0245309	-	0.000278056	-	0.949005	+	0.645031
ENSG00000173653	+	1.33185e-05	+	0.000142281	+	0.0344123	-	0.104884	-	0.00875495
ENSG00000173599	+	0.244544	-	0.895313	-	0.618128	+	0.0409069	-	0.00205773
ENSG00000173621	-	0.205355	+	0.143345	+	0.283345	+	1.71562e-09	+	8.75023e-06
ENSG00000173227	+	6.91826e-10	+	8.66029e-06	+	0.109733	+	0.00980615	+	0.0932072
ENSG00000173120	+	0.0169995	+	0.0399946	+	0.459162	+	4.69296e-05	-	0.991159
ENSG00000179038	+	0.168683	-	0.122514	+	0.160352	+	6.75989e-05	-	0.0604336
ENSG00000173020	+	0.275392	-	0.605141	-	0.532481	+	0.0393095	+	0.802729
ENSG00000172932	+	1.79631e-05	+	0.179952	-	0.0231616	+	2.83902e-06	+	0.0144465
ENSG00000172830	+	0.100419	+	0.0013044	+	0.963217	+	6.85992e-15	-	0.730771
ENSG00000175482	+	2.89738e-05	+	0.0512055	+	0.0167854	+	0.534331	+	0.0776139
ENSG00000256514	-	0.491991	+	0.148912	-	0.461041	-	0.820471	+	0.00322981
ENSG00000175505	+	0.0148429	+	8.18894e-05	+	9.21384e-06	+	0.000574894	-	0.000644284
ENSG00000172613	+	0.258567	-	0.893843	-	0.000917043	+	0.137529	+	0.000406444
ENSG00000172531	+	0.69263	-	0.46333	-	0.0382674	+	0.022434	-	0.312134
ENSG00000175463	+	0.00325285	+	0.00489973	+	0.151482	+	1.88641e-08	-	0.0123454
ENSG00000172508	+	7.90184e-06	+	0.119572	-	0.00237654	-	0.642906	-	0.805727
ENSG00000175634	-	0.00297315	-	0.00524123	-	0.382046	-	0.000236343	-	0.0295053
ENSG00000255949	-	0.570754	-	1.71966e-05	-	0.127864	+	3.10058e-09	+	9.37882e-05
ENSG00000213402	+	5.16535e-05	+	0.350038	+	0.0490919	+	0.0184927	+	0.195921
ENSG00000172725	+	0.599726	+	0.0184158	+	0.0164354	+	0.398727	-	3.77148e-06
ENSG00000175544	+	0.000900197	+	0.00799622	+	0.000123592	+	0.000559627	+	0.00328223
ENSG00000172663	+	0.418456	-	0.0637833	-	0.000541288	+	0.0743948	-	0.499163
ENSG00000110711	-	0.0107547	-	0.56429	+	0.385512	+	0.473581	+	0.985584
ENSG00000110697	+	0.0336568	+	0.340682	-	3.46935e-05	-	0.572352	-	0.398454
ENSG00000167797	+	0.176269	+	0.443089	+	0.151795	+	0.24171	+	0.879915
ENSG00000084207	-	0.0187615	+	0.94579	-	0.0203261	-	0.00405278	+	0.83794
ENSG00000167792	+	2.12635e-16	+	9.98587e-05	+	0.0592783	+	3.94142e-11	+	0.000102007
ENSG00000231793	+	0.000301426	+	0.00422015	+	0.816696	+	0.143752	+	0.0048584
ENSG00000167799	+	0.540182	-	0.809862	+	0.78828	+	0.0177414	+	0.856468
ENSG00000132744	-	0.0744247	+	4.41151e-06	+	0.29697	+	1.71803e-10	+	0.623825
ENSG00000160172	-	0.0122854	+	0.0664907	+	0.917482	-	0.0816473	+	0.461603
ENSG00000251637	+	0.0301804	+	3.04351e-08	+	2.783e-06	+	0.11239	+	0.917195
ENSG00000110057	+	0.542762	+	1.05884e-06	+	0.000503573	+	0.000553554	-	0.201834
ENSG00000006534	+	0.198752	+	0.000240023	+	0.0236602	+	0.249925	+	2.61507e-06
ENSG00000110717	+	7.45458e-05	+	0.0252106	+	0.631696	+	0.00234323	+	0.000584095
ENSG00000110719	+	0.020987	+	0.00374084	+	0.0402621	+	0.130557	+	0.692688
ENSG00000255031	+	0.371533	+	3.51002e-05	+	0.00748868	+	0.152552	-	1.19598e-05
ENSG00000110721	-	0.427586	-	0.00327089	-	0.303987	+	0.561293	-	0.20608
ENSG00000110066	+	0.00036134	+	0.700496	-	0.835183	+	7.66368e-05	+	0.000392061
ENSG00000171067	-	0.568235	-	0.564281	-	0.00661171	-	1.73596e-05	-	0.898775
ENSG00000162337	+	0.0067172	+	0.00790302	+	7.08292e-06	+	1.08548e-05	+	0.883786
ENSG00000110075	+	0.0239527	+	0.342658	+	0.0400235	+	0.0586191	-	0.0227986
ENSG00000254856	+	0.0667922	+	2.87582e-06	-	0.80577	+	6.75091e-20	+	0.00232102
ENSG00000260808	-	0.30815	+	3.31724e-06	+	0.288727	-	0.434737	-	2.15626e-05
ENSG00000132749	-	6.80188e-07	-	3.45919e-11	+	5.95874e-06	-	0.15958	-	1.36864e-07
ENSG00000110090	+	0.115159	+	0.0910612	+	0.265567	+	2.59755e-05	-	0.577962
ENSG00000250508	+	0.20208	-	2.56921e-06	-	0.000181564	+	0.0029739	+	0.322044
ENSG00000197345	+	1.8748e-12	+	5.1414e-07	+	0.00173148	+	0.000664957	+	0.00103948
ENSG00000132740	+	6.27494e-05	-	0.280938	+	2.02231e-05	-	0.908275	-	0.918876
ENSG00000172935	+	0.0809083	+	0.00214983	+	0.00290547	+	4.38774e-06	+	5.89174e-06
ENSG00000162341	+	7.14343e-07	+	0.024198	+	3.48452e-05	+	0.769705	-	0.00180342
ENSG00000249137	+	0.00188015	+	0.000918177	+	0.0265024	+	0.00788882	-	9.90719e-06
ENSG00000260895	+	0.0240362	+	0.0503698	+	5.75874e-06	-	0.0799985	-	0.0641109
ENSG00000261070	-	0.459579	+	0.00131766	-	0.181535	+	4.05587e-07	-	0.00127054
ENSG00000259799	+	0.00461838	+	0.00223982	+	0.394762	+	6.07708e-05	+	0.0838868
ENSG00000255980	-	0.189926	-	0.206167	+	0.612419	-	0.811873	-	2.85063e-05
ENSG00000110092	+	5.90951e-07	+	0.0101191	+	0.142128	+	0.0943345	-	0.000244436
ENSG00000149716	+	5.78135e-09	+	1.73913e-07	+	0.00770389	+	0.0336223	-	0.000606074
ENSG00000131620	+	0.000353157	-	0.939857	+	0.00610951	+	7.45844e-07	-	5.38626e-05
ENSG00000168040	-	0.177194	+	0.911405	+	0.0141616	-	0.666293	+	0.0502614
ENSG00000254721	-	0.102594	-	0.239414	-	0.00117071	+	0.0843038	+	0.14277
ENSG00000131626	+	4.17963e-05	+	0.000189988	+	0.00420601	+	0.0320169	+	0.132782
ENSG00000255329	+	0.000717552	+	0.989972	-	0.697129	+	0.53877	-	0.372978
ENSG00000254604	+	3.86906e-05	+	0.000292445	+	0.143383	+	0.000109429	-	0.0792084
ENSG00000255539	+	0.0093393	+	7.80607e-09	+	0.0234874	+	0.660099	-	0.472256
ENSG00000246889	+	1.03643e-08	+	0.000720507	+	3.21177e-05	+	0.00104943	-	0.512582
ENSG00000085733	+	1.57565e-06	+	0.115329	+	0.387441	-	0.763208	-	0.0238605
ENSG00000162105	-	0.93242	-	0.640331	+	0.328132	+	0.627101	-	0.00296559
ENSG00000224119	+	0.0566573	+	0.0207527	-	0.38545	+	0.385508	-	0.0440632
ENSG00000226627	-	0.733742	+	0.00157882	+	0.000303168	+	0.386813	-	0.160443
ENSG00000236262	+	0.114037	+	0.00242467	+	0.000209561	+	0.000222112	-	0.0275262
ENSG00000172893	-	0.852838	+	0.400914	-	9.03086e-11	+	1.66214e-09	-	0.00014979
ENSG00000254682	-	0.00719594	-	1.72294e-11	+	0.501094	-	0.766131	+	0.884885
ENSG00000172890	+	0.00502535	+	0.00650008	+	0.0546033	+	0.0290103	-	0.0012422
ENSG00000255319	-	9.44745e-14	+	0.00126952	+	0.000360612	+	0.0986821	+	4.84217e-06
ENSG00000158483	+	0.15747	-	0.148219	-	2.31549e-05	-	0.401698	+	0.0449685
ENSG00000248671	+	0.0026405	-	0.837278	+	0.00606052	+	0.285602	-	0.000181001
ENSG00000254978	+	0.00304018	-	0.759557	+	0.706256	-	0.000421151	-	2.58971e-06
ENSG00000214534	+	1.63368e-09	-	0.462178	-	0.000615985	-	0.0394658	-	0.00398791
ENSG00000254469	+	3.89583e-05	+	0.00543416	+	0.723702	+	0.587746	+	0.0736271
ENSG00000228915	+	1.44435e-08	+	0.319091	+	0.188521	+	0.226212	-	0.00669331
ENSG00000254593	+	0.194432	+	0.72434	+	0.3296	+	0.0437842	-	0.496826
ENSG00000137522	+	0.0112637	-	0.200452	+	0.706804	-	0.042411	+	0.00316782
ENSG00000137496	+	1.75488e-09	+	0.0168655	+	0.000183312	+	0.454022	-	0.0105216
ENSG00000137497	+	0.0921451	+	0.0750571	+	0.00656612	+	0.100694	-	0.0832283
ENSG00000251143	+	0.0595665	+	0.0687393	+	0.306181	+	0.0539258	-	0.000275673
ENSG00000184154	+	0.998995	+	0.422622	+	0.401063	+	0.00818111	+	0.00872011
ENSG00000149357	+	0.0733358	-	0.819043	-	0.00104155	-	0.197466	+	0.758388
ENSG00000110200	+	3.09319e-06	+	0.699766	+	0.75681	+	0.000151118	+	0.00261845
ENSG00000165457	+	0.000590455	+	0.608015	+	5.17404e-12	+	0.000312655	+	0.0601292
ENSG00000165458	+	0.0118771	+	0.034195	+	1.24049e-07	+	0.0247335	+	0.0904215
ENSG00000162129	+	4.43259e-06	+	0.034873	+	0.0022721	+	0.00226642	+	2.13242e-07
ENSG00000255843	-	0.913213	+	0.0575843	+	0.00626144	-	0.00317116	+	0.000615159
ENSG00000227467	-	0.0110221	-	0.281688	+	0.572193	-	0.038236	-	0.0198728
ENSG00000186642	-	1.07025e-05	+	0.813209	-	0.0160824	-	0.150449	+	0.164714
ENSG00000256633	+	0.0726999	+	0.417333	+	0.0019687	-	0.646245	+	4.30127e-08
ENSG00000255808	+	0.00111793	+	0.00225212	+	2.12226e-08	+	0.571974	-	0.00438416
ENSG00000186635	+	1.63957e-07	+	0.00445132	+	4.19149e-05	+	0.0021517	-	0.729662
ENSG00000256007	+	0.0131755	+	0.00064246	+	0.000643204	+	0.0464852	-	0.167304
ENSG00000245148	+	2.67294e-08	+	0.000409292	+	0.0150393	+	0.180013	+	0.233057
ENSG00000214530	-	1.44112e-08	-	0.00115294	-	0.578156	-	0.000305207	-	0.00187912
ENSG00000168010	+	4.78191e-12	+	0.0704026	+	1.21319e-05	+	6.3493e-09	-	0.0429071
ENSG00000137478	+	1.17799e-05	+	1.18905e-13	+	0.0486646	+	0.00105175	+	7.90118e-05
ENSG00000175591	+	0.000151096	+	2.14137e-06	+	4.02546e-06	+	0.0044664	+	0.327785
ENSG00000260401	+	0.00540963	+	2.73777e-05	+	0.0682369	+	3.88425e-09	+	0.0019298
ENSG00000171631	+	9.28317e-10	+	0.00109926	+	0.000245883	-	0.480985	+	0.0237844
ENSG00000257038	+	2.7831e-09	+	7.45235e-05	+	0.000112334	+	0.0080105	+	0.075093
ENSG00000110237	+	0.111859	-	0.0162399	+	0.470599	-	0.522431	-	0.0199026
ENSG00000054967	+	0.193081	-	0.000159608	-	0.490151	+	0.477559	-	0.173873
ENSG00000256928	+	0.00233531	-	0.0341069	-	0.711678	-	0.300194	-	0.173473
ENSG00000054965	+	1.24839e-06	-	0.274872	-	0.104014	+	0.473581	-	0.545013
ENSG00000256448	+	0.00109579	+	0.00326943	+	0.973904	+	0.301914	-	0.565435
ENSG00000231726	+	0.0694115	+	0.00338732	+	0.131177	+	0.00510099	-	0.00650151
ENSG00000021300	+	0.0215086	+	0.0730647	+	0.00964973	+	0.000119531	-	0.959365
ENSG00000175582	+	2.28895e-05	+	2.66768e-08	+	1.28621e-07	+	1.36567e-05	-	0.00015429
ENSG00000256034	+	0.0244935	+	0.416674	+	0.0480572	+	2.13869e-11	+	4.84203e-17
ENSG00000175581	+	3.59491e-07	+	0.000194313	+	0.080706	+	0.313602	-	1.34556e-10
ENSG00000181924	+	0.00229579	-	0.10739	+	0.222841	-	0.052809	-	1.715e-05
ENSG00000175575	+	0.00365613	+	0.210106	-	0.0225876	-	3.59355e-05	-	0.0218476
ENSG00000247629	+	0.00149682	+	0.000981073	+	0.0121404	+	0.00192473	-	0.0544126
ENSG00000175567	+	0.0731778	+	0.0034885	+	0.0206484	+	0.796766	+	9.05148e-05
ENSG00000175564	+	1.49912e-05	+	0.000209039	+	0.000332094	+	4.63813e-08	+	0.0339657
ENSG00000168014	-	0.563856	+	0.00068139	-	0.231476	+	0.556701	+	0.00295154
ENSG00000214517	+	4.6297e-06	+	9.09881e-05	+	3.14164e-07	+	1.56756e-07	+	0.000354949
ENSG00000149380	+	1.08296e-09	+	1.41885e-05	+	0.0215328	+	0.000118863	+	1.89424e-05
ENSG00000165434	+	0.0174845	+	3.00788e-06	+	1.22189e-05	+	0.00301369	+	0.0668337
ENSG00000175538	+	0.214246	+	0.000181607	+	3.28205e-06	+	4.52377e-09	+	0.163554
ENSG00000254928	+	0.721516	+	3.25234e-06	+	3.48671e-08	+	8.41499e-05	+	0.0339019
ENSG00000175536	-	0.336085	+	0.212235	-	0.00305782	-	0.274116	+	0.0130999
ENSG00000254837	+	0.11924	+	0.604547	+	0.755497	-	0.660099	-	0.0025911
ENSG00000077514	-	0.0861443	-	0.000235408	-	0.000881236	-	0.530473	-	0.0653336
ENSG00000227615	+	0.563359	+	0.00808284	-	0.000245377	+	0.449745	-	0.0336472
ENSG00000166439	+	4.64677e-07	+	5.11551e-14	+	0.00032557	+	0.000250964	+	0.000383704
ENSG00000166435	+	3.40531e-05	+	0.00112201	+	0.0191252	+	9.51754e-06	+	0.0043414
ENSG00000242999	+	0.00502623	+	0.679628	+	0.000107584	+	0.230548	-	0.000167947
ENSG00000241170	+	1.57168e-11	+	0.00012524	+	0.0615756	+	1.72688e-05	+	0.135698
ENSG00000118363	+	0.229808	+	2.82009e-05	+	0.942851	+	0.034436	+	0.00243794
ENSG00000162139	+	0.0380867	+	0.018173	+	0.0112506	+	8.51352e-05	-	7.70585e-05
ENSG00000137491	+	0.178062	+	3.4711e-07	+	0.00031243	+	0.115888	-	0.0512581
ENSG00000255136	+	0.0134029	+	0.456566	+	0.156972	+	2.87599e-11	-	0.00419737
ENSG00000254429	+	3.99389e-08	+	0.00657138	+	0.000436262	+	0.00321978	-	9.23667e-06
ENSG00000137486	+	0.00826993	+	0.00415003	+	0.00101212	-	0.898079	-	2.28215e-06
ENSG00000254963	-	0.287988	+	2.89418e-08	+	0.00086309	-	0.0848854	+	0.155699
ENSG00000149273	-	0.99519	+	1.45509e-07	+	0.00492334	+	0.0380332	-	0.1605
ENSG00000207445	-	0.420857	-	2.3999e-05	-	0.156486	+	0.173698	+	0.000743404
ENSG00000149243	+	0.108138	+	0.0257019	+	0.00967572	+	0.0474249	-	2.75505e-05
ENSG00000158555	+	0.213819	+	0.101505	+	0.0497066	-	0.0759288	-	3.00922e-05
ENSG00000149257	+	1.76595e-08	+	0.115784	+	0.0384484	+	0.0059093	-	0.435998
ENSG00000254969	+	7.07356e-05	+	0.0963129	+	0.225524	+	0.0394106	-	0.2947
ENSG00000255326	+	0.000564589	+	0.000313887	+	0.00405247	+	0.00120569	-	0.500205
ENSG00000171533	+	1.35689e-05	+	0.0180221	+	0.444163	+	0.786862	-	0.0542548
ENSG00000255434	+	0.10432	+	6.26327e-08	+	0.00518736	+	0.0199158	-	0.03135
ENSG00000062282	+	0.293612	+	0.0256901	+	0.00611064	+	0.00233425	-	0.000337365
ENSG00000254814	+	0.146637	+	0.367304	+	0.424277	+	0.265012	-	0.0035894
ENSG00000255507	+	0.0278077	+	1.68033e-14	+	0.265243	-	0.00657578	-	0.689806
ENSG00000198382	+	1.30023e-07	+	0.00201126	-	0.062892	+	0.0190041	+	0.00135998
ENSG00000255081	+	0.138206	-	0.673488	-	0.284878	+	0.00361519	+	1.35905e-07
ENSG00000255421	+	1.40438e-08	+	0.0295873	-	0.071008	-	0.652441	+	8.19539e-06
ENSG00000137492	+	0.912479	-	0.822201	-	0.0279372	-	0.00784946	+	0.000750278
ENSG00000179240	+	3.25546e-05	+	0.546891	+	0.0393816	+	0.333442	-	8.02796e-11
ENSG00000255135	-	1.01319e-06	+	2.99175e-05	+	0.0344438	-	0.00600422	-	0.000557434
ENSG00000158636	+	0.000261805	+	0.780545	+	0.84896	+	0.157043	+	0.0221611
ENSG00000236304	+	0.918968	+	0.0872992	+	0.215137	+	0.445648	-	0.0580664
ENSG00000137507	+	0.285279	+	2.14037e-05	+	0.192514	+	0.0296176	-	0.000723125
ENSG00000182704	+	0.151087	+	0.000307301	+	0.000987512	+	1.48524e-05	+	0.933628
ENSG00000078124	+	4.22661e-11	+	0.0279291	-	0.532509	+	7.26888e-07	+	0.263718
ENSG00000254988	+	5.32368e-09	+	1.6088e-09	+	0.00239531	+	1.79362e-06	-	0.0512937
ENSG00000149260	-	0.000609756	-	0.219753	-	0.420664	-	2.0044e-06	+	5.38763e-06
ENSG00000137474	+	0.298133	+	0.0731922	+	0.000434829	+	0.0653583	+	9.44643e-08
ENSG00000149269	+	1.48504e-05	+	6.21078e-07	+	3.48517e-09	+	9.55066e-05	+	1.74882e-07
ENSG00000268635	+	0.00314764	+	2.62777e-05	+	0.00196501	+	5.89594e-08	+	0.00162661
ENSG00000074201	+	0.0046854	-	0.0248829	+	0.184194	+	0.000183674	-	9.81667e-05
ENSG00000178301	+	9.1531e-06	-	0.0386987	-	0.803401	-	0.0339882	+	0.226789
ENSG00000048649	-	0.503985	-	0.000762258	-	0.388634	+	0.00108477	-	0.180571
ENSG00000254985	-	0.152476	-	0.0127625	+	0.811514	+	1.40707e-18	-	0.692419
ENSG00000219529	+	7.69348e-05	+	8.16431e-06	+	0.000401444	+	3.48105e-17	+	0.000294329
ENSG00000087884	+	5.61854e-05	+	0.00249537	+	0.000292122	+	3.09213e-08	-	2.23912e-05
ENSG00000254459	+	0.0637198	+	1.15696e-09	+	0.630384	+	0.00717113	-	2.20437e-05
ENSG00000255449	+	0.0145997	+	2.20025e-05	+	0.000506003	+	2.35834e-07	-	8.56086e-05
ENSG00000149262	+	0.399984	+	0.661182	-	0.291668	+	0.13841	-	0.447289
ENSG00000151364	+	0.00731879	+	0.00128965	-	5.26634e-05	-	4.4618e-05	-	1.9568e-11
ENSG00000259112	+	2.74615e-08	+	0.00270512	+	2.20805e-05	+	1.11814e-09	+	0.00323965
ENSG00000151365	+	0.0569379	-	1.10331e-05	+	0.0001142	+	0.942348	-	0.164762
ENSG00000151366	+	1.12862e-05	+	0.000343534	+	0.000316138	+	1.09485e-05	+	0.00223506
ENSG00000159063	-	1.89665e-07	-	0.241138	-	0.00288467	-	0.0542745	-	0.000166615
ENSG00000246174	-	0.701771	+	0.632718	+	0.0450782	+	0.6787	-	0.00141167
ENSG00000188997	+	0.030896	+	0.00766612	+	0.00707442	+	0.783833	-	0.09543
ENSG00000118369	+	0.905013	+	0.081351	+	0.998571	+	0.208864	+	0.324785
ENSG00000033327	+	0.071349	+	0.168788	+	0.374125	+	0.232178	+	0.676791
ENSG00000254420	+	5.47526e-11	-	0.417046	-	0.707517	+	0.276738	-	0.00492654
ENSG00000254649	+	0.117794	+	9.68249e-07	+	0.922225	+	0.00100025	+	0.000312451
ENSG00000137513	+	0.0512932	-	0.108953	-	0.147948	+	0.000926988	-	0.532273
ENSG00000149256	+	1.35294e-18	+	0.261671	+	0.0157557	-	0.37456	+	0.0282331
ENSG00000255345	-	0.0483036	+	0.0045669	+	0.843419	-	0.102545	-	0.0027179
ENSG00000254471	-	0.305551	-	0.00782062	-	0.374146	-	0.521955	-	2.13811e-18
ENSG00000255178	+	0.351196	+	0.647782	+	0.377358	+	0.378946	+	0.676219
ENSG00000245832	+	4.8613e-05	+	0.00589895	+	0.759051	+	0.0181962	-	1.97873e-10
ENSG00000227097	+	0.0651928	+	0.0240748	+	0.321259	-	6.01063e-07	-	0.106479
ENSG00000182103	+	0.00684171	+	0.000747815	+	2.83019e-05	+	2.45555e-12	-	0.00827466
ENSG00000255263	+	0.37073	+	0.329145	+	0.533429	+	0.252418	+	0.777758
ENSG00000137509	+	3.54965e-06	+	0.00324571	+	6.05197e-06	+	0.554401	+	4.28459e-09
ENSG00000254441	+	0.0359393	+	0.687008	-	0.0152884	-	0.28404	+	0.277511
ENSG00000165490	+	0.231403	+	5.24992e-06	-	3.02233e-05	+	0.605841	-	0.20453
ENSG00000137502	+	0.000737677	+	0.318051	+	0.0956949	+	0.0141354	+	7.3401e-16
ENSG00000246067	+	0.000821903	+	0.000953432	+	5.75874e-06	+	0.0228821	-	8.5454e-05
ENSG00000255503	+	0.00026987	+	2.8308e-05	+	0.0100911	+	0.0788651	-	0.00104601
ENSG00000165494	+	5.73096e-05	+	2.84711e-05	+	0.128058	+	8.48332e-06	+	0.00641513
ENSG00000254676	+	0.0128648	-	0.748118	+	0.645292	+	0.00116725	-	0.00741718
ENSG00000247137	+	0.648194	+	0.599883	+	0.0049206	+	0.989704	-	0.260508
ENSG00000137494	+	0.0759454	+	0.0748034	+	0.000813917	+	1.13169e-09	-	0.00162429
ENSG00000254551	-	0.133331	+	0.0350903	-	0.0540586	-	0.592367	-	0.0503372
ENSG00000241020	+	0.0873903	-	0.0696904	-	0.468588	+	0.892723	-	0.00572715
ENSG00000137500	+	0.00760451	-	6.95603e-09	+	5.76353e-05	-	0.00324553	-	0.0128825
ENSG00000255234	-	0.128291	-	0.239152	-	0.00279438	+	0.507862	-	0.00050637
ENSG00000150672	+	0.352594	+	0.321007	+	0.00858699	+	0.0859594	-	0.427127
ENSG00000256466	-	0.0494029	-	0.92733	-	0.00394612	-	0.000975392	-	0.123429
ENSG00000255311	+	0.0051952	-	0.000361945	+	2.33556e-05	+	0.198876	-	0.989258
ENSG00000254629	+	0.318702	-	0.00436712	-	0.0240469	+	0.0004218	-	4.12547e-05
ENSG00000250257	+	0.00223119	+	0.022296	-	0.95731	+	0.0498092	-	0.000462683
ENSG00000264838	-	0.140378	-	0.6236	-	3.00703e-05	-	0.388544	+	0.273547
ENSG00000254713	-	0.008196	-	0.777785	+	0.542195	+	0.25713	+	0.00132162
ENSG00000240174	-	0.207731	-	0.0213046	-	0.106352	-	9.47756e-06	+	0.0709147
ENSG00000254787	-	0.734485	+	0.0443767	+	0.597641	+	0.0541971	+	0.00162121
ENSG00000255555	+	0.120662	-	0.118895	-	7.84095e-05	-	0.000568121	+	0.00204022
ENSG00000255396	+	0.0329687	-	1.98183e-07	-	0.708896	+	0.186365	+	0.757717
ENSG00000213305	+	8.14826e-05	-	5.48064e-06	+	0.000110464	+	0.000110399	+	0.459796
ENSG00000254897	+	0.000117351	+	0.0816756	-	0.866965	+	0.0353007	-	0.0568448
ENSG00000171204	+	0.00152126	+	0.000324039	+	0.00134015	+	0.010878	+	7.99701e-05
ENSG00000171202	+	2.38857e-07	+	0.000639457	+	6.3158e-05	+	0.0957542	+	0.071021
ENSG00000137504	-	0.245491	+	5.41033e-13	+	0.50471	+	0.981527	-	0.0612905
ENSG00000179071	-	0.0182692	+	0.0350577	-	0.328592	-	0.387231	-	0.222315
ENSG00000137501	+	0.170744	+	0.000626887	+	5.5111e-13	+	0.00448223	+	0.0654599
ENSG00000215504	+	0.806603	-	0.00101267	-	1.87026e-08	-	0.000344015	+	0.534645
ENSG00000073921	+	0.00194355	+	0.164794	+	0.0193014	+	0.238847	+	0.0288621
ENSG00000074266	+	0.0888993	+	1.7099e-09	+	0.00481403	+	0.410561	-	0.244054
ENSG00000254783	-	0.0043762	-	0.00179874	-	0.00568048	-	1.28065e-06	-	0.979205
ENSG00000149196	+	0.00293581	+	2.95505e-07	+	2.29538e-08	+	0.0947541	+	0.418946
ENSG00000149201	+	0.00415938	-	0.766945	+	0.00994752	+	1.83403e-07	-	2.22914e-05
ENSG00000254733	+	0.00130525	-	0.307709	+	0.0533019	-	9.87511e-05	-	0.00260824
ENSG00000151376	+	0.000669533	+	8.57655e-06	+	1.0421e-05	+	0.000791464	+	6.55857e-10
ENSG00000150687	-	0.000731817	-	0.0501848	+	0.00332764	+	0.289612	+	1.03187e-06
ENSG00000197882	-	0.00561283	+	0.408052	-	0.88381	-	0.600913	-	0.0511444
ENSG00000255471	+	0.000802996	+	0.599623	+	0.4541	+	0.0886154	-	3.96327e-12
ENSG00000174804	+	0.185949	-	0.326452	-	2.61947e-05	+	0.682499	+	6.00399e-05
ENSG00000246523	+	0.224589	-	0.998347	+	0.111327	+	0.195062	-	0.000482567
ENSG00000166575	+	0.0816844	+	0.168156	+	0.0595498	+	0.648609	+	4.65157e-05
ENSG00000254843	+	0.10299	+	0.189981	+	0.108197	+	0.0107591	+	3.96523e-07
ENSG00000109861	-	0.921336	+	0.727151	+	0.845948	+	3.77021e-05	+	0.541886
ENSG00000255082	+	0.362646	+	3.18165e-05	+	0.00213247	+	3.12082e-07	-	0.00577367
ENSG00000168959	+	0.0904858	+	6.06633e-07	+	2.48393e-06	+	2.60693e-08	+	0.522153
ENSG00000086991	+	0.0106537	+	0.0005762	+	0.0548401	+	0.0137775	-	3.04457e-05
ENSG00000134612	+	2.997e-05	+	0.00215778	-	0.0347188	+	1.26151e-08	+	1.03358e-05
ENSG00000077616	-	0.241038	+	0.0281657	+	0.305011	+	0.658011	-	0.240399
ENSG00000110172	-	9.72386e-06	+	0.476953	+	0.0550287	-	0.965563	-	0.225608
ENSG00000214391	+	9.71693e-07	+	4.84656e-06	+	0.000145537	+	0.0251439	+	3.64701e-05
ENSG00000165323	+	0.000893092	+	1.59549e-08	+	0.00121827	+	0.00985721	-	0.0985839
ENSG00000249255	+	0.0990937	+	0.00125726	+	0.404111	-	0.00277651	-	1.86311e-05
ENSG00000254705	-	0.00063348	-	0.0196529	-	0.0406078	-	4.52444e-13	-	9.74423e-11
ENSG00000244244	-	0.0555729	+	0.009303	+	0.479373	-	0.610354	-	0.512507
ENSG00000180773	+	0.00172837	+	0.00563679	+	0.168928	+	0.723807	+	0.00109493
ENSG00000255445	+	0.0390518	+	0.659512	-	0.353876	-	0.0323167	-	0.000584672
ENSG00000166002	+	0.00192968	+	0.00119623	+	0.748139	+	0.323318	-	0.166374
ENSG00000166004	-	0.0492515	-	0.00287726	-	0.0351391	-	0.820826	-	6.88999e-09
ENSG00000254911	+	0.00151186	-	3.87429e-08	-	0.0871656	-	0.0010098	-	0.00532579
ENSG00000201199	+	0.462707	-	0.235271	-	0.42048	-	0.0914539	-	0.000697367
ENSG00000199675	+	0.057733	+	0.879842	-	0.477387	+	0.033255	+	0.53486
ENSG00000166012	-	4.29856e-05	+	0.000265644	+	0.220373	+	1.47399e-07	+	0.0527834
ENSG00000207112	+	0.0818791	-	0.590138	-	0.0976506	+	0.0599054	+	0.0118289
ENSG00000206799	+	0.158427	-	0.0776843	+	0.000725059	+	6.61596e-05	+	0.0730014
ENSG00000207304	+	5.72113e-10	+	0.000119725	+	0.037327	+	2.17266e-12	+	0.109998
ENSG00000239195	-	0.00204333	+	0.0842959	+	0.00477287	+	0.0615332	+	0.16489
ENSG00000207145	-	2.96579e-06	+	0.000283619	+	0.00105326	+	0.067626	+	0.0988029
ENSG00000221170	+	0.20234	+	9.58178e-05	+	0.000718016	+	0.648254	+	6.55697e-06
ENSG00000210825	+	0.00185568	+	0.174399	+	0.00149971	+	0.427636	-	0.93754
ENSG00000182919	+	0.0218674	+	0.112362	+	0.0188981	+	0.000186394	-	0.870614
ENSG00000042429	-	0.00463437	-	0.00107379	-	0.0102072	-	0.899601	-	3.11878e-05
ENSG00000214376	+	2.05214e-05	+	6.36456e-05	+	0.00305565	+	1.76222e-07	+	0.204951
ENSG00000110218	+	2.54719e-07	+	1.43505e-07	+	0.00036445	+	4.12374e-08	+	0.0612905
ENSG00000123901	+	7.79266e-07	+	0.0683736	+	0.00441421	+	2.27245e-09	+	1.19922e-07
ENSG00000020922	+	3.115e-06	-	0.551218	-	0.178752	+	0.28505	-	0.00639946
ENSG00000255893	+	0.000111397	-	0.624912	+	0.000199599	+	4.7431e-11	-	0.39551
ENSG00000168876	-	0.372659	+	0.733401	-	0.000889212	-	0.0486274	-	0.0684037
ENSG00000134627	+	0.162502	+	0.00170812	+	0.527689	+	0.0161855	-	0.105925
ENSG00000196371	+	0.00447741	+	0.0167993	+	0.0318825	+	0.000514888	-	0.6048
ENSG00000255929	-	0.321766	+	0.591895	+	0.00117264	+	1.83929e-07	-	0.924872
ENSG00000166025	+	5.52068e-05	+	0.0168729	+	1.03389e-05	+	0.00540622	-	0.114859
ENSG00000256469	+	0.503824	+	6.24501e-09	+	0.00161185	+	0.00243404	-	0.0379073
ENSG00000150316	+	6.21633e-07	+	5.70653e-18	+	2.44453e-05	+	3.21731e-06	+	0.000271368
ENSG00000186280	+	0.63175	-	1.11072e-15	-	0.0186668	-	0.027631	+	0.398137
ENSG00000180771	+	0.0156092	+	0.000669549	+	0.000202447	+	2.8609e-06	+	4.13928e-06
ENSG00000149218	-	0.0018712	+	0.0165644	+	0.673243	+	2.88571e-05	-	0.3889
ENSG00000245552	+	0.000355563	+	9.85833e-09	+	0.539093	-	0.592981	+	0.00011238
ENSG00000149212	+	0.146811	+	0.22457	+	0.167792	+	0.655641	-	0.0051147
ENSG00000077458	-	0.264371	+	0.137765	+	9.20979e-05	+	0.669624	-	3.34273e-11
ENSG00000166037	+	0.5305	+	0.550981	+	0.00104871	+	0.241969	-	0.00119743
ENSG00000256885	+	7.5672e-11	+	0.202347	-	0.00427831	-	0.10548	-	1.66524e-07
ENSG00000087053	+	1.45356e-05	+	9.22317e-06	+	0.000164186	+	0.52425	-	0.000306624
ENSG00000184384	+	1.74872e-08	+	1.21327e-05	+	0.00145205	+	2.62697e-06	+	7.39597e-05
ENSG00000149231	+	0.0666304	+	0.361302	-	0.0432473	+	0.379904	+	0.0990247
ENSG00000183340	+	0.68886	-	0.0459821	-	0.0811434	+	1.34937e-10	-	0.892748
ENSG00000254587	-	0.000220887	-	0.0584713	+	0.260932	+	0.984286	-	1.24861e-05
ENSG00000149972	-	0.267642	+	6.4868e-05	+	0.105239	-	0.0160843	-	0.684129
ENSG00000223269	+	0.971663	+	0.919979	+	0.612467	-	0.517675	-	0.0102308
ENSG00000165895	+	1.7148e-06	+	2.60047e-06	+	0.000753994	+	0.000142216	+	0.000361584
ENSG00000170647	+	0.000449665	+	0.00516049	+	0.000457832	+	1.40822e-07	+	2.18299e-09
ENSG00000082175	+	5.72758e-05	+	0.00372676	+	1.06589e-05	+	1.31218e-08	-	2.78307e-06
ENSG00000137672	+	1.09392e-05	+	0.921738	-	0.000368075	+	0.555416	+	0.00230464
ENSG00000110318	-	0.000253695	+	0.601044	-	0.247205	+	0.276244	-	6.17322e-18
ENSG00000137691	+	2.74893e-09	+	0.000142819	+	0.0744585	+	0.000202098	+	1.16308e-10
ENSG00000137693	+	0.00142799	+	5.18665e-07	+	0.00094134	+	3.60755e-09	+	7.46996e-08
ENSG00000254422	+	0.00939082	+	0.00625273	+	0.00131079	+	6.47308e-16	+	1.51852e-09
ENSG00000023445	+	0.000685174	+	0.00765588	-	0.218782	+	0.0198327	-	0.343466
ENSG00000110330	+	0.0459239	+	0.000659972	+	0.373519	-	0.284304	-	0.000187365
ENSG00000152558	+	0.0110221	+	0.00181053	+	0.000858246	+	0.00806684	+	0.0501062
ENSG00000118113	-	0.00150075	+	0.00685224	-	0.00151898	+	0.317087	-	0.102244
ENSG00000260966	+	0.27869	+	0.0463075	-	7.45315e-05	-	2.27366e-08	+	0.61532
ENSG00000137692	+	1.20077e-07	+	9.29523e-07	+	0.0634049	-	0.00611428	+	0.0318973
ENSG00000187240	-	0.363922	-	0.00254167	-	1.68873e-12	+	2.33395e-05	+	0.0449215
ENSG00000170962	+	0.453485	-	0.556352	+	0.0587205	+	0.41435	-	0.0172183
ENSG00000256422	+	7.35393e-05	+	4.4736e-07	+	0.00663647	+	0.00182411	+	0.000147361
ENSG00000196954	+	0.00517113	+	0.0104622	+	0.000701917	+	0.00724184	-	0.35896
ENSG00000137752	+	0.0093393	+	0.00843689	+	0.0997001	+	1.78543e-07	-	0.993131
ENSG00000204397	+	0.362369	+	2.6742e-05	+	0.126093	+	0.85091	+	7.20177e-06
ENSG00000152578	+	0.263051	+	2.02756e-05	+	6.8988e-07	+	1.63443e-05	+	1.46842e-05
ENSG00000255403	-	0.157107	-	5.48888e-06	-	4.07815e-05	-	0.233736	-	3.2708e-21
ENSG00000263371	+	0.00519096	+	0.0229066	+	6.26331e-05	+	6.05303e-10	+	0.00964034
ENSG00000170903	-	1.35594e-10	+	0.491944	-	0.470076	-	0.140247	-	0.0172535
ENSG00000182359	+	2.37336e-06	+	1.8697e-08	+	8.20206e-05	+	0.0721341	+	0.00165075
ENSG00000149313	+	0.000244207	+	0.000197686	+	1.11068e-06	+	0.00332848	+	0.0236786
ENSG00000254433	+	0.000901312	+	0.00120084	+	1.87131e-06	+	0.000212971	+	0.00228617
ENSG00000260512	+	0.182886	+	3.52279e-07	+	0.00186048	+	0.16041	-	2.08786e-11
ENSG00000152402	+	0.0481004	+	2.89936e-07	+	0.00093798	+	0.0769726	-	0.0325672
ENSG00000213252	-	1.1139e-06	-	0.00222933	-	0.93705	+	0.0897714	-	7.81857e-07
ENSG00000261098	-	0.0956688	+	0.960556	-	0.403922	+	0.7105	-	0.0979274
ENSG00000152404	+	0.0849231	+	0.760409	+	0.806324	+	0.00597598	+	1.88633e-05
ENSG00000225215	+	8.67038e-13	+	0.233647	+	7.51574e-07	+	0.0201978	-	0.000593203
ENSG00000137760	+	2.75566e-07	+	0.000170522	+	0.0466095	+	0.00322463	+	0.50081
ENSG00000110675	+	2.10637e-06	+	2.40923e-05	+	5.13484e-05	+	4.43905e-06	-	4.26309e-08
ENSG00000268467	+	0.0558155	+	0.000597953	+	0.00182366	+	0.00010463	-	4.28044e-05
ENSG00000254758	-	0.180696	+	0.736627	+	0.171106	-	0.000692114	+	0.933939
ENSG00000110660	+	0.951382	+	0.00362843	+	3.63421e-05	+	0.102654	-	7.32103e-05
ENSG00000179331	-	0.771991	+	0.462192	+	0.420446	-	9.05319e-08	-	0.679793
ENSG00000166266	+	0.0343912	+	0.00302691	+	0.00372163	+	0.317067	+	0.909389
ENSG00000255467	+	0.000579727	+	4.00626e-06	+	0.000279765	+	4.762e-05	+	1.96085e-18
ENSG00000075239	+	3.47895e-08	+	0.00181876	+	0.000368075	+	0.222075	+	0.00122083
ENSG00000149308	+	0.459041	+	0.820453	+	0.249099	+	8.61682e-07	+	8.24903e-06
ENSG00000149311	+	0.00080564	+	0.895842	+	0.329882	+	5.54515e-06	+	0.38362
ENSG00000166323	+	3.55491e-08	+	0.232761	+	0.382783	+	0.00625767	+	0.158196
ENSG00000178202	+	0.0262671	+	1.99063e-06	+	0.00503896	+	1.66873e-07	+	0.224116
ENSG00000110723	+	0.0191968	+	5.60711e-05	+	8.20615e-05	+	0.000993898	-	0.00222604
ENSG00000178105	+	0.000196375	+	0.69683	-	0.263395	+	1.12986e-05	+	0.00063304
ENSG00000185742	+	0.00358739	+	1.21816e-05	+	0.000690875	+	4.04745e-06	-	0.133076
ENSG00000149289	+	0.000198106	+	0.0010306	+	0.000843647	+	0.0299955	+	4.43523e-05
ENSG00000137710	+	0.00154392	+	0.00380043	+	0.0351937	+	8.60914e-09	+	6.32273e-05
ENSG00000137714	+	0.00531731	+	0.378238	+	0.892282	-	0.000832815	-	3.31319e-08
ENSG00000137727	+	1.43079e-06	+	1.01789e-05	+	0.000332782	+	1.03381e-08	-	0.509535
ENSG00000196167	+	2.25975e-08	+	0.000918471	+	0.000773286	+	7.43073e-05	+	0.317589
ENSG00000214290	+	0.00025811	+	0.634054	+	0.00824768	+	5.19837e-07	-	0.408065
ENSG00000110777	+	0.0396613	+	0.00341091	+	0.000276067	+	4.37365e-11	-	1.045e-06
ENSG00000204381	-	0.743615	+	0.828724	+	0.6678	+	0.000903231	-	0.530264
ENSG00000170145	+	0.81901	+	0.208594	+	0.479257	+	1.31757e-05	+	1.08408e-08
ENSG00000235286	-	0.835075	-	1.02456e-07	-	0.514526	+	0.0883573	-	0.000501007
ENSG00000137713	+	1.2911e-06	+	0.000131248	+	0.000429601	+	2.76178e-06	+	6.73707e-05
ENSG00000086848	+	1.11359e-07	+	0.197447	+	0.00415901	+	3.92638e-05	-	0.00436578
ENSG00000258529	+	1.96679e-07	+	0.00132809	+	0.00397045	+	0.00580854	-	0.048637
ENSG00000255561	+	0.648444	+	0.078228	+	0.0194939	-	0.946705	+	0.709877
ENSG00000137720	+	0.907148	+	0.812205	-	0.415671	+	0.906655	-	0.996609
ENSG00000109846	+	0.245233	+	0.0530279	+	0.0436334	+	0.000378834	+	1.33448e-06
ENSG00000170276	+	0.0659809	-	0.861129	+	0.0732971	+	0.400566	+	0.793712
ENSG00000254445	+	0.0854311	-	0.701364	+	0.376126	+	0.262225	+	0.0108114
ENSG00000150764	+	0.00018471	+	0.901143	+	0.736814	+	0.00039244	-	0.409426
ENSG00000150768	+	0.000188425	+	2.73309e-07	+	0.00329331	+	0.00417147	+	0.000137899
ENSG00000230911	+	6.27254e-07	-	0.0591046	-	0.0466115	+	0.0989823	+	0.329337
ENSG00000150773	+	1.34995e-07	+	5.84342e-05	+	0.00101795	+	0.188073	-	1.44443e-09
ENSG00000150776	+	0.000224388	+	1.2361e-05	+	0.000185487	+	0.0965944	+	1.13241e-06
ENSG00000150779	+	8.54066e-05	+	2.32745e-05	+	0.0112927	+	0.0819589	+	0.204097
ENSG00000204370	+	0.000760934	+	0.000120871	+	0.000129454	+	0.639423	+	0.294039
ENSG00000255292	+	0.0287221	+	3.45404e-07	+	7.29861e-06	+	0.11626	+	0.139715
ENSG00000150782	+	2.82484e-08	+	0.000109507	+	0.0361115	+	0.00839735	+	0.51692
ENSG00000150783	+	0.206647	+	0.00309213	+	6.57046e-06	+	0.0893311	+	0.469969
ENSG00000197580	-	0.427255	-	0.157418	-	0.260521	-	0.0817052	+	0.0162979
ENSG00000214264	+	0.0289639	-	0.140976	+	0.0881963	+	0.200852	+	0.0491922
ENSG00000150787	+	0.00342566	+	3.03353e-09	+	0.0141337	+	7.20009e-06	+	6.11456e-05
ENSG00000243250	-	8.59568e-05	+	0.559829	+	0.673395	-	0.0250792	+	0.709183
ENSG00000188771	-	0.0098041	+	0.0102043	-	0.23268	-	5.32277e-05	-	0.00147846
ENSG00000250303	-	0.0321106	-	1.6893e-08	+	1.33073e-06	-	0.0197608	+	2.57593e-06
ENSG00000247416	-	0.00839199	-	0.0198589	+	0.508609	+	0.114199	-	0.000615691
ENSG00000149294	-	0.04548	+	0.367304	-	0.225477	-	0.156804	-	0.0052685
ENSG00000227487	+	0.000186409	+	0.57957	+	0.0122095	+	0.54876	+	1.95375e-05
ENSG00000255129	+	2.01421e-05	-	0.0384028	+	0.245787	+	0.0684808	+	0.0297021
ENSG00000149292	+	0.00184187	+	0.00067097	+	4.28639e-07	+	0.000622238	-	0.00963421
ENSG00000170209	-	0.155239	+	0.0328901	+	0.0595631	-	2.48423e-08	-	3.14204e-08
ENSG00000149295	-	0.210445	+	0.00697061	-	0.0460412	-	0.673244	-	6.40111e-05
ENSG00000166682	+	1.01319e-06	+	0.0186605	+	2.97985e-06	+	0.00621455	+	0.0517988
ENSG00000256850	+	0.0424749	+	0.0444864	+	0.0336733	+	3.20177e-10	+	0.148738
ENSG00000086827	+	5.89923e-07	+	0.429426	+	0.184971	+	5.44442e-06	+	0.105896
ENSG00000256167	-	0.0093393	+	0.0670738	-	0.881636	+	0.036841	+	0.971797
ENSG00000048028	-	0.432568	+	0.033079	+	0.208314	+	0.917013	+	0.118065
ENSG00000255710	-	0.114131	-	0.000204442	-	0.924694	+	0.447987	+	0.136514
ENSG00000149305	+	0.00254548	+	5.23775e-06	+	0.00258208	+	3.35557e-05	-	0.71315
ENSG00000166736	+	0.00564325	+	0.106482	-	0.59705	+	0.14152	-	2.69663e-06
ENSG00000109906	+	0.222607	-	0.00492756	-	0.816347	-	0.939123	-	1.78903e-07
ENSG00000256947	+	0.00297449	+	0.0981484	+	0.0288657	+	0.00299162	-	0.00062849
ENSG00000166741	+	0.353632	+	0.399376	-	0.029	-	0.000116253	+	8.40871e-07
ENSG00000180425	+	0.046581	+	0.231192	+	0.0445766	-	0.326517	-	0.000474917
ENSG00000076053	-	4.30501e-06	-	0.544602	+	0.00375625	+	0.146123	-	0.538017
ENSG00000255663	-	0.436276	+	0.37871	+	0.308247	+	0.00808525	-	0.134484
ENSG00000076043	-	0.320248	+	0.390076	+	0.510849	+	0.00011849	-	0.478005
ENSG00000256533	+	0.144721	+	0.179137	+	0.00182007	+	0.00818111	+	0.00822803
ENSG00000095110	+	0.00938624	-	0.000766534	-	0.0832116	+	1.64813e-05	+	0.519042
ENSG00000137634	+	9.2502e-05	-	0.06408	-	0.000689171	+	0.00671249	+	0.194255
ENSG00000204361	-	0.044021	+	0.0112775	-	0.825563	-	0.647553	-	0.00178402
ENSG00000182985	-	1.26247e-06	-	0.132358	-	0.000207777	-	8.44166e-06	+	0.265065
ENSG00000256558	-	0.00193859	-	0.00062119	-	0.0337142	-	0.246002	-	0.254711
ENSG00000256972	+	2.44304e-05	+	0.0108644	+	2.534e-08	+	0.0151681	-	0.0350817
ENSG00000255580	+	0.376345	-	0.00613822	+	0.0159656	+	0.008879	+	0.0227772
ENSG00000256315	-	1.89665e-07	-	0.206033	+	0.039191	+	0.139273	-	0.987816
ENSG00000246100	+	1.14384e-05	+	0.264922	+	0.144084	-	3.54246e-08	-	0.0372677
ENSG00000137656	-	0.00646657	-	0.0334528	-	3.88627e-05	-	0.141057	-	0.00807003
ENSG00000226645	+	0.131424	+	3.16875e-10	+	0.790626	+	0.202917	-	0.0739024
ENSG00000231611	+	0.00302323	+	0.000256297	-	0.0189411	+	0.398049	-	0.0840598
ENSG00000109917	+	0.000251917	+	4.31521e-07	+	2.51759e-05	+	5.60476e-05	+	0.38601
ENSG00000235910	+	7.21635e-08	+	0.000686465	+	3.28043e-08	+	5.62773e-07	-	0.450635
ENSG00000160584	+	0.591581	+	0.151256	+	0.92093	+	0.371492	+	0.34189
ENSG00000231865	+	0.0374486	+	0.0143193	+	6.87836e-06	+	0.000125542	-	5.66717e-05
ENSG00000234268	+	0.122458	-	0.683993	+	2.93685e-07	+	1.00688e-05	-	0.858153
ENSG00000254851	-	0.477584	-	0.000685929	-	0.0268858	+	0.966302	+	2.99919e-06
ENSG00000168092	+	1.19917e-14	+	0.000358258	+	0.00188608	+	0.0812054	-	0.443144
ENSG00000149577	+	0.404458	+	0.00713041	-	0.300449	+	0.00270198	+	0.0130091
ENSG00000149591	+	0.561309	+	0.0819797	+	0.619939	+	0.000564428	+	0.00011615
ENSG00000160613	+	0.000897701	+	1.51456e-17	+	0.000185243	+	8.18399e-07	+	0.240564
ENSG00000167257	-	0.011176	+	9.40686e-10	-	0.40347	-	0.00113364	+	0.000661115
ENSG00000186318	-	0.000948967	+	0.0027258	-	0.00546572	-	0.13017	+	0.0111593
ENSG00000265969	-	0.000471885	-	0.630254	-	0.0112655	-	1.03609e-27	+	0.907607
ENSG00000110274	+	0.000228394	+	0.0462533	+	0.00596829	+	0.0162967	-	0.000443345
ENSG00000177103	+	0.000634641	+	0.215684	+	0.0373917	+	0.23035	+	0.0882319
ENSG00000251594	+	0.00699208	+	3.97027e-05	-	0.000946555	+	4.21969e-05	-	0.3497
ENSG00000137731	-	1.71015e-05	-	0.422728	+	0.902567	+	0.636797	-	0.000590585
ENSG00000255245	+	1.58658e-05	+	0.000129308	+	0.000830614	+	0.012974	-	0.807145
ENSG00000254528	+	0.000152067	+	0.00233955	+	0.000471049	+	0.00377959	+	0.0527819
ENSG00000137726	+	3.88238e-06	+	0.000203884	+	0.000316624	+	0.00993937	+	0.10496
ENSG00000110324	+	0.0806258	+	0.000329502	+	0.000667614	+	4.11266e-07	-	0.197846
ENSG00000177098	+	0.0598402	+	1.03402e-06	+	0.040218	+	0.0423327	-	0.091794
ENSG00000149575	+	0.0179898	+	2.44873e-06	+	4.16662e-05	+	0.000653272	-	0.14723
ENSG00000160593	+	0.252016	+	0.348673	+	0.0398358	+	0.126997	+	0.420421
ENSG00000160588	-	0.00138691	+	0.530049	-	0.127855	+	0.0141614	+	5.2557e-10
ENSG00000149573	+	0.00260502	+	0.00476732	+	0.817968	+	0.000357437	-	0.0581147
ENSG00000110344	+	0.00026653	+	0.0031289	+	0.0019611	+	2.5848e-05	+	0.835211
ENSG00000254873	+	6.22417e-06	+	0.00471057	+	1.32695e-06	+	0.00218719	+	0.000618925
ENSG00000167283	+	4.46546e-06	+	0.00025666	+	0.00122951	+	0.000122272	+	2.51842e-08
ENSG00000255384	+	0.730447	+	2.75132e-05	+	0.19153	+	7.11482e-07	-	0.000186206
ENSG00000118058	+	0.000105829	+	4.80332e-07	+	0.00706035	+	1.64558e-05	+	5.96455e-05
ENSG00000255435	-	0.00609518	-	0.297617	-	0.00188115	-	2.71942e-06	+	0.000176824
ENSG00000172425	-	0.159379	+	0.53892	-	0.0282153	+	0.100173	-	0.000274654
ENSG00000149582	+	0.00544767	+	0.000827002	+	0.008356	+	5.40949e-10	+	3.11878e-05
ENSG00000118096	+	0.202246	+	0.109524	-	0.0716642	-	0.108717	+	0.44033
ENSG00000243431	+	3.9647e-07	+	0.147981	+	0.201163	+	0.000223829	-	0.732025
ENSG00000095139	+	0.000690863	+	0.0243938	+	0.000210979	+	0.00712347	-	8.20888e-05
ENSG00000019144	+	1.33683e-06	+	0.00982355	-	0.969437	+	0.294662	-	0.0626664
ENSG00000255176	+	0.000125755	+	0.0116939	+	7.82414e-05	+	0.0609285	-	9.54854e-12
ENSG00000118094	+	0.000245187	+	0.000174244	-	0.385247	+	0.291656	-	0.236098
ENSG00000255422	+	0.897437	-	0.174174	-	0.911481	+	0.271831	-	0.0786956
ENSG00000110367	+	0.00377587	+	0.106535	+	0.57458	+	0.00207334	-	0.198159
ENSG00000160683	+	1.63319e-05	+	0.000880085	+	0.000244542	+	0.00329253	+	0.217289
ENSG00000186174	+	0.00042822	+	0.00104709	+	3.25262e-05	+	0.0271588	+	0.0112253
ENSG00000255121	+	0.0401235	+	0.000351877	+	0.925143	+	0.185685	+	0.193099
ENSG00000186166	+	0.852076	+	0.937467	+	0.58461	+	9.22009e-08	-	0.33798
ENSG00000240970	+	0.264347	-	0.019278	+	0.088882	+	0.0284581	-	0.0880437
ENSG00000254428	+	0.0300652	+	0.468004	-	0.00870664	+	0.000629071	-	0.162979
ENSG00000254909	+	0.00833103	-	0.0984206	+	0.941896	+	0.000102343	+	0.731256
ENSG00000118181	+	0.0230612	+	0.00020534	+	0.00740084	-	0.318837	+	8.91969e-05
ENSG00000196655	+	7.26914e-15	+	0.0107253	+	0.003088	+	0.0276468	+	2.62583e-05
ENSG00000266398	+	1.17825e-10	+	5.74283e-06	+	0.000313142	+	9.99506e-08	+	1.54753e-06
ENSG00000137700	-	0.00127021	-	3.21715e-07	-	0.00999468	-	0.00493901	+	0.00578835
ENSG00000255114	+	0.00237626	+	0.0164082	+	0.661002	+	0.254514	+	1.36584e-09
ENSG00000149428	+	0.000216622	+	0.000734438	+	0.000234237	+	0.00315415	+	5.62226e-14
ENSG00000160695	+	0.00264208	+	0.00300635	+	0.000348853	+	0.0010581	+	0.155899
ENSG00000256269	+	0.945691	+	3.13163e-08	+	0.785161	+	0.0200899	+	0.0797851
ENSG00000188486	-	0.900902	+	0.276778	-	0.0225115	+	0.355468	-	0.0115926
ENSG00000172269	-	0.1122	+	3.0799e-05	+	1.39652e-05	+	0.00052498	-	0.00438416
ENSG00000172375	+	6.66548e-07	+	6.69512e-05	-	0.909045	+	0.120177	+	0.249059
ENSG00000172273	+	0.000374809	-	0.619134	+	0.283283	-	0.924276	-	0.253647
ENSG00000172350	+	0.000246021	+	1.49854e-13	+	0.120364	+	8.06208e-06	-	0.0755822
ENSG00000160703	-	0.977595	+	0.561715	+	0.402898	-	0.370104	+	0.625341
ENSG00000110395	+	0.000355385	+	0.11262	+	0.0312422	+	1.51783e-11	+	0.372788
ENSG00000076706	-	0.25124	+	0.000755932	-	0.857318	+	0.446094	-	0.315053
ENSG00000173456	-	0.000580965	-	0.0267585	-	0.0159815	+	0.843198	-	4.14026e-07
ENSG00000245385	-	0.00141844	+	0.458002	+	0.15284	+	3.32799e-05	-	0.332213
ENSG00000223953	+	2.63777e-06	+	0.000481779	+	0.014659	+	6.38664e-05	+	0.321593
ENSG00000235718	+	2.64361e-06	+	0.000502827	+	0.0146166	+	6.48714e-05	+	0.31857
ENSG00000259159	+	2.6443e-06	+	0.000481834	+	0.0146931	+	6.40478e-05	+	0.321742
ENSG00000036672	-	0.120801	-	1.12114e-06	-	2.45962e-05	-	9.16724e-07	+	0.999528
ENSG00000245248	-	0.664634	+	0.461113	-	0.071872	+	0.00379649	-	0.000168218
ENSG00000254590	+	9.06277e-05	+	0.572774	+	0.720814	+	0.528931	-	0.720987
ENSG00000154096	+	0.000145724	+	5.23815e-10	+	0.000128337	+	0.00185549	+	0.727467
ENSG00000263873	+	0.000124923	+	1.31658e-09	+	4.17861e-06	+	0.005195	-	0.925286
ENSG00000254561	+	1.43035e-10	+	0.0183926	-	0.611239	+	5.62991e-07	-	0.162145
ENSG00000110400	+	2.5023e-10	+	0.0301196	-	0.89003	-	0.117866	+	9.85677e-06
ENSG00000184232	+	0.000148149	+	0.0853	+	0.000165106	+	0.967923	-	0.471379
ENSG00000181264	+	9.20941e-05	+	1.73454e-05	+	0.022526	+	0.000404536	+	0.00135125
ENSG00000196914	+	0.845644	+	0.00020898	+	0.000236683	+	0.0620925	-	0.634486
ENSG00000269601	-	0.00668181	+	0.00240923	-	0.560138	+	0.560726	-	0.419977
ENSG00000149403	+	3.68405e-05	+	0.0195781	+	2.46852e-07	+	0.000663086	-	0.0016147
ENSG00000250493	+	0.0150573	+	5.45805e-05	+	4.67616e-08	+	0.000118091	-	0.000557711
ENSG00000154114	+	0.000582014	+	0.711091	-	0.919326	+	0.358414	+	2.18237e-09
ENSG00000109927	+	0.00693866	+	0.0406651	+	0.00115729	+	0.295565	-	0.00133787
ENSG00000109929	+	1.56449e-06	+	6.70478e-07	+	0.000142161	+	0.112908	-	0.010947
ENSG00000232460	-	0.485895	-	0.700031	-	0.890155	+	0.00592629	-	1.69016e-08
ENSG00000246790	+	0.0499909	-	0.772964	-	0.00548696	+	0.00239229	-	0.0557749
ENSG00000137642	+	0.0927345	+	7.3696e-07	-	0.0231569	-	0.00175523	+	0.202324
ENSG00000255248	-	0.00886239	-	0.154742	+	0.378783	+	0.000737494	+	0.149244
ENSG00000207971	+	0.0180595	+	0.00125441	+	0.0025317	+	0.454312	+	1.75493e-05
ENSG00000259571	+	1.18326e-09	+	0.0281782	+	0.298106	+	1.25452e-07	+	9.85638e-06
ENSG00000255090	+	0.00746023	+	0.00523874	+	0.0572083	+	0.0102994	+	0.000251398
ENSG00000154127	+	0.00987938	+	0.00161534	+	0.00207387	+	0.0193833	+	0.0610173
ENSG00000109944	+	0.477595	+	0.0384299	+	0.00476014	+	0.000573353	+	0.163059
ENSG00000254944	+	0.00240956	+	0.907684	+	0.00199355	+	0.00589179	+	2.38554e-07
ENSG00000109971	+	0.000163617	+	7.81002e-05	+	1.3674e-05	+	9.12442e-05	+	0.145363
ENSG00000200879	+	0.000129034	-	0.295075	-	0.000814352	+	0.0278273	+	0.962685
ENSG00000207118	+	0.857703	+	0.929729	-	7.38086e-06	+	0.00258823	+	0.523654
ENSG00000202252	+	0.0178412	-	0.659378	-	0.00343553	+	3.42304e-08	-	0.0904477
ENSG00000166250	+	0.00030684	-	0.00221819	-	0.580949	-	0.00184058	+	0.125236
ENSG00000254667	-	0.405744	-	0.026027	-	0.0087553	+	0.394232	-	0.465254
ENSG00000023171	+	0.000601318	+	3.55437e-07	+	0.0137484	+	3.60216e-12	-	0.123757
ENSG00000254449	+	0.0363505	+	1.04843e-06	+	0.00441922	+	0.579248	+	4.54098e-05
ENSG00000166257	+	0.711074	+	0.336077	+	0.19495	+	0.650802	+	0.203416
ENSG00000166261	-	0.0142747	+	0.279583	+	4.75954e-07	+	4.52707e-10	-	0.516079
ENSG00000110002	-	0.912468	+	0.533846	+	0.23236	+	0.0163553	+	0.0486152
ENSG00000154144	+	5.13071e-08	+	0.000160726	+	0.00414735	+	1.08888e-09	-	0.00798529
ENSG00000110013	+	0.000531297	+	8.05659e-09	+	0.0102748	+	0.00215222	-	0.00210152
ENSG00000200278	+	0.282057	+	0.00797699	+	0.303717	-	0.986495	+	0.00214618
ENSG00000064199	+	0.59817	+	0.0520913	+	0.00461309	+	0.000145665	+	0.0459241
ENSG00000154146	+	0.031361	+	0.0821359	+	0.0130564	+	0.118927	-	0.509413
ENSG00000255045	+	0.116529	+	0.0757347	-	0.861247	+	0.0686177	-	0.257915
ENSG00000019102	-	0.206125	-	2.36261e-06	-	0.00630854	-	6.99476e-09	+	0.00091829
ENSG00000149564	-	0.71969	+	0.0102701	+	0.0481688	-	0.740418	-	0.128531
ENSG00000250073	+	0.0384386	+	0.000933401	+	0.0433452	+	0.0860313	-	0.0218549
ENSG00000120458	+	5.68365e-05	+	0.0217672	+	0.0160989	+	0.0101059	+	1.68011e-08
ENSG00000254509	+	0.000148118	+	0.00601768	-	0.000615153	+	0.001677	+	0.2736
ENSG00000245498	+	0.00233193	+	0.0372678	+	1.06314e-05	+	5.62773e-07	-	0.524727
ENSG00000254941	+	6.84717e-07	+	0.149451	+	4.25614e-05	+	0.00224828	+	0.000289179
ENSG00000154134	+	0.203881	+	0.00188691	+	0.03932	+	0.00100534	+	0.51224
ENSG00000154133	+	0.141235	+	0.137772	+	0.000174601	+	0.000969173	-	0.115234
ENSG00000165478	+	0.108106	+	0.00334514	+	0.000325471	+	0.0013145	+	0.387814
ENSG00000221932	+	0.0699992	+	0.00117064	+	0.000637201	+	0.000229029	+	0.147899
ENSG00000149548	-	0.0121289	+	0.000178484	+	0.00176321	+	0.0897166	-	0.623684
ENSG00000134955	+	3.08503e-10	+	3.89795e-05	+	5.33598e-05	+	6.31292e-08	-	0.362284
ENSG00000203306	+	0.0132117	+	0.0229783	+	2.43942e-06	+	2.78132e-05	-	0.0285345
ENSG00000150433	+	0.000172365	+	0.00529557	+	1.65347e-06	+	0.000375364	-	2.44382e-06
ENSG00000165495	+	6.01539e-07	+	0.0429195	+	0.213646	+	8.03278e-06	-	0.0845391
ENSG00000259290	-	0.863998	-	0.0818977	-	0.585176	-	2.21909e-06	-	0.361509
ENSG00000254932	-	0.354736	-	0.145139	+	0.229778	+	0.480745	-	4.91745e-06
ENSG00000149557	-	1.01006e-07	+	0.599626	-	0.0161156	-	0.0110391	-	0.000939242
ENSG00000255537	+	3.04923e-05	-	0.683864	+	0.796938	+	0.97097	-	1.5079e-11
ENSG00000149547	-	0.0015873	-	0.559066	+	0.00279807	-	0.0513288	+	0.00418441
ENSG00000134910	-	0.129132	+	0.000858863	+	0.389632	+	6.72984e-06	-	0.879531
ENSG00000149554	-	0.485683	+	0.63146	-	0.583255	-	0.272564	+	0.00174525
ENSG00000171053	+	0.283209	-	3.79436e-06	+	0.251035	+	0.0416035	-	0.000363162
ENSG00000196844	-	0.0548456	+	0.103547	-	0.0747952	+	0.595521	-	8.18197e-05
ENSG00000236027	+	0.00125245	+	2.90053e-07	+	0.014826	+	0.0444241	+	5.61197e-06
ENSG00000237353	-	0.806697	-	0.000199517	+	0.00971421	-	2.33346e-11	-	8.91268e-06
ENSG00000260209	+	0.793565	+	0.0169772	+	0.512061	-	0.00110203	+	0.0420173
ENSG00000198331	+	4.56572e-07	+	3.17866e-07	+	0.00225848	+	0.000152551	+	0.116863
ENSG00000110060	+	0.396092	+	0.00238989	+	0.0130286	+	0.981053	-	0.00896705
ENSG00000255027	-	0.172842	+	0.0523269	+	3.20529e-05	+	8.23182e-09	+	0.824787
ENSG00000109832	+	3.36643e-05	+	0.002785	+	0.0147696	+	1.62302e-05	+	5.9735e-08
ENSG00000263906	+	0.0515159	+	0.0091558	+	0.269658	+	0.000181909	-	0.629197
ENSG00000254967	+	0.245998	+	0.626339	-	0.000382262	+	0.28404	-	0.326447
ENSG00000064309	+	0.0394342	+	0.0479191	+	6.05279e-06	+	0.00733817	-	0.043571
ENSG00000264299	-	0.00254203	-	0.890141	-	0.582457	-	0.0192757	+	0.121497
ENSG00000165526	+	0.208366	+	0.00132888	+	6.27992e-09	+	6.83228e-08	+	0.910305
ENSG00000197798	-	0.267179	-	1.35302e-08	+	0.589049	+	0.783633	-	0.190255
ENSG00000182934	+	4.37515e-07	-	7.3593e-10	+	0.00232051	+	0.00452674	+	0.00322534
ENSG00000110074	+	2.54784e-10	+	0.00386807	+	0.000869826	+	1.08765e-05	+	4.10506e-07
ENSG00000150455	+	0.995639	+	1.07841e-11	+	0.00499581	+	0.0790794	+	1.71422e-07
ENSG00000254905	-	1.62453e-06	-	0.860406	-	0.0176125	+	0.0036787	-	0.239924
ENSG00000255062	-	0.127436	-	7.03882e-05	+	0.000862278	-	5.42649e-05	+	4.18359e-05
ENSG00000110063	+	6.70519e-05	+	0.445713	-	0.162198	+	5.30994e-06	+	0.326395
ENSG00000110080	+	0.30992	+	0.0884435	-	0.0752503	+	0.518053	+	0.0133786
ENSG00000149571	+	0.0235306	-	0.00203492	+	1.14929e-05	+	0.300361	+	0.00244228
ENSG00000254607	-	0.0109178	+	0.590137	+	0.417064	+	0.000748142	+	1.83591e-05
ENSG00000254938	+	0.0234441	-	5.22611e-08	+	0.186536	+	0.0143692	+	0.072206
ENSG00000254960	+	0.000334102	+	0.0230331	+	0.00370856	+	1.21771e-06	-	0.187675
ENSG00000255317	+	6.6259e-07	+	0.0953349	+	0.176553	+	0.000120378	+	0.410942
ENSG00000218109	+	2.99114e-05	+	0.138145	+	1.37338e-13	+	0.539356	-	1.24438e-13
ENSG00000255087	+	0.0321064	+	0.807763	+	0.00725922	+	0.431685	+	0.0345336
ENSG00000254612	+	0.00037473	+	0.433234	+	1.48139e-05	+	0.000158335	+	0.0601203
ENSG00000134954	+	0.157904	+	0.00467012	+	1.72757e-08	+	0.0835238	-	0.000758214
ENSG00000151702	+	0.000278842	+	3.67244e-11	+	0.00597874	+	1.97482e-08	+	1.87839e-08
ENSG00000151704	-	8.59713e-05	-	0.618891	+	0.955517	-	5.68172e-11	-	0.00203607
ENSG00000120457	+	0.000722405	+	0.0408835	+	0.000103994	+	0.00315065	-	0.0333474
ENSG00000174370	+	0.000164443	+	0.00183346	+	0.000135211	+	0.646972	-	6.61025e-05
ENSG00000120471	-	0.000292787	-	0.0634759	+	0.911574	+	0.671911	-	5.19247e-07
ENSG00000134909	+	0.0381093	+	6.47556e-06	+	3.09077e-08	+	5.00826e-06	-	0.119382
ENSG00000151715	+	0.0260921	+	0.0360831	+	0.00946633	-	0.0529079	-	0.427041
ENSG00000170322	+	0.023645	+	0.0273785	-	0.13718	-	0.0394106	-	1.97858e-05
ENSG00000170325	+	0.332202	+	0.997025	+	0.246863	+	0.000285963	-	0.82781
ENSG00000084234	+	0.000916307	+	2.72057e-09	+	0.00515525	+	6.57374e-05	+	0.0420173
ENSG00000149418	-	0.0185881	-	0.000478374	-	4.24034e-06	-	0.00128796	-	0.21377
ENSG00000196323	+	1.07157e-05	-	0.260643	+	0.248038	+	0.384705	-	0.013898
ENSG00000255358	+	3.57442e-06	+	5.02609e-08	+	0.747635	+	0.197667	+	0.51794
ENSG00000255220	+	2.4064e-05	+	0.012354	+	0.0116672	+	2.66914e-07	-	0.957574
ENSG00000175773	-	0.743461	+	0.00981161	+	0.66493	+	0.159171	+	1.94459e-05
ENSG00000134917	+	0.00136883	+	1.07744e-09	+	0.182673	+	0.289881	+	0.00873627
ENSG00000166106	+	4.62683e-07	+	1.7675e-05	+	3.4751e-05	+	6.96964e-07	+	0.964826
ENSG00000254842	+	0.416885	-	0.000151948	+	0.166818	-	0.555443	-	0.250272
ENSG00000255455	+	0.000150136	+	0.115464	+	0.00126157	+	0.921999	+	0.266311
ENSG00000120451	+	0.802657	-	0.549722	-	0.555783	-	0.928446	+	0.00203083
ENSG00000182667	+	0.0132788	+	0.000151098	+	0.1556	+	0.967731	-	0.13034
ENSG00000237654	+	1.80478e-07	+	0.0501707	+	0.00454077	+	9.49785e-09	-	0.0257276
ENSG00000255953	+	0.000258838	+	0.0323644	+	0.198323	+	2.3919e-07	+	4.16671e-06
ENSG00000224795	+	2.60629e-08	+	0.000340531	+	0.710823	+	1.74372e-06	+	6.88939e-09
ENSG00000224700	-	0.308874	+	0.411315	-	0.382302	+	0.302673	+	0.0558652
ENSG00000183715	+	0.00180955	+	1.11298e-07	+	5.34911e-08	+	2.60835e-07	+	1.75988e-07
ENSG00000255371	-	0.0167285	-	7.27978e-06	-	0.0619183	-	0.514408	-	0.00195552
ENSG00000254896	-	0.128552	+	4.47038e-05	+	0.0934256	+	0.00337943	+	0.465994
ENSG00000238693	-	0.429559	+	3.72327e-05	+	0.0591577	+	0.0325368	-	0.00444545
ENSG00000238504	-	0.000604135	-	0.111983	+	0.475609	+	0.71599	-	0.993816
ENSG00000264919	-	3.18797e-05	-	9.5702e-05	-	0.203896	-	0.623379	-	0.298705
ENSG00000254918	-	0.000331165	+	0.14127	+	0.160896	-	0.0131229	-	0.047046
ENSG00000080854	+	0.876727	+	7.74034e-07	+	0.000440439	-	0.200257	-	0.439683
ENSG00000204241	+	0.871572	+	0.00584921	+	0.00171789	+	0.735532	-	0.0672943
ENSG00000166086	+	0.000138015	+	0.218662	+	0.668343	+	6.47895e-07	+	9.05245e-08
ENSG00000254481	+	7.65462e-07	+	0.000103826	+	0.110011	+	7.51016e-06	+	0.130033
ENSG00000151503	+	0.0494029	+	0.97724	+	0.183986	+	3.2756e-06	-	6.40085e-07
ENSG00000151502	+	0.325239	-	0.226707	-	0.312604	+	7.57027e-07	+	0.367436
ENSG00000151500	+	2.91753e-08	+	4.37273e-05	+	4.73245e-07	+	0.000412495	+	0.000192436
ENSG00000151498	+	0.00298111	+	0.0826939	+	0.00182856	+	6.2586e-05	+	4.68776e-08
ENSG00000166105	+	0.00947808	+	0.341644	+	0.000882144	+	5.43845e-06	-	0.281942
ENSG00000149328	-	0.0392934	+	0.0380937	+	2.71086e-07	-	0.118303	-	3.50775e-05
ENSG00000109956	+	4.8983e-07	+	7.19397e-06	+	0.000232651	-	0.0801912	+	0.000455227
ENSG00000255545	+	0.00718716	+	0.0158891	+	0.468096	+	0.185569	-	0.185222
ENSG00000251226	+	2.25998e-06	+	0.310104	-	0.043948	-	0.0707164	+	0.0145717
ENSG00000264462	+	0.566866	+	3.38329e-07	+	0.027495	+	0.000795507	+	0.201615
ENSG00000264063	-	0.0602064	+	0.000330497	+	0.00881846	+	0.00301676	+	0.362979
ENSG00000188681	+	2.45286e-06	+	0.150474	+	0.000387778	+	0.000294911	+	0.532107
ENSG00000239179	+	0.0284282	+	0.241465	-	0.272894	+	0.0755766	+	1.84359e-10
ENSG00000239107	+	0.228981	+	0.201654	+	0.19278	+	0.662217	+	0.0326582
ENSG00000236557	+	0.607112	+	0.9719	+	0.00499516	+	0.758187	+	0.251634
ENSG00000166157	+	0.00206981	+	5.02864e-08	+	0.0771408	+	0.000234139	+	0.113068
ENSG00000187172	+	0.000365174	+	0.000111766	+	8.70317e-05	+	2.23453e-05	+	0.987393
ENSG00000168122	-	0.682432	-	0.303384	-	0.27959	-	0.848944	+	3.73503e-08
ENSG00000175302	-	0.000531777	-	0.0256161	-	0.288276	-	0.0240262	-	0.0086296
ENSG00000229231	+	0.848786	-	0.00541324	+	8.91002e-06	+	0.968826	+	1.02059e-13
ENSG00000228314	+	0.926607	-	0.00871856	+	0.645632	-	0.000294693	+	0.0077452
ENSG00000230965	+	0.139136	+	0.0321507	+	0.00858719	-	0.0957071	+	0.0249613
ENSG00000215559	-	0.655589	-	0.00361344	+	0.049559	-	0.000122856	+	0.0889873
ENSG00000203616	+	0.56351	+	0.138996	+	0.233939	-	0.0153668	+	0.103557
ENSG00000224905	-	0.148917	+	0.120765	+	0.0136193	-	0.839508	+	0.847889
ENSG00000188992	+	9.12917e-16	+	0.0141513	+	0.00204285	+	0.0721149	-	0.459456
ENSG00000240755	+	0.522246	+	7.27756e-06	+	0.092507	+	0.0184778	+	0.616716
ENSG00000185272	+	8.6069e-05	+	0.00298444	+	0.00116875	+	0.00208743	+	0.000389045
ENSG00000155304	+	0.00110171	+	7.27585e-05	+	1.59823e-06	+	0.0965595	+	0.359098
ENSG00000155307	+	0.0154603	+	6.58273e-09	+	0.07349	+	0.00585665	+	0.106666
ENSG00000226751	+	0.626728	+	0.305017	-	0.916859	+	0.0615847	+	0.000159723
ENSG00000235609	-	1.58752e-06	-	2.70792e-05	-	0.116182	-	0.0261664	+	0.959159
ENSG00000180530	+	0.0479406	+	0.0694771	+	0.00203875	+	0.000104734	-	0.553725
ENSG00000229047	+	0.502452	+	0.0798908	+	0.00834233	+	0.295563	+	0.00865523
ENSG00000231201	+	0.810614	-	0.122198	+	2.29538e-08	+	0.00554581	+	0.012198
ENSG00000256895	+	0.0290264	-	0.718554	+	0.57282	+	0.0151765	+	0.482874
ENSG00000229425	-	0.102388	+	0.203198	+	0.273095	+	0.129954	+	0.55056
ENSG00000155313	+	0.677104	+	0.0105792	+	0.00060624	+	0.099006	-	0.247372
ENSG00000215386	+	0.207973	-	0.668731	+	0.42487	+	0.0184671	+	8.01546e-07
ENSG00000214976	-	0.118692	-	5.45806e-09	-	0.104658	-	0.0132947	+	0.42279
ENSG00000228798	+	0.169899	+	0.000218475	+	0.422747	+	0.000100977	+	0.138565
ENSG00000154639	+	0.627491	+	0.0695205	+	0.0152215	+	0.0016572	-	0.00109094
ENSG00000154640	+	0.720632	-	0.348755	+	0.0254038	+	0.00012932	-	0.209379
ENSG00000240770	+	7.81338e-07	+	0.00100656	-	0.10004	+	3.226e-10	+	0.032238
ENSG00000154642	+	0.0233199	+	0.00288962	-	0.887033	+	3.52297e-07	+	0.0477638
ENSG00000244676	+	0.00232499	+	0.0268772	-	0.237746	+	0.571974	+	0.0173935
ENSG00000154645	-	0.712309	-	0.00938362	-	0.000234607	+	0.0104444	+	0.917562
ENSG00000198618	+	2.68289e-06	+	7.1494e-07	+	9.39568e-05	+	5.19679e-07	+	8.30866e-05
ENSG00000224924	+	0.407563	+	0.00376252	+	0.388957	+	8.45758e-08	-	0.0030423
ENSG00000154654	+	0.577427	-	0.557658	+	0.392111	-	0.645279	+	0.227155
ENSG00000226771	+	9.58697e-06	-	0.185048	+	0.16569	+	1.58125e-05	+	0.252654
ENSG00000237484	+	0.00731027	-	0.265276	+	0.00133363	+	8.55695e-05	+	0.108563
ENSG00000213885	-	0.300915	+	0.00071874	-	0.00606052	+	0.242191	-	7.1633e-16
ENSG00000185433	-	0.312558	-	3.0568e-06	+	0.0561231	+	0.841561	-	2.50486e-05
ENSG00000229962	-	0.0967218	-	0.632438	-	0.0711153	-	0.612401	-	0.0240822
ENSG00000234883	-	0.0438276	-	0.00159002	-	0.133728	-	1.5302e-10	+	0.000452203
ENSG00000260583	-	0.826029	+	0.798872	-	0.165879	-	0.256333	+	0.00098707
ENSG00000154719	+	0.0198302	+	0.48837	+	0.585165	+	6.62751e-08	-	0.29705
ENSG00000154721	+	0.00214405	+	0.000127922	+	2.68422e-05	+	1.25347e-06	+	0.0147041
ENSG00000154723	+	0.000751825	+	0.0616001	+	0.00280066	+	0.00931858	+	0.77719
ENSG00000154727	-	0.191531	+	0.241494	+	0.0999898	+	0.0930157	+	0.000233211
ENSG00000142192	+	0.000405874	+	2.80027e-09	+	3.66132e-12	+	0.000497644	+	3.04061e-09
ENSG00000233783	+	0.00432159	+	0.00521503	+	2.58426e-06	+	0.00992469	-	0.000949592
ENSG00000224541	+	1.27818e-09	+	0.5225	+	0.0141062	+	0.339109	+	0.326488
ENSG00000232692	+	0.0187382	-	0.361892	-	0.000363058	-	0.771159	-	0.0339103
ENSG00000197934	+	0.771913	+	0.0589684	+	0.000154525	-	0.165557	-	0.000389543
ENSG00000166265	+	0.436918	+	0.0117091	+	0.281757	+	0.0812772	+	2.16241e-16
ENSG00000154734	+	0.102487	+	0.00968047	+	0.261465	+	0.000739595	-	0.00689135
ENSG00000154736	-	0.0461952	+	7.99848e-05	-	1.16036e-05	+	0.00223923	-	0.0607086
ENSG00000236532	+	0.000262819	+	0.0971239	+	0.430119	+	3.3042e-07	-	0.193736
ENSG00000232855	-	0.267209	+	0.000852886	-	0.0629634	+	1.93376e-05	-	4.02684e-07
ENSG00000156239	-	0.0358652	-	5.00252e-05	-	0.347258	+	0.225037	+	0.19882
ENSG00000198862	+	1.02749e-05	+	0.000317152	+	0.00629393	+	0.0985916	+	0.00835041
ENSG00000156253	+	0.0742452	+	4.66617e-05	+	0.0179331	+	0.00162185	-	0.403055
ENSG00000156256	+	2.75204e-06	+	0.0557275	+	0.000680086	+	0.693078	+	0.178282
ENSG00000156261	+	0.000579937	+	6.50806e-10	+	4.70281e-08	+	0.00336674	+	0.00165485
ENSG00000231125	+	0.0115833	-	0.725186	+	3.83128e-07	+	0.170654	+	0.000131561
ENSG00000156265	+	0.141701	+	0.0749767	+	0.0175542	+	0.735683	-	0.000205811
ENSG00000156273	+	8.2451e-05	-	0.841603	+	0.0327646	+	0.000154661	+	0.0662049
ENSG00000248476	+	0.0167285	+	1.22445e-06	+	0.168031	+	0.0476807	-	0.0413962
ENSG00000171189	+	0.20602	+	6.94457e-15	+	0.00834151	+	0.00563794	+	0.950137
ENSG00000183653	-	0.676935	-	0.182513	+	0.574607	-	1.45805e-10	-	0.00017895
ENSG00000174680	-	0.000242521	-	0.000305807	-	0.059378	-	0.993209	-	0.466781
ENSG00000156299	+	0.017206	+	0.435877	+	0.0751538	+	5.77116e-05	+	0.982878
ENSG00000230870	+	0.65862	+	0.000129308	+	0.0617467	+	2.21497e-06	-	0.233069
ENSG00000234509	+	0.00434047	+	3.09355e-05	-	0.3978	+	0.0192572	-	0.0216807
ENSG00000142168	+	0.000538862	+	0.0106327	+	1.32171e-07	+	0.000784927	+	2.89242e-05
ENSG00000156304	+	0.450376	+	0.00316209	-	0.881117	+	0.556096	+	0.000347944
ENSG00000142149	+	0.000378824	+	0.012354	+	7.9264e-05	+	1.50412e-10	+	1.87923e-11
ENSG00000159055	+	0.0552521	-	0.917247	+	0.0124786	-	0.940139	+	0.000377111
ENSG00000170262	-	0.000259899	-	0.159973	-	0.00524483	-	0.000125082	-	0.332005
ENSG00000142207	-	0.263718	-	0.399026	-	0.0384484	-	0.000302894	+	0.00242817
ENSG00000256073	-	0.0217536	-	0.921145	-	0.0719714	-	8.89227e-11	-	0.00231935
ENSG00000166979	+	0.0223105	-	0.475015	+	0.0128741	-	0.349353	-	0.000219147
ENSG00000229007	+	0.108023	+	0.936624	+	0.444398	+	0.00383456	+	0.758371
ENSG00000186842	+	0.00864272	+	0.00329909	+	0.385227	-	3.52269e-06	-	0.934426
ENSG00000242220	+	0.724957	+	0.187864	-	0.689388	-	0.0147133	-	1.37228e-05
ENSG00000265590	+	0.0335405	+	0.000386578	+	0.000232675	+	0.0101364	+	0.360603
ENSG00000159079	+	4.5834e-13	+	0.000248724	+	0.00335796	+	0.0030606	+	0.00310946
ENSG00000159082	+	6.84717e-07	+	5.62369e-25	+	2.27867e-07	+	7.14154e-10	-	0.0115204
ENSG00000238197	+	1.30841e-07	-	0.766132	-	0.537307	+	0.000108494	-	0.930264
ENSG00000159086	+	0.00796519	+	2.47298e-05	+	0.0196887	+	0.050121	-	0.321346
ENSG00000205930	+	1.7283e-05	+	1.23423e-10	+	2.64929e-07	+	3.63759e-05	-	0.686009
ENSG00000205929	+	1.21026e-06	+	0.0137571	+	0.00191085	+	7.24279e-05	+	0.549143
ENSG00000227757	+	0.780837	+	0.00115294	+	0.460343	+	0.459577	+	0.000744938
ENSG00000205927	-	0.406979	+	0.00150542	-	0.434869	+	1.44238e-08	+	0.00703328
ENSG00000184221	+	5.04225e-06	+	0.0188302	+	0.207528	+	1.7429e-06	+	0.0221121
ENSG00000159110	+	0.00736504	+	3.23852e-07	+	0.0566289	+	0.122032	+	2.31782e-06
ENSG00000249624	-	0.835075	-	0.664177	+	0.747023	-	0.131317	-	0.000627789
ENSG00000223799	+	2.01024e-05	+	0.00295795	+	0.223719	+	0.000685714	+	0.00109094
ENSG00000243646	+	0.629159	+	3.50547e-06	+	0.118844	+	0.894945	+	2.8368e-06
ENSG00000142166	+	0.389692	+	1.23305e-06	-	0.761913	+	0.00302915	+	0.00301732
ENSG00000159128	+	0.211386	+	0.0440017	+	0.168676	+	0.000688478	+	0.0365064
ENSG00000142188	+	0.145469	+	0.162548	-	0.000449285	-	0.0423684	+	0.00385144
ENSG00000177692	-	0.000544158	-	3.65404e-05	-	0.491937	-	5.6967e-06	-	0.0191086
ENSG00000159131	+	0.00236363	+	0.00530105	+	0.000121616	-	0.231064	+	0.000530925
ENSG00000159140	+	0.00659892	+	0.618491	+	5.87133e-09	+	0.0882705	+	0.388338
ENSG00000240368	+	0.00187643	+	4.02523e-06	+	0.0449624	+	1.99448e-06	-	0.619709
ENSG00000159147	+	1.31712e-05	-	0.997377	+	0.894022	+	0.540643	-	0.00218716
ENSG00000249209	+	2.96365e-05	+	2.24872e-08	+	7.65626e-06	+	6.57828e-08	+	0.0296269
ENSG00000205758	-	0.00694939	-	0.72434	-	0.915736	-	0.667312	+	0.0119066
ENSG00000205726	+	0.0916849	+	0.0447008	+	0.0434319	+	0.000642547	-	0.0199071
ENSG00000241837	+	3.93741e-05	+	2.18653e-05	+	2.26193e-06	+	0.0002252	+	0.066945
ENSG00000237945	+	1.4053e-05	+	0.000394043	+	0.00193399	+	0.0867579	+	3.94013e-05
ENSG00000243927	+	9.93256e-06	+	0.00101099	+	0.0212736	+	0.981616	-	0.0407462
ENSG00000198743	+	1.50821e-06	+	5.02559e-05	+	0.000486228	+	0.756872	-	6.10397e-05
ENSG00000214955	-	0.860249	+	0.113888	+	0.426275	+	0.266101	-	0.00271796
ENSG00000224598	+	0.958592	+	1.7152e-05	-	0.0702775	+	0.87697	+	0.243103
ENSG00000227456	+	1.01923e-09	+	0.00638739	+	0.043575	+	4.00851e-10	+	0.00450328
ENSG00000205670	-	0.00175793	-	1.50664e-06	+	0.0271971	+	0.0178782	+	0.228298
ENSG00000222018	-	0.296258	-	0.0437986	-	0.600392	-	0.0064878	+	1.59885e-06
ENSG00000243627	+	0.040316	+	5.90209e-05	+	9.56999e-05	+	0.580862	+	0.0431018
ENSG00000180509	-	0.000112253	-	0.00999067	-	0.354646	+	0.0146806	-	0.40485
ENSG00000159200	-	0.000611803	+	0.313887	+	0.680334	+	0.397074	-	0.0873677
ENSG00000159212	+	0.000161998	+	0.000548889	+	0.548432	+	0.02651	+	0.0012029
ENSG00000159216	+	0.035668	+	9.95793e-05	+	0.339	+	0.0605363	-	0.499322
ENSG00000185917	-	0.320579	+	0.671251	+	0.336717	-	0.112323	-	0.0112153
ENSG00000189089	-	0.0415893	+	0.105263	+	0.578755	-	0.51576	-	0.0720403
ENSG00000230212	-	1.70609e-08	-	1.86325e-06	+	0.314051	-	0.00259835	-	0.0443524
ENSG00000159228	-	4.45803e-05	-	0.120251	+	0.23864	-	3.6098e-07	-	0.000181209
ENSG00000233393	+	0.128461	+	0.273527	+	0.719184	+	0.0979006	-	1.02065e-06
ENSG00000226054	+	0.0119661	+	0.175891	+	4.8039e-05	-	0.0841441	-	0.166576
ENSG00000236830	+	0.0258096	+	0.0171264	-	0.679216	+	2.1532e-08	-	0.216969
ENSG00000214889	-	6.81597e-13	-	0.843104	-	5.0828e-06	-	0.0538629	-	2.73197e-05
ENSG00000159231	-	0.185198	-	0.0713672	+	0.422693	+	0.0286836	+	0.0943578
ENSG00000142197	+	0.0206736	+	0.166124	+	0.166927	+	0.0131467	-	0.337047
ENSG00000228149	+	0.341915	+	0.301656	+	2.70735e-05	+	1.60681e-09	-	0.00295339
ENSG00000159256	-	0.46552	-	0.00754175	-	0.181959	+	0.128957	+	0.172517
ENSG00000228107	+	1.95539e-05	+	0.0063822	+	0.0781141	+	0.102242	+	0.73396
ENSG00000159259	-	0.477595	+	0.000380559	+	6.72175e-05	+	2.46259e-06	-	0.140202
ENSG00000159263	+	0.299516	+	2.67261e-06	+	0.00035376	-	0.00312436	+	0.572107
ENSG00000159267	+	8.64159e-07	+	0.994995	-	0.125375	+	3.74512e-08	+	2.37623e-11
ENSG00000237646	+	0.00870059	+	0.695354	+	0.0683786	+	9.01899e-15	+	0.660665
ENSG00000185808	+	0.00597936	-	0.441194	+	0.91339	+	0.228982	+	0.00012534
ENSG00000182670	-	0.306375	-	0.67409	-	0.271535	-	0.00144438	-	0.000552231
ENSG00000228677	+	0.97548	+	0.0365893	+	0.669711	+	0.667585	+	0.920114
ENSG00000230366	-	0.00856608	-	3.3197e-07	-	0.822916	-	0.494643	-	3.76989e-05
ENSG00000242553	+	0.135317	-	0.0167489	-	3.08996e-09	+	0.164526	+	0.426073
ENSG00000157538	+	0.257785	+	0.025787	+	0.00160072	+	0.00722452	-	0.654088
ENSG00000157540	+	0.130893	+	0.0061398	+	0.000505412	+	0.0425949	+	0.257082
ENSG00000267937	+	0.0810125	+	7.74034e-07	+	0.00867473	+	0.00615084	-	6.98051e-05
ENSG00000157542	+	0.287968	+	0.0381403	+	0.0075039	+	0.000392517	-	0.0177864
ENSG00000157554	-	0.49145	+	0.0181637	+	0.314081	-	0.777932	-	1.42887e-09
ENSG00000157557	+	7.24774e-10	+	0.260113	+	0.134536	+	0.435859	-	0.277618
ENSG00000232837	+	1.84457e-08	+	0.239876	+	0.20377	-	3.39726e-07	-	1.49304e-06
ENSG00000235888	+	3.90133e-06	+	0.0302233	-	0.000305712	-	0.00790673	-	0.740568
ENSG00000237721	-	0.455407	-	0.198119	-	0.00526563	+	0.89033	-	0.154544
ENSG00000235701	-	0.852855	+	0.0259403	+	0.224271	-	7.87972e-07	-	0.14119
ENSG00000183527	+	0.000672045	+	0.00220829	+	6.12257e-06	+	2.05066e-05	+	0.0309717
ENSG00000185658	+	0.933856	+	0.0585614	-	0.0175009	-	0.388102	+	0.406783
ENSG00000232608	+	0.000474283	-	0.590955	+	0.00575127	-	0.112953	-	3.89985e-05
ENSG00000229623	-	0.394938	-	6.6883e-08	-	0.60776	+	1.49947e-08	+	0.952436
ENSG00000205581	-	0.430689	-	4.85518e-11	-	5.37075e-06	-	0.0624145	-	0.901615
ENSG00000182093	+	0.0154759	+	8.58879e-05	+	0.00636689	+	0.0989405	+	4.27891e-08
ENSG00000157578	+	0.000404155	-	0.000593535	+	0.00441073	+	0.00630603	+	0.472033
ENSG00000185437	+	0.0147125	+	0.00500659	+	7.26811e-05	+	0.0382495	-	0.0134356
ENSG00000235012	+	0.0417856	+	0.0168545	+	0.00518736	-	0.290889	-	0.590214
ENSG00000183778	+	0.000112791	+	0.000397826	+	4.62729e-09	+	0.226837	-	0.418453
ENSG00000184809	+	1.07579e-06	+	0.00382094	+	1.23373e-05	+	1.03627e-09	+	0.222722
ENSG00000183067	-	0.31422	+	0.00946448	-	0.411409	-	0.581527	-	4.87414e-07
ENSG00000183036	+	0.233084	+	0.000105338	+	0.206641	+	0.000432535	-	8.49727e-07
ENSG00000171587	-	3.65483e-06	+	0.21995	+	0.456394	+	0.00388297	-	0.129413
ENSG00000235123	-	0.000150813	+	0.62415	-	0.0110769	-	0.0410642	+	0.283285
ENSG00000207147	-	0.701771	+	0.618532	-	0.129199	-	0.266688	+	0.0805479
ENSG00000233756	+	0.019122	-	0.152024	+	0.00142825	+	0.420024	-	7.6393e-06
ENSG00000226496	+	0.016984	+	0.00212446	+	8.01627e-06	+	0.001719	+	1.38199e-05
ENSG00000182240	+	1.15098e-13	+	0.00269523	+	0.0100151	+	1.91346e-06	-	0.264896
ENSG00000225745	+	3.74959e-06	+	5.82094e-10	+	0.0238355	+	0.00658423	+	0.48287
ENSG00000183486	+	4.08699e-07	+	3.7239e-05	+	0.00026768	+	0.0742978	-	4.97824e-06
ENSG00000157601	+	0.993174	-	0.359082	-	0.042555	-	1.2365e-05	-	0.00014719
ENSG00000228318	+	0.443613	+	0.179163	+	0.109121	-	0.00737008	-	0.990059
ENSG00000141956	+	0.00196802	+	0.297641	+	0.000317792	-	0.523133	+	2.35446e-11
ENSG00000157617	+	0.167562	+	5.30071e-08	+	0.304228	+	6.14318e-08	+	0.00676199
ENSG00000215494	+	0.000685962	+	7.02466e-07	+	0.000125306	+	8.31461e-09	+	0.0250518
ENSG00000173276	-	0.0390128	-	3.56438e-05	+	0.0313725	+	0.0074293	+	0.0749202
ENSG00000177398	+	0.00134468	+	0.000703915	+	0.553929	-	0.0954287	+	4.78367e-09
ENSG00000184385	+	0.378138	+	0.000668225	+	3.2877e-09	+	0.000129706	+	0.353714
ENSG00000160179	+	0.600357	+	2.60489e-05	+	2.33995e-05	+	0.000792912	-	0.00114886
ENSG00000216197	+	0.318945	+	0.095754	+	0.00027773	+	0.001178	-	0.201858
ENSG00000160183	+	1.17078e-05	+	0.000451707	+	0.590044	+	0.00106993	+	0.367779
ENSG00000160188	-	0.00031006	-	0.747034	+	0.57071	-	7.81352e-10	-	0.232458
ENSG00000239930	+	0.00140431	-	0.217348	+	0.581171	-	0.0323447	+	4.67495e-13
ENSG00000160190	+	0.00277777	+	3.96678e-05	+	0.00247457	-	0.343822	-	0.835648
ENSG00000235772	-	0.595753	+	0.902979	+	0.130044	+	0.128555	+	5.76278e-05
ENSG00000160191	+	0.183403	+	0.193935	+	6.85558e-09	+	0.0090723	-	0.0895239
ENSG00000225731	+	0.000357261	+	0.269049	+	0.0657229	+	1.61242e-06	-	2.12819e-09
ENSG00000160193	+	0.00204131	+	0.00464208	+	0.00147482	+	0.0665523	+	0.0011544
ENSG00000160194	+	2.77592e-05	-	0.669841	+	0.00306022	+	0.880374	+	0.000618057
ENSG00000233056	+	0.00676881	+	6.5514e-05	+	0.00471589	+	0.985792	+	0.188932
ENSG00000160199	+	0.00260508	+	0.000167695	+	0.161402	+	0.0064878	+	0.00239417
ENSG00000160200	+	0.00739263	+	0.0649189	+	0.00993593	+	0.000145281	-	0.872092
ENSG00000160201	-	0.976665	-	1.19187e-06	+	0.0434894	-	0.784574	-	0.00224029
ENSG00000142178	+	1.19552e-05	-	4.73627e-12	+	0.241567	+	0.155395	-	0.0473693
ENSG00000188660	+	0.000577835	+	0.00262434	+	9.83557e-13	+	0.0745037	+	0.0687265
ENSG00000160207	+	0.00578292	+	0.216258	+	0.0202309	+	7.80299e-06	+	0.000424685
ENSG00000234289	+	0.0675449	-	0.243674	-	0.424533	-	0.843198	+	4.32355e-17
ENSG00000160208	+	0.000825949	+	0.00656212	+	9.59234e-05	+	0.00165161	+	1.05466e-07
ENSG00000160209	+	0.00209984	+	4.3675e-06	+	4.90524e-06	-	0.612168	-	0.0793119
ENSG00000241238	+	0.37486	+	1.16981e-16	+	0.0235925	-	0.0499071	-	0.125744
ENSG00000160213	-	0.323643	+	0.141359	-	0.190636	+	0.00201181	-	0.754395
ENSG00000160214	+	0.0613084	-	0.237321	-	0.12735	+	0.672092	+	0.00177335
ENSG00000215458	+	0.0140572	+	6.75493e-07	+	0.0138828	+	0.00110356	+	0.000174212
ENSG00000160216	+	0.288102	+	0.124444	+	0.0726256	+	0.951116	+	0.948183
ENSG00000160218	+	0.0459727	-	0.482262	+	0.11425	+	0.117698	-	0.00342214
ENSG00000213440	+	0.631941	+	0.250071	-	0.789407	+	6.39335e-08	-	7.45825e-12
ENSG00000241945	-	1.60753e-06	-	0.000454512	+	0.589583	-	0.000301295	-	3.42547e-06
ENSG00000248354	+	0.0500829	+	0.000652078	+	0.00110393	+	0.006743	+	0.26383
ENSG00000160221	+	0.10155	+	0.429211	+	0.0148897	+	2.40077e-05	+	0.00246155
ENSG00000225331	+	5.36249e-06	+	0.342768	-	0.00967766	+	0.308037	+	0.0037522
ENSG00000267913	-	0.0667065	-	0.178179	-	0.000271589	-	0.00266027	-	0.222412
ENSG00000160223	+	0.0047759	+	0.00068359	+	0.9239	+	0.299497	-	0.0822297
ENSG00000160224	+	0.00160943	-	0.910244	+	0.0173545	+	0.00335784	+	0.489222
ENSG00000141959	+	0.901235	-	0.219057	-	0.00117071	+	0.995307	+	0.010787
ENSG00000241728	-	0.679365	-	0.0017267	+	0.476586	-	0.784953	+	0.0101052
ENSG00000160226	-	0.764086	-	0.0450191	+	0.675928	+	0.108514	+	0.00638234
ENSG00000184441	+	0.194432	+	0.66311	-	0.661631	+	0.000280978	+	0.0025799
ENSG00000255902	+	0.000220219	+	0.0349632	+	1.99698e-07	+	5.44796e-09	-	1.19279e-05
ENSG00000142185	+	3.88935e-06	-	6.54435e-05	+	0.000334846	+	0.151636	-	0.0519807
ENSG00000230061	+	2.10434e-09	+	0.000295241	-	0.60745	+	1.54953e-06	-	9.09978e-06
ENSG00000266692	+	0.21321	+	0.0106486	+	0.14812	+	0.243395	+	0.373791
ENSG00000264452	+	0.00241579	+	0.00717744	+	0.00630534	+	0.526809	+	0.680896
ENSG00000160233	+	0.13783	+	0.00715098	+	0.00181344	+	0.633664	+	0.917654
ENSG00000175894	+	0.000690772	+	6.62458e-06	+	0.00465144	-	0.187274	+	8.33958e-09
ENSG00000182912	+	0.0217748	+	0.000154929	+	0.324816	-	0.453938	-	0.843942
ENSG00000184787	+	0.0290367	+	0.0150214	+	0.00278048	+	0.0402512	-	0.459418
ENSG00000184900	+	0.0013144	+	0.000403211	+	0.356756	+	4.34157e-08	+	4.126e-07
ENSG00000183255	+	3.70866e-08	+	1.86274e-06	+	0.000635261	+	1.23204e-06	-	2.16769e-05
ENSG00000160255	+	0.251358	+	3.71391e-05	+	0.323545	+	0.340721	+	0.818626
ENSG00000227039	+	0.247191	-	4.14863e-06	-	0.137538	+	1.14625e-09	+	0.881185
ENSG00000183250	+	0.573886	+	0.00534112	-	0.173699	+	0.000468527	-	0.0143678
ENSG00000160256	+	0.227349	-	0.247817	-	0.675035	-	0.000138682	-	0.00128421
ENSG00000197381	-	0.469929	+	0.72189	+	0.00415777	+	0.000252105	-	0.00138725
ENSG00000267857	-	0.0297526	+	0.436954	+	0.123436	-	0.035506	-	0.787952
ENSG00000186866	+	0.0617429	+	0.00779849	+	0.000167803	+	0.0496141	+	0.838161
ENSG00000215447	-	9.58851e-05	+	0.106617	+	0.515504	-	0.643545	-	0.0264567
ENSG00000223768	-	0.128109	-	0.181985	+	0.603035	-	0.678495	-	0.000691599
ENSG00000182871	+	3.52037e-06	+	0.0110998	+	9.29575e-05	+	0.111721	-	0.0182179
ENSG00000183535	+	0.361483	+	0.0885491	+	0.00692127	+	3.13823e-05	-	2.08653e-05
ENSG00000173638	+	3.19674e-07	+	0.0256624	+	8.4456e-06	+	0.229729	-	0.0142123
ENSG00000183570	+	0.180164	+	0.000128914	+	0.138234	+	8.81091e-05	+	0.828143
ENSG00000205424	+	6.53499e-06	+	0.0457323	+	0.000468925	+	0.00137271	+	0.128747
ENSG00000142156	+	0.247137	+	0.18395	+	0.417995	+	0.952189	+	0.809766
ENSG00000142173	+	9.27577e-06	+	0.00418632	+	0.000139269	+	0.0618825	-	0.177747
ENSG00000160282	+	2.2855e-12	+	0.00763803	-	0.0013079	+	0.00784946	-	0.0585299
ENSG00000237338	+	0.654776	+	0.0929468	-	1.88681e-05	+	0.67125	-	0.936854
ENSG00000160284	+	0.996174	-	1.90257e-07	-	0.262759	+	5.57823e-16	-	0.00228925
ENSG00000228404	+	1.71245e-05	-	0.359676	+	0.0710236	+	0.261703	+	0.335668
ENSG00000160285	+	0.217463	-	0.791585	-	0.319617	+	0.536257	-	0.0128476
ENSG00000235878	+	0.981244	-	0.105616	-	0.215694	-	0.221107	-	0.113526
ENSG00000223901	+	0.193905	-	0.746941	-	0.0584332	+	0.140182	-	0.00683367
ENSG00000215424	+	0.0724551	-	0.735406	+	0.0498451	-	7.69654e-06	-	0.0808713
ENSG00000160294	+	0.0839437	+	0.923689	+	0.0164612	+	0.839425	+	0.231153
ENSG00000239415	+	0.00219717	+	0.00763945	+	1.12099e-05	+	0.0229339	+	0.51224
ENSG00000182362	+	0.00905915	+	0.0805574	-	0.736486	-	0.00750966	+	0.024517
ENSG00000160298	+	0.0737263	+	0.0134698	+	4.75467e-05	+	0.00794345	+	0.280129
ENSG00000160299	+	0.0765296	-	0.000141501	+	0.766407	+	4.73699e-05	-	6.50154e-07
ENSG00000225043	+	0.000340077	+	0.00122957	+	0.368453	+	0.495769	-	0.259441
ENSG00000160305	+	0.000106951	+	0.00154542	-	0.373561	+	0.00476482	-	0.881131
ENSG00000239688	+	8.65892e-07	+	0.638421	+	0.318666	+	0.155991	-	0.0168224
ENSG00000160307	-	0.450683	+	0.258697	-	0.949683	+	0.0136556	-	0.817081
ENSG00000160310	+	4.2869e-06	+	0.996729	+	0.00456689	+	0.250955	+	0.872645
ENSG00000230982	+	0.129834	+	0.0032029	+	0.00360441	+	0.184453	+	0.169732
ENSG00000244758	-	0.71741	+	5.88634e-05	+	0.146739	-	0.000132088	+	0.184392
ENSG00000240859	+	0.347082	-	0.279004	-	0.924837	-	7.32377e-06	+	0.0362786
ENSG00000261795	+	5.38532e-05	+	0.00786929	+	1.74304e-05	+	0.763401	+	0.897223
ENSG00000177706	+	0.0664907	+	6.36685e-05	+	0.0806869	+	0.891387	+	0.413184
ENSG00000249852	+	1.01052e-05	+	0.00433314	+	0.00706924	+	0.0191145	+	0.243827
ENSG00000269396	+	0.0109781	+	0.184078	+	0.48422	+	0.0971905	+	4.08421e-11
ENSG00000197461	+	0.231185	+	0.220255	-	0.452594	+	0.592981	-	0.0466129
ENSG00000223855	+	0.000284424	+	0.199291	+	0.201715	+	0.674306	-	0.00156461
ENSG00000188191	+	0.000113887	+	2.25332e-07	+	0.000225033	+	3.0501e-06	+	0.000249801
ENSG00000229380	+	0.523681	+	0.332619	+	0.000638623	+	0.31245	+	1.59047e-10
ENSG00000164818	+	0.743736	+	0.000863748	+	0.132213	-	0.651602	+	0.000197186
ENSG00000164828	-	1.24099e-05	-	0.00233327	+	0.508243	+	0.956209	+	0.0112691
ENSG00000239857	+	0.950057	+	0.678788	-	0.293352	+	0.0297052	+	0.103474
ENSG00000105963	+	0.0081938	+	6.74099e-11	+	0.987393	-	0.484302	+	0.00400174
ENSG00000240230	-	0.217328	+	0.106086	-	0.142064	-	0.257737	+	0.0204766
ENSG00000146540	+	3.94359e-08	+	0.0134398	+	0.0358722	+	0.0373812	+	0.199071
ENSG00000164849	+	0.0256371	+	0.248004	+	0.0578152	+	0.22395	-	0.265509
ENSG00000257607	+	0.0594001	+	0.435739	+	0.116925	+	0.176388	-	0.106352
ENSG00000164850	+	0.0132755	+	0.0216307	+	0.000692074	+	0.00144257	-	0.418465
ENSG00000178381	+	0.000132959	+	0.000411775	+	0.00209322	+	0.0752253	+	0.0404068
ENSG00000229043	+	0.4606	+	0.446663	+	0.000357345	+	0.00361432	+	0.057447
ENSG00000164877	+	2.29109e-08	+	1.28216e-09	+	4.203e-07	+	0.00171305	-	0.000109814
ENSG00000164880	+	0.135076	+	0.134684	-	0.0540648	-	0.144193	+	2.27779e-05
ENSG00000198517	+	0.344535	+	0.113978	-	0.611507	+	0.0685211	+	0.280425
ENSG00000256005	+	0.171837	+	0.0792484	-	0.586841	+	4.64137e-05	+	0.0478323
ENSG00000157778	+	5.88124e-09	+	3.38417e-05	+	0.0579145	+	2.11383e-05	+	8.05727e-05
ENSG00000230487	+	0.103754	-	0.0470688	+	0.00187	-	0.000163271	-	0.36771
ENSG00000225968	+	0.127594	+	0.296506	+	0.000214278	+	0.00548881	-	4.55637e-05
ENSG00000002822	+	0.731923	-	0.221703	-	0.052741	-	0.0299951	+	0.20344
ENSG00000176349	+	4.48708e-13	+	0.000233467	+	5.6108e-05	+	0.252657	+	0.228024
ENSG00000122687	-	1.1572e-07	-	0.058893	+	0.0438126	-	0.0255478	-	0.0141517
ENSG00000106268	-	1.1481e-07	+	0.108955	-	0.0764346	-	0.47701	-	5.01304e-05
ENSG00000106266	-	0.976308	-	0.0631202	+	0.647098	-	0.77354	+	0.9146
ENSG00000106263	+	0.409825	-	0.00245401	+	0.593693	-	0.011246	-	0.872243
ENSG00000136213	+	0.00397491	+	2.5876e-06	+	0.357693	+	0.0490949	-	0.165472
ENSG00000175873	+	0.000633276	+	0.00056397	+	1.92171e-11	+	0.00195419	+	0.0119153
ENSG00000106003	+	0.083916	+	0.000201997	+	0.000776002	+	3.39734e-10	-	0.0353969
ENSG00000106009	+	0.00793549	+	9.23548e-05	+	0.0147329	+	1.72801e-07	-	0.0134076
ENSG00000106012	+	0.043119	+	0.0922781	+	0.00300116	+	0.011134	-	0.37397
ENSG00000136295	+	0.00290791	+	1.93129e-11	+	0.00088891	-	0.0160634	-	0.206663
ENSG00000174945	+	0.620662	+	5.17351e-06	+	0.0416394	-	0.376792	-	0.00372625
ENSG00000228246	+	6.86497e-05	+	1.74976e-08	+	4.31416e-14	+	0.0946068	+	0.000316853
ENSG00000146535	+	6.85406e-06	+	0.000117859	+	0.00163338	+	0.0323996	+	0.0223206
ENSG00000233202	+	0.131246	+	1.21484e-05	+	0.00920375	+	0.160481	-	0.289236
ENSG00000198286	-	0.466282	-	0.892615	+	0.0161458	+	0.0978383	+	0.12788
ENSG00000146555	-	2.93784e-06	+	0.786695	+	0.226115	-	0.00382767	-	0.135676
ENSG00000224593	-	0.835457	+	0.855273	+	0.0189665	+	0.000686251	+	0.0189165
ENSG00000164916	+	7.54616e-06	+	0.00178236	+	0.0021921	+	0.780899	-	0.00010018
ENSG00000242802	+	0.0244873	+	0.0178583	-	0.879464	+	0.554042	-	0.0510022
ENSG00000157927	+	0.0116003	+	7.48186e-05	+	0.0386446	+	2.7925e-05	+	0.224829
ENSG00000218823	+	0.0414335	+	0.000503732	+	8.32944e-10	+	0.593193	+	0.000514564
ENSG00000136297	+	5.5513e-05	+	0.127875	-	0.749285	+	0.127175	-	2.77007e-08
ENSG00000196204	+	2.24667e-05	+	8.87247e-06	+	9.41306e-06	+	0.000385898	-	0.342308
ENSG00000146587	+	0.0165135	-	0.418848	+	0.366805	+	0.810657	+	0.00139799
ENSG00000159904	-	0.635052	-	0.0988358	-	1.60593e-06	-	0.0163299	-	5.9296e-09
ENSG00000157954	+	0.0530434	-	0.63143	+	0.15628	-	0.693361	+	0.00908644
ENSG00000164638	-	0.49145	+	0.0773764	-	0.178569	-	1.26438e-11	-	0.0129062
ENSG00000182095	+	0.0668231	+	0.014087	+	0.00129438	+	0.0660394	+	0.0421914
ENSG00000241269	+	7.87098e-05	+	0.000851354	+	5.12343e-06	+	0.00305143	-	0.000233481
ENSG00000188365	+	0.0018945	+	0.0280697	+	3.70358e-05	+	0.000357325	+	7.90583e-09
ENSG00000234432	+	0.54891	-	5.84342e-05	+	0.206712	+	0.952189	-	0.376947
ENSG00000155034	+	0.000709432	+	0.14401	+	0.00207488	+	0.24786	+	0.710446
ENSG00000230733	+	1.60492e-05	+	1.74923e-06	+	0.0201186	-	0.654763	-	0.0621776
ENSG00000075624	+	0.771373	-	1.62924e-05	+	0.00997278	+	0.085881	-	0.00430285
ENSG00000263900	+	5.05514e-07	-	0.0308592	+	0.00672627	+	0.158666	-	2.09563e-05
ENSG00000075618	+	0.264501	+	0.11944	+	0.00112819	+	0.453883	+	5.61171e-06
ENSG00000011275	+	0.0686331	+	0.359692	+	0.286378	+	0.000348035	+	0.0582842
ENSG00000235944	+	0.592576	+	0.548316	-	0.60278	-	0.995483	-	0.00657933
ENSG00000122674	-	0.152215	+	0.196151	+	0.0580961	+	0.139845	+	0.0881366
ENSG00000155026	-	0.0136012	+	0.0317459	+	0.472677	-	0.388102	+	0.153004
ENSG00000122512	+	3.29107e-06	+	0.0113782	+	0.00158266	+	1.21586e-06	-	9.30076e-07
ENSG00000106305	+	0.35634	-	0.00599528	-	0.286337	+	0.00412359	+	0.0972567
ENSG00000086232	+	0.322464	+	0.0605627	+	0.000106568	+	2.99294e-05	+	3.656e-12
ENSG00000157999	+	0.26683	+	3.05575e-06	-	0.928193	+	0.268568	+	0.0291704
ENSG00000106346	+	3.67405e-05	+	7.98713e-05	+	1.24651e-05	+	0.00806676	+	0.000315634
ENSG00000008256	-	0.789336	+	0.941275	-	0.00136848	+	0.612843	-	0.740602
ENSG00000178397	+	9.95697e-08	+	5.64377e-07	+	2.16646e-05	+	1.43711e-06	+	0.000186358
ENSG00000136238	-	1.5805e-07	-	0.141834	-	7.22338e-05	+	0.561806	+	7.62258e-07
ENSG00000164535	+	0.00460476	+	0.0406571	+	0.000654273	+	0.00157914	+	0.00771053
ENSG00000136240	+	0.855564	+	7.44621e-07	+	0.0949488	+	0.157453	-	0.431823
ENSG00000269781	+	0.797882	+	0.0352107	-	0.0255444	+	0.00112506	+	0.668266
ENSG00000215045	+	0.621507	-	0.818967	-	0.074533	-	0.88063	+	0.423648
ENSG00000136247	+	0.000343355	+	1.21438e-10	+	3.13843e-10	+	0.112953	+	0.00415552
ENSG00000232581	+	0.00180311	+	3.27244e-05	+	0.00180707	+	0.0140095	+	0.000102007
ENSG00000146576	+	0.458125	+	0.00564994	-	0.172793	+	0.887378	-	0.021787
ENSG00000236609	-	0.0788217	-	0.0111499	-	0.00423437	-	0.55473	+	0.985334
ENSG00000205903	+	0.42426	+	0.00115426	+	0.0511297	+	3.91211e-05	+	0.10766
ENSG00000260054	+	0.086981	+	0.161296	+	0.00349417	+	0.0725473	-	0.000580302
ENSG00000228010	-	0.0541147	-	0.0452634	-	0.968303	-	0.157812	-	6.49095e-05
ENSG00000198580	-	0.93367	-	0.790764	-	8.21337e-06	-	0.000750149	+	0.915614
ENSG00000164631	-	0.573665	+	0.613379	-	0.00765124	-	0.0123917	+	0.000427755
ENSG00000265245	-	0.00245825	+	0.00682813	+	0.770608	+	1.09328e-06	+	0.00362251
ENSG00000187953	+	0.543702	+	0.75178	+	0.0336143	+	0.00045482	-	4.32348e-07
ENSG00000169402	+	0.184324	-	0.0642135	-	0.00913135	-	0.210807	+	0.25626
ENSG00000146574	+	0.0134372	-	0.000153511	-	2.52942e-08	+	0.533003	+	0.164635
ENSG00000106392	+	0.0149564	+	0.400925	+	0.784594	+	0.000943557	+	4.0317e-13
ENSG00000230825	+	0.00403839	-	0.675744	-	0.268516	+	0.133557	+	0.00145154
ENSG00000215018	+	0.0987115	+	0.0255967	+	0.985751	+	0.00368328	-	0.0528473
ENSG00000164654	+	0.000819734	+	0.0176738	+	0.00854439	-	0.967918	+	0.681797
ENSG00000106399	+	0.013158	+	6.91726e-12	+	1.55135e-09	+	0.00303686	-	0.949263
ENSG00000219545	+	3.43285e-08	+	0.00108161	+	2.49521e-06	+	9.11929e-06	-	0.190814
ENSG00000234718	-	6.72162e-06	-	0.881161	+	0.911646	-	0.611782	-	0.00293594
ENSG00000214998	-	0.0190166	-	0.123094	+	0.00827665	+	0.650463	-	0.225492
ENSG00000106415	+	0.178547	+	4.21191e-05	+	0.000219884	+	0.204438	-	0.00140061
ENSG00000233264	+	6.97699e-07	+	0.527706	-	0.15502	+	0.0793692	+	0.000236293
ENSG00000003147	+	7.45657e-08	+	0.00032361	+	4.89609e-05	+	2.10625e-07	+	0.146186
ENSG00000227719	+	1.59e-07	+	0.043448	+	0.0817372	+	0.0251716	+	0.0715098
ENSG00000229970	+	0.0193329	+	1.36203e-05	+	0.959355	+	1.15842e-06	-	0.000376989
ENSG00000122584	+	0.0119543	+	0.000169843	+	0.010709	+	0.00453172	+	0.0321007
ENSG00000189043	+	1.40476e-05	+	8.21193e-11	+	0.000243421	+	0.00209719	+	0.000223799
ENSG00000106443	+	0.173217	+	4.00963e-06	+	0.0135643	+	0.0274061	+	0.732273
ENSG00000230333	-	8.36919e-07	-	0.290265	-	0.968875	-	0.601648	+	0.000978041
ENSG00000005108	-	0.594825	+	0.0136528	+	0.000104187	-	0.976855	+	0.0459754
ENSG00000230435	-	0.314833	+	0.226946	+	0.00259694	-	0.408941	+	1.13228e-08
ENSG00000235920	+	6.10476e-09	+	0.614467	-	0.192313	+	1.08695e-08	+	0.000242396
ENSG00000106460	+	0.00471337	+	0.00450094	+	0.0100445	+	0.33486	-	6.09456e-07
ENSG00000146530	+	0.00597249	+	0.0405225	+	0.0124171	+	0.0789588	-	0.0389055
ENSG00000225606	+	0.0240873	+	0.0281782	+	0.622272	+	0.0688303	-	0.312986
ENSG00000006747	+	0.0365714	+	0.356666	+	0.647436	+	0.0528798	+	0.276132
ENSG00000122644	+	0.754408	+	0.001632	+	0.0329599	+	0.0366168	+	0.0496588
ENSG00000229618	+	0.449807	+	0.000394756	+	0.01329	+	0.0657397	+	0.00062539
ENSG00000237713	-	0.00202791	-	6.6741e-05	-	0.0110603	-	3.83873e-10	-	6.58342e-09
ENSG00000006468	+	6.15158e-07	+	0.00759988	+	0.00315855	+	4.2659e-06	-	0.766204
ENSG00000136267	+	5.26342e-07	+	5.83237e-06	+	0.000412821	+	0.00183605	-	0.0172169
ENSG00000233167	-	0.566076	-	0.886983	+	0.221092	+	0.00376082	-	0.0387559
ENSG00000226323	-	1.14358e-05	-	0.115023	+	0.457509	+	0.107664	+	0.102174
ENSG00000187546	+	1.34511e-07	-	0.169679	+	0.00529515	+	0.733849	-	0.00119828
ENSG00000106511	+	0.000689092	+	0.00105016	-	0.00316462	+	0.04331	-	0.792582
ENSG00000214960	+	0.019299	+	0.568526	+	0.215219	+	0.859114	+	0.105443
ENSG00000229688	-	0.0527913	+	0.948918	-	0.00187879	-	0.426169	+	0.00049153
ENSG00000171243	+	0.153776	+	7.57511e-08	+	0.000395193	+	2.1664e-08	+	0.228024
ENSG00000106524	+	0.00184396	+	0.000645564	+	0.0130254	+	5.07324e-05	+	5.81878e-08
ENSG00000136261	+	0.000223576	+	0.000169138	+	0.000170586	+	1.11471e-07	+	0.153376
ENSG00000235837	+	3.73166e-07	+	1.01319e-06	+	0.000342213	+	6.14747e-12	-	0.0683287
ENSG00000106537	+	0.00205068	+	3.93951e-09	+	1.78318e-06	+	0.00707301	-	0.729404
ENSG00000237773	+	0.957148	+	0.0016556	+	0.426412	+	0.00827009	+	0.000120363
ENSG00000106546	+	1.40438e-08	-	0.400511	+	5.45625e-05	+	3.44611e-06	+	0.0717915
ENSG00000071189	+	0.917694	+	0.0277005	-	0.0594314	+	1.11935e-09	+	0.000214441
ENSG00000048052	+	0.00323339	+	1.40438e-06	+	0.000779379	+	1.08293e-07	-	8.33649e-11
ENSG00000260214	+	0.0415053	+	4.76219e-08	+	0.0539275	+	1.24127e-05	-	0.000120724
ENSG00000122691	+	0.879651	+	0.623849	+	0.177646	+	0.172007	+	0.00277264
ENSG00000229533	+	0.587747	+	0.000466794	+	0.140766	+	0.00103599	+	0.0287165
ENSG00000105849	+	0.0192691	+	0.00023463	+	0.0845082	+	0.00517351	+	0.0135579
ENSG00000173452	+	0.65676	-	0.794223	-	0.112272	+	0.21265	+	2.09956e-05
ENSG00000243004	-	0.230794	-	1.53284e-10	-	0.056174	-	0.808823	+	0.124492
ENSG00000213860	+	0.0087838	+	0.00171454	+	0.0163271	-	4.97341e-05	-	0.695914
ENSG00000183742	+	0.0247874	-	0.0031289	-	2.91573e-08	-	0.866413	+	0.0502725
ENSG00000105855	+	9.30709e-05	+	6.53836e-08	+	0.0050619	+	0.00380676	-	0.0493761
ENSG00000105866	-	0.441822	-	0.000231821	+	0.103992	+	0.100947	+	0.000266896
ENSG00000105877	+	1.531e-07	+	0.000688966	+	0.00826379	+	3.97868e-05	+	0.000823921
ENSG00000164649	+	0.0521619	+	3.43865e-07	+	0.149536	+	7.14468e-12	+	0.261354
ENSG00000136237	+	3.4937e-06	+	0.00078631	+	1.66938e-05	+	0.035593	-	0.00627103
ENSG00000105889	+	0.0980088	-	0.516661	-	0.479402	+	3.63107e-07	-	0.482945
ENSG00000233476	-	1.03254e-06	+	0.00503939	+	0.000716523	+	0.0622929	+	1.51364e-07
ENSG00000232759	+	0.022886	+	0.0344951	+	0.631029	+	0.000535157	-	0.00218498
ENSG00000136244	+	0.681109	+	0.00235942	+	0.0587218	-	0.567427	+	0.987692
ENSG00000196683	+	5.51602e-05	+	0.000446637	+	0.355259	+	0.321454	+	3.2914e-06
ENSG00000122591	+	0.000388398	-	0.000305948	-	0.00334649	+	1.73585e-10	+	6.19127e-06
ENSG00000230658	-	0.0733298	-	0.0344505	-	1.33648e-05	-	0.33909	-	1.33521e-06
ENSG00000122550	+	2.08605e-05	+	1.40644e-05	+	1.1e-05	+	0.0518211	-	6.79725e-05
ENSG00000230042	+	0.171533	+	0.527285	+	0.000121489	-	0.0565284	+	0.000277252
ENSG00000136243	+	1.4341e-05	+	5.7299e-05	-	0.335419	+	0.26107	+	0.0166106
ENSG00000136235	+	0.0242426	+	0.726253	+	0.489595	+	5.05488e-16	-	0.124209
ENSG00000156928	+	0.00913604	+	0.115782	+	6.69368e-05	+	0.873987	+	6.04483e-07
ENSG00000136231	+	3.9931e-06	+	0.311127	+	0.0124597	+	0.210552	+	0.846955
ENSG00000164548	+	0.0124224	+	0.647311	-	0.100465	+	0.000594496	+	0.000142953
ENSG00000169193	-	0.477595	+	0.00371062	-	0.358843	-	0.623495	-	0.0528473
ENSG00000188732	-	0.00011899	+	0.00181457	+	0.231783	+	0.00796137	+	4.61253e-05
ENSG00000234286	+	1.13763e-05	-	0.801602	-	0.183841	+	0.653704	-	0.0195856
ENSG00000196335	-	5.02523e-12	+	0.00124272	+	5.25964e-05	+	0.963221	-	0.502125
ENSG00000122585	+	6.74634e-05	-	0.271294	+	0.00720342	+	0.0266841	+	2.27811e-08
ENSG00000105926	-	0.555413	-	0.307229	+	0.040826	+	3.21437e-07	-	0.050885
ENSG00000105928	+	0.000786969	+	0.000132327	+	0.00287827	+	0.147629	-	8.3653e-08
ENSG00000070882	+	5.01968e-07	+	0.16968	+	9.49524e-07	+	0.236993	+	0.692791
ENSG00000172115	+	0.0134571	+	2.0906e-06	+	0.000273779	+	0.0241263	-	0.0334574
ENSG00000153790	+	0.0478882	+	0.150327	+	0.140201	+	0.125698	-	0.80042
ENSG00000223561	-	0.00121493	-	0.0736507	-	0.517258	-	0.236354	+	0.546263
ENSG00000050344	+	0.0288865	-	0.0178067	+	6.90048e-05	+	0.525597	-	0.281784
ENSG00000122566	+	0.0038497	+	0.0517396	+	0.853783	+	0.0023823	+	0.0404433
ENSG00000122565	+	0.00173668	+	0.00214986	+	0.00480662	+	0.0442577	+	0.0262461
ENSG00000086300	+	0.000344155	+	1.48855e-06	+	5.66229e-06	+	5.93055e-10	+	0.252972
ENSG00000225792	+	2.91967e-05	+	3.8309e-11	+	1.17192e-07	+	7.85335e-08	+	0.133967
ENSG00000214870	+	0.908884	-	1.25144e-05	+	0.0166899	+	0.304791	-	6.92338e-06
ENSG00000122548	+	0.0284491	-	6.56995e-07	+	2.32152e-08	+	0.299793	-	0.375541
ENSG00000005020	+	0.171024	+	0.799938	-	0.580919	+	0.68317	-	0.184807
ENSG00000233830	+	1.03553e-05	+	2.3332e-05	+	0.144851	+	5.34551e-07	-	0.00501341
ENSG00000106049	-	0.0019595	+	0.563218	+	0.330109	+	0.118891	+	0.218966
ENSG00000229893	+	0.00481996	-	0.00869648	-	0.0860087	+	0.0367704	-	0.0156626
ENSG00000106052	+	7.99111e-05	+	1.11983e-05	+	1.30432e-07	+	4.28935e-05	-	8.18309e-08
ENSG00000153814	+	0.0261255	+	4.96199e-07	+	0.000165475	+	3.07791e-07	+	0.510133
ENSG00000234336	+	0.00603434	+	0.010356	+	1.55678e-05	+	0.000552013	+	0.0123398
ENSG00000146592	+	0.138345	+	0.00252621	+	0.312895	+	0.000275399	+	0.933577
ENSG00000255690	+	3.77304e-06	+	1.90404e-06	+	0.259643	+	7.61161e-07	+	0.0281644
ENSG00000176734	+	4.1721e-06	+	2.61291e-06	+	0.267386	+	4.99149e-07	+	0.0272572
ENSG00000228421	+	0.0145982	+	1.5799e-06	+	0.00122914	+	1.37221e-05	+	0.00597849
ENSG00000233517	+	0.00412037	-	0.958736	+	6.48551e-07	+	2.86307e-09	-	0.00164283
ENSG00000106066	-	0.658376	+	0.000158014	+	0.14223	+	1.0166e-06	-	0.0833672
ENSG00000228093	+	1.34825e-12	+	0.317577	+	0.00156634	+	0.032257	-	0.018366
ENSG00000106069	+	0.0280879	+	1.36313e-09	-	0.00115019	+	0.862986	+	0.0284046
ENSG00000235669	+	0.0698982	+	0.00271655	+	0.141498	+	1.46983e-05	+	0.013709
ENSG00000237065	+	0.000278971	+	0.000166532	+	0.0114072	+	0.00219374	-	2.64586e-07
ENSG00000223813	+	0.38351	+	0.994995	-	0.0126216	-	0.084049	+	0.084257
ENSG00000225264	+	0.533291	+	8.86848e-05	+	0.067794	+	0.0393899	+	0.149086
ENSG00000227855	+	0.0030237	+	0.0373949	+	2.47442e-09	-	0.843629	-	0.0382391
ENSG00000239968	-	0.000253364	+	0.256457	+	0.0354567	+	0.00145911	+	1.30241e-08
ENSG00000122574	+	9.15453e-05	+	0.00124736	+	1.44136e-08	+	3.07603e-08	-	1.50758e-05
ENSG00000136193	-	0.741073	-	0.00127257	+	0.689965	+	0.651351	-	0.0974195
ENSG00000227014	+	0.00038867	+	0.000188035	+	0.000456687	-	0.136347	-	0.645662
ENSG00000106080	-	0.193387	+	0.955249	-	0.1586	+	0.0472727	-	0.0303446
ENSG00000106086	+	0.0173599	+	0.0286511	+	0.00484721	-	0.00015769	+	0.00180195
ENSG00000231519	+	2.72534e-05	+	0.0175955	+	0.427137	+	0.285618	+	0.289832
ENSG00000180354	+	0.000734123	-	0.522003	-	0.00144595	+	0.151321	-	0.00370529
ENSG00000230751	+	0.011061	+	0.00483692	+	0.00168848	+	6.8133e-14	-	0.00462367
ENSG00000251660	+	1.35129e-09	-	0.569767	-	0.13372	+	3.37139e-06	-	0.0069251
ENSG00000225907	-	0.168814	-	0.180097	-	0.561844	-	0.00237216	-	0.000244659
ENSG00000227017	-	0.0231709	-	0.00317043	-	0.0216563	-	0.977159	-	5.47379e-05
ENSG00000180233	-	0.100891	-	9.5392e-05	+	0.832611	+	0.235719	+	0.00578835
ENSG00000235859	+	0.0242382	-	0.575976	+	9.66365e-06	+	0.23246	+	0.0420033
ENSG00000106100	+	0.00198209	+	4.61372e-09	+	0.00223837	+	0.0475682	-	0.0190688
ENSG00000006625	+	2.69623e-07	+	2.70953e-12	+	0.000125979	+	0.000126715	+	7.58202e-05
ENSG00000196295	+	0.00211676	+	0.403919	+	9.98698e-05	+	0.00978962	+	0.0845776
ENSG00000244480	+	0.0969094	+	4.01436e-06	+	0.605823	+	0.0182947	+	0.348955
ENSG00000264520	+	9.29635e-05	-	0.00210674	+	0.0483598	+	0.061858	-	0.515292
ENSG00000226874	+	4.72144e-05	+	7.99838e-07	+	0.000144357	+	0.0306946	-	0.00681185
ENSG00000234133	-	0.43505	-	0.489748	+	0.015694	-	0.131714	+	1.18329e-11
ENSG00000263683	+	3.79805e-05	+	0.0208305	+	0.0799834	+	0.00102772	-	0.509094
ENSG00000236455	+	0.00940377	-	0.344233	+	0.0130286	-	0.983107	-	0.762613
ENSG00000106105	+	1.03119e-06	+	0.000696686	+	8.46825e-06	+	0.000495551	+	0.00044371
ENSG00000106113	+	0.117872	-	0.000489111	-	0.0858008	+	0.444261	-	9.39753e-05
ENSG00000241644	+	0.000619889	+	0.0575764	+	0.174955	+	8.2161e-09	+	0.215392
ENSG00000254959	+	1.87981e-08	+	0.00699526	+	0.00864118	-	0.436995	+	0.232567
ENSG00000106125	+	4.35505e-10	+	0.000513554	+	0.0173702	+	0.261575	+	0.181525
ENSG00000240583	+	0.431468	+	3.193e-07	+	0.031495	+	0.241233	+	0.702138
ENSG00000250424	+	0.659497	+	0.000578497	+	0.0957074	+	0.926108	+	0.827554
ENSG00000078549	+	1.62287e-05	+	6.97332e-09	+	1.20243e-06	+	0.00164722	+	1.74643e-05
ENSG00000164600	+	0.00011077	+	4.51164e-07	+	0.000193072	+	0.000532201	+	0.00268457
ENSG00000180347	+	0.00321417	-	0.538596	+	0.479538	+	1.88322e-08	-	9.13829e-09
ENSG00000106341	-	0.632988	-	0.000549006	-	0.17533	-	0.00318993	-	0.00155683
ENSG00000154678	-	0.159246	+	0.000556351	-	0.65967	+	0.19433	-	0.250116
ENSG00000236460	+	0.000705629	-	0.779011	+	0.2345	+	9.64877e-09	+	0.000390684
ENSG00000106355	+	2.96199e-10	+	1.44208e-06	+	0.00461971	+	0.333168	-	0.0731769
ENSG00000105778	+	0.0502168	+	0.0874047	+	0.00154953	+	0.000684665	+	0.00821917
ENSG00000229358	+	0.71842	+	2.41917e-11	+	0.217299	+	0.681693	-	9.09468e-13
ENSG00000237004	+	0.562741	+	0.00157882	-	0.454891	+	4.50315e-12	+	0.000219679
ENSG00000231952	+	3.28283e-07	+	2.3918e-05	+	0.000806117	-	0.000314037	+	0.55653
ENSG00000170852	+	1.47168e-08	+	1.33093e-06	+	0.0365705	-	1.97525e-05	-	0.241984
ENSG00000205763	+	0.042786	+	0.277893	+	0.298001	+	0.758556	+	0.855372
ENSG00000122642	-	0.840597	-	0.00188329	-	0.012484	-	0.00846946	-	0.239388
ENSG00000122643	+	0.0238837	+	0.000211899	+	8.70006e-11	+	3.85288e-12	+	0.107474
ENSG00000237059	+	0.240606	+	0.0573505	+	0.229143	+	0.073021	-	6.19713e-05
ENSG00000164610	+	0.753152	+	0.0422797	+	0.338181	+	0.0741926	-	0.546773
ENSG00000122507	+	0.0118546	-	0.0832548	+	0.647017	+	0.002473	-	0.390765
ENSG00000236494	+	0.00972643	+	0.848256	+	0.0453627	+	0.00783029	+	0.00447285
ENSG00000164619	+	1.05534e-06	+	5.1488e-06	+	2.18742e-07	+	1.62256e-05	-	0.397731
ENSG00000197085	+	0.000768797	+	0.00388341	+	0.00181858	+	0.000517103	+	5.00802e-05
ENSG00000173852	+	0.00133777	+	1.32096e-07	+	5.00012e-05	+	0.00090279	+	4.49231e-06
ENSG00000189212	+	0.876727	+	2.79234e-06	+	0.000115749	+	0.00746005	-	0.840454
ENSG00000122557	-	0.0974185	+	0.772795	+	0.927976	+	0.377064	+	0.000925381
ENSG00000227544	-	0.273695	+	0.00629438	-	0.031304	+	0.000261209	+	0.00440277
ENSG00000228878	-	0.0572128	+	0.186238	+	5.3218e-06	+	9.20065e-07	+	0.901896
ENSG00000122545	+	0.127934	+	0.23501	+	0.200709	+	0.216637	+	0.0463669
ENSG00000226102	-	0.19859	+	0.0314383	+	0.747975	+	0.427437	+	0.00106243
ENSG00000122547	+	1.98194e-06	+	0.00715146	+	0.409959	-	0.800092	+	7.60958e-06
ENSG00000164542	+	0.988887	+	2.0851e-05	+	0.00983619	+	0.287171	-	0.630739
ENSG00000011426	+	3.39027e-08	+	0.412136	+	0.308424	+	0.00956297	+	0.00693683
ENSG00000136250	+	0.273637	+	0.000103297	+	4.3329e-05	+	0.0173993	+	0.0116408
ENSG00000155849	-	0.000246021	+	0.744837	-	0.134173	-	0.000227973	-	1.43542e-07
ENSG00000224101	+	6.09471e-05	+	0.19634	-	0.993627	+	0.956957	-	0.0035894
ENSG00000213744	+	3.62937e-12	+	0.878147	-	0.0510422	+	0.0180149	-	0.205181
ENSG00000187037	+	0.08324	+	1.50464e-07	+	0.0213017	+	0.0693141	+	0.123578
ENSG00000086289	+	0.00475452	+	0.000276837	+	5.75446e-08	+	1.42878e-10	-	0.0147519
ENSG00000106483	+	0.000121035	+	0.594834	+	0.338771	+	4.93846e-11	+	0.0731192
ENSG00000010270	+	0.000211723	+	0.024417	+	4.92309e-05	-	0.778119	+	2.82311e-05
ENSG00000227191	+	0.228848	+	2.72669e-07	+	0.000154259	-	0.0776359	-	0.000825547
ENSG00000211689	+	0.0249956	+	8.69333e-05	+	0.0843215	+	0.648785	-	0.658157
ENSG00000078053	+	0.000404084	+	7.13504e-05	+	5.27281e-05	+	2.45602e-08	+	4.45557e-05
ENSG00000006715	+	1.01128e-08	+	2.70449e-18	+	0.000183795	+	2.47593e-05	+	0.000412447
ENSG00000106536	+	0.00851229	+	0.00137175	+	0.131745	+	0.000740683	+	0.00162931
ENSG00000241127	+	0.000821521	+	0.000227438	+	0.179449	+	0.0221344	+	2.52889e-06
ENSG00000236015	+	0.29187	-	0.542624	+	0.872112	+	1.32928e-05	+	0.0292228
ENSG00000006451	+	0.0238426	-	0.0595403	-	0.108871	+	0.00199061	-	0.0524882
ENSG00000188185	+	0.000695402	+	0.0686425	-	0.101336	+	0.00239875	-	2.48553e-05
ENSG00000233225	+	0.00850038	-	0.00861788	-	0.301402	+	2.39389e-05	-	0.495555
ENSG00000259826	-	0.00629817	+	0.0033912	+	0.00703265	+	0.6245	-	0.0466422
ENSG00000065883	+	0.451179	-	0.000472749	-	0.891015	+	0.017317	+	1.13228e-08
ENSG00000168303	+	0.00346527	+	0.60652	-	0.234686	-	0.10938	-	5.3663e-05
ENSG00000175600	+	0.635052	-	0.000108703	+	0.117608	+	0.000126807	+	0.075065
ENSG00000122641	-	1.14633e-06	+	0.149668	-	0.625582	+	1.44791e-05	+	0.473436
ENSG00000224116	+	0.0197617	+	0.301165	+	2.4469e-05	+	0.206173	+	0.00349012
ENSG00000106571	+	3.71906e-05	+	0.000931888	+	0.000122166	+	7.70275e-06	+	0.00725601
ENSG00000261019	+	4.45354e-06	+	0.0613193	+	0.0162687	+	0.206809	+	0.0984525
ENSG00000136197	+	0.153393	+	0.553798	-	0.209493	+	0.607149	-	0.816876
ENSG00000256646	+	8.61061e-12	+	2.88066e-07	+	5.52563e-05	+	0.0806391	+	0.358346
ENSG00000106588	+	4.04198e-05	+	3.57391e-07	+	0.000354979	+	0.28831	-	0.000201748
ENSG00000234983	+	0.0342366	+	0.623556	+	6.674e-05	+	0.000643024	-	0.020639
ENSG00000106591	+	6.96871e-07	+	0.0638143	+	0.000145567	+	2.74713e-05	+	6.26466e-08
ENSG00000232006	-	0.0332498	-	0.8435	+	0.0475767	-	0.49316	-	0.327565
ENSG00000002746	+	2.77395e-06	+	7.74582e-13	+	1.11046e-05	+	1.78185e-06	+	0.182772
ENSG00000181211	-	0.122641	+	0.930058	+	0.158157	-	0.457697	-	0.288811
ENSG00000228680	-	0.389823	-	0.0492692	+	0.534534	+	0.0114419	-	0.867047
ENSG00000231638	+	1.36298e-06	+	0.000265118	+	9.93286e-05	+	8.97651e-06	-	0.75064
ENSG00000164543	-	0.679792	-	0.854131	+	0.221199	+	1.85281e-06	-	4.20516e-07
ENSG00000106603	+	3.51605e-08	+	0.280626	+	0.36191	+	1.31238e-06	+	0.942217
ENSG00000106605	+	0.00223557	+	1.71054e-06	+	0.000235753	+	9.43961e-06	+	8.30707e-06
ENSG00000062582	+	0.0134321	+	0.000720166	+	0.207467	+	0.0178782	+	8.50238e-07
ENSG00000106608	+	0.00011241	+	0.000888169	+	0.368059	+	6.44843e-07	+	1.80767e-08
ENSG00000237972	+	0.0694736	+	0.000151098	+	0.00109622	+	0.000510154	-	0.0772591
ENSG00000078967	+	0.00587228	-	0.811947	+	0.212699	+	0.453298	+	0.000302532
ENSG00000214783	+	0.245221	+	0.000252816	+	0.32861	+	0.711316	+	0.000661119
ENSG00000241057	-	0.564067	-	0.273632	+	0.450003	-	0.00193945	-	0.00344316
[truncated: 22,866 more rows]

## Sheet: 3C trend_jonckheere_rosmap
GeneID	braakscore_trend	braakscore_trend_diff_p.adj	cogdx_trend	cogdx_trend_diff_p.adj	cerad_trend	cerad_trend_diff_p.adj	apoe_trend	apoe_trend_diff_p.adj
ENSG00000167578	+	0.569049	+	0.642861	+	0.771755	-	0.0689556
ENSG00000078237	-	0.209253	+	0.652334	-	0.270043	-	0.29336
ENSG00000060642	+	0.807548	+	0.243219	-	0.514052	-	0.0539135
ENSG00000172137	-	0.713721	+	0.291711	+	0.926599	-	0.120774
ENSG00000167700	-	0.333543	-	0.0465247	+	0.834503	-	0.0265136
ENSG00000182141	-	0.54643	+	0.396001	-	0.187738	+	0.796192
ENSG00000185105	-	0.0688056	+	0.128725	+	0.279181	+	0.875263
ENSG00000179262	+	0.826412	+	0.799177	+	0.587128	-	0.0102296
ENSG00000078668	-	0.164463	-	0.0242999	+	0.464585	-	0.164665
ENSG00000182648	-	0.615377	-	0.212364	+	0.970124	-	0.756917
ENSG00000101199	+	0.996991	-	0.480579	-	0.328402	-	0.29944
ENSG00000198963	+	0.836811	-	0.320255	+	0.805717	-	0.21082
ENSG00000064601	+	0.743341	+	0.832774	+	0.91367	-	0.726832
ENSG00000185947	+	0.691642	-	0.0724636	+	0.965881	-	0.00747546
ENSG00000008517	+	0.732618	+	0.477749	+	0.75124	-	0.523579
ENSG00000088179	-	0.496107	-	0.0715893	+	0.460408	-	0.180894
ENSG00000196167	+	0.78583	+	0.752329	+	0.514035	+	0.37763
ENSG00000254092	+	0.512774	-	0.131213	-	0.728629	-	0.330204
ENSG00000161558	+	0.281247	+	0.831469	+	0.564204	-	0.21523
ENSG00000250571	-	0.375388	-	0.118152	+	0.248843	-	0.624385
ENSG00000179833	+	0.558734	+	0.95507	+	0.83188	-	0.0336515
ENSG00000165312	+	0.677224	-	0.0478021	+	0.344472	-	0.0700828
ENSG00000158966	-	0.759251	-	0.0505838	-	0.626796	-	0.307007
ENSG00000187522	+	0.537344	-	0.146874	+	0.643639	-	0.0136244
ENSG00000259659	+	0.699349	+	0.761814	+	0.858687	+	0.270074
ENSG00000174442	+	0.506875	+	0.189428	+	0.297431	-	0.0721674
ENSG00000120662	-	0.477944	+	0.943013	+	0.974067	-	0.691787
ENSG00000022567	-	0.346565	-	0.00155982	+	0.778034	-	0.0213428
ENSG00000125744	+	0.726031	-	0.199452	+	0.808654	-	0.0106394
ENSG00000236104	-	0.567669	-	0.053994	+	0.960736	-	0.0557236
ENSG00000225630	-	0.358409	-	0.218842	+	0.563823	+	0.354463
ENSG00000013392	+	0.452513	-	0.0284949	+	0.293435	-	0.0586724
ENSG00000226688	-	0.692235	+	0.490556	-	0.353888	+	0.968733
ENSG00000184178	-	0.123807	+	0.0318052	+	0.786439	-	0.12001
ENSG00000069399	+	0.624996	-	0.0142314	-	0.119874	+	0.600774
ENSG00000164182	-	0.39406	-	0.0553358	+	0.906506	+	0.960284
ENSG00000258498	-	0.104351	-	0.0162547	+	0.280729	-	0.722014
ENSG00000173566	+	0.679994	-	0.179625	+	0.960732	-	0.161599
ENSG00000137642	+	0.324901	-	0.0066998	+	0.308605	-	0.0360259
ENSG00000153015	-	0.293303	-	0.106073	-	0.518666	+	0.836404
ENSG00000036448	+	0.984014	+	0.671483	-	0.0466026	-	0.0114182
ENSG00000164114	+	0.863569	+	0.862734	+	0.994956	+	0.695297
ENSG00000179632	+	0.912288	+	0.847574	-	0.0769143	+	0.587868
ENSG00000114861	-	0.121572	+	0.934266	+	0.753207	+	0.796713
ENSG00000152942	+	0.845483	-	0.203993	+	0.878982	-	0.0517756
ENSG00000162290	-	0.242224	-	0.539795	+	0.750469	+	0.829144
ENSG00000133134	+	0.240182	-	0.013069	+	0.404961	-	0.0799727
ENSG00000100968	+	0.1679	+	0.782028	+	0.280729	+	0.782049
ENSG00000085721	-	0.509447	-	0.370715	+	0.987436	-	0.0711417
ENSG00000073711	-	0.15919	-	0.0753388	-	0.289808	-	0.762004
ENSG00000136169	-	0.202483	-	0.00636346	-	0.192274	-	0.0222276
ENSG00000121644	-	0.62776	+	0.623614	-	0.670102	-	0.0525612
ENSG00000138495	+	0.135661	+	0.115547	-	0.733287	+	0.807569
ENSG00000111863	+	0.151883	-	0.00139053	-	0.0028341	+	0.662878
ENSG00000103037	+	0.732618	-	0.0284787	+	0.418745	-	0.329348
ENSG00000127564	+	0.253134	+	0.360771	+	0.858894	-	0.154439
ENSG00000123444	-	0.512774	-	0.217492	+	0.52613	-	0.236996
ENSG00000176973	+	0.853098	-	0.578068	-	0.626935	-	0.102604
ENSG00000196381	-	0.109989	+	0.39993	-	0.08902	-	0.207861
ENSG00000112511	-	0.735082	+	0.618535	-	0.704219	+	0.829934
ENSG00000111669	-	0.239612	-	0.0143894	+	0.575568	-	0.00939077
ENSG00000159915	+	0.557811	+	0.0658102	+	0.174152	-	0.298077
ENSG00000143248	-	0.493798	+	0.938493	+	0.965282	-	0.212353
ENSG00000144504	+	0.416421	+	0.706376	+	0.744264	+	0.865049
ENSG00000164116	+	0.60484	-	0.0492173	+	0.482257	-	0.280528
ENSG00000142507	-	0.279959	+	0.671066	+	0.951864	-	0.0637922
ENSG00000174013	+	0.167683	-	0.013993	-	0.07012	-	0.439589
ENSG00000170419	-	0.286843	-	0.00378426	+	0.373373	-	0.122087
ENSG00000106069	+	0.797586	+	0.0828862	+	0.206508	+	0.157483
ENSG00000241728	-	0.431991	+	0.956969	+	0.285078	+	0.295336
ENSG00000101158	-	0.510719	-	0.137813	-	0.141294	-	0.113474
ENSG00000150773	-	0.543522	-	0.0832386	+	0.641816	+	0.456543
ENSG00000143033	+	0.782337	+	0.211395	+	0.855613	+	0.558093
ENSG00000033030	-	0.489992	+	0.789284	-	0.487172	+	0.131771
ENSG00000083857	+	0.533628	+	0.0372934	+	0.273719	-	0.460177
ENSG00000161896	+	0.77386	+	0.244869	+	0.808674	+	0.107853
ENSG00000260729	+	0.68383	+	0.256763	+	0.834157	-	0.356377
ENSG00000166986	+	0.654694	-	0.249826	+	0.949921	+	0.856508
ENSG00000205362	+	0.741634	-	0.0573734	+	0.55323	+	0.748669
ENSG00000150316	+	0.952193	-	0.622328	+	0.369541	-	0.0944447
ENSG00000168404	+	0.897684	-	0.106856	-	0.270004	+	0.98278
ENSG00000111641	+	0.884217	+	0.968964	+	0.975348	+	0.633041
ENSG00000203780	+	0.818921	+	0.472861	+	0.564263	+	0.431779
ENSG00000127329	+	0.846395	+	0.641092	+	0.960069	-	0.333538
ENSG00000144199	+	0.993112	+	0.992838	+	0.33943	-	0.0804802
ENSG00000143183	+	0.952407	+	0.858793	+	0.37825	+	0.237689
ENSG00000108774	+	0.945639	+	0.92064	+	0.229734	-	0.0156285
ENSG00000235944	-	0.222383	-	0.263538	+	0.380544	-	0.0489494
ENSG00000198231	+	0.796381	+	0.424725	+	0.926261	+	0.129788
ENSG00000117139	+	0.853404	-	0.153119	+	0.676026	-	0.00185375
ENSG00000205220	+	0.929052	+	0.743271	+	0.19408	+	0.323914
ENSG00000001460	+	0.387987	-	0.00632308	+	0.986666	-	0.0582492
ENSG00000131759	-	0.496756	+	0.361281	+	0.640461	-	0.25698
ENSG00000117360	+	0.501818	+	0.988165	+	0.408021	+	0.833039
ENSG00000107625	-	0.312635	-	0.295583	+	0.507801	-	0.0355638
ENSG00000260456	-	0.182134	-	0.122929	+	0.816422	-	0.152479
ENSG00000106125	+	0.874516	-	0.103713	+	0.892012	-	0.115546
ENSG00000227097	+	0.299208	-	0.0729876	-	0.166726	+	0.912845
ENSG00000076984	+	0.488157	-	0.112864	+	0.123956	+	0.463085
ENSG00000130589	+	0.953616	+	0.433451	+	0.472018	-	0.180406
ENSG00000105053	-	0.226319	-	0.176375	+	0.971858	-	0.0590468
ENSG00000121542	+	0.838757	+	0.172701	+	0.620982	-	0.00752757
ENSG00000125843	+	0.773881	+	0.892417	-	0.074396	-	0.0576318
ENSG00000233508	-	0.149425	-	0.00170607	-	0.02716	-	0.241274
ENSG00000117394	+	0.927691	+	0.402353	+	0.735994	+	0.796859
ENSG00000173436	-	0.0099049	-	0.00163588	+	0.447332	+	0.278481
ENSG00000151422	-	0.469336	+	0.4549	+	0.750458	-	0.127892
ENSG00000108270	-	0.19633	-	0.51076	+	0.91367	+	0.383762
ENSG00000251615	+	0.560063	+	0.217214	+	0.702003	-	0.0332856
ENSG00000154258	-	0.906563	-	0.123082	-	0.566311	-	0.42909
ENSG00000169255	+	0.364705	-	0.00552591	+	0.327463	-	0.00979542
ENSG00000234769	+	0.82646	+	0.453466	+	0.924061	+	0.777095
ENSG00000158882	-	0.275624	-	0.0100405	+	0.479798	-	0.0150143
ENSG00000261399	+	0.977683	-	0.0211213	+	0.383448	+	0.431707
ENSG00000206344	+	0.37387	-	0.016228	-	0.321912	+	0.474775
ENSG00000240877	-	0.817789	-	0.0480627	-	0.2545	-	0.650197
ENSG00000177519	-	0.452185	-	0.0096923	+	0.387247	+	0.96998
ENSG00000105048	-	0.41103	-	0.125319	+	0.919229	+	0.850331
ENSG00000198888	-	0.233058	+	0.0783992	+	0.697174	-	0.030797
ENSG00000238276	+	0.616996	-	0.00272247	-	0.0228703	+	0.792948
ENSG00000178075	+	0.492294	+	0.0395919	+	0.340618	+	0.960218
ENSG00000230707	-	0.677491	-	0.21359	-	0.0832446	-	0.0645891
ENSG00000152049	+	0.561679	+	0.826977	+	0.879308	+	0.397118
ENSG00000196227	-	0.593427	-	0.00276889	+	0.359593	-	0.569543
ENSG00000175309	-	0.148094	-	0.32951	-	0.282398	+	0.961584
ENSG00000188186	+	0.794541	+	0.949215	+	0.225513	-	0.135534
ENSG00000181649	-	0.0987061	+	0.0887691	+	0.325882	+	0.907129
ENSG00000112305	-	0.066616	-	0.0880451	+	0.404585	+	0.447203
ENSG00000223922	+	0.253134	+	0.923746	-	0.385941	-	0.304308
ENSG00000062582	-	0.143556	-	0.0494598	+	0.764806	-	0.0224851
ENSG00000110395	+	0.43171	+	0.604517	+	0.586326	-	0.16799
ENSG00000173838	+	0.875899	+	0.15894	+	0.631472	-	0.0196106
ENSG00000231770	-	0.499557	-	0.0933484	-	0.0556836	-	0.243869
ENSG00000227560	+	0.884802	-	0.525278	+	0.783688	+	0.594712
ENSG00000223953	+	0.433338	+	0.251518	+	0.121378	+	0.560182
ENSG00000139988	-	0.151851	-	0.0699715	+	0.55491	-	0.68611
ENSG00000214719	-	0.384558	+	0.994245	-	0.0380503	-	0.0507138
ENSG00000104998	+	0.697575	+	0.862654	+	0.13039	+	0.137299
ENSG00000082068	+	0.685169	+	0.969569	-	0.87283	-	0.345079
ENSG00000141433	+	0.664478	+	0.00686757	+	0.994742	+	0.478266
ENSG00000160410	+	0.943373	+	0.0652102	+	0.0527088	+	0.692174
ENSG00000154016	+	0.477944	-	0.0144428	-	0.100229	-	0.377911
ENSG00000241231	+	0.916855	+	0.589903	+	0.939464	+	0.875123
ENSG00000121068	+	0.749604	-	0.353334	-	0.0505611	+	0.685584
ENSG00000044524	-	0.625728	-	0.000442121	+	0.626935	-	0.112188
ENSG00000114062	+	0.379297	-	0.0625127	+	0.335903	-	0.0311613
ENSG00000119772	+	0.737016	-	0.767221	+	0.919229	-	0.0292176
ENSG00000136643	-	0.292768	-	0.0175372	-	0.153938	-	0.104198
ENSG00000225485	+	0.213695	+	0.0215958	+	0.54658	+	0.408248
ENSG00000138735	+	0.952935	+	0.774627	+	0.633882	+	0.750071
ENSG00000133195	+	0.758328	+	0.0458912	+	0.903787	-	0.56613
ENSG00000166896	+	0.411743	-	0.546557	+	0.677876	-	0.0346131
ENSG00000167676	+	0.845416	+	0.265272	+	0.609428	+	0.866171
ENSG00000228696	+	0.741518	+	0.33514	+	0.822156	+	0.779073
ENSG00000102007	+	0.775238	-	0.0933308	-	0.0769143	+	0.238075
ENSG00000245750	+	0.327801	+	0.888831	+	0.463427	-	0.172704
ENSG00000140511	+	0.996991	+	0.122618	+	0.229649	-	0.189736
ENSG00000135547	+	0.355472	+	0.0545319	+	0.186076	+	0.814984
ENSG00000048162	-	0.0733423	-	0.00896939	-	0.124522	-	0.203107
ENSG00000064102	+	0.687314	+	0.224103	+	0.851587	+	0.945438
ENSG00000115685	-	0.128592	-	0.0200533	+	0.738498	-	0.0144194
ENSG00000071189	-	0.58291	-	0.420364	+	0.665836	-	0.446904
ENSG00000255248	+	0.329835	+	0.944807	+	0.875213	-	0.10559
ENSG00000130649	+	0.839405	-	0.118384	+	0.961366	-	0.0836052
ENSG00000100029	+	0.917481	+	0.969634	-	0.296419	-	0.210056
ENSG00000259248	+	0.917488	+	0.278828	+	0.401549	-	0.0385363
ENSG00000119471	+	0.284823	-	0.0316393	+	0.0582473	+	0.261849
ENSG00000132300	+	0.822304	+	0.177566	+	0.988161	-	0.0928841
ENSG00000100197	+	0.642311	-	0.644094	+	0.997724	+	0.521781
ENSG00000119574	-	0.747434	-	0.0737055	+	0.630523	-	0.0102296
ENSG00000198780	-	0.416421	-	0.0234463	+	0.315983	-	0.0202454
ENSG00000186453	+	0.76647	+	0.949215	+	0.537837	+	0.788004
ENSG00000255458	+	0.321394	+	0.343924	+	0.0873452	+	0.943234
ENSG00000138375	-	0.643919	+	0.986673	-	0.331323	-	0.0216283
ENSG00000267080	+	0.794541	-	0.0315217	+	0.703585	+	0.997076
ENSG00000197444	+	0.2902	-	0.0248853	+	0.536557	-	0.0234673
ENSG00000254081	+	0.656117	+	0.658245	+	0.436176	+	0.966161
ENSG00000158483	-	0.525244	+	0.603007	-	0.728119	+	0.392928
ENSG00000168811	-	0.679668	+	0.311317	-	0.541791	+	0.421605
ENSG00000105374	+	0.316926	-	0.197208	+	0.816584	+	0.894304
ENSG00000159445	+	0.866517	+	0.732531	-	0.565539	+	0.911684
ENSG00000218227	+	0.205169	+	0.0577196	+	0.194574	-	0.1157
ENSG00000066697	-	0.341935	-	0.0583992	+	0.424432	-	0.119188
ENSG00000083444	-	0.353043	-	0.201113	-	0.125879	+	0.528149
ENSG00000168918	+	0.78891	+	0.547813	+	0.312249	+	0.936718
ENSG00000115137	-	0.129485	-	0.0333715	+	0.205944	-	0.0268044
ENSG00000241670	+	0.404792	-	0.203016	-	0.36177	-	0.056074
ENSG00000178878	-	0.64545	+	0.720347	+	0.746147	+	0.920884
ENSG00000069493	-	0.707356	+	0.858384	-	0.289854	-	0.246473
ENSG00000239911	+	0.714556	-	0.240246	+	0.595972	-	0.0733843
ENSG00000260329	+	0.66439	-	0.784034	+	0.93896	+	0.691787
ENSG00000142552	+	0.784453	-	0.352541	-	0.273719	+	0.372422
ENSG00000198046	+	0.898143	+	0.0776274	+	0.883473	-	0.0845124
ENSG00000142867	+	0.940534	+	0.912975	+	0.806816	-	0.0461881
ENSG00000149925	+	0.258337	+	0.0813898	+	0.860596	-	0.0128587
ENSG00000171174	+	0.701686	+	0.14824	+	0.976425	+	0.0920308
ENSG00000144959	-	0.5551	-	0.00750335	+	0.237552	-	0.0381656
ENSG00000054983	+	0.902835	+	0.153038	+	0.935604	-	0.39262
ENSG00000249614	-	0.149425	-	0.0279609	+	0.375994	-	0.114304
ENSG00000112200	-	0.952407	+	0.456948	-	0.55432	+	0.702466
ENSG00000235471	+	0.863201	+	0.239298	+	0.743019	+	0.992227
ENSG00000101236	+	0.70645	-	0.161953	+	0.876047	+	0.787459
ENSG00000179111	+	0.648576	+	0.191335	+	0.654982	+	0.520799
ENSG00000113360	+	0.916912	+	0.150272	+	0.947229	-	0.38541
ENSG00000153066	+	0.760529	+	0.644789	-	0.159621	+	0.0672124
ENSG00000211679	-	0.310813	-	0.725675	+	0.897699	-	0.400541
ENSG00000105699	+	0.834726	-	0.393869	-	0.00532214	+	0.981438
ENSG00000170325	-	0.445886	-	0.00348734	-	0.140431	-	0.562866
ENSG00000165716	-	0.702057	-	0.252831	-	0.453538	-	0.171996
ENSG00000267714	-	0.155452	+	0.0416753	-	0.228996	-	0.588984
ENSG00000240742	-	0.422007	+	0.88218	-	0.453538	+	0.452902
ENSG00000156467	-	0.114671	-	0.0559494	+	0.800493	+	0.675842
ENSG00000110048	-	0.607851	-	0.122948	+	0.435758	-	0.0332856
ENSG00000224870	+	0.9639	+	0.903194	-	0.452659	+	0.815075
ENSG00000204308	+	0.943057	+	0.554438	-	0.635305	-	0.0120471
ENSG00000204054	+	0.670122	-	0.0151714	-	0.246059	+	0.791405
ENSG00000226232	-	0.321187	-	0.00471604	+	0.879037	+	0.634742
ENSG00000257605	-	0.300547	-	0.458143	+	0.63945	-	0.236701
ENSG00000183570	-	0.830694	+	0.6452	-	0.413329	+	0.0690107
ENSG00000154447	-	0.86785	-	0.326607	+	0.947869	-	0.0285016
ENSG00000260942	+	0.299589	+	0.199452	+	0.285476	+	0.850352
ENSG00000149927	+	0.958152	+	0.159906	+	0.831659	-	0.00723138
ENSG00000133027	+	0.945186	+	0.585083	+	0.211577	-	0.0113834
ENSG00000052795	+	0.318728	+	0.520058	+	0.852458	-	0.0640834
ENSG00000111785	-	0.264069	-	0.00453711	-	0.0649284	-	0.0456596
ENSG00000113441	+	0.46084	-	0.135136	+	0.642149	-	0.545564
ENSG00000090266	-	0.0777766	-	0.132984	+	0.52707	-	0.0247291
ENSG00000221164	+	0.955583	-	0.0546336	+	0.642969	+	0.847237
ENSG00000182934	+	0.499737	-	0.0621873	+	0.895364	-	0.0381065
ENSG00000082515	-	0.669509	-	0.441473	+	0.898621	+	0.264125
ENSG00000153208	-	0.254983	+	0.0458912	-	0.11674	-	0.322361
ENSG00000161395	+	0.705342	+	0.764669	+	0.539673	+	0.539692
ENSG00000232412	+	0.544316	+	0.786972	+	0.806816	-	0.503975
ENSG00000158711	+	0.91773	+	0.90135	+	0.903665	+	0.468242
ENSG00000119906	+	0.365059	+	0.705096	+	0.930722	-	0.159833
ENSG00000132846	-	0.282604	+	0.00637971	-	0.0855398	+	0.957263
ENSG00000135905	-	0.533486	+	0.151605	+	0.710313	+	0.77807
ENSG00000255423	-	0.451913	+	0.653404	+	0.606684	+	0.460353
ENSG00000117682	+	0.134992	+	0.10504	+	0.38806	+	0.103725
ENSG00000196652	+	0.683733	+	0.779308	-	0.856161	+	0.503001
ENSG00000161381	-	0.514793	+	0.0345146	+	0.95026	-	0.719843
ENSG00000174197	+	0.768697	-	0.21622	-	0.854155	+	0.681861
ENSG00000100626	+	0.557811	-	0.027528	-	0.542516	-	0.0632399
ENSG00000117036	+	0.880386	+	0.716532	+	0.832058	-	0.112567
ENSG00000175643	+	0.657397	-	0.0103512	+	0.902575	-	0.0385433
ENSG00000066777	+	0.41103	-	0.00552591	+	0.420903	-	0.0316262
ENSG00000120029	+	0.962158	-	0.629309	-	0.315561	+	0.285651
ENSG00000251429	+	0.717881	+	0.556229	+	0.11037	-	0.408704
ENSG00000263531	+	0.966702	-	0.313478	-	0.336686	+	0.599582
ENSG00000186675	+	0.542789	-	0.0173494	+	0.513614	-	0.0798952
ENSG00000184979	-	0.353309	+	0.98111	-	0.21339	-	0.141447
ENSG00000111684	+	0.772097	+	0.850373	+	0.680242	-	0.274818
ENSG00000187800	+	0.473956	+	0.392071	+	0.732018	+	0.657957
ENSG00000171243	+	0.72839	-	0.0211329	-	0.316	-	0.0664676
ENSG00000177764	-	0.362148	+	0.752075	-	0.736176	-	0.148248
ENSG00000135698	+	0.604071	-	0.0795781	+	0.347312	+	0.984106
ENSG00000187486	-	0.109989	-	0.02301	-	0.754867	-	0.0290356
ENSG00000171621	+	0.362148	+	0.167898	+	0.285619	+	0.269176
ENSG00000100122	+	0.851487	-	0.172127	+	0.507801	-	0.06696
ENSG00000214176	+	0.984901	-	0.270738	+	0.587486	+	0.606768
ENSG00000165966	-	0.427006	+	0.32556	+	0.986042	+	0.641095
ENSG00000056972	+	0.41524	-	0.00266709	-	0.00851304	+	0.328303
ENSG00000142875	-	0.288446	-	0.00678403	+	0.260987	-	0.0301197
ENSG00000173473	-	0.331921	+	0.0828862	+	0.836278	+	0.662475
ENSG00000257509	+	0.669509	-	0.27636	-	0.883856	+	0.941754
ENSG00000168172	+	0.521434	+	0.449676	+	0.442683	-	0.613227
ENSG00000203616	-	0.823504	+	0.422061	+	0.941555	-	0.223123
ENSG00000173914	+	0.538997	+	0.779177	+	0.647783	-	0.6404
ENSG00000232352	+	0.936714	+	0.375059	+	0.804548	-	0.715643
ENSG00000135070	-	0.271961	-	0.0112268	+	0.222563	-	0.0161848
ENSG00000215915	+	0.869309	+	0.859192	+	0.798489	+	0.0225029
ENSG00000117450	+	0.952219	-	0.299195	-	0.0445198	-	0.282127
ENSG00000235999	+	0.851736	-	0.022053	+	0.792364	-	0.158917
ENSG00000235875	+	0.607851	-	0.189451	+	0.854133	+	0.837837
ENSG00000184014	+	0.9733	+	0.852717	+	0.926599	+	0.347093
ENSG00000113732	-	0.299093	-	0.00645449	-	0.00468723	-	0.273113
ENSG00000168748	+	0.918359	+	0.215369	+	0.603515	-	0.121399
ENSG00000109265	+	0.585703	+	0.822872	+	0.537037	-	0.386502
ENSG00000134697	-	0.177405	-	0.160474	-	0.185375	-	0.165349
ENSG00000006114	+	0.681312	+	0.603522	+	0.959425	-	0.332861
ENSG00000102921	+	0.990517	+	0.412833	+	0.71864	+	0.381679
ENSG00000109458	+	0.91425	+	0.949571	+	0.698968	+	0.284805
ENSG00000152409	-	0.469221	-	0.0208054	+	0.727328	-	0.325215
ENSG00000261431	-	0.88361	+	0.170036	+	0.850699	+	0.56797
ENSG00000110442	+	0.743891	+	0.689488	+	0.886486	-	0.399292
ENSG00000092929	+	0.634797	+	0.327416	+	0.762082	-	0.615251
ENSG00000167178	+	0.989796	+	0.319337	-	0.537215	+	0.329966
ENSG00000092054	+	0.569802	+	0.20695	+	0.997205	+	0.722331
ENSG00000085465	+	0.679376	+	0.387117	+	0.78397	+	0.833096
ENSG00000170921	+	0.933276	-	0.0227038	-	0.853466	-	0.0208137
ENSG00000151632	+	0.660729	+	0.754949	+	0.937564	+	0.826766
ENSG00000107742	-	0.33227	-	0.204886	+	0.879049	-	0.0745724
ENSG00000180089	+	0.866036	+	0.587398	+	0.68579	-	0.325594
ENSG00000078295	+	0.938489	-	0.217815	+	0.116373	-	0.102586
ENSG00000135912	-	0.328733	-	0.167877	-	0.088913	+	0.289848
ENSG00000258647	+	0.985634	+	0.624297	+	0.628038	+	0.905989
ENSG00000179837	-	0.717193	-	0.0679348	+	0.838933	-	0.00314312
ENSG00000154678	+	0.924664	+	0.586364	+	0.635703	+	0.296299
ENSG00000177889	+	0.299589	-	0.0380471	+	0.460779	-	0.144044
ENSG00000222011	+	0.17133	-	0.0109237	+	0.235353	+	0.622461
ENSG00000256073	+	0.695548	-	0.432355	+	0.558308	+	0.342933
ENSG00000165029	-	0.12643	+	0.363001	+	0.652623	-	0.182821
ENSG00000257246	+	0.785765	+	0.700684	-	0.682384	-	0.61696
ENSG00000239523	+	0.687306	-	0.146326	+	0.657673	+	0.601336
ENSG00000238142	-	0.308468	+	0.756913	+	0.873826	-	0.270847
ENSG00000009844	+	0.269383	-	0.0313432	+	0.468256	-	0.0162692
ENSG00000125746	+	0.295487	+	0.0959797	+	0.621517	+	0.537766
ENSG00000121766	+	0.883807	+	0.819047	+	0.408464	-	0.0276795
ENSG00000131368	+	0.60908	+	0.890013	+	0.827243	+	0.094346
ENSG00000081853	+	0.977907	-	0.096296	-	0.12418	-	0.0701769
ENSG00000204899	+	0.700449	-	0.00104554	-	0.185198	-	0.212638
ENSG00000163221	+	0.989434	+	0.568976	+	0.991835	-	0.956305
ENSG00000145824	-	0.514925	-	0.0209038	+	0.385069	+	0.502952
ENSG00000095794	-	0.696475	+	0.918967	+	0.79419	+	0.187985
ENSG00000184271	+	0.386126	+	0.241622	+	0.819383	-	0.13911
ENSG00000181938	-	0.820539	-	0.527577	-	0.830696	-	0.0177858
ENSG00000157214	+	0.4849	-	0.364239	-	0.514358	-	0.140341
ENSG00000173546	+	0.877875	+	0.0414201	+	0.457925	+	0.694785
ENSG00000106268	-	0.231836	-	0.475005	-	0.237707	-	0.435577
ENSG00000176383	+	0.444054	-	0.0140425	+	0.551697	-	0.0121065
ENSG00000105618	+	0.933377	-	0.820021	-	0.203822	+	0.632983
ENSG00000256576	+	0.791052	+	0.845952	+	0.905807	-	0.0769623
ENSG00000049883	+	0.916798	+	0.149632	+	0.982244	-	0.00874703
ENSG00000196557	-	0.35189	+	0.242495	+	0.816895	-	0.286136
ENSG00000087253	+	0.757703	+	0.57051	+	0.759371	+	0.800602
ENSG00000224838	-	0.846565	+	0.970076	+	0.683795	+	0.779073
ENSG00000090382	+	0.517614	+	0.271573	+	0.284119	+	0.725729
ENSG00000169740	+	0.565312	+	0.601358	+	0.776907	+	0.730294
ENSG00000196547	+	0.942855	+	0.189802	-	0.472834	+	0.871903
ENSG00000103043	+	0.73243	+	0.460763	+	0.465009	-	0.524305
ENSG00000134444	+	0.296507	-	0.051102	+	0.0649284	-	0.170192
ENSG00000105186	+	0.96232	+	0.863506	-	0.65313	-	0.00303013
ENSG00000143319	-	0.476447	+	0.613923	-	0.406177	-	0.126274
ENSG00000166140	+	0.15982	+	0.113279	-	0.646356	+	0.675302
ENSG00000155629	-	0.390282	+	0.87968	-	0.68176	+	0.857252
ENSG00000178127	-	0.456758	-	0.150272	+	0.739087	-	0.460903
ENSG00000165730	-	0.459755	-	0.00895854	-	0.154682	+	0.723092
ENSG00000196648	+	0.58985	-	0.269038	-	0.186417	+	0.956473
ENSG00000186017	+	0.925768	+	0.805833	+	0.932898	+	0.903458
ENSG00000123562	+	0.319916	-	0.00673179	+	0.230205	-	0.0232223
ENSG00000223379	-	0.677224	-	0.398633	-	0.750458	-	0.551593
ENSG00000137500	-	0.66365	-	0.19061	+	0.71864	-	0.0667799
ENSG00000159082	-	0.212477	-	0.00262951	+	0.0907783	-	0.0523715
ENSG00000182263	-	0.159788	+	0.169668	-	0.0609491	+	0.524226
ENSG00000166619	+	0.390862	-	0.0516714	+	0.918502	-	0.0352634
ENSG00000159202	-	0.180666	-	0.00617091	+	0.68204	-	0.0242186
ENSG00000136861	-	0.627982	-	0.254115	+	0.811103	+	0.640252
ENSG00000215190	-	0.17951	+	0.294245	+	0.591297	+	0.641553
ENSG00000261824	+	0.77386	-	0.322404	-	0.965085	+	0.929402
ENSG00000003147	+	0.47061	+	0.325569	+	0.457119	+	0.176412
ENSG00000012211	+	0.969973	+	0.172731	-	0.610404	+	0.754222
ENSG00000198585	+	0.699048	-	0.691587	+	0.991439	-	0.302219
ENSG00000021762	+	0.728639	+	0.553185	-	0.100194	-	0.539923
ENSG00000077147	+	0.989527	+	0.347824	-	0.851188	-	0.038588
ENSG00000156076	-	0.781797	-	0.011812	-	0.12739	+	0.371618
ENSG00000248714	+	0.561638	+	0.79403	+	0.406333	+	0.843702
ENSG00000160867	-	0.273265	+	0.573228	-	0.468097	+	0.909654
ENSG00000164619	-	0.138087	-	0.00035407	+	0.0769143	-	0.38902
ENSG00000124006	+	0.744581	+	0.869893	+	0.22323	-	0.256184
ENSG00000121060	+	0.448316	-	0.133344	+	0.794649	-	0.240834
ENSG00000235280	-	0.132669	-	0.0399841	+	0.533044	-	0.384395
ENSG00000132953	+	0.794038	+	0.453482	+	0.821191	-	0.0533896
ENSG00000073464	-	0.293303	-	0.0155622	-	0.206975	-	0.081081
ENSG00000115392	+	0.242935	-	0.647339	+	0.778152	+	0.481835
ENSG00000173598	+	0.394362	-	0.010264	+	0.739011	-	0.0441769
ENSG00000112697	-	0.467503	-	0.056393	+	0.641816	-	0.253192
ENSG00000015285	-	0.83989	+	0.140173	+	0.498931	+	0.905989
ENSG00000134463	-	0.138634	-	0.0324945	-	0.0558981	-	0.000485066
ENSG00000138658	-	0.46237	+	0.952557	-	0.459534	-	0.443315
ENSG00000204764	+	0.670122	+	0.103709	+	0.948204	-	0.128461
ENSG00000116663	+	0.803807	+	0.54835	-	0.0280599	-	0.0516178
ENSG00000146216	+	0.537451	-	0.0202787	+	0.856788	-	0.0232524
ENSG00000214435	+	0.906018	+	0.868034	+	0.554567	-	0.523633
ENSG00000261252	+	0.59288	+	0.221143	+	0.487069	-	0.0868451
ENSG00000124074	-	0.529991	-	0.194644	-	0.0326832	-	0.666528
ENSG00000152256	+	0.697048	+	0.329982	+	0.798437	-	0.0169124
ENSG00000169992	+	0.800768	-	0.263259	+	0.616169	-	0.0217466
ENSG00000242600	+	0.401076	-	0.170985	+	0.570138	-	0.0583665
ENSG00000255090	-	0.0782598	+	0.467712	+	0.781453	+	0.131814
ENSG00000113163	-	0.173432	-	0.00849589	-	0.332619	-	0.123457
ENSG00000105705	+	0.755143	-	0.781108	-	0.180438	-	0.246328
ENSG00000179774	+	0.687314	+	0.218022	+	0.67446	+	0.440545
ENSG00000077327	-	0.374438	-	0.000651205	-	0.0791717	-	0.154951
ENSG00000186951	+	0.955657	+	0.0123421	+	0.234394	+	0.921802
ENSG00000204947	-	0.369172	+	0.789284	-	0.586888	-	0.662025
ENSG00000125409	-	0.198897	+	0.918764	+	0.980177	-	0.173761
ENSG00000121335	+	0.762419	+	0.765537	+	0.986433	+	0.172007
ENSG00000203880	+	0.984807	-	0.162295	+	0.635498	-	0.338044
ENSG00000156521	-	0.331952	-	0.104675	+	0.758638	+	0.511729
ENSG00000261496	+	0.606409	-	0.00700834	+	0.616654	-	0.161279
ENSG00000243660	-	0.291164	+	0.347202	+	0.771912	-	0.439476
ENSG00000157500	-	0.483214	-	0.0805572	+	0.784568	+	0.69441
ENSG00000186517	+	0.416421	+	0.37161	+	0.937929	+	0.813753
ENSG00000151461	-	0.411525	-	0.150984	+	0.605651	-	0.0733322
ENSG00000128915	+	0.882385	-	0.0253943	+	0.587728	-	0.0413183
ENSG00000124107	+	0.353753	-	0.525202	+	0.948512	-	0.800758
ENSG00000250461	-	0.108127	-	0.00276889	-	0.0968077	+	0.57394
ENSG00000136250	+	0.927169	+	0.709224	+	0.93588	-	0.399074
ENSG00000169914	+	0.231423	-	0.00525161	+	0.366249	-	0.010343
ENSG00000145087	+	0.281312	-	0.0033774	+	0.1379	-	0.0545644
ENSG00000142856	+	0.768697	-	0.258159	+	0.926513	+	0.443201
ENSG00000198113	+	0.819287	+	0.0515576	+	0.332915	+	0.915546
ENSG00000147571	+	0.389494	+	0.00368912	+	0.238525	+	0.66236
ENSG00000267370	-	0.753885	+	0.471858	+	0.959425	+	0.857851
ENSG00000244462	+	0.996677	+	0.896774	+	0.753198	-	0.0634632
ENSG00000150593	+	0.656617	-	0.905369	+	0.870029	-	0.0683089
ENSG00000159479	+	0.513192	+	0.244581	+	0.981267	+	0.214872
ENSG00000184898	+	0.857936	+	0.668846	+	0.760682	-	0.549413
ENSG00000164258	-	0.19345	-	0.427869	+	0.776907	+	0.161015
ENSG00000100271	+	0.630074	+	0.167871	+	0.726811	-	0.200159
ENSG00000161996	-	0.425596	+	0.788298	-	0.556975	-	0.520867
ENSG00000150991	-	0.603441	-	0.412833	+	0.780455	-	0.00351481
ENSG00000159123	+	0.884016	-	0.252668	+	0.738016	+	0.109107
ENSG00000178971	+	0.925768	-	0.0239847	+	0.873581	-	0.0133923
ENSG00000064932	-	0.522713	-	0.0364678	-	0.205011	+	0.654102
ENSG00000184414	+	0.5662	-	0.0930512	+	0.263334	-	0.0229206
ENSG00000249115	+	0.996087	+	0.760062	-	0.480979	+	0.0540445
ENSG00000170903	-	0.335284	+	0.987936	-	0.79661	-	0.495327
ENSG00000166068	+	0.974442	+	0.876824	+	0.870685	-	0.468839
ENSG00000136367	-	0.45549	-	0.00967544	-	0.480052	+	0.763432
ENSG00000233452	+	0.325859	+	0.000442121	+	0.22031	+	0.619809
ENSG00000162601	+	0.485476	-	0.0101611	+	0.523403	-	0.289469
ENSG00000122033	+	0.855788	+	0.995673	-	0.442683	+	0.702496
ENSG00000232386	-	0.886726	+	0.880811	-	0.617036	-	0.0562705
ENSG00000085377	-	0.132669	-	0.00747363	+	0.408438	-	0.0242218
ENSG00000145416	-	0.971396	-	0.35642	+	0.874246	-	0.5876
ENSG00000087495	-	0.347042	+	0.0407795	-	0.00266726	-	0.0898704
ENSG00000055070	+	0.484511	+	0.00744764	+	0.0442521	+	0.736273
ENSG00000169246	-	0.0605133	-	0.103064	-	0.0862407	+	0.662542
ENSG00000136111	+	0.6955	+	0.784787	+	0.966229	-	0.832191
ENSG00000144136	+	0.970438	+	0.0933484	+	0.417182	-	0.00662033
ENSG00000267206	+	0.862967	+	0.14632	+	0.87922	+	0.972627
ENSG00000242349	-	0.17133	+	0.0136674	+	0.71968	+	0.878204
ENSG00000127947	+	0.960133	+	0.731503	+	0.997205	+	0.626962
ENSG00000128573	-	0.299208	-	0.00484206	-	0.0710318	+	0.996271
ENSG00000006831	+	0.327623	+	0.00544626	+	0.535004	+	0.432428
ENSG00000106615	+	0.264069	-	0.102763	+	0.871865	-	0.0562705
ENSG00000120658	-	0.323814	-	0.00819002	-	0.228268	-	0.027472
ENSG00000100302	+	0.702386	+	0.0688427	+	0.564872	-	0.0201842
ENSG00000167371	+	0.520745	+	0.0210176	+	0.58874	-	0.0920229
ENSG00000171467	+	0.263103	+	0.362154	+	0.425731	+	0.906181
ENSG00000162972	-	0.116394	-	0.0898578	-	0.322834	-	0.191319
ENSG00000160949	-	0.873953	-	0.0168822	-	0.805363	-	0.106933
ENSG00000179195	+	0.536585	+	0.147729	+	0.335589	+	0.613986
ENSG00000110324	+	0.624638	+	0.483483	+	0.606161	+	0.784755
ENSG00000184206	+	0.186872	-	0.332552	-	0.264821	+	0.602682
ENSG00000161912	+	0.362379	+	0.976402	+	0.972602	-	0.164943
ENSG00000075131	-	0.815994	+	0.659475	+	0.918384	-	0.15932
ENSG00000260987	+	0.328209	+	0.00179819	+	0.545177	-	0.325594
ENSG00000260023	+	0.221575	+	0.606972	-	0.100502	-	0.0136125
ENSG00000100804	-	0.104487	-	0.11468	+	0.806816	-	0.0265136
ENSG00000225439	-	0.151851	-	0.00695255	-	0.108013	+	0.717452
ENSG00000134250	-	0.362148	+	0.0364287	-	0.295856	+	0.574451
ENSG00000004700	+	0.850395	+	0.29153	+	0.690703	+	0.722409
ENSG00000137726	+	0.40748	-	0.00656198	+	0.677102	-	0.0246671
ENSG00000163291	+	0.331672	-	0.0842237	+	0.136348	-	0.238904
ENSG00000025770	+	0.997651	+	0.805748	+	0.378988	-	0.2315
ENSG00000254701	-	0.421874	+	0.992371	+	0.65934	-	0.583016
ENSG00000034053	-	0.101086	-	0.0187887	+	0.31937	-	0.04075
ENSG00000163297	-	0.475915	+	0.44258	-	0.290767	-	0.424143
ENSG00000204807	-	0.416421	+	0.934406	+	0.940284	-	0.40265
ENSG00000198833	+	0.778896	+	0.847662	-	0.860861	-	0.0458773
ENSG00000089356	+	0.677224	-	0.0409725	-	0.254384	+	0.983333
ENSG00000102452	+	0.265326	+	0.0153535	+	0.547019	-	0.038588
ENSG00000260992	+	0.820896	+	0.756628	+	0.93397	-	0.0783974
ENSG00000183578	-	0.121149	-	0.239563	-	0.516951	-	0.0303175
ENSG00000167807	+	0.921371	-	0.334644	-	0.3819	+	0.614352
ENSG00000116299	+	0.452977	-	0.0208113	+	0.454782	-	0.0117143
ENSG00000139890	+	0.607913	+	0.113391	+	0.218811	+	0.210028
ENSG00000132429	-	0.198897	-	0.00484241	-	0.229649	-	0.0887487
ENSG00000162129	+	0.358409	+	0.531202	-	0.689593	-	0.00673951
ENSG00000177169	-	0.359624	-	0.0234836	+	0.910094	+	0.050449
ENSG00000261195	+	0.826412	+	0.0203404	+	0.871016	-	0.141596
ENSG00000141577	-	0.0940764	-	0.394614	-	0.00369834	+	0.952972
ENSG00000185630	+	0.677931	-	0.0450883	+	0.954781	-	0.0442004
ENSG00000235961	-	0.396861	-	0.514611	+	0.660049	-	0.408933
ENSG00000146221	+	0.872038	+	0.83596	+	0.744807	-	0.0822256
ENSG00000204304	-	0.316926	-	0.150348	-	0.978969	-	0.467276
ENSG00000221916	+	0.823504	+	0.953082	+	0.746566	-	0.21436
ENSG00000155275	+	0.706369	+	0.180016	+	0.196907	-	0.0249896
ENSG00000154556	+	0.811601	+	0.0799463	+	0.375195	+	0.559596
ENSG00000119522	+	0.416421	-	0.0631834	+	0.700521	-	0.0124307
ENSG00000083454	+	0.647957	+	0.0117302	+	0.320767	-	0.202275
ENSG00000169567	-	0.102993	-	0.0124406	+	0.261952	-	0.0880372
ENSG00000112619	+	0.666491	+	0.086821	+	0.498306	-	0.327875
ENSG00000241014	+	0.360824	+	0.431875	+	0.203769	-	0.192785
ENSG00000243649	-	0.568089	-	0.00122444	-	0.165275	+	0.994048
ENSG00000243317	-	0.449667	-	0.211757	+	0.55323	-	0.118455
ENSG00000129596	+	0.613185	-	0.157586	+	0.689955	-	0.117812
ENSG00000261326	+	0.20799	-	0.504083	+	0.977624	-	0.16178
ENSG00000214216	-	0.279254	+	0.384376	-	0.250308	-	0.261967
ENSG00000177054	-	0.376833	-	0.0652966	+	0.288844	-	0.277943
ENSG00000165475	-	0.151036	-	0.00429588	-	0.0123995	-	0.353248
ENSG00000259417	-	0.695403	-	0.0130726	-	0.379939	+	0.267796
ENSG00000196656	-	0.772467	-	0.163261	+	0.996203	+	0.229748
ENSG00000157184	+	0.594449	+	0.293275	+	0.0271574	+	0.54194
ENSG00000095713	-	0.159788	-	0.0276939	+	0.378576	-	0.558388
ENSG00000155252	-	0.631623	-	0.0683524	+	0.744975	-	0.0058891
ENSG00000100802	+	0.312921	+	0.0130868	+	0.378685	+	0.999283
ENSG00000198517	-	0.682503	+	0.62808	+	0.99455	-	0.644785
ENSG00000054523	+	0.969354	+	0.402353	+	0.639012	-	0.152711
ENSG00000026297	-	0.79831	+	0.0984646	-	0.362521	+	0.823657
ENSG00000146360	+	0.521713	-	0.282717	-	0.739452	+	0.0897571
ENSG00000166546	+	0.576884	-	0.021159	-	0.945763	-	0.307007
ENSG00000165323	+	0.638663	+	0.011668	+	0.753123	-	0.0187724
ENSG00000138326	+	0.689071	+	0.907557	+	0.347312	-	0.167686
ENSG00000116688	-	0.316033	-	0.253585	+	0.709498	-	0.0329448
ENSG00000106633	-	0.486251	+	0.910474	-	0.0118459	-	0.0498814
ENSG00000174482	+	0.827579	+	0.265655	+	0.981267	-	0.0204817
ENSG00000204231	+	0.550815	+	0.0471749	+	0.796656	-	0.00266583
ENSG00000163682	+	0.755143	+	0.443624	+	0.946828	+	0.827713
ENSG00000153233	+	0.827829	+	0.00744333	+	0.403396	-	0.0161954
ENSG00000011198	+	0.419912	+	0.4342	-	0.903787	-	0.282708
ENSG00000075426	+	0.969561	+	0.695237	-	0.893586	+	0.194739
ENSG00000198948	+	0.887653	+	0.523271	-	0.733576	-	0.210172
ENSG00000136490	+	0.919978	+	0.422637	+	0.921147	+	0.338044
ENSG00000025423	+	0.76149	-	0.13996	-	0.0920253	+	0.100376
ENSG00000256742	+	0.858505	-	0.112937	-	0.480768	-	0.0195661
ENSG00000155366	+	0.550456	-	0.0143271	-	0.00984546	+	0.271329
ENSG00000013306	+	0.980837	+	0.878612	-	0.27589	+	0.993843
ENSG00000094916	+	0.790845	+	0.998056	+	0.955318	+	0.999421
ENSG00000064309	-	0.257794	-	0.0128155	+	0.117231	-	0.397061
ENSG00000164741	+	0.783928	+	0.377887	+	0.945763	+	0.852634
ENSG00000064489	+	0.913282	-	0.137319	+	0.864509	-	0.388113
ENSG00000135596	+	0.73241	+	0.602445	+	0.906725	+	0.852742
ENSG00000172795	+	0.832345	-	0.0155622	+	0.637242	+	0.326885
ENSG00000096060	+	0.931255	+	0.0484114	+	0.737699	+	0.956171
ENSG00000102181	-	0.179991	-	0.0755454	+	0.826377	-	0.0429043
ENSG00000130656	+	0.580164	+	0.451219	+	0.953507	-	0.362598
ENSG00000069345	-	0.24338	-	0.0148089	+	0.237339	-	0.0353956
ENSG00000266385	-	0.577342	-	0.0804374	+	0.5191	+	0.796419
ENSG00000010256	-	0.679376	-	0.616236	+	0.932613	-	0.426224
ENSG00000138172	+	0.542789	-	0.0884179	+	0.518666	-	0.144692
ENSG00000167770	+	0.319916	+	0.0622428	+	0.783688	-	0.0488642
ENSG00000055332	-	0.411525	-	0.544985	+	0.80653	-	0.384341
ENSG00000173818	+	0.788093	+	0.539452	+	0.976092	-	0.237716
ENSG00000103966	+	0.588698	-	0.00809215	-	0.279181	+	0.53587
ENSG00000149262	+	0.546787	+	0.784787	-	0.327525	+	0.187762
ENSG00000260920	-	0.163674	+	0.0096332	+	0.107124	-	0.130214
ENSG00000221923	+	0.754813	-	0.703462	+	0.327036	+	0.807988
ENSG00000116717	+	0.180666	+	0.839776	+	0.80478	-	0.225388
ENSG00000143409	+	0.858984	+	0.0399978	+	0.673735	+	0.313124
ENSG00000128335	-	0.0782598	-	0.109245	+	0.226211	+	0.779073
ENSG00000180776	+	0.544316	+	0.234061	-	0.271403	+	0.616529
ENSG00000242979	+	0.750592	-	0.00886518	-	0.174152	+	0.739604
ENSG00000182109	+	0.904292	+	0.43735	-	0.359912	+	0.623366
ENSG00000026036	+	0.950793	+	0.857167	+	0.930596	+	0.722409
ENSG00000103222	-	0.332831	-	0.0142625	+	0.39765	-	0.0608377
ENSG00000066117	-	0.778896	+	0.550957	+	0.848651	-	0.00496079
ENSG00000115415	+	0.434155	-	0.0917368	+	0.814999	-	0.0442906
ENSG00000137496	+	0.951128	-	0.18353	+	0.906075	+	0.535852
ENSG00000119938	+	0.545678	+	0.0512563	+	0.559155	+	0.288046
ENSG00000076108	-	0.670486	-	0.23687	+	0.591681	-	0.0831934
ENSG00000140044	+	0.370644	-	0.266775	+	0.871418	+	0.349147
ENSG00000158545	+	0.894845	+	0.842679	+	0.564623	+	0.316458
ENSG00000171813	-	0.524259	+	0.0689096	-	0.374691	-	0.0474284
ENSG00000115138	+	0.625939	+	0.490522	+	0.128747	+	0.571755
ENSG00000258584	+	0.842566	-	0.2584	+	0.652467	+	0.521068
ENSG00000103197	+	0.740614	-	0.502627	+	0.996034	+	0.65008
ENSG00000067365	+	0.800768	-	0.536503	+	0.615481	-	0.455231
ENSG00000168874	+	0.58524	-	0.00484241	+	0.127381	+	0.712178
ENSG00000141380	-	0.577342	+	0.203261	-	0.652435	-	0.130504
ENSG00000204390	-	0.479193	+	0.794872	+	0.853017	-	0.389138
ENSG00000166862	-	0.670372	-	0.405713	-	0.362521	-	0.596988
ENSG00000227394	-	0.529991	-	0.0572236	-	0.0639965	+	0.655377
ENSG00000168970	+	0.666499	+	0.791288	+	0.930596	+	0.738007
ENSG00000227304	+	0.427574	+	0.63794	-	0.293389	-	0.182365
ENSG00000112902	+	0.971666	+	0.720387	+	0.974597	-	0.765793
ENSG00000074370	+	0.847548	+	0.658438	+	0.858687	-	0.370225
ENSG00000153575	+	0.344553	+	0.33514	+	0.505014	+	0.737945
ENSG00000112186	+	0.292572	-	0.00214223	+	0.156554	-	0.0335584
ENSG00000145194	+	0.338882	-	0.956783	-	0.226627	-	0.133707
ENSG00000136197	+	0.545419	-	0.0633183	-	0.0788119	-	0.0441769
ENSG00000196757	+	0.304568	-	0.404565	+	0.983732	+	0.764306
ENSG00000169744	+	0.653063	-	0.0169767	+	0.666343	-	0.0266932
ENSG00000090372	+	0.784794	-	0.682457	-	0.612825	-	0.0890059
ENSG00000086062	-	0.267388	+	0.0564156	-	0.237707	+	0.957232
ENSG00000072201	-	0.208183	-	0.00333443	+	0.325882	-	0.128185
ENSG00000140931	+	0.391855	+	0.00997374	+	0.359912	+	0.924321
ENSG00000175538	+	0.916798	+	0.887002	-	0.194887	+	0.566888
ENSG00000257913	-	0.812863	+	0.127998	+	0.856347	-	0.029285
ENSG00000241684	-	0.103879	-	0.0405097	-	0.0635184	-	0.18477
ENSG00000234072	-	0.346428	-	0.0994509	+	0.268511	+	0.576573
ENSG00000103226	+	0.544316	+	0.727603	+	0.685716	-	0.505738
ENSG00000169564	+	0.953616	+	0.34585	-	0.698583	-	0.0495229
ENSG00000198683	-	0.349298	-	0.215999	-	0.00980779	-	0.723298
ENSG00000151882	+	0.623941	-	0.201629	+	0.913003	-	0.0189083
ENSG00000131480	-	0.452977	-	0.298223	+	0.912428	+	0.225933
ENSG00000109323	-	0.709144	+	0.250354	-	0.484909	+	0.0732764
ENSG00000235065	+	0.716886	+	0.626133	-	0.209154	+	0.562679
ENSG00000149575	+	0.491037	+	0.00129974	+	0.552213	-	0.0320295
ENSG00000129595	-	0.582639	+	0.786447	+	0.48147	+	0.0805539
ENSG00000213145	-	0.362256	-	0.664545	-	0.115337	+	0.761947
ENSG00000235453	+	0.485108	+	0.706766	+	0.963912	+	0.368956
ENSG00000132128	+	0.670362	+	0.202441	+	0.741775	-	0.00233701
ENSG00000205078	+	0.941919	-	0.162645	+	0.84118	+	0.511388
ENSG00000240137	+	0.431703	-	0.00409205	+	0.49496	+	0.288754
ENSG00000196591	-	0.597945	-	0.0550892	-	0.619298	-	0.0398917
ENSG00000259446	+	0.56631	-	0.0171631	+	0.64843	+	0.373615
ENSG00000186184	+	0.704952	-	0.0359894	+	0.639729	-	0.106838
ENSG00000263126	+	0.565813	+	0.499127	-	0.580876	+	0.810004
ENSG00000128482	+	0.670372	+	0.214267	+	0.514317	+	0.181417
ENSG00000197226	+	0.41798	+	0.769147	+	0.906985	+	0.519371
ENSG00000112624	-	0.788582	-	0.0680031	-	0.413309	-	0.105404
ENSG00000184384	+	0.657397	+	0.336014	+	0.253833	+	0.9519
ENSG00000008300	+	0.497947	+	0.314823	+	0.959424	+	0.250642
ENSG00000074071	-	0.476447	+	0.910568	-	0.237944	-	0.0711212
ENSG00000180953	+	0.814492	+	0.948809	-	0.448251	+	0.529165
ENSG00000253741	+	0.397806	+	0.41289	+	0.767044	-	0.141447
ENSG00000250722	+	0.451158	+	0.193254	+	0.491459	+	0.829969
ENSG00000151572	+	0.826006	+	0.186584	-	0.502527	+	0.841022
ENSG00000150787	-	0.330632	-	0.0272226	+	0.11037	-	0.0692022
ENSG00000174669	-	0.33227	+	0.860517	-	0.248038	-	0.144402
ENSG00000033050	-	0.255256	-	0.0742748	+	0.855613	-	0.00871973
ENSG00000101888	+	0.492294	+	0.0182522	-	0.229706	+	0.582275
ENSG00000183780	-	0.299093	-	0.0456902	-	0.211545	-	0.0473531
ENSG00000135404	+	0.940648	+	0.301813	-	0.0661725	-	0.0848589
ENSG00000197701	-	0.931971	-	0.493222	+	0.892746	-	0.491949
ENSG00000128340	-	0.159788	+	0.670578	+	0.965881	+	0.513236
ENSG00000151304	+	0.86646	-	0.315332	+	0.864997	-	0.144082
ENSG00000118503	+	0.932875	+	0.80587	-	0.645242	+	0.272982
ENSG00000120053	-	0.138711	-	0.0185406	+	0.242348	-	0.0599865
ENSG00000121848	+	0.452185	+	0.50774	+	0.590664	+	0.719843
ENSG00000175352	-	0.156447	+	0.00475498	+	0.044479	-	0.0471888
ENSG00000165805	-	0.17133	-	0.534462	+	0.822255	-	0.366036
ENSG00000144802	+	0.817377	-	0.0766345	-	0.813961	+	0.645916
ENSG00000198520	-	0.0984958	-	0.0562706	-	0.234718	-	0.196592
ENSG00000144711	-	0.212477	-	0.00706112	+	0.401575	-	0.0408334
ENSG00000117298	+	0.24882	+	0.1825	+	0.0178493	+	0.487054
ENSG00000114279	+	0.2433	-	0.00194412	+	0.464973	-	0.0769623
ENSG00000169189	+	0.699349	+	0.708834	+	0.142223	-	0.0169124
ENSG00000112033	-	0.531573	-	0.481253	-	0.0241354	-	0.351804
ENSG00000246982	+	0.839405	-	0.0914499	-	0.339385	-	0.112711
ENSG00000110107	+	0.907336	+	0.661103	+	0.75124	-	0.0907495
ENSG00000175826	+	0.738642	+	0.892906	-	0.273719	-	0.0796218
ENSG00000234709	-	0.141377	-	0.0286616	-	0.0152407	+	0.28536
ENSG00000166199	+	0.72185	+	0.545626	+	0.811103	-	0.0403482
ENSG00000156097	-	0.242224	-	0.00379648	+	0.136832	+	0.0799845
ENSG00000167377	+	0.1989	+	0.551353	+	0.411428	-	0.794226
ENSG00000122335	-	0.209598	-	0.0368131	-	0.178538	-	0.0157459
ENSG00000165819	+	0.614409	+	0.767221	+	0.924266	-	0.297746
ENSG00000186132	+	0.818617	-	0.805745	+	0.746172	-	0.266172
ENSG00000120896	+	0.830652	-	0.00429751	-	0.0405344	+	0.571887
ENSG00000161570	-	0.327472	-	0.125217	-	0.266357	+	0.949391
ENSG00000143369	+	0.432765	-	0.415905	+	0.377042	-	0.0472043
ENSG00000167553	+	0.960623	-	0.0304508	-	0.512155	+	0.672881
ENSG00000136021	+	0.968919	-	0.111133	+	0.998416	-	0.0239634
ENSG00000124596	-	0.648576	+	0.897809	+	0.912662	-	0.681314
ENSG00000158122	+	0.740536	+	0.0937109	+	0.195045	+	0.30599
ENSG00000112799	+	0.765367	+	0.95561	-	0.568647	+	0.542425
ENSG00000117133	-	0.61873	+	0.436521	+	0.513109	-	0.0246671
ENSG00000258486	+	0.690436	+	0.822476	+	0.807167	+	0.210792
ENSG00000136152	+	0.752181	-	0.163137	+	0.612352	-	0.0239295
ENSG00000169682	+	0.480995	-	0.101716	-	0.11674	+	0.795871
ENSG00000108604	+	0.910964	+	0.868086	+	0.897699	+	0.95212
ENSG00000124785	-	0.113003	-	0.000846995	+	0.158844	-	0.0500452
ENSG00000141469	+	0.874106	+	0.390802	-	0.251162	+	0.476707
ENSG00000108187	+	0.972822	+	0.138412	+	0.964893	+	0.697721
ENSG00000186350	+	0.952406	+	0.00822756	+	0.0871282	-	0.192785
ENSG00000137841	+	0.995574	-	0.515094	+	0.577498	+	0.705624
ENSG00000163531	+	0.826412	+	0.677593	+	0.633782	+	0.569009
ENSG00000169188	-	0.339434	-	0.679423	-	0.978771	-	0.0601874
ENSG00000111783	+	0.85893	+	0.042693	+	0.381224	+	0.744509
ENSG00000163960	+	0.929344	+	0.459353	+	0.659267	+	0.169608
ENSG00000119777	+	0.970111	-	0.145989	+	0.957826	-	0.0244886
ENSG00000228126	-	0.416938	-	0.496792	+	0.912584	+	0.819079
ENSG00000235173	+	0.816857	-	0.218313	-	0.447743	-	0.150517
ENSG00000177485	-	0.234562	+	0.370848	+	0.677731	+	0.285298
ENSG00000130714	+	0.939535	+	0.748298	-	0.89753	+	0.311636
ENSG00000055813	-	0.406192	-	0.000644074	-	0.122964	-	0.237879
ENSG00000198909	-	0.102993	+	0.777736	+	0.177418	+	0.417395
ENSG00000081386	+	0.542354	-	0.244192	+	0.268595	-	0.299666
ENSG00000153707	-	0.557898	-	0.0901786	-	0.375994	-	0.300546
ENSG00000204842	+	0.820389	-	0.272495	+	0.871865	-	0.0817056
ENSG00000234997	+	0.780067	+	0.840401	+	0.538717	+	0.573518
ENSG00000069849	+	0.326351	+	0.131251	+	0.819383	+	0.580099
ENSG00000188343	-	0.102993	-	0.0937633	+	0.230205	-	0.321675
ENSG00000114978	-	0.388944	+	0.356237	-	0.678834	+	0.631678
ENSG00000173933	+	0.656617	-	0.141821	-	0.469799	+	0.900558
ENSG00000141627	-	0.216641	-	0.0794029	+	0.93896	-	0.00303013
ENSG00000183354	+	0.611626	+	0.281482	+	0.548476	+	0.559596
ENSG00000130749	-	0.228247	-	0.15713	+	0.226627	-	0.0327147
ENSG00000236790	+	0.255256	-	0.00249147	+	0.560148	+	0.795311
ENSG00000110811	+	0.872533	-	0.945316	-	0.544563	-	0.546334
ENSG00000196867	-	0.247189	-	0.00659202	+	0.433461	-	0.115668
ENSG00000244687	+	0.209598	-	0.0698183	+	0.704935	-	0.0202454
ENSG00000244671	-	0.647407	-	0.0246433	+	0.848273	-	0.113039
ENSG00000143384	-	0.880386	-	0.0292107	-	0.483038	+	0.29613
ENSG00000224067	-	0.473079	-	0.636394	-	0.521878	+	0.878848
ENSG00000254184	+	0.86244	+	0.978508	-	0.426219	+	0.750044
ENSG00000198034	+	0.788808	+	0.492492	+	0.384903	-	0.117212
ENSG00000185499	+	0.723148	+	0.231193	+	0.996845	+	0.160924
ENSG00000100354	-	0.368993	+	0.801689	+	0.709074	+	0.450084
ENSG00000111879	-	0.150805	-	0.0678754	+	0.13864	+	0.826766
ENSG00000158623	-	0.621946	-	0.145581	+	0.96643	-	0.434244
ENSG00000171928	-	0.788808	+	0.405713	+	0.77498	-	0.0634041
ENSG00000169871	+	0.763008	+	0.100598	+	0.271662	+	0.0734229
ENSG00000224287	+	0.526787	+	0.823356	+	0.897827	+	0.510874
ENSG00000169313	+	0.943671	+	0.694839	+	0.540646	+	0.565219
ENSG00000165389	+	0.772919	+	0.0645384	+	0.451469	+	0.462212
ENSG00000134698	-	0.800768	-	0.338244	+	0.947386	+	0.787049
ENSG00000232694	+	0.664478	+	0.00482033	+	0.808654	-	0.0423778
ENSG00000101265	+	0.614334	+	0.109495	+	0.886902	+	0.322361
ENSG00000262951	+	0.796208	+	0.439569	+	0.941363	+	0.692174
ENSG00000166788	+	0.638288	-	0.501998	+	0.598029	+	0.434049
ENSG00000235475	+	0.893967	-	0.642672	-	0.434906	+	0.676234
ENSG00000167608	-	0.571459	-	0.00978758	-	0.641629	+	0.407543
ENSG00000230373	+	0.861889	+	0.792753	-	0.327104	+	0.170959
ENSG00000224152	+	0.788093	-	0.31827	-	0.631255	+	0.564647
ENSG00000187118	-	0.20887	-	0.0830578	+	0.73406	-	0.250306
ENSG00000266274	-	0.523463	-	0.194315	+	0.893953	-	0.282628
ENSG00000102878	+	0.3672	-	0.167276	+	0.715688	+	0.830063
ENSG00000153048	+	0.69666	+	0.0159006	+	0.0765811	+	0.936819
ENSG00000163938	+	0.264069	+	0.137488	+	0.906075	-	0.0432451
ENSG00000037897	+	0.512806	+	0.428417	+	0.603129	-	0.0307668
ENSG00000211456	+	0.54353	-	0.0331101	+	0.49496	-	0.0689556
ENSG00000167434	-	0.185429	+	0.175262	+	0.658773	+	0.229761
ENSG00000160216	-	0.550456	+	0.787733	+	0.874736	-	0.0923941
ENSG00000265242	+	0.834484	-	0.309665	-	0.769527	+	0.897452
ENSG00000211460	+	0.489992	-	0.0602998	+	0.893953	-	0.0127483
ENSG00000173950	+	0.759253	+	0.538179	+	0.883297	+	0.475433
ENSG00000224043	+	0.587569	-	0.691115	-	0.443533	-	0.0630006
ENSG00000183148	-	0.0984958	-	0.310194	-	0.339481	-	0.0144905
ENSG00000187446	-	0.0928092	-	0.0503542	+	0.510331	-	0.0121695
ENSG00000136104	+	0.968919	-	0.0251939	+	0.946828	-	0.0168389
ENSG00000129911	-	0.823726	+	0.863135	-	0.443926	-	0.0188333
ENSG00000157399	+	0.149425	+	0.818523	+	0.361236	-	0.113876
ENSG00000105204	-	0.327778	-	0.688652	-	0.255215	-	0.0793784
ENSG00000065923	-	0.22102	-	0.405296	+	0.820412	-	0.0190416
ENSG00000128805	+	0.572458	+	0.910646	+	0.614642	+	0.854901
ENSG00000140391	-	0.301009	+	0.465257	-	0.114517	-	0.00818538
ENSG00000091592	+	0.595012	-	0.0257622	+	0.844225	-	0.0151808
ENSG00000101544	+	0.585321	-	0.110906	+	0.897834	-	0.0479379
ENSG00000106477	+	0.569631	-	0.0035972	+	0.733789	-	0.00623197
ENSG00000169905	+	0.503787	+	0.323558	+	0.889774	-	0.0216166
ENSG00000182983	+	0.955618	+	0.534065	+	0.382478	-	0.243723
ENSG00000138617	-	0.471601	+	0.692293	+	0.788774	-	0.0102296
ENSG00000136930	+	0.376224	-	0.100542	+	0.837359	-	0.13917
ENSG00000256390	-	0.609708	-	0.401922	+	0.741632	+	0.685472
ENSG00000157800	-	0.409893	-	0.174048	+	0.125858	-	0.0466914
ENSG00000089163	+	0.493384	+	0.998154	+	0.558298	+	0.653066
ENSG00000205217	-	0.135727	-	0.0033774	-	0.00572549	-	0.682319
ENSG00000197180	+	0.987467	+	0.498658	-	0.461872	-	0.114304
ENSG00000223804	+	0.940534	-	0.573938	+	0.682065	+	0.909234
ENSG00000261716	+	0.993763	+	0.404404	-	0.411428	+	0.448104
ENSG00000100104	+	0.404792	+	0.195415	-	0.551697	-	0.0103738
ENSG00000101367	+	0.638192	+	0.0116724	+	0.275893	+	0.453857
ENSG00000155980	+	0.687314	+	0.675599	+	0.882796	+	0.792147
ENSG00000033011	+	0.936109	+	0.787523	+	0.898621	-	0.0721583
ENSG00000162733	+	0.902137	+	0.558254	+	0.754388	-	0.5352
ENSG00000033170	+	0.464751	+	0.906088	+	0.645401	-	0.73246
ENSG00000169884	+	0.566782	+	0.0326044	+	0.453077	-	0.0351223
ENSG00000168734	-	0.92274	+	0.670393	-	0.10014	-	0.0251256
ENSG00000005022	-	0.319261	-	0.341198	+	0.400446	+	0.085915
ENSG00000131773	-	0.451505	-	0.0186622	-	0.237322	-	0.0829593
ENSG00000184752	-	0.266618	-	0.0910647	+	0.715688	+	0.265526
ENSG00000151651	+	0.873229	+	0.953122	+	0.535503	-	0.0246671
ENSG00000103495	+	0.971666	-	0.225284	-	0.47233	+	0.452645
ENSG00000164061	+	0.493517	-	0.00971096	+	0.564204	-	0.00872391
ENSG00000205795	-	0.477944	-	0.789647	-	0.0344827	-	0.0187724
ENSG00000162981	-	0.31077	-	0.00824458	+	0.37951	-	0.0235542
ENSG00000258938	-	0.735236	-	0.688082	-	0.516487	-	0.530916
ENSG00000223839	+	0.638242	-	0.00750894	+	0.339941	-	0.781271
ENSG00000198642	+	0.369744	-	0.0311224	+	0.348757	-	0.196326
ENSG00000122483	+	0.796381	+	0.695966	-	0.743019	-	0.589945
ENSG00000137269	+	0.346565	+	0.0131754	+	0.375994	+	0.820069
ENSG00000088280	+	0.918781	-	0.101491	-	0.280137	-	0.359201
ENSG00000005483	+	0.59136	-	0.490702	+	0.603515	+	0.494704
ENSG00000143515	+	0.758184	+	0.632741	-	0.811101	-	0.0310031
ENSG00000135835	+	0.988215	+	0.747612	+	0.831659	-	0.818499
ENSG00000141699	-	0.76605	-	0.216698	+	0.475559	-	0.0117143
ENSG00000122779	-	0.452185	+	0.723176	-	0.9554	-	0.265313
ENSG00000130037	-	0.244851	-	0.00149162	-	0.282615	+	0.577552
ENSG00000236029	+	0.972822	+	0.58899	+	0.736176	-	0.0890196
ENSG00000230724	+	0.823504	+	0.787966	+	0.696025	+	0.791568
ENSG00000164118	+	0.738077	-	0.363001	+	0.411946	+	0.964487
ENSG00000172346	+	0.875189	+	0.779322	-	0.437613	-	0.213926
ENSG00000132669	+	0.746934	+	0.00781529	+	0.150544	+	0.964487
ENSG00000169228	-	0.365059	-	0.17212	+	0.79303	+	0.597204
ENSG00000131165	-	0.311587	-	0.753239	-	0.074396	-	0.0352742
ENSG00000104131	+	0.656586	+	0.437694	+	0.791289	-	0.728047
ENSG00000062524	-	0.543759	+	0.978655	-	0.381514	+	0.773739
ENSG00000089597	+	0.65687	-	0.111276	+	0.92048	-	0.0249896
ENSG00000058272	+	0.476447	+	0.971249	-	0.775446	-	0.36407
ENSG00000134184	+	0.920764	-	0.323147	+	0.985899	-	0.446546
ENSG00000162670	-	0.712287	+	0.727603	-	0.927167	-	0.0704225
ENSG00000133794	-	0.599957	+	0.208223	-	0.349774	+	0.198789
ENSG00000167978	+	0.606409	+	0.367047	+	0.939591	-	0.342153
ENSG00000153933	+	0.592904	+	0.0586961	+	0.938788	-	0.0396365
ENSG00000176171	-	0.402657	-	0.0553434	+	0.796517	-	0.0312531
ENSG00000116977	+	0.369845	-	0.0684087	+	0.719695	-	0.0218912
ENSG00000185885	-	0.940648	-	0.151677	-	0.459259	+	0.791929
ENSG00000119669	+	0.458438	+	0.717758	-	0.779486	-	0.00728573
ENSG00000077264	+	0.566782	-	0.0259865	+	0.886003	-	0.0449849
ENSG00000170417	-	0.201806	-	0.0895203	-	0.55347	-	0.127722
ENSG00000131100	+	0.331921	+	0.0181291	+	0.760273	-	0.0396365
ENSG00000174460	+	0.363389	-	0.00142696	+	0.627288	-	0.0689556
ENSG00000176165	+	0.920917	-	0.145514	-	0.924843	-	0.226137
ENSG00000178988	-	0.580212	-	0.305046	+	0.933326	-	0.431205
ENSG00000174456	+	0.579974	-	0.0121785	+	0.791289	-	0.0103738
ENSG00000077463	+	0.964396	+	0.55436	+	0.192642	-	0.151279
ENSG00000228451	+	0.891829	-	0.00847417	-	0.501877	-	0.210028
ENSG00000161958	+	0.937866	-	0.142495	-	0.244848	-	0.424295
ENSG00000163395	+	0.946068	+	0.99737	+	0.77758	+	0.718143
ENSG00000141337	+	0.759955	+	0.0196514	+	0.884534	-	0.0383162
ENSG00000141756	-	0.476447	+	0.122683	-	0.135348	+	0.792065
ENSG00000166881	+	0.988996	-	0.175762	+	0.904131	-	0.0281764
ENSG00000004660	-	0.334616	-	0.0345608	+	0.586272	-	0.0391366
ENSG00000186298	+	0.569631	+	0.856411	+	0.630113	+	0.897515
ENSG00000172247	+	0.369744	+	0.0360502	+	0.752034	-	0.00874703
ENSG00000188313	+	0.961458	+	0.0608667	-	0.548849	+	0.675342
ENSG00000248859	+	0.823937	+	0.0710246	-	0.0673552	-	0.631353
ENSG00000115718	+	0.84474	+	0.895256	+	0.939369	+	0.777036
ENSG00000114767	-	0.634854	+	0.0759187	+	0.535521	-	0.0807259
ENSG00000108468	+	0.73848	-	0.502004	+	0.616521	-	0.0169124
ENSG00000163935	-	0.169291	-	0.441534	+	0.996142	-	0.292944
ENSG00000129351	-	0.608556	+	0.555267	+	0.501016	-	0.0616056
ENSG00000075035	+	0.927108	-	0.00952533	+	0.869267	-	0.00233701
ENSG00000126003	+	0.656617	+	0.868567	+	0.405775	+	0.0318373
ENSG00000040933	-	0.185081	-	0.000382395	+	0.311567	-	0.0154676
ENSG00000110931	+	0.479467	-	0.000582687	+	0.516798	-	0.00780623
ENSG00000260549	+	0.656117	+	0.0285211	+	0.584171	+	0.665342
ENSG00000137834	-	0.194021	+	0.27486	+	0.890489	-	0.00750375
ENSG00000198420	-	0.394362	-	0.120086	-	0.561011	+	0.818894
ENSG00000180329	-	0.340548	-	0.0560572	+	0.243252	-	0.030014
ENSG00000257800	+	0.968466	+	0.933889	+	0.815242	-	0.68611
ENSG00000148343	+	0.966702	+	0.613784	-	0.818456	-	0.0704016
ENSG00000072803	+	0.528538	+	0.742566	+	0.831321	-	0.195209
ENSG00000197956	-	0.131174	+	0.499227	+	0.564394	+	0.666952
ENSG00000079435	+	0.293303	+	0.136993	+	0.2166	+	0.643489
ENSG00000124688	-	0.137135	-	0.0186622	+	0.319587	-	0.0773263
ENSG00000180628	+	0.80652	+	0.3133	+	0.796656	-	0.474997
ENSG00000158006	-	0.881174	-	0.0847872	-	0.576814	-	0.559274
ENSG00000227953	+	0.286843	+	0.501469	+	0.408464	-	0.551549
ENSG00000137033	+	0.469336	+	0.850931	+	0.487069	+	0.304341
ENSG00000148057	+	0.98827	-	0.490522	+	0.733568	+	0.184772
ENSG00000197183	+	0.944318	+	0.0994339	-	0.706072	-	0.0365701
ENSG00000183323	+	0.561638	+	0.998567	+	0.477262	-	0.187702
ENSG00000102119	+	0.671012	+	0.548583	+	0.103748	-	0.00978197
ENSG00000242173	-	0.517573	-	0.0219174	+	0.871933	-	0.0719655
ENSG00000120645	+	0.46656	+	0.85487	-	0.665345	+	0.650197
ENSG00000224818	+	0.627843	+	0.875209	+	0.837565	+	0.918847
ENSG00000111181	+	0.152277	+	0.352998	+	0.249289	+	0.382713
ENSG00000256537	+	0.89126	-	0.434345	-	0.308271	+	0.562866
ENSG00000121897	+	0.48999	+	0.096418	+	0.987936	+	0.120384
ENSG00000108797	-	0.145553	-	0.00374415	-	0.0946264	-	0.0345963
ENSG00000155962	+	0.948799	+	0.547385	+	0.821716	+	0.834229
ENSG00000262251	+	0.843652	-	0.0845353	+	0.898868	+	0.817936
ENSG00000158769	-	0.647356	-	0.331175	-	0.500414	+	0.480525
ENSG00000146966	+	0.884802	+	0.0231298	+	0.0943144	+	0.634546
ENSG00000196774	+	0.350292	-	0.0333606	-	0.451177	-	0.312924
ENSG00000119139	+	0.536664	+	0.141595	+	0.440251	+	0.915698
ENSG00000224822	-	0.253618	+	0.318996	+	0.443179	+	0.24016
ENSG00000130731	+	0.892917	+	0.755536	-	0.252091	-	0.138761
ENSG00000254938	-	0.130574	-	0.0458092	-	0.171486	-	0.0596233
ENSG00000011260	-	0.122912	-	0.0113381	+	0.72936	-	0.0869155
ENSG00000148335	-	0.144341	+	0.107409	+	0.945483	-	0.00747546
ENSG00000089280	-	0.434881	+	0.649231	+	0.401219	+	0.796823
ENSG00000149571	+	0.670362	-	0.0631404	+	0.802072	-	0.029115
ENSG00000158008	+	0.451594	+	0.00869419	+	0.598396	-	0.126749
ENSG00000166927	+	0.570639	+	0.813756	+	0.832058	+	0.596988
ENSG00000185201	-	0.748978	-	0.0377269	-	0.462695	+	0.552973
ENSG00000089060	-	0.396927	-	0.397817	-	0.0993082	-	0.334216
ENSG00000213121	-	0.0733423	-	0.124932	+	0.883178	-	0.05348
ENSG00000121851	+	0.755833	+	0.181088	+	0.302987	-	0.113126
ENSG00000158234	+	0.638663	-	0.497032	-	0.340732	-	0.112352
ENSG00000143753	+	0.316289	+	0.662945	-	0.488479	-	0.189248
ENSG00000181894	-	0.102993	-	0.01762	+	0.174852	-	0.118666
ENSG00000204576	+	0.942822	+	0.183364	+	0.684467	-	0.0178668
ENSG00000113119	-	0.104487	-	0.565861	-	0.0294767	-	0.257432
ENSG00000101695	-	0.129485	-	0.0130218	-	0.0467506	-	0.302793
ENSG00000105852	-	0.147796	-	0.598022	-	0.159919	-	0.193631
ENSG00000140326	-	0.221575	+	0.662587	-	0.424432	-	0.527788
ENSG00000122417	+	0.699048	+	0.150171	+	0.195229	+	0.466287
ENSG00000132434	+	0.797909	+	0.361285	+	0.937564	-	0.015257
ENSG00000140264	+	0.971666	-	0.439376	-	0.193163	-	0.273627
ENSG00000116544	+	0.953594	-	0.206748	+	0.53712	-	0.0187906
ENSG00000224712	+	0.663415	+	0.849766	+	0.686368	+	0.520683
ENSG00000214696	+	0.988168	-	0.135484	+	0.678834	-	0.124988
ENSG00000204427	+	0.948245	-	0.3483	+	0.769527	-	0.0289586
ENSG00000168769	+	0.709729	+	0.538703	-	0.657836	-	0.766338
ENSG00000182500	+	0.65311	+	0.130698	+	0.15226	+	0.972545
ENSG00000172171	+	0.599957	-	0.346993	-	0.122964	-	0.18025
ENSG00000169926	-	0.310443	+	0.945091	+	0.741364	+	0.906181
ENSG00000100628	+	0.971064	+	0.0476319	+	0.836364	-	0.0880742
ENSG00000117461	+	0.828079	+	0.623048	-	0.860026	+	0.454643
ENSG00000171435	-	0.962679	-	0.2584	+	0.945483	-	0.309667
ENSG00000152284	+	0.272662	+	0.0291479	+	0.0328258	-	0.875263
ENSG00000261533	+	0.778896	+	0.0354824	+	0.471121	+	0.499785
ENSG00000079819	+	0.942822	-	0.285081	+	0.752496	-	0.20215
ENSG00000189283	-	0.550907	+	0.730513	+	0.938589	-	0.129504
ENSG00000261599	+	0.915833	-	0.265415	-	0.482245	-	0.554732
ENSG00000162692	-	0.733997	+	0.608199	-	0.454016	+	0.638706
ENSG00000118873	-	0.316658	-	0.0409717	+	0.273796	-	0.0865234
ENSG00000162783	-	0.145471	-	0.0023446	-	0.363967	-	0.201435
ENSG00000224597	-	0.161601	-	0.351584	+	0.261952	-	0.191637
ENSG00000104228	-	0.255163	-	0.277783	+	0.989497	-	0.00548914
ENSG00000182578	+	0.587031	+	0.354607	+	0.829441	+	0.827885
ENSG00000254531	-	0.700958	-	0.23407	+	0.822156	-	0.0666884
ENSG00000160408	+	0.569234	+	0.390028	+	0.58259	-	0.727675
ENSG00000112592	+	0.386889	+	0.575054	+	0.513987	+	0.891439
ENSG00000072135	+	0.853904	+	0.458841	+	0.58282	-	0.179225
ENSG00000167302	+	0.854079	+	0.605063	+	0.941555	-	0.252604
ENSG00000232504	+	0.538815	-	0.547774	+	0.971535	+	0.632246
ENSG00000133619	+	0.970438	+	0.337895	-	0.659656	-	0.0915626
ENSG00000164050	+	0.262567	+	0.00380037	+	0.162506	+	0.267318
ENSG00000148481	+	0.988215	-	0.042693	+	0.907617	-	0.0118393
ENSG00000196352	+	0.962396	+	0.578068	+	0.850221	+	0.688368
ENSG00000198732	+	0.402446	-	0.00214223	+	0.537837	+	0.497287
ENSG00000255730	+	0.697017	-	0.137105	+	0.600125	+	0.710706
ENSG00000072756	+	0.728612	-	0.448205	+	0.415607	-	0.572133
ENSG00000055130	-	0.342101	-	0.0414662	+	0.613031	-	0.0672124
ENSG00000214290	-	0.153387	-	0.0722266	-	0.0474343	+	0.702466
ENSG00000255813	+	0.86855	+	0.856044	+	0.70463	-	0.547501
ENSG00000068903	+	0.780999	+	0.944968	+	0.525153	+	0.629146
ENSG00000188811	+	0.805395	+	0.560284	+	0.932613	+	0.435979
ENSG00000136827	+	0.739639	+	0.4551	+	0.980177	-	0.0326033
ENSG00000123243	+	0.373059	+	0.930842	+	0.744912	-	0.306572
ENSG00000120327	-	0.0891339	-	0.00582527	+	0.384647	-	0.207092
ENSG00000168481	-	0.255163	-	0.170036	+	0.987519	+	0.334962
ENSG00000117114	+	0.868435	-	0.0276739	+	0.618172	-	0.0132672
ENSG00000161082	+	0.907	+	0.0664284	+	0.76049	-	0.0575671
ENSG00000134686	+	0.630074	+	0.36281	-	0.317656	+	0.0817927
ENSG00000265945	+	0.956047	+	0.572654	+	0.754572	+	0.638428
ENSG00000090971	+	0.429787	+	0.943893	-	0.290767	-	0.370623
ENSG00000103876	+	0.767901	+	0.78765	+	0.32327	+	0.565559
ENSG00000197430	-	0.147069	-	0.272495	-	0.294115	-	0.902044
ENSG00000103657	-	0.111593	-	0.0120622	+	0.134336	-	0.126767
ENSG00000213221	+	0.826433	-	0.673233	-	0.494357	-	0.0279176
ENSG00000215790	+	0.873473	-	0.50586	-	0.748297	+	0.951829
ENSG00000163964	-	0.179467	-	0.0885807	-	0.255382	+	0.876499
ENSG00000167755	+	0.804556	+	0.570617	+	0.965152	+	0.865251
ENSG00000263004	-	0.391259	-	0.0230708	-	0.0256752	+	0.737582
ENSG00000006128	+	0.303896	+	0.143843	+	0.423562	+	0.166454
ENSG00000175911	-	0.273814	-	0.266015	-	0.643554	+	0.218712
ENSG00000164402	+	0.434881	+	0.877595	+	0.471787	+	0.542323
ENSG00000103187	+	0.642891	-	0.00412161	-	0.0769143	-	0.0976277
ENSG00000139428	+	0.566508	+	0.776148	+	0.0667096	-	0.00673951
ENSG00000165632	+	0.863138	+	0.834401	+	0.986042	-	0.0511596
ENSG00000169019	+	0.32514	-	0.00412311	+	0.713556	-	0.196399
ENSG00000130224	+	0.448955	+	0.534149	+	0.503162	+	0.392077
ENSG00000168032	-	0.291157	+	0.0684087	+	0.335598	-	0.127542
ENSG00000125741	+	0.437716	-	0.251181	-	0.335358	-	0.234738
ENSG00000137449	-	0.715148	+	0.962065	-	0.33103	-	0.074914
ENSG00000180257	+	0.978193	+	0.265356	-	0.413573	+	0.653066
ENSG00000261556	+	0.933156	+	0.652499	+	0.75124	+	0.806317
ENSG00000176108	-	0.965311	+	0.653955	-	0.0693204	-	0.0300315
ENSG00000198315	+	0.986005	+	0.987482	-	0.697876	-	0.582181
ENSG00000005381	+	0.128592	+	0.0102579	+	0.52673	-	0.0819373
ENSG00000065802	+	0.949012	-	0.587578	-	0.437884	+	0.790226
ENSG00000144120	-	0.174335	-	0.151769	+	0.729029	+	0.25093
ENSG00000204611	-	0.603844	-	0.268419	-	0.547698	+	0.769625
ENSG00000254370	+	0.913254	+	0.568261	+	0.547698	+	0.307467
ENSG00000260804	-	0.286843	-	0.0657598	+	0.34881	-	0.0698336
ENSG00000109956	-	0.330069	-	0.0238883	-	0.764027	-	0.172132
ENSG00000070366	-	0.426229	-	0.448974	-	0.0237787	+	0.137052
ENSG00000225746	+	0.868231	+	0.558728	+	0.742194	-	0.111444
ENSG00000105173	+	0.367452	-	0.529926	+	0.63035	-	0.030406
ENSG00000159189	-	0.363158	+	0.802884	-	0.862307	+	0.908022
ENSG00000186854	+	0.743141	-	0.654865	+	0.285619	+	0.910477
ENSG00000110881	+	0.734879	+	0.791812	+	0.873581	+	0.521428
ENSG00000091972	+	0.399707	-	0.00569437	+	0.354098	-	0.0133923
ENSG00000113312	-	0.19701	-	0.283814	+	0.64886	-	0.0396365
ENSG00000102996	+	0.275951	+	0.988026	+	0.737699	-	0.314727
ENSG00000249684	+	0.285476	+	0.25464	+	0.458312	+	0.802392
ENSG00000196497	-	0.763008	+	0.744058	-	0.511322	-	0.0820621
ENSG00000112531	+	0.773388	+	0.157794	+	0.754867	+	0.978987
ENSG00000259429	-	0.534599	+	0.818311	-	0.709289	-	0.623366
ENSG00000114737	+	0.787031	+	0.980601	-	0.215198	+	0.312603
ENSG00000164611	-	0.211245	-	0.0424121	+	0.929469	+	0.264916
ENSG00000110344	+	0.686427	-	0.066443	+	0.796656	-	0.00897365
ENSG00000181610	-	0.169291	-	0.0605949	+	0.652458	-	0.0161954
ENSG00000256092	+	0.695381	+	0.865451	+	0.502276	+	0.95885
ENSG00000253953	+	0.728617	+	0.495178	-	0.248298	+	0.680801
ENSG00000185088	+	0.507406	+	0.452398	+	0.978624	+	0.461398
ENSG00000184363	-	0.361701	+	0.880554	+	0.63266	-	0.583029
ENSG00000228252	+	0.801009	-	0.255024	+	0.281017	+	0.97145
ENSG00000154721	+	0.851185	+	0.800406	+	0.924266	+	0.889776
ENSG00000183943	+	0.712764	+	0.0115529	+	0.540833	+	0.330919
ENSG00000259472	-	0.495036	-	0.0682469	+	0.956665	-	0.783112
ENSG00000015568	-	0.463019	+	0.724776	+	0.678413	-	0.698901
ENSG00000110497	-	0.491892	-	0.101561	+	0.900728	-	0.0141722
ENSG00000134262	+	0.604249	+	0.0164781	+	0.908947	-	0.209447
ENSG00000163462	+	0.913254	+	0.157586	+	0.974061	-	0.043524
ENSG00000143294	+	0.960623	-	0.632032	-	0.27201	-	0.0419954
ENSG00000237522	-	0.308285	-	0.504824	+	0.674537	-	0.0555042
ENSG00000081803	-	0.122491	-	0.00210484	-	0.173006	+	0.826766
ENSG00000177556	+	0.663428	+	0.273235	+	0.421062	-	0.00603081
ENSG00000007080	+	0.788266	+	0.406956	-	0.0385231	-	0.0445286
ENSG00000101958	-	0.277259	-	0.0115529	+	0.0778194	-	0.0397302
ENSG00000152595	-	0.12776	+	0.872564	+	0.259246	-	0.593375
ENSG00000141030	-	0.406068	-	0.0663805	+	0.408021	-	0.00815623
ENSG00000215447	+	0.629429	+	0.404087	+	0.965342	+	0.726254
ENSG00000133246	+	0.705191	+	0.388393	+	0.497811	+	0.572959
ENSG00000162695	+	0.878211	+	0.288233	+	0.921556	-	0.762205
ENSG00000120539	-	0.456462	-	0.498181	+	0.873872	-	0.0495725
ENSG00000196459	-	0.984102	-	0.533392	+	0.881672	+	0.68611
ENSG00000171617	-	0.433896	-	0.00799988	+	0.434199	-	0.0134837
ENSG00000005469	+	0.131174	-	0.00747207	+	0.185533	+	0.210056
ENSG00000197712	+	0.951536	+	0.590835	+	0.716855	+	0.952173
ENSG00000156675	+	0.72777	+	0.46792	-	0.08902	-	0.177642
ENSG00000239697	-	0.728612	-	0.0832197	-	0.0115023	-	0.21953
ENSG00000225265	-	0.134992	+	0.969663	+	0.32043	+	0.209315
ENSG00000144677	-	0.116406	-	0.0250111	+	0.392146	+	0.870152
ENSG00000176428	+	0.608384	-	0.0843317	-	0.436623	+	0.183521
ENSG00000128739	-	0.0983753	+	0.00741791	+	0.208519	-	0.273635
ENSG00000163875	+	0.29522	-	0.0402012	+	0.417691	-	0.019855
ENSG00000165449	-	0.149425	-	0.209777	+	0.289757	+	0.846621
ENSG00000100100	+	0.867239	+	0.474362	-	0.0228703	+	0.63232
ENSG00000148840	-	0.305784	-	0.514789	-	0.525381	-	0.114798
ENSG00000158560	-	0.184661	-	0.00513543	+	0.0862692	-	0.061583
ENSG00000101000	-	0.689607	+	0.809043	+	0.645725	-	0.589464
ENSG00000241889	+	0.961602	+	0.989222	-	0.607882	+	0.0862798
ENSG00000185090	+	0.543522	+	0.0231488	+	0.677006	-	0.00303013
ENSG00000099849	-	0.479503	-	0.568061	+	0.502965	-	0.254596
ENSG00000165548	-	0.542354	-	0.0271918	-	0.266771	-	0.0334445
ENSG00000147905	+	0.979831	+	0.324872	+	0.584686	+	0.926559
ENSG00000136732	+	0.216903	+	0.0580968	+	0.0174484	+	0.717798
ENSG00000133997	+	0.501827	-	0.0226773	+	0.803088	+	0.863192
ENSG00000266962	+	0.376837	-	0.00744333	+	0.944589	-	0.0160191
ENSG00000198863	+	0.730298	-	0.217435	+	0.921556	-	0.0838845
ENSG00000105085	-	0.770503	-	0.545426	-	0.0818727	-	0.0098185
ENSG00000090612	-	0.145134	+	0.654203	-	0.0843732	+	0.994895
ENSG00000179242	-	0.968466	+	0.664338	-	0.169435	-	0.330807
ENSG00000215012	-	0.298929	+	0.870582	+	0.556539	-	0.0152176
ENSG00000215837	-	0.368718	+	0.655964	-	0.0499449	+	0.929159
ENSG00000172007	-	0.946476	-	0.100598	-	0.608952	+	0.227367
ENSG00000262903	-	0.19701	+	0.195501	-	0.0408943	-	0.397306
ENSG00000264364	+	0.998612	+	0.897753	+	0.392476	+	0.944592
ENSG00000183530	+	0.857951	-	0.0412996	+	0.646356	-	0.0308426
ENSG00000252757	+	0.748794	+	0.992108	+	0.519914	-	0.0516788
ENSG00000173113	-	0.887585	+	0.521115	+	0.980177	-	0.495215
ENSG00000091732	+	0.6736	+	0.972404	+	0.287051	-	0.00891656
ENSG00000256329	-	0.703294	-	0.33759	-	0.473751	-	0.13139
ENSG00000183283	+	0.998731	+	0.727407	+	0.68579	-	0.046027
ENSG00000204356	+	0.848664	+	0.520438	-	0.141848	-	0.0400303
ENSG00000118946	+	0.57484	-	0.302833	+	0.600356	-	0.0670905
ENSG00000135298	+	0.573079	-	0.0169839	+	0.41054	-	0.0544495
ENSG00000164916	+	0.300547	-	0.0461227	+	0.727726	-	0.0157624
ENSG00000135899	-	0.691723	-	0.0460635	-	0.0524309	+	0.907032
ENSG00000140365	+	0.874821	+	0.570727	+	0.571973	+	0.567353
ENSG00000122756	-	0.401076	-	0.00809519	-	0.0193029	+	0.9407
ENSG00000261408	-	0.362256	-	0.389779	-	0.328691	-	0.613434
ENSG00000176407	-	0.109989	-	0.0169769	-	0.238917	-	0.0200315
ENSG00000204257	-	0.6747	+	0.367075	-	0.224989	+	0.807198
ENSG00000146083	-	0.297763	-	0.0186622	+	0.808979	-	0.138862
ENSG00000136271	-	0.227015	-	0.0485388	-	0.335774	-	0.705624
ENSG00000060762	+	0.746538	+	0.529721	+	0.993621	+	0.0670905
ENSG00000206341	+	0.932068	-	0.684979	-	0.211528	+	0.655257
ENSG00000162236	+	0.887585	+	0.47829	+	0.0723756	-	0.00178765
ENSG00000198444	+	0.884807	-	0.173718	+	0.569922	+	0.725844
ENSG00000122958	-	0.316634	-	0.0357405	-	0.226211	-	0.0360259
ENSG00000113552	-	0.378453	-	0.00456525	+	0.86083	-	0.107218
ENSG00000259714	+	0.59112	+	0.351584	+	0.685074	-	0.360085
ENSG00000102984	+	0.672869	-	0.457278	-	0.455778	+	0.351249
ENSG00000090534	+	0.599556	+	0.811791	+	0.859507	+	0.0221088
ENSG00000173208	+	0.85893	+	0.7548	+	0.990331	+	0.154103
ENSG00000250933	+	0.827829	+	0.987372	+	0.951222	+	0.924923
ENSG00000173193	+	0.989247	+	0.333907	-	0.427917	+	0.994214
ENSG00000154102	-	0.174335	-	0.0239656	-	0.00634629	+	0.969108
ENSG00000166377	+	0.132704	-	0.312158	-	0.504217	-	0.739779
ENSG00000079785	-	0.179754	-	0.020263	+	0.373951	-	0.204827
ENSG00000164975	-	0.175133	-	0.0107718	+	0.237322	-	0.279184
ENSG00000145860	-	0.576547	-	0.392528	+	0.941622	+	0.673264
ENSG00000075223	+	0.966702	-	0.696591	+	0.797771	-	0.455768
ENSG00000150995	-	0.131174	-	0.000964078	+	0.0337087	-	0.160021
ENSG00000140464	+	0.790801	+	0.378426	-	0.246059	+	0.461237
ENSG00000124588	+	0.312921	+	0.147729	+	0.986347	-	0.0597752
ENSG00000254986	+	0.293393	+	0.303015	-	0.628053	+	0.667645
ENSG00000126814	-	0.435469	-	0.265415	+	0.864997	-	0.30981
ENSG00000103021	+	0.236934	+	0.0191557	+	0.808863	+	0.206959
ENSG00000111875	+	0.478912	-	0.107104	-	0.0798364	-	0.0311652
ENSG00000169439	-	0.668176	+	0.0168241	-	0.152681	+	0.576438
ENSG00000174807	+	0.915286	+	0.961459	-	0.332257	-	0.351392
ENSG00000001084	-	0.652072	+	0.925148	+	0.951582	-	0.235094
ENSG00000204130	+	0.483933	+	0.0107041	+	0.349807	+	0.464724
ENSG00000168913	-	0.394362	-	0.00883797	-	0.0411697	+	0.599353
ENSG00000235387	+	0.800181	+	0.452475	+	0.489213	-	0.204572
ENSG00000164002	-	0.376001	-	0.0714364	+	0.75998	-	0.364785
ENSG00000092621	+	0.754501	+	0.0287896	-	0.031265	-	0.410234
ENSG00000158815	-	0.63837	-	0.704211	-	0.49789	+	0.888921
ENSG00000231064	-	0.253134	-	0.001682	+	0.0844169	+	0.764039
ENSG00000152076	-	0.251868	+	0.738834	-	0.498931	+	0.489123
ENSG00000180921	+	0.928332	+	0.906481	-	0.172826	-	0.0201661
ENSG00000083312	+	0.625108	+	0.267618	+	0.580808	+	0.688495
ENSG00000213699	+	0.815731	+	0.667659	+	0.212998	-	0.000179192
ENSG00000244005	+	0.240182	+	0.0669155	+	0.657505	-	0.0459471
ENSG00000185158	+	0.823967	+	0.603358	-	0.864118	+	0.611228
ENSG00000169372	+	0.808482	+	0.845304	-	0.827556	-	0.228494
ENSG00000231632	-	0.0782598	-	0.0263572	-	0.0101602	+	0.687904
ENSG00000197976	-	0.309695	+	0.225937	-	0.245291	+	0.993629
ENSG00000076864	-	0.497337	-	0.186901	+	0.50534	-	0.0419954
ENSG00000154764	+	0.644822	+	0.964146	+	0.60576	-	0.264244
ENSG00000181090	+	0.815895	+	0.399944	+	0.462413	+	0.197213
ENSG00000247556	-	0.136137	-	0.00272247	+	0.25206	+	0.327382
ENSG00000267266	-	0.375177	-	0.00493889	+	0.426853	-	0.328557
ENSG00000122824	-	0.329303	-	0.0209786	+	0.303675	-	0.174366
ENSG00000106012	+	0.553985	+	0.211064	+	0.607742	+	0.980241
ENSG00000197948	-	0.316634	+	0.981579	-	0.846464	-	0.673799
ENSG00000227781	+	0.645355	+	0.241622	+	0.904623	+	0.774913
ENSG00000175054	+	0.779071	+	0.293189	+	0.75648	-	0.0484381
ENSG00000239881	-	0.132669	-	0.0270104	-	0.330916	+	0.289119
ENSG00000143443	+	0.286284	+	0.140855	-	0.00369834	-	0.0143771
ENSG00000108825	+	0.181365	+	0.0831973	+	0.615277	+	0.319203
ENSG00000174004	+	0.949271	-	0.496572	-	0.518666	-	0.847184
ENSG00000160551	+	0.987029	+	0.388585	+	0.977025	-	0.124907
ENSG00000058668	+	0.954218	-	0.0135552	-	0.311567	-	0.0737185
ENSG00000111647	-	0.627583	-	0.243219	+	0.583898	-	0.00603081
ENSG00000065457	-	0.128291	-	0.481959	-	0.0652848	+	0.802373
ENSG00000198223	+	0.157452	+	0.352541	+	0.511884	+	0.891012
ENSG00000115839	-	0.271961	-	0.0200968	+	0.269326	-	0.0702218
ENSG00000091436	+	0.620245	-	0.151403	-	0.107245	+	0.734915
ENSG00000162069	-	0.188519	-	0.228289	+	0.334562	-	0.48511
ENSG00000100034	-	0.463389	-	0.123588	+	0.927732	-	0.00978197
ENSG00000125841	+	0.485224	+	0.142341	+	0.943853	-	0.0262058
ENSG00000174403	+	0.697743	+	0.270122	+	0.885263	-	0.0670905
ENSG00000120697	+	0.930412	-	0.255148	+	0.397911	-	0.104341
ENSG00000169118	+	0.692296	-	0.0046416	+	0.837929	-	0.0421748
ENSG00000164172	-	0.358197	-	0.012805	+	0.46369	-	0.105346
ENSG00000173442	+	0.779501	-	0.678016	-	0.149265	-	0.569774
ENSG00000127824	+	0.321787	-	0.0331529	+	0.624192	-	0.030406
ENSG00000123384	+	0.968179	+	0.937334	-	0.362521	-	0.12353
ENSG00000198677	-	0.414713	-	0.062594	-	0.0241335	+	0.87952
ENSG00000090273	-	0.135727	-	0.0696097	+	0.848273	-	0.0841793
ENSG00000130244	-	0.185081	+	0.243219	+	0.442202	+	0.300738
ENSG00000151694	+	0.887585	-	0.281597	+	0.781515	-	0.0748562
ENSG00000136463	-	0.219566	-	0.0364678	+	0.859507	-	0.0596233
ENSG00000137218	+	0.756818	-	0.0410245	+	0.85019	-	0.0310544
ENSG00000105401	+	0.319044	+	0.259706	+	0.77359	-	0.118455
ENSG00000183807	+	0.835464	-	0.0148461	+	0.648501	+	0.759451
ENSG00000119227	+	0.843377	+	0.444034	+	0.603515	-	0.0994856
ENSG00000261652	+	0.729962	+	0.682503	+	0.455778	+	0.953227
ENSG00000198399	+	0.912288	+	0.81343	+	0.813386	+	0.9466
ENSG00000182329	-	0.350613	-	0.551447	+	0.903787	+	0.505738
ENSG00000138111	+	0.947131	+	0.874577	+	0.727328	-	0.0261828
ENSG00000139597	+	0.284197	+	0.18814	+	0.525153	-	0.038588
ENSG00000125869	+	0.671055	+	0.252951	+	0.927533	-	0.019806
ENSG00000261675	-	0.727716	-	0.113391	-	0.613934	-	0.203815
ENSG00000182504	+	0.78583	+	0.129868	+	0.32571	+	0.975048
ENSG00000129003	-	0.477944	+	0.776213	+	0.986042	+	0.933837
ENSG00000151006	+	0.545419	+	0.733596	+	0.704219	+	0.857653
ENSG00000128708	+	0.736543	+	0.943013	-	0.435269	-	0.0297725
ENSG00000164933	-	0.389126	-	0.0172952	+	0.248372	-	0.132702
ENSG00000174306	+	0.219345	+	0.0174704	+	0.195872	+	0.472107
ENSG00000058063	-	0.31077	-	0.013414	+	0.653951	+	0.4498
ENSG00000176020	+	0.819287	-	0.184736	-	0.084714	-	0.368934
ENSG00000260331	+	0.771571	-	0.923288	+	0.967399	+	0.817591
ENSG00000163468	+	0.925768	-	0.31314	+	0.781197	+	0.66236
ENSG00000177119	+	0.897684	+	0.886353	+	0.539806	+	0.500282
ENSG00000198546	+	0.963831	+	0.881816	+	0.600378	+	0.593239
ENSG00000143924	+	0.925321	-	0.609871	+	0.228417	+	0.236967
ENSG00000197062	+	0.456129	+	0.635374	+	0.294082	-	0.0191263
ENSG00000261663	+	0.450423	-	0.47863	+	0.897699	-	0.172959
ENSG00000133083	-	0.183004	-	0.0033774	+	0.165247	-	0.0459471
ENSG00000114331	+	0.819519	-	0.275271	-	0.468164	-	0.433016
ENSG00000007384	+	0.675128	-	0.00130534	+	0.0592894	+	0.940714
ENSG00000178038	+	0.63325	-	0.0140186	+	0.514841	-	0.723881
ENSG00000167900	+	0.962405	+	0.253326	+	0.904623	+	0.171996
ENSG00000183340	+	0.608556	-	0.46741	-	0.706012	-	0.74693
ENSG00000143314	+	0.81111	+	0.992838	+	0.565539	-	0.106933
ENSG00000133193	+	0.805915	-	0.87968	-	0.0906202	-	0.049028
ENSG00000134046	+	0.330611	+	0.619683	+	0.686475	+	0.537433
ENSG00000130706	-	0.607913	-	0.774627	-	0.128357	-	0.0391696
ENSG00000134030	-	0.457605	+	0.826267	+	0.682384	-	0.102193
ENSG00000152778	-	0.908272	+	0.654496	+	0.822156	-	0.192929
ENSG00000070159	+	0.201179	-	0.000846995	+	0.105905	-	0.0506836
ENSG00000126214	+	0.343297	-	0.0168509	+	0.837289	-	0.0560713
ENSG00000081177	-	0.743141	+	0.772696	+	0.935367	-	0.126459
ENSG00000129480	+	0.468766	+	0.549418	-	0.413309	-	0.482312
ENSG00000167674	-	0.769978	+	0.919472	-	0.326819	-	0.312899
ENSG00000197448	+	0.570844	+	0.988908	+	0.92749	+	0.719843
ENSG00000261796	+	0.836854	+	0.268489	-	0.337558	+	0.797217
ENSG00000206737	+	0.972152	+	0.979928	-	0.87283	-	0.154678
ENSG00000136750	-	0.300671	+	0.161761	+	0.302987	+	0.362324
ENSG00000166681	+	0.147796	-	0.0239656	+	0.632875	-	0.110942
ENSG00000162300	-	0.900467	+	0.432355	-	0.112249	-	0.443499
ENSG00000196990	-	0.168367	-	0.00391933	+	0.639138	-	0.00548914
ENSG00000224881	-	0.307072	-	0.00554431	+	0.208617	-	0.02509
ENSG00000185189	+	0.384558	+	0.945316	+	0.999358	+	0.584932
ENSG00000153147	+	0.933461	+	0.489947	+	0.957226	-	0.186986
ENSG00000196436	-	0.149342	-	0.615379	-	0.31009	+	0.826766
ENSG00000169599	-	0.149425	-	0.360487	+	0.978414	-	0.209161
ENSG00000099866	+	0.648508	+	0.428438	-	0.0401472	-	0.302044
ENSG00000165355	+	0.532546	-	0.0278062	-	0.476425	+	0.287524
ENSG00000133422	+	0.937866	+	0.885675	-	0.586642	-	0.263419
ENSG00000151151	+	0.969354	-	0.130083	+	0.83982	-	0.0349028
ENSG00000168246	+	0.50209	+	0.88696	+	0.734999	+	0.0410265
ENSG00000106692	+	0.951836	+	0.128376	+	0.421342	+	0.654883
ENSG00000029534	+	0.149533	-	0.35911	-	0.339941	+	0.973626
ENSG00000117155	+	0.924377	-	0.0186622	+	0.375994	-	0.0762308
ENSG00000109436	+	0.378578	+	0.0304443	+	0.304381	-	0.0110947
ENSG00000152443	-	0.489992	-	0.290373	-	0.158515	-	0.18931
ENSG00000110429	+	0.707824	-	0.0115418	+	0.379279	-	0.0271593
ENSG00000131876	+	0.253082	+	0.802721	+	0.832816	-	0.0157755
ENSG00000163882	+	0.840323	+	0.753942	+	0.693321	+	0.625753
ENSG00000105695	-	0.227015	-	0.158108	-	0.280648	+	0.912845
ENSG00000204147	-	0.270982	-	0.0333078	+	0.336686	-	0.101015
ENSG00000168785	-	0.169275	-	0.00158804	+	0.554196	-	0.0242186
ENSG00000044574	+	0.656617	-	0.327431	+	0.864997	-	0.176549
ENSG00000161055	+	0.81162	+	0.865451	+	0.481734	-	0.624834
ENSG00000111144	-	0.529991	-	0.0251645	+	0.732415	-	0.10956
ENSG00000129534	+	0.818617	+	0.473623	+	0.872769	+	0.705234
ENSG00000101224	+	0.962396	+	0.544171	-	0.677006	-	0.0393862
ENSG00000128683	-	0.0782598	-	0.0192237	+	0.0751176	+	0.429041
ENSG00000006652	+	0.952407	-	0.131237	-	0.974897	-	0.0189881
ENSG00000166997	-	0.634854	+	0.664338	-	0.237707	-	0.82405
ENSG00000242996	-	0.340514	+	0.854046	+	0.71864	-	0.25017
ENSG00000163900	+	0.500827	+	0.797104	-	0.553848	+	0.41884
ENSG00000124491	-	0.282957	-	0.312996	-	0.642954	+	0.535448
ENSG00000197162	+	0.671648	-	0.147916	-	0.584431	-	0.2428
ENSG00000198429	+	0.69266	+	0.261752	+	0.80376	-	0.482804
ENSG00000213462	+	0.881866	+	0.406956	-	0.217601	+	0.93564
ENSG00000197905	+	0.940783	-	0.285238	-	0.327311	+	0.172156
ENSG00000234688	+	0.84841	-	0.137755	+	0.469799	+	0.997533
ENSG00000072071	+	0.368422	-	0.286383	+	0.760319	-	0.104554
ENSG00000235217	-	0.664715	-	0.0125482	+	0.744935	-	0.0107919
ENSG00000153827	-	0.509577	-	0.296646	+	0.865917	-	0.131026
ENSG00000109089	+	0.955875	+	0.99513	+	0.883856	+	0.914108
ENSG00000100353	+	0.83563	+	0.718244	+	0.193674	-	0.201574
ENSG00000165714	-	0.160333	+	0.169038	+	0.777487	-	0.0456014
ENSG00000117010	+	0.860672	+	0.717071	+	0.692966	+	0.393251
ENSG00000114107	-	0.265311	+	0.873612	-	0.158844	+	0.355914
ENSG00000110074	+	0.702484	-	0.0546094	+	0.961366	+	0.345079
ENSG00000261788	+	0.758328	+	0.326336	+	0.165277	-	0.0283931
ENSG00000113558	-	0.23465	-	0.0556418	+	0.45094	-	0.028755
ENSG00000256552	+	0.942677	+	0.872437	-	0.252424	+	0.294794
ENSG00000260214	+	0.0711498	-	3.10197e-06	+	0.150537	+	0.494456
ENSG00000111249	+	0.908863	-	0.339129	+	0.984565	-	0.381257
ENSG00000152904	+	0.62776	+	0.129599	-	0.642954	-	0.383439
ENSG00000168301	+	0.785226	-	0.204886	+	0.665663	-	0.0459471
ENSG00000161277	+	0.669586	+	0.385181	-	0.158515	-	0.0146304
ENSG00000110619	-	0.185081	-	0.112632	+	0.730927	-	0.0271593
ENSG00000128626	-	0.162965	+	0.0828286	+	0.523206	-	0.0170314
ENSG00000163848	+	0.940333	+	0.811509	+	0.769527	+	0.881701
ENSG00000146054	+	0.525172	+	0.809483	+	0.711975	-	0.547235
ENSG00000211677	-	0.901563	+	0.822824	-	0.852204	-	0.194432
ENSG00000260800	-	0.102993	-	0.00776133	-	0.0193029	+	0.794186
ENSG00000145632	+	0.856765	+	0.00813252	+	0.60579	-	0.0167443
ENSG00000237512	-	0.0980541	-	0.0570159	-	0.0252585	-	0.272322
ENSG00000159713	-	0.124694	-	0.323534	-	0.0818727	-	0.117269
ENSG00000116580	+	0.894504	+	0.812835	+	0.608803	-	0.471739
ENSG00000132471	+	0.305444	+	0.0797734	+	0.741364	-	0.00978197
ENSG00000263874	-	0.0820467	-	0.00593864	+	0.136285	+	0.590817
ENSG00000165115	-	0.849941	+	0.803318	+	0.983732	+	0.120062
ENSG00000100294	-	0.26529	+	0.147916	+	0.455814	-	0.117416
ENSG00000153956	+	0.955883	+	0.00246507	+	0.640084	-	0.0246671
ENSG00000225449	+	0.963914	+	0.734511	+	0.762914	+	0.827299
ENSG00000240005	-	0.302784	-	0.507969	-	0.849474	-	0.179859
ENSG00000010282	-	0.0984958	-	0.299421	-	0.232349	+	0.469558
ENSG00000232838	-	0.17133	-	0.0331371	+	0.969504	+	0.581691
ENSG00000012963	+	0.913254	+	0.218854	-	0.906506	-	0.0246671
ENSG00000100418	-	0.299086	-	0.0702047	+	0.609428	-	0.00542391
ENSG00000107796	+	0.697017	+	0.689488	-	0.0193029	-	0.26653
ENSG00000168329	+	0.516286	-	0.926639	-	0.401783	-	0.874871
ENSG00000261098	-	0.743141	-	0.0263086	-	0.548849	+	0.961022
ENSG00000164406	+	0.129485	+	0.00997374	+	0.679591	+	0.47663
ENSG00000130508	+	0.884802	+	0.793789	+	0.595692	+	0.980241
ENSG00000253846	-	0.343434	-	0.233556	-	0.106551	-	0.251766
ENSG00000115233	-	0.212734	-	0.0622217	+	0.301156	-	0.0555667
ENSG00000112701	+	0.893343	-	0.647531	+	0.944382	-	0.511729
ENSG00000157470	-	0.151851	-	0.000595905	+	0.0859631	-	0.145371
ENSG00000266340	-	0.151851	-	0.174992	-	0.17974	+	0.888491
ENSG00000136819	+	0.891506	+	0.906939	-	0.347312	+	0.647522
ENSG00000133315	+	0.788049	+	0.241622	+	0.12169	+	0.770331
ENSG00000121022	-	0.212734	-	0.0859535	+	0.664261	-	0.140732
ENSG00000110721	-	0.147796	-	0.0945065	-	0.390091	-	0.0233528
ENSG00000177954	+	0.878211	+	0.878612	+	0.158515	-	0.133707
ENSG00000230424	+	0.863138	+	0.328328	-	0.533465	-	0.298111
ENSG00000198276	-	0.547529	+	0.430421	-	0.466701	+	0.963782
ENSG00000119326	+	0.625108	+	0.756764	+	0.353563	-	0.724003
ENSG00000204237	+	0.819287	-	0.515501	-	0.177532	-	0.630944
ENSG00000120526	-	0.556768	-	0.18158	+	0.359912	-	0.0392376
ENSG00000203614	-	0.206652	-	0.69418	+	0.960694	+	0.900558
ENSG00000164100	-	0.278633	-	0.00244398	+	0.0757045	-	0.281197
ENSG00000154743	+	0.726783	-	0.90605	+	0.889525	+	0.653066
ENSG00000122986	+	0.359599	+	0.132968	+	0.0385231	+	0.728999
ENSG00000116521	+	0.887585	+	0.636369	+	0.603515	-	0.0242194
ENSG00000214174	+	0.508982	+	0.0151909	+	0.968222	-	0.053148
ENSG00000131848	+	0.785114	-	0.183996	+	0.840559	+	0.4554
ENSG00000135299	+	0.823504	-	0.0861156	+	0.815172	-	0.162289
ENSG00000170954	+	0.980773	-	0.384393	+	0.930223	-	0.373079
ENSG00000127955	-	0.469587	-	0.0237494	-	0.34123	-	0.274444
ENSG00000167378	-	0.0984958	-	0.00948067	+	0.41604	-	0.0374014
ENSG00000184060	+	0.958701	+	0.762298	+	0.728119	+	0.288433
ENSG00000100427	+	0.221892	-	0.0288776	-	0.0101602	-	0.227606
ENSG00000258325	+	0.802684	+	0.79281	-	0.889653	+	0.969741
ENSG00000116985	-	0.557898	+	0.992851	+	0.834349	+	0.891026
ENSG00000106484	+	0.826617	+	0.00347123	+	0.689722	-	0.0192871
ENSG00000167323	+	0.271227	-	0.00484241	+	0.413369	-	0.0371855
ENSG00000163565	+	0.384558	-	0.012805	+	0.133928	+	0.627007
ENSG00000100425	-	0.430715	+	0.951138	-	0.790797	-	0.144082
ENSG00000088387	+	0.949906	+	0.95498	+	0.476751	+	0.560182
ENSG00000161960	+	0.81994	+	0.909061	+	0.776982	-	0.0185595
ENSG00000054611	+	0.891174	-	0.571408	+	0.112816	-	0.00538647
ENSG00000107954	+	0.558335	-	0.0118045	+	0.794	-	0.01135
ENSG00000197355	-	0.0911365	+	0.827345	-	0.0791159	+	0.238222
ENSG00000187676	+	0.829776	+	0.800663	+	0.757773	-	0.737254
ENSG00000198721	+	0.921986	-	0.083498	+	0.0638569	-	0.0909564
ENSG00000127957	+	0.822299	+	0.326607	+	0.919656	-	0.786278
ENSG00000227730	+	0.867106	-	0.292369	+	0.272238	-	0.483404
ENSG00000135506	-	0.742401	-	0.663039	+	0.591262	-	0.099515
ENSG00000183696	+	0.469726	+	0.960474	+	0.612091	+	0.470196
ENSG00000124357	-	0.578454	-	0.302394	-	0.453083	+	0.831656
ENSG00000170647	-	0.254783	+	0.463238	+	0.524645	+	0.884258
ENSG00000137752	+	0.62776	+	0.383512	+	0.986042	+	0.707607
ENSG00000186814	+	0.253924	+	0.992812	+	0.872161	+	0.502576
ENSG00000156990	+	0.584357	-	0.240421	+	0.611894	-	0.436076
ENSG00000109189	-	0.564875	+	0.439143	-	0.513787	-	0.282302
ENSG00000043591	+	0.620536	+	0.940036	+	0.534833	-	0.0453818
ENSG00000177663	+	0.826617	-	0.00992223	+	0.262773	+	0.434522
ENSG00000167257	-	0.229235	+	0.32381	-	0.737546	+	0.824043
ENSG00000137760	+	0.875899	-	0.0168421	+	0.272245	+	0.447504
ENSG00000087884	-	0.438859	-	0.0734354	-	0.0726512	+	0.98005
ENSG00000171603	+	0.51536	-	0.0244197	+	0.941316	-	0.00252802
ENSG00000114698	+	0.967846	+	0.027528	-	0.261952	+	0.832261
ENSG00000143344	-	0.27836	+	0.854942	+	0.825506	-	0.110122
ENSG00000244239	-	0.384558	+	0.211128	+	0.770725	+	0.495327
ENSG00000198440	+	0.670854	-	0.418365	-	0.534833	-	0.243498
ENSG00000090013	+	0.791052	-	0.847548	+	0.424432	-	0.0355384
ENSG00000111790	+	0.489894	-	0.0370323	-	0.227982	-	0.254349
ENSG00000187961	+	0.641372	+	0.503652	+	0.942187	+	0.384395
ENSG00000182568	-	0.342891	-	0.0024576	-	0.556539	-	0.278671
ENSG00000140968	-	0.349708	+	0.768542	-	0.382407	+	0.698768
ENSG00000158792	+	0.557103	-	0.0383782	+	0.941555	+	0.106823
ENSG00000143222	+	0.961521	+	0.669987	+	0.466753	-	0.0113839
ENSG00000253729	-	0.257784	-	0.155619	+	0.361259	-	0.029426
ENSG00000168303	+	0.758417	+	0.584132	+	0.513987	-	0.445264
ENSG00000143153	-	0.296831	-	0.0441691	+	0.352713	-	0.134232
ENSG00000115548	-	0.228946	+	0.427143	+	0.670468	+	0.451877
ENSG00000196967	+	0.433814	+	0.406138	+	0.216652	-	0.197311
ENSG00000164463	+	0.965824	+	0.341142	+	0.911428	+	0.921392
ENSG00000013523	+	0.971789	-	0.302863	+	0.786967	-	0.0642464
ENSG00000087116	+	0.805527	+	0.31798	+	0.897352	+	0.424265
ENSG00000181449	-	0.168367	+	0.0101556	+	0.182275	+	0.750245
ENSG00000173540	-	0.579637	+	0.988328	+	0.71968	-	0.0473531
ENSG00000137766	+	0.151229	-	0.0102612	+	0.206364	+	0.59834
ENSG00000111752	+	0.980125	-	0.0989395	+	0.384647	+	0.122969
ENSG00000157303	+	0.742952	+	0.983769	-	0.49789	-	0.813545
ENSG00000168255	-	0.386359	-	0.710673	-	0.124331	+	0.191926
ENSG00000171132	-	0.223463	-	0.00488944	-	0.118724	-	0.0832003
ENSG00000260669	+	0.897684	+	0.986285	+	0.890489	+	0.515567
ENSG00000103507	+	0.506875	+	0.21872	+	0.443538	-	0.00233701
ENSG00000244486	+	0.347122	+	0.478161	-	0.00490735	+	0.803882
ENSG00000119778	-	0.202235	-	0.0447359	-	0.758549	+	0.650544
ENSG00000176204	+	0.619811	-	0.00542696	+	0.709669	-	0.175046
ENSG00000136193	+	0.740764	+	0.469415	+	0.85125	-	0.129687
ENSG00000241973	-	0.255256	-	0.00819002	+	0.480768	-	0.00386996
ENSG00000135503	-	0.790801	-	0.224809	+	0.883178	-	0.0192871
ENSG00000120088	+	0.556943	+	0.240216	+	0.720078	-	0.0379242
ENSG00000110583	-	0.774009	-	0.100376	+	0.562716	+	0.593039
ENSG00000157617	-	0.804863	-	0.577693	+	0.774549	+	0.994175
ENSG00000067048	+	0.880386	+	0.736689	+	0.272588	+	0.372435
ENSG00000101126	+	0.838906	+	0.215369	+	0.709106	-	0.153323
ENSG00000004777	+	0.484266	+	0.213988	+	0.411519	-	0.221195
ENSG00000049540	+	0.82646	+	0.84768	+	0.620982	+	0.84954
ENSG00000265688	-	0.329835	+	0.0318677	+	0.922904	+	0.519385
ENSG00000262194	+	0.381473	+	0.452778	+	0.825971	+	0.853597
ENSG00000149557	+	0.964084	+	0.930842	-	0.575113	-	0.0924982
ENSG00000183723	+	0.834685	+	0.660302	+	0.264476	+	0.0671398
ENSG00000137574	+	0.40642	+	0.682457	+	0.700657	-	0.614571
ENSG00000132386	+	0.657512	-	0.00905271	+	0.594689	-	0.114562
ENSG00000152990	+	0.707356	+	0.0985463	+	0.23148	+	0.890631
ENSG00000146856	-	0.383581	-	0.199394	+	0.822156	-	0.161015
ENSG00000116205	-	0.353964	+	0.118735	-	0.636291	+	0.927117
ENSG00000057935	-	0.212839	-	0.013069	+	0.981267	-	0.0400424
ENSG00000120925	+	0.409261	+	0.637851	+	0.837188	+	0.299938
ENSG00000138028	+	0.455047	+	0.0381268	+	0.652609	-	0.0227136
ENSG00000156172	+	0.671501	+	0.883281	+	0.935884	-	0.552454
ENSG00000122254	-	0.331921	-	0.0896795	-	0.12245	-	0.252905
ENSG00000102580	-	0.661351	+	0.962816	-	0.407407	-	0.61491
ENSG00000152056	+	0.791809	+	0.139118	+	0.121156	+	0.888491
ENSG00000163840	+	0.335352	+	0.137328	+	0.82676	+	0.541041
ENSG00000184203	+	0.415113	+	0.042682	+	0.60629	-	0.096119
ENSG00000129559	-	0.151851	-	0.00932922	+	0.712024	+	0.212632
ENSG00000122203	+	0.412203	-	0.0747093	+	0.698539	-	0.00881
ENSG00000213077	-	0.145553	-	0.111907	-	0.134336	-	0.356125
ENSG00000169976	+	0.455483	+	0.540302	+	0.475899	-	0.00820949
ENSG00000162086	+	0.545191	-	0.680289	-	0.560646	+	0.375959
ENSG00000140092	+	0.984265	+	0.392071	+	0.913439	-	0.282285
ENSG00000115539	+	0.394633	+	0.0737733	-	0.372554	+	0.2213
ENSG00000214578	-	0.13452	-	0.0683116	+	0.112249	+	0.572037
ENSG00000172113	-	0.760123	+	0.914498	-	0.0710318	-	0.116491
ENSG00000139496	+	0.906977	-	0.211064	+	0.750131	-	0.0119138
ENSG00000074696	+	0.868654	-	0.485479	+	0.812905	-	0.0765877
ENSG00000177410	+	0.497059	+	0.471955	-	0.330506	+	0.676831
ENSG00000250588	+	0.961602	+	0.918764	+	0.7524	-	0.25351
ENSG00000149292	+	0.88919	-	0.147508	-	0.282398	-	0.196148
ENSG00000149658	+	0.406797	+	0.951902	+	0.702438	+	0.230797
ENSG00000144843	+	0.85637	+	0.0476049	-	0.141504	+	0.633757
ENSG00000164983	-	0.261468	-	0.057378	+	0.471101	-	0.246354
ENSG00000145349	+	0.355544	-	0.00574753	+	0.138919	-	0.0504777
ENSG00000227392	+	0.756153	+	0.356382	+	0.866921	+	0.367175
ENSG00000137274	+	0.973948	-	0.350717	+	0.913822	-	0.924923
ENSG00000139725	-	0.452977	-	0.160849	+	0.966079	-	0.0586759
ENSG00000124177	-	0.351333	-	0.10219	-	0.689257	-	0.0880302
ENSG00000189144	-	0.280932	+	0.458234	-	0.794633	-	0.210028
ENSG00000173868	-	0.445561	+	0.389152	-	0.584616	-	0.321824
ENSG00000152154	+	0.581748	+	0.00782924	+	0.313932	-	0.24639
ENSG00000120693	+	0.956751	-	0.254476	+	0.769411	+	0.618167
ENSG00000007174	+	0.926548	+	0.839792	+	0.93588	-	0.193802
ENSG00000104979	+	0.550456	+	0.757714	+	0.66569	-	0.117089
ENSG00000203886	-	0.433896	-	0.218861	-	0.693522	-	0.139128
ENSG00000168283	+	0.362301	+	0.0444735	-	0.112648	+	0.606503
ENSG00000186501	+	0.652054	+	0.604115	+	0.203798	-	0.030692
ENSG00000096092	+	0.303896	-	0.00633436	+	0.243346	-	0.133279
ENSG00000162444	-	0.33187	-	0.0297627	-	0.128747	-	0.513328
ENSG00000065491	+	0.837106	-	0.103959	+	0.965085	-	0.0255265
ENSG00000179091	-	0.363389	-	0.498387	+	0.946863	-	0.0454964
ENSG00000112078	-	0.297459	-	0.494431	+	0.966865	-	0.0689937
ENSG00000166164	+	0.51994	+	0.0465861	+	0.174349	+	0.607381
ENSG00000244625	-	0.174335	-	0.0113453	-	0.165277	+	0.53816
ENSG00000103496	+	0.739862	+	0.977393	+	0.266771	+	0.178759
ENSG00000145494	-	0.145471	+	0.219992	+	0.41832	-	0.0277741
ENSG00000175785	+	0.906497	+	0.264079	+	0.951642	+	0.372326
ENSG00000243302	+	0.576831	-	0.736715	-	0.610404	-	0.438188
ENSG00000127870	-	0.377439	-	0.0560672	-	0.32237	-	0.172851
ENSG00000119844	-	0.258796	-	0.0114088	-	0.477493	-	0.226137
ENSG00000061273	-	0.622238	-	0.0980395	-	0.118423	-	0.141311
ENSG00000108515	+	0.755409	+	0.00484241	+	0.672679	+	0.857252
ENSG00000160753	-	0.223706	-	0.0265899	+	0.723162	-	0.107284
ENSG00000068308	+	0.301009	+	0.0521578	+	0.890175	-	0.00357496
ENSG00000204272	+	0.496136	-	0.042693	+	0.94385	-	0.00871973
ENSG00000116574	+	0.0777766	+	0.0399475	+	0.201838	+	0.1046
ENSG00000261685	-	0.1144	+	0.0192237	+	0.0695802	-	0.336846
ENSG00000132676	+	0.689813	-	0.276625	+	0.968903	-	0.135958
ENSG00000153944	-	0.113003	-	0.0018608	-	0.0203672	-	0.547127
ENSG00000163273	-	0.29266	-	0.518534	+	0.396108	+	0.784021
ENSG00000130826	-	0.879976	-	0.207367	-	0.59744	-	0.434659
ENSG00000010810	+	0.996868	+	0.0244232	-	0.171268	+	0.284556
ENSG00000141098	-	0.297459	-	0.00941725	+	0.850221	-	0.0821375
ENSG00000244274	+	0.506705	+	0.176125	+	0.42147	+	0.766489
ENSG00000145414	+	0.389255	+	0.214262	+	0.59744	-	0.0567557
ENSG00000184160	-	0.687417	+	0.793329	+	0.546892	+	0.527344
ENSG00000116584	+	0.869031	-	0.183675	-	0.659574	-	0.0208137
ENSG00000176533	+	0.374678	+	0.545098	+	0.750579	+	0.945951
ENSG00000127124	+	0.563436	+	0.412833	+	0.787664	+	0.28757
ENSG00000075213	-	0.481164	-	0.0232929	-	0.0710318	+	0.877136
ENSG00000075292	+	0.87963	-	0.493483	-	0.806816	+	0.717968
ENSG00000177688	-	0.770503	+	0.526451	-	0.229859	-	0.0619832
ENSG00000167555	+	0.878768	+	0.0467452	+	0.753433	+	0.736754
ENSG00000115652	-	0.441985	-	0.0169649	+	0.915784	-	0.00871973
ENSG00000025708	-	0.525257	-	0.247807	+	0.652629	+	0.696702
ENSG00000151835	+	0.689813	+	0.322376	+	0.796656	+	0.253045
ENSG00000168038	+	0.88683	-	0.195939	+	0.931698	-	0.0517409
ENSG00000151552	+	0.727847	+	0.620448	+	0.652594	+	0.714342
ENSG00000227733	+	0.525366	+	0.993031	+	0.998302	-	0.000485066
ENSG00000147364	-	0.261621	-	0.316582	+	0.997724	-	0.129193
ENSG00000219693	-	0.209598	-	0.255371	-	0.150111	-	0.433456
ENSG00000146433	+	0.849096	-	0.012324	+	0.652467	-	0.019806
ENSG00000145354	-	0.243358	-	0.00948781	+	0.580645	-	0.0403449
ENSG00000150456	+	0.778896	-	0.461727	+	0.499368	-	0.043524
ENSG00000166046	+	0.890914	+	0.950252	+	0.977806	+	0.956122
ENSG00000111850	+	0.880386	-	0.0287647	+	0.787664	-	0.409953
ENSG00000126821	+	0.722111	-	0.228621	+	0.510331	-	0.0432366
ENSG00000136828	+	0.5236	+	0.0880005	-	0.221722	-	0.0604191
ENSG00000160404	+	0.6955	-	0.503509	-	0.101424	+	0.265818
ENSG00000160117	+	0.83989	+	0.778567	+	0.827489	+	0.516654
ENSG00000244731	+	0.798454	+	0.0720793	+	0.421342	+	0.375516
ENSG00000142512	-	0.404792	-	0.363521	+	0.784969	-	0.234475
ENSG00000181004	+	0.309487	-	0.0056149	+	0.646485	-	0.0822788
ENSG00000158457	+	0.966458	+	0.598812	-	0.0367539	-	0.0658353
ENSG00000180332	-	0.621791	+	0.879689	-	0.730941	+	0.455768
ENSG00000154429	+	0.217084	-	0.00362622	+	0.288192	-	0.0858596
ENSG00000171408	+	0.759668	+	0.652499	+	0.13857	-	0.277909
ENSG00000205765	-	0.731034	+	0.575818	+	0.989497	+	0.143751
ENSG00000100416	-	0.66724	-	0.651263	+	0.82102	-	0.892623
ENSG00000198786	+	0.159788	+	0.0712029	+	0.7399	-	0.180672
ENSG00000119737	+	0.881444	+	0.922127	-	0.909433	+	0.380942
ENSG00000105519	+	0.437716	-	0.0152695	-	0.00209508	+	0.698215
ENSG00000230786	+	0.685946	+	0.499922	+	0.302247	+	0.656564
ENSG00000232499	-	0.228236	-	0.282717	+	0.564859	-	0.800077
ENSG00000142252	-	0.647322	-	0.485649	-	0.884534	-	0.0247365
ENSG00000108443	+	0.869191	-	0.187426	-	0.385069	+	0.937286
ENSG00000147526	-	0.550907	-	0.928822	-	0.427603	-	0.0761194
ENSG00000083842	-	0.388944	-	0.0368507	-	0.181816	+	0.829144
ENSG00000132670	+	0.322771	+	0.554794	+	0.447051	-	0.0161734
ENSG00000115129	-	0.287575	+	0.279743	-	0.00762239	-	0.350125
ENSG00000205456	-	0.102993	-	0.854765	-	0.362536	+	0.0926433
ENSG00000266145	-	0.849142	-	0.11247	-	0.73917	-	0.607558
ENSG00000253485	-	0.678662	+	0.624795	-	0.138235	-	0.291858
ENSG00000133065	+	0.545419	+	0.0388312	+	0.293847	-	0.230914
ENSG00000141232	-	0.0858874	-	0.162625	+	0.316479	+	0.37169
ENSG00000223802	+	0.707392	+	0.00935639	+	0.0137473	+	0.403363
ENSG00000135966	-	0.102993	-	0.0203314	+	0.68204	-	0.0246671
ENSG00000082641	-	0.330542	-	0.225484	+	0.764715	-	0.0355837
ENSG00000104760	-	0.153262	-	0.170752	-	0.39765	+	0.924923
ENSG00000108963	+	0.697017	-	0.0564372	+	0.825468	-	0.289166
ENSG00000203791	+	0.867239	+	0.713923	+	0.467887	+	0.1741
ENSG00000018625	-	0.588698	+	0.386845	-	0.610151	+	0.429635
ENSG00000188542	+	0.451684	+	0.0114692	+	0.711986	-	0.0305934
ENSG00000156802	+	0.816474	-	0.784316	+	0.454738	+	0.938756
ENSG00000146223	+	0.313776	-	0.0417666	+	0.85125	-	0.0349263
ENSG00000104517	+	0.937972	+	0.863215	-	0.509219	-	0.0446896
ENSG00000246731	+	0.456129	-	0.149764	-	0.0252585	+	0.898625
ENSG00000174437	-	0.149425	-	0.000748374	+	0.219591	-	0.0281764
ENSG00000229017	+	0.289055	+	0.807913	+	0.521374	+	0.818096
ENSG00000215030	-	0.14833	+	0.664338	-	0.185933	-	0.104131
ENSG00000152402	+	0.834574	+	0.829102	-	0.780981	+	0.400095
ENSG00000160062	+	0.633414	-	0.464572	+	0.849265	-	0.426646
ENSG00000236296	+	0.715727	+	0.807394	+	0.560319	+	0.692239
ENSG00000130762	+	0.732069	-	0.00385335	-	0.00763127	-	0.196148
ENSG00000144061	+	0.81162	-	0.300262	+	0.977317	+	0.159153
ENSG00000105298	+	0.732618	+	0.767924	-	0.0604887	-	0.367236
ENSG00000228528	-	0.213724	+	0.019784	-	0.107124	-	0.836404
ENSG00000129625	+	0.378071	-	0.0101032	+	0.738498	-	0.0312341
ENSG00000188786	+	0.787961	+	0.313865	+	0.643353	+	0.435657
ENSG00000029725	+	0.559409	-	0.0645268	-	0.0673989	+	0.794519
ENSG00000206052	+	0.543674	-	0.00347123	-	0.0881264	-	0.71658
ENSG00000165895	+	0.913282	+	0.834963	+	0.749831	+	0.705234
ENSG00000116641	+	0.960066	+	0.537477	+	0.5256	-	0.388167
ENSG00000120333	+	0.805226	+	0.506822	-	0.724634	-	0.415095
ENSG00000115541	+	0.932561	-	0.567495	+	0.877739	-	0.415801
ENSG00000159840	+	0.302922	-	0.052458	+	0.288071	+	0.587119
ENSG00000119242	+	0.843652	-	0.687619	+	0.933308	-	0.0442963
ENSG00000259456	+	0.671055	+	0.697189	+	0.946828	+	0.651293
ENSG00000198899	-	0.323502	+	0.330066	+	0.996203	-	0.00435548
ENSG00000253103	-	0.151851	-	0.132233	-	0.228996	+	0.378524
ENSG00000265315	-	0.707283	+	0.761564	-	0.17108	+	0.631796
ENSG00000134531	+	0.974442	+	0.370961	+	0.769774	+	0.96204
ENSG00000188760	+	0.490617	+	0.0484114	+	0.920149	-	0.00851546
ENSG00000197093	-	0.732618	+	0.241317	-	0.315361	-	0.922619
ENSG00000156299	-	0.155452	-	0.0855039	+	0.460791	-	0.655257
ENSG00000225526	-	0.868297	-	0.0132413	+	0.628796	+	0.92722
ENSG00000157823	+	0.556943	-	0.28343	+	0.436176	-	0.0959765
ENSG00000101276	+	0.238161	+	0.00163588	+	0.132824	+	0.883467
ENSG00000178700	-	0.159788	+	0.743813	-	0.296195	+	0.797615
ENSG00000144320	+	0.557811	+	0.00781529	+	0.57704	-	0.0441769
ENSG00000160993	-	0.469021	+	0.829601	+	0.858894	-	0.029588
ENSG00000096968	-	0.533365	+	0.71197	-	0.125344	-	0.357471
ENSG00000166446	-	0.12267	+	0.730457	-	0.183236	-	0.153346
ENSG00000198887	-	0.569838	+	0.97292	+	0.778338	+	0.596988
ENSG00000183196	+	0.330542	+	0.675639	+	0.944589	+	0.488501
ENSG00000176049	+	0.275765	+	0.885715	+	0.958271	-	0.229894
ENSG00000161940	-	0.375177	+	0.0987861	+	0.464973	+	0.852634
ENSG00000094914	+	0.356432	+	0.982951	+	0.908002	+	0.979516
ENSG00000145882	+	0.547913	+	0.158795	+	0.865977	-	0.0156285
ENSG00000169291	-	0.692127	-	0.017073	-	0.17717	+	0.814376
ENSG00000124253	+	0.543559	+	0.156339	+	0.971293	-	0.249801
ENSG00000163626	+	0.316203	+	0.100238	+	0.525297	-	0.0277741
ENSG00000132819	+	0.255163	+	0.0488736	+	0.119874	+	0.652754
ENSG00000229980	-	0.211968	-	0.126562	-	0.714547	+	0.936228
ENSG00000127914	+	0.699857	+	0.962051	+	0.872544	-	0.170185
ENSG00000214274	-	0.159788	+	0.468984	-	0.00479957	+	0.898625
ENSG00000131044	-	0.25301	-	0.0561232	+	0.322439	+	0.719843
ENSG00000005206	-	0.664256	-	0.355654	-	0.332915	+	0.769035
ENSG00000143303	+	0.930935	+	0.199341	+	0.0480173	+	0.925904
ENSG00000147679	-	0.244508	+	0.959182	+	0.486638	-	0.0721674
ENSG00000241839	+	0.477944	+	0.00679468	-	0.0235767	-	0.319309
ENSG00000173692	+	0.914869	+	0.858296	+	0.755368	-	0.472351
ENSG00000073331	-	0.739773	-	0.354607	+	0.930774	+	0.121497
ENSG00000120798	+	0.260811	-	0.486382	+	0.488479	-	0.310874
ENSG00000182636	-	0.288906	-	0.0359141	+	0.378905	-	0.0946665
ENSG00000261819	+	0.322986	+	0.873444	+	0.967654	+	0.963879
ENSG00000135469	+	0.870239	+	0.940036	+	0.837696	-	0.0119138
ENSG00000116711	-	0.542731	+	0.95507	+	0.977624	-	0.087687
ENSG00000183597	-	0.202483	-	0.0527888	-	0.745674	-	0.0569667
ENSG00000164600	+	0.420816	-	0.00158804	+	0.14254	+	0.958536
ENSG00000242735	+	0.532769	+	0.553006	+	0.927837	-	0.186009
ENSG00000110713	+	0.955816	+	0.866976	-	0.288597	-	0.0286522
ENSG00000101146	+	0.775238	-	0.0158133	+	0.967747	-	0.0405826
ENSG00000267548	-	0.121572	-	0.0093	+	0.144032	+	0.980762
ENSG00000183684	+	0.388626	+	0.493801	+	0.440696	-	0.00563339
ENSG00000170677	+	0.838955	+	0.987642	+	0.855017	+	0.856192
ENSG00000089195	+	0.968444	+	0.572035	+	0.941555	-	0.221423
ENSG00000228839	+	0.839405	+	0.997466	-	0.465848	-	0.134843
ENSG00000204396	+	0.600127	+	0.137914	+	0.269683	-	0.0159385
ENSG00000105778	+	0.644961	-	0.101315	+	0.580321	-	0.0102622
ENSG00000198464	+	0.475652	+	0.63017	+	0.760062	+	0.875263
ENSG00000072041	-	0.5785	-	0.0435716	-	0.324574	-	0.0643508
ENSG00000081985	+	0.198897	-	0.000347013	+	0.264309	+	0.44691
ENSG00000132639	+	0.280731	-	0.0219174	+	0.188435	-	0.0827806
ENSG00000168876	+	0.955657	-	0.0549335	-	0.732433	+	0.987325
ENSG00000071242	+	0.973183	+	0.410231	+	0.786967	+	0.415421
ENSG00000174384	+	0.224247	-	0.170616	+	0.983058	-	0.240469
ENSG00000048392	-	0.210727	-	0.00922388	+	0.862764	-	0.0912269
ENSG00000204287	+	0.650572	+	0.553262	+	0.852344	+	0.858236
ENSG00000023318	+	0.781629	+	0.277464	+	0.805363	-	0.0278139
ENSG00000084072	-	0.283518	+	0.38372	+	0.630523	-	0.171018
ENSG00000020922	+	0.952565	+	0.994057	-	0.863122	+	0.360586
ENSG00000243789	+	0.61516	-	0.335417	-	0.280995	-	0.237088
ENSG00000112658	+	0.6955	-	0.244371	-	0.458312	-	0.00548914
ENSG00000196565	+	0.998034	-	0.0209092	+	0.786967	-	0.259279
ENSG00000075151	-	0.440499	-	0.0687149	-	0.0948779	-	0.246251
ENSG00000185352	+	0.644822	+	0.170204	+	0.824766	-	0.0270311
ENSG00000168597	+	0.260252	-	0.520821	-	0.0764291	-	0.487865
ENSG00000235026	+	0.378612	-	0.00267312	+	0.682384	-	0.083524
ENSG00000130821	+	0.848378	-	0.582137	-	0.382186	-	0.147532
ENSG00000103342	-	0.395797	+	0.124157	-	0.802815	-	0.0975606
ENSG00000164082	+	0.409261	+	0.235758	+	0.727715	-	0.153323
ENSG00000090861	-	0.0987061	-	0.0184786	+	0.607887	-	0.0177893
ENSG00000172869	+	0.985888	-	0.0615138	-	0.12739	-	0.124621
[truncated: 14,796 more rows]

## Sheet: 3D trend_spline_rosmap
V1	braakscore_corrdiffcoef	braakscore_spline_p.adj	cogdx_corrdiffcoef	cogdx_spline_p.adj	CERAD_corrdiffcoef	CERAD_spline_p.adj	APOE_corrdiffcoef	APOE_spline_p.adj
[truncated: 16,387 more rows]

[truncated: 2 more sheets: 3E Intersection of DTGs, 3F DTGs and AD Risk Genes]
