# Supplementary material for: Sex specific molecular networks and key drivers of Alzheimer’s disease
Source: Mol Neurodegener. 2023 Jun 20;18:39. doi: 10.1186/s13024-023-00624-5 (PMC10280841; doi:10.1186/s13024-023-00624-5)
Supplement: Supplementary file 4 — Additional file 4: Supplemental Table 4. Module assignment for the genes in the male and female gene coexpression networks in the PHG and PFC brain regions. A-B) the PHG of MSBB cohort and C-D) the PFC of ROSMAP cohort. [file 13024_2023_624_MOESM4_ESM.xlsx]

## Sheet: annotation
Supplemental Figure 4: Sex-Specific gene co-expression networks and gene modules. A) The global MEGENA network in the PHG from the female (the left panel) or male (the right panel) AD subjects in the MSBB cohort. The modules at one particular compact scale are represented by different colors. B) The gene modules that are most enriched for neuronal (left) and microglial (right) marker genes in the…

## Sheet: 4A. MSBB_PHG_Female
gene	module
ENSG00000207507	c1_3
ENSG00000170468	c1_3
ENSG00000176018	c1_3
ENSG00000266714	c1_3
ENSG00000254806	c1_3
ENSG00000258461	c1_3
ENSG00000099194	c1_3
ENSG00000198865	c1_3
ENSG00000187193	c1_3
ENSG00000243414	c1_3
ENSG00000223361	c1_3
ENSG00000170160	c1_3
ENSG00000242337	c1_3
ENSG00000141255	c1_3
ENSG00000265118	c1_3
ENSG00000266844	c1_3
ENSG00000167995	c1_3
ENSG00000269495	c1_3
ENSG00000259075	c1_3
ENSG00000080822	c1_3
ENSG00000164849	c1_3
ENSG00000171451	c1_3
ENSG00000183840	c1_3
ENSG00000154945	c1_3
ENSG00000259172	c1_3
ENSG00000198753	c1_3
ENSG00000019144	c1_3
ENSG00000244491	c1_3
ENSG00000235423	c1_3
ENSG00000180354	c1_3
ENSG00000214827	c1_3
ENSG00000184939	c1_3
ENSG00000264672	c1_3
ENSG00000215630	c1_3
ENSG00000069275	c1_3
ENSG00000127564	c1_3
ENSG00000146122	c1_3
ENSG00000164708	c1_3
ENSG00000143418	c1_3
ENSG00000173786	c1_3
ENSG00000259030	c1_3
ENSG00000100242	c1_3
ENSG00000269728	c1_3
ENSG00000150656	c1_3
ENSG00000114541	c1_3
ENSG00000123560	c1_3
ENSG00000120669	c1_3
ENSG00000141540	c1_3
ENSG00000136541	c1_3
ENSG00000179978	c1_3
ENSG00000161011	c1_3
ENSG00000249437	c1_3
ENSG00000248710	c1_3
ENSG00000037757	c1_3
ENSG00000136867	c1_3
ENSG00000189223	c1_3
ENSG00000134352	c1_3
ENSG00000162300	c1_3
ENSG00000070214	c1_3
ENSG00000267680	c1_3
ENSG00000230212	c1_3
ENSG00000261008	c1_3
ENSG00000128652	c1_3
ENSG00000103426	c1_3
ENSG00000250033	c1_3
ENSG00000221817	c1_3
ENSG00000134369	c1_3
ENSG00000140548	c1_3
ENSG00000248890	c1_3
ENSG00000005893	c1_3
ENSG00000136960	c1_3
ENSG00000258342	c1_3
ENSG00000126822	c1_3
ENSG00000104213	c1_3
ENSG00000267548	c1_3
ENSG00000114993	c1_3
ENSG00000267484	c1_3
ENSG00000165566	c1_3
ENSG00000168385	c1_3
ENSG00000150760	c1_3
ENSG00000124920	c1_3
ENSG00000231840	c1_3
ENSG00000075651	c1_3
ENSG00000154642	c1_3
ENSG00000179104	c1_3
ENSG00000228842	c1_3
ENSG00000255835	c1_3
ENSG00000233280	c1_3
ENSG00000266302	c1_3
ENSG00000225210	c1_3
ENSG00000147459	c1_3
ENSG00000196187	c1_3
ENSG00000112561	c1_3
ENSG00000181409	c1_3
ENSG00000264272	c1_3
ENSG00000065361	c1_3
ENSG00000225485	c1_3
ENSG00000028116	c1_3
ENSG00000215570	c1_3
ENSG00000012124	c1_3
ENSG00000188706	c1_3
ENSG00000196814	c1_3
ENSG00000237298	c1_3
ENSG00000184144	c1_3
ENSG00000170775	c1_3
ENSG00000156162	c1_3
ENSG00000242808	c1_3
ENSG00000100146	c1_3
ENSG00000103550	c1_3
ENSG00000180071	c1_3
ENSG00000242861	c1_3
ENSG00000230149	c1_3
ENSG00000206195	c1_3
ENSG00000250138	c1_3
ENSG00000086205	c1_3
ENSG00000213186	c1_3
ENSG00000135905	c1_3
ENSG00000157827	c1_3
ENSG00000114439	c1_3
ENSG00000136451	c1_3
ENSG00000141458	c1_3
ENSG00000135362	c1_3
ENSG00000235033	c1_3
ENSG00000198597	c1_3
ENSG00000185689	c1_3
ENSG00000116747	c1_3
ENSG00000184343	c1_3
ENSG00000259357	c1_3
ENSG00000146592	c1_3
ENSG00000158352	c1_3
ENSG00000115355	c1_3
ENSG00000118094	c1_3
ENSG00000147488	c1_3
ENSG00000204655	c1_3
ENSG00000151239	c1_3
ENSG00000259070	c1_3
ENSG00000092871	c1_3
ENSG00000141524	c1_3
ENSG00000109458	c1_3
ENSG00000174720	c1_3
ENSG00000065600	c1_3
ENSG00000084453	c1_3
ENSG00000244274	c1_3
ENSG00000006831	c1_3
ENSG00000119729	c1_3
ENSG00000116266	c1_3
ENSG00000197724	c1_3
ENSG00000188153	c1_3
ENSG00000072134	c1_3
ENSG00000141934	c1_3
ENSG00000071991	c1_3
ENSG00000137710	c1_3
ENSG00000100226	c1_3
ENSG00000169504	c1_3
ENSG00000239521	c1_3
ENSG00000168300	c1_3
ENSG00000242539	c1_3
ENSG00000152558	c1_3
ENSG00000204282	c1_3
ENSG00000152910	c1_3
ENSG00000182796	c1_3
ENSG00000163531	c1_3
ENSG00000139737	c1_3
ENSG00000170802	c1_3
ENSG00000239593	c1_3
ENSG00000066322	c1_3
ENSG00000133056	c1_3
ENSG00000102934	c1_3
ENSG00000128283	c1_3
ENSG00000100842	c1_3
ENSG00000127946	c1_3
ENSG00000101972	c1_3
ENSG00000254673	c1_3
ENSG00000261460	c1_3
ENSG00000117528	c1_3
ENSG00000158715	c1_3
ENSG00000011426	c1_3
ENSG00000163113	c1_3
ENSG00000165959	c1_3
ENSG00000188126	c1_3
ENSG00000257585	c1_3
ENSG00000141338	c1_3
ENSG00000169554	c1_3
ENSG00000166086	c1_3
ENSG00000021300	c1_3
ENSG00000012983	c1_3
ENSG00000092421	c1_3
ENSG00000172458	c1_3
ENSG00000161671	c1_3
ENSG00000267618	c1_3
ENSG00000122783	c1_3
ENSG00000137221	c1_3
ENSG00000081479	c1_3
ENSG00000090097	c1_3
ENSG00000170537	c1_3
ENSG00000180822	c1_3
ENSG00000108381	c1_3
ENSG00000116574	c1_3
ENSG00000225263	c1_3
ENSG00000080819	c1_3
ENSG00000112531	c1_3
ENSG00000065809	c1_3
ENSG00000105856	c1_3
ENSG00000137269	c1_3
ENSG00000197892	c1_3
ENSG00000140262	c1_3
ENSG00000196517	c1_3
ENSG00000001629	c1_3
ENSG00000179178	c1_3
ENSG00000068724	c1_3
ENSG00000081913	c1_3
ENSG00000115286	c1_3
ENSG00000119636	c1_3
ENSG00000066923	c1_3
ENSG00000099282	c1_3
ENSG00000082996	c1_3
ENSG00000117713	c1_3
ENSG00000180929	c1_3
ENSG00000135679	c1_3
ENSG00000196104	c1_3
ENSG00000130962	c1_3
ENSG00000244607	c1_3
ENSG00000125820	c1_3
ENSG00000049245	c1_3
ENSG00000168297	c1_3
ENSG00000164124	c1_3
ENSG00000008282	c1_3
ENSG00000224101	c1_3
ENSG00000122482	c1_3
ENSG00000187735	c1_3
ENSG00000174501	c1_3
ENSG00000152689	c1_3
ENSG00000259143	c1_3
ENSG00000257767	c1_3
ENSG00000138459	c1_3
ENSG00000172845	c1_3
ENSG00000166734	c1_3
ENSG00000198121	c1_3
ENSG00000162510	c1_3
ENSG00000162980	c1_3
ENSG00000127249	c1_3
ENSG00000172508	c1_3
ENSG00000057704	c1_3
ENSG00000183230	c1_3
ENSG00000100697	c1_3
ENSG00000126860	c1_3
ENSG00000131899	c1_3
ENSG00000176485	c1_3
ENSG00000115808	c1_3
ENSG00000158859	c1_3
ENSG00000257826	c1_3
ENSG00000074695	c1_3
ENSG00000109118	c1_3
ENSG00000124795	c1_3
ENSG00000229419	c1_3
ENSG00000154678	c1_3
ENSG00000143409	c1_3
ENSG00000141424	c1_3
ENSG00000163428	c1_3
ENSG00000068650	c1_3
ENSG00000198237	c1_3
ENSG00000073417	c1_3
ENSG00000157978	c1_3
ENSG00000101049	c1_3
ENSG00000250619	c1_3
ENSG00000150510	c1_3
ENSG00000149798	c1_3
ENSG00000165512	c1_3
ENSG00000124126	c1_3
ENSG00000229645	c1_3
ENSG00000154864	c1_3
ENSG00000241549	c1_3
ENSG00000173327	c1_3
ENSG00000269208	c1_3
ENSG00000005513	c1_3
ENSG00000232044	c1_3
ENSG00000168874	c1_3
ENSG00000076108	c1_3
ENSG00000139292	c1_3
ENSG00000267795	c1_3
ENSG00000143149	c1_3
ENSG00000223396	c1_3
ENSG00000110330	c1_3
ENSG00000107331	c1_3
ENSG00000134371	c1_3
ENSG00000092529	c1_3
ENSG00000171316	c1_3
ENSG00000182118	c1_3
ENSG00000083312	c1_3
ENSG00000165410	c1_3
ENSG00000172466	c1_3
ENSG00000262223	c1_3
ENSG00000253924	c1_3
ENSG00000075292	c1_3
ENSG00000130948	c1_3
ENSG00000235865	c1_3
ENSG00000178425	c1_3
ENSG00000177105	c1_3
ENSG00000240770	c1_3
ENSG00000108387	c1_3
ENSG00000155111	c1_3
ENSG00000170017	c1_3
ENSG00000261002	c1_3
ENSG00000129757	c1_3
ENSG00000129422	c1_3
ENSG00000061987	c1_3
ENSG00000237470	c1_3
ENSG00000169562	c1_3
ENSG00000114019	c1_3
ENSG00000169860	c1_3
ENSG00000097007	c1_3
ENSG00000172469	c1_3
ENSG00000176381	c1_3
ENSG00000117266	c1_3
ENSG00000012171	c1_3
ENSG00000123700	c1_3
ENSG00000108669	c1_3
ENSG00000067167	c1_3
ENSG00000107362	c1_3
ENSG00000114166	c1_3
ENSG00000251158	c1_3
ENSG00000184014	c1_3
ENSG00000166716	c1_3
ENSG00000119403	c1_3
ENSG00000109790	c1_3
ENSG00000255953	c1_3
ENSG00000157483	c1_3
ENSG00000136717	c1_3
ENSG00000172005	c1_3
ENSG00000159658	c1_3
ENSG00000162944	c1_3
ENSG00000115464	c1_3
ENSG00000133247	c1_3
ENSG00000115468	c1_3
ENSG00000163728	c1_3
ENSG00000167191	c1_3
ENSG00000001561	c1_3
ENSG00000127314	c1_3
ENSG00000085117	c1_3
ENSG00000119699	c1_3
ENSG00000162073	c1_3
ENSG00000100399	c1_3
ENSG00000104067	c1_3
ENSG00000047365	c1_3
ENSG00000169967	c1_3
ENSG00000130024	c1_3
ENSG00000049089	c1_3
ENSG00000169715	c1_3
ENSG00000108639	c1_3
ENSG00000114978	c1_3
ENSG00000005812	c1_3
ENSG00000116525	c1_3
ENSG00000136274	c1_3
ENSG00000186231	c1_3
ENSG00000198740	c1_3
ENSG00000159086	c1_3
ENSG00000134376	c1_3
ENSG00000166348	c1_3
ENSG00000130958	c1_3
ENSG00000244676	c1_3
ENSG00000137878	c1_3
ENSG00000183960	c1_3
ENSG00000118515	c1_3
ENSG00000125844	c1_3
ENSG00000148143	c1_3
ENSG00000154727	c1_3
ENSG00000161896	c1_3
ENSG00000187239	c1_3
ENSG00000115145	c1_3
ENSG00000134851	c1_3
ENSG00000151414	c1_3
ENSG00000205364	c1_3
ENSG00000168314	c1_3
ENSG00000080345	c1_3
ENSG00000109099	c1_3
ENSG00000175387	c1_3
ENSG00000135535	c1_3
ENSG00000135845	c1_3
ENSG00000188933	c1_3
ENSG00000167106	c1_3
ENSG00000117408	c1_3
ENSG00000065243	c1_3
ENSG00000228624	c1_3
ENSG00000176890	c1_3
ENSG00000242010	c1_3
ENSG00000072415	c1_3
ENSG00000128309	c1_3
ENSG00000006042	c1_3
ENSG00000106829	c1_3
ENSG00000227115	c1_3
ENSG00000004864	c1_3
ENSG00000147050	c1_3
ENSG00000130147	c1_3
ENSG00000153551	c1_3
ENSG00000198417	c1_3
ENSG00000156256	c1_3
ENSG00000205927	c1_3
ENSG00000129003	c1_3
ENSG00000122545	c1_3
ENSG00000160223	c1_3
ENSG00000228144	c1_3
ENSG00000172380	c1_3
ENSG00000120162	c1_3
ENSG00000136051	c1_3
ENSG00000128923	c1_3
ENSG00000186522	c1_3
ENSG00000139438	c1_3
ENSG00000143815	c1_3
ENSG00000181544	c1_3
ENSG00000104419	c1_3
ENSG00000198860	c1_3
ENSG00000256274	c1_3
ENSG00000187147	c1_3
ENSG00000234665	c1_3
ENSG00000171016	c1_3
ENSG00000184634	c1_3
ENSG00000164176	c1_3
ENSG00000013297	c1_3
ENSG00000086666	c1_3
ENSG00000135525	c1_3
ENSG00000184221	c1_3
ENSG00000133256	c1_3
ENSG00000162607	c1_3
ENSG00000066084	c1_3
ENSG00000244513	c1_3
ENSG00000108679	c1_3
ENSG00000225450	c1_3
ENSG00000174628	c1_3
ENSG00000151116	c1_3
ENSG00000163235	c1_3
ENSG00000155189	c1_3
ENSG00000099256	c1_3
ENSG00000166912	c1_3
ENSG00000259141	c1_3
ENSG00000080371	c1_3
ENSG00000171492	c1_3
ENSG00000172086	c1_3
ENSG00000164023	c1_3
ENSG00000106591	c1_3
ENSG00000196504	c1_3
ENSG00000115760	c1_3
ENSG00000182890	c1_3
ENSG00000175220	c1_3
ENSG00000179403	c1_3
ENSG00000136560	c1_3
ENSG00000100852	c1_3
ENSG00000119121	c1_3
ENSG00000015171	c1_3
ENSG00000176771	c1_3
ENSG00000127831	c1_3
ENSG00000204323	c1_3
ENSG00000101695	c1_3
ENSG00000269192	c1_3
ENSG00000115084	c1_3
ENSG00000118260	c1_3
ENSG00000165912	c1_3
ENSG00000106948	c1_3
ENSG00000187775	c1_3
ENSG00000143353	c1_3
ENSG00000112305	c1_3
ENSG00000091513	c1_3
ENSG00000078124	c1_3
ENSG00000114857	c1_3
ENSG00000135929	c1_3
ENSG00000175130	c1_3
ENSG00000046653	c1_3
ENSG00000080200	c1_3
ENSG00000159228	c1_3
ENSG00000255176	c1_3
ENSG00000164219	c1_3
ENSG00000197971	c1_3
ENSG00000112276	c1_3
ENSG00000187098	c1_3
ENSG00000119321	c1_3
ENSG00000144228	c1_3
ENSG00000104412	c1_3
ENSG00000205189	c1_3
ENSG00000215271	c1_3
ENSG00000186417	c1_3
ENSG00000142864	c1_3
ENSG00000159256	c1_3
ENSG00000259607	c1_3
ENSG00000183077	c1_3
ENSG00000116198	c1_3
ENSG00000108239	c1_3
ENSG00000222466	c1_3
ENSG00000140848	c1_3
ENSG00000102218	c1_3
ENSG00000159713	c1_3
ENSG00000102699	c1_3
ENSG00000124786	c1_3
ENSG00000162368	c1_3
ENSG00000123728	c1_3
ENSG00000072864	c1_3
ENSG00000110315	c1_3
ENSG00000180008	c1_3
ENSG00000258064	c1_3
ENSG00000212124	c1_3
ENSG00000172890	c1_3
ENSG00000117500	c1_3
ENSG00000136518	c1_3
ENSG00000133884	c1_3
ENSG00000144445	c1_3
ENSG00000214194	c1_3
ENSG00000250763	c1_3
ENSG00000105323	c1_3
ENSG00000163697	c1_3
ENSG00000176658	c1_3
ENSG00000204977	c1_3
ENSG00000128791	c1_3
ENSG00000166046	c1_3
ENSG00000198252	c1_3
ENSG00000147874	c1_3
ENSG00000198835	c1_3
ENSG00000149218	c1_3
ENSG00000224189	c1_3
ENSG00000144283	c1_3
ENSG00000187699	c1_3
ENSG00000054690	c1_3
ENSG00000143412	c1_3
ENSG00000170242	c1_3
ENSG00000123094	c1_3
ENSG00000188647	c1_3
ENSG00000128242	c1_3
ENSG00000255529	c1_3
ENSG00000079805	c1_3
ENSG00000132911	c1_3
ENSG00000173456	c1_3
ENSG00000103978	c1_3
ENSG00000258844	c1_3
ENSG00000149557	c1_3
ENSG00000186298	c1_3
ENSG00000119471	c1_3
ENSG00000182504	c1_3
ENSG00000100181	c1_3
ENSG00000103540	c1_3
ENSG00000118482	c1_3
ENSG00000126777	c1_3
ENSG00000111596	c1_3
ENSG00000001631	c1_3
ENSG00000139921	c1_3
ENSG00000162949	c1_3
ENSG00000099250	c1_3
ENSG00000171840	c1_3
ENSG00000253551	c1_3
ENSG00000137941	c1_3
ENSG00000073921	c1_3
ENSG00000008294	c1_3
ENSG00000135678	c1_3
ENSG00000204278	c1_3
ENSG00000177200	c1_3
ENSG00000184005	c1_3
ENSG00000139350	c1_3
ENSG00000187764	c1_3
ENSG00000232775	c1_3
ENSG00000182851	c1_3
ENSG00000101166	c1_3
ENSG00000125746	c1_3
ENSG00000132475	c1_3
ENSG00000213058	c1_3
ENSG00000198160	c1_3
ENSG00000010292	c1_3
ENSG00000169762	c1_3
ENSG00000176058	c1_3
ENSG00000166387	c1_3
ENSG00000238057	c1_3
ENSG00000104219	c1_3
ENSG00000184007	c1_3
ENSG00000117697	c1_3
ENSG00000250159	c1_3
ENSG00000176720	c1_3
ENSG00000119004	c1_3
ENSG00000036549	c1_3
ENSG00000140750	c1_3
ENSG00000162819	c1_3
ENSG00000180628	c1_3
ENSG00000259104	c1_3
ENSG00000197601	c1_3
ENSG00000265969	c1_3
ENSG00000004700	c1_3
ENSG00000188994	c1_3
ENSG00000204381	c1_3
ENSG00000119537	c1_3
ENSG00000165175	c1_3
ENSG00000206560	c1_3
ENSG00000187231	c1_3
ENSG00000047410	c1_3
ENSG00000108510	c1_3
ENSG00000183111	c1_3
ENSG00000268313	c1_3
ENSG00000163605	c1_3
ENSG00000181450	c1_3
ENSG00000164597	c1_3
ENSG00000163714	c1_3
ENSG00000237075	c1_3
ENSG00000161912	c1_3
ENSG00000124374	c1_3
ENSG00000099954	c1_3
ENSG00000227392	c1_3
ENSG00000084733	c1_3
ENSG00000035664	c1_3
ENSG00000171056	c1_3
ENSG00000129515	c1_3
ENSG00000114850	c1_3
ENSG00000101888	c1_3
ENSG00000259113	c1_3
ENSG00000167257	c1_3
ENSG00000108854	c1_3
ENSG00000075539	c1_3
ENSG00000179387	c1_3
ENSG00000244301	c1_3
ENSG00000155792	c1_3
ENSG00000127955	c1_3
ENSG00000077380	c1_3
ENSG00000103449	c1_3
ENSG00000115524	c1_3
ENSG00000100142	c1_3
ENSG00000213002	c1_3
ENSG00000168283	c1_3
ENSG00000138592	c1_3
ENSG00000171084	c1_3
ENSG00000122042	c1_3
ENSG00000133104	c1_3
ENSG00000152404	c1_3
ENSG00000178700	c1_3
ENSG00000166508	c1_3
ENSG00000239704	c1_3
ENSG00000014123	c1_3
ENSG00000101974	c1_3
ENSG00000102580	c1_3
ENSG00000115935	c1_3
ENSG00000092621	c1_3
ENSG00000224924	c1_3
ENSG00000231584	c1_3
ENSG00000118412	c1_3
ENSG00000163320	c1_3
ENSG00000092094	c1_3
ENSG00000113328	c1_3
ENSG00000152661	c1_3
ENSG00000032742	c1_3
ENSG00000108256	c1_3
ENSG00000235655	c1_3
ENSG00000134612	c1_3
ENSG00000135974	c1_3
ENSG00000110075	c1_3
ENSG00000149639	c1_3
ENSG00000127980	c1_3
ENSG00000110756	c1_3
ENSG00000179455	c1_3
ENSG00000214013	c1_3
ENSG00000234456	c1_3
ENSG00000127412	c1_3
ENSG00000132199	c1_3
ENSG00000109089	c1_3
ENSG00000168214	c1_3
ENSG00000186318	c1_3
ENSG00000178972	c1_3
ENSG00000137106	c1_3
ENSG00000166394	c1_3
ENSG00000254314	c1_3
ENSG00000180233	c1_3
ENSG00000187514	c1_3
ENSG00000162695	c1_3
ENSG00000211584	c1_3
ENSG00000085719	c1_3
ENSG00000182168	c1_3
ENSG00000238245	c1_3
ENSG00000197701	c1_3
ENSG00000237166	c1_3
ENSG00000185634	c1_3
ENSG00000132702	c1_3
ENSG00000162402	c1_3
ENSG00000168758	c1_3
ENSG00000095397	c1_3
ENSG00000030419	c1_3
ENSG00000102760	c1_3
ENSG00000105707	c1_3
ENSG00000118496	c1_3
ENSG00000023191	c1_3
ENSG00000141380	c1_3
ENSG00000066027	c1_3
ENSG00000135049	c1_3
ENSG00000143797	c1_3
ENSG00000070759	c1_3
ENSG00000119684	c1_3
ENSG00000048471	c1_3
ENSG00000130150	c1_3
ENSG00000100796	c1_3
ENSG00000234899	c1_3
ENSG00000155849	c1_3
ENSG00000164627	c1_3
ENSG00000168916	c1_3
ENSG00000055211	c1_3
ENSG00000261121	c1_3
ENSG00000116001	c1_3
ENSG00000134758	c1_3
ENSG00000251201	c1_3
ENSG00000137845	c1_3
ENSG00000067955	c1_3
ENSG00000225733	c1_3
ENSG00000078747	c1_3
ENSG00000121940	c1_3
ENSG00000135164	c1_3
ENSG00000168522	c1_3
ENSG00000204644	c1_3
ENSG00000116641	c1_3
ENSG00000180776	c1_3
ENSG00000081377	c1_3
ENSG00000169756	c1_3
ENSG00000102158	c1_3
ENSG00000262967	c1_3
ENSG00000153721	c1_3
ENSG00000161813	c1_3
ENSG00000016602	c1_3
ENSG00000253203	c1_3
ENSG00000218418	c1_3
ENSG00000146414	c1_3
ENSG00000111215	c1_3
ENSG00000146859	c1_3
ENSG00000010282	c1_3
ENSG00000158987	c1_3
ENSG00000134548	c1_3
ENSG00000262585	c1_3
ENSG00000121957	c1_3
ENSG00000115896	c1_3
ENSG00000136098	c1_3
ENSG00000105866	c1_3
ENSG00000123095	c1_3
ENSG00000261389	c1_3
ENSG00000180376	c1_3
ENSG00000261326	c1_3
ENSG00000146802	c1_3
ENSG00000154874	c1_3
ENSG00000095574	c1_3
ENSG00000234198	c1_3
ENSG00000150540	c1_3
ENSG00000165185	c1_3
ENSG00000171928	c1_3
ENSG00000227544	c1_3
ENSG00000076053	c1_3
ENSG00000116754	c1_3
ENSG00000249230	c1_3
ENSG00000084073	c1_3
ENSG00000135976	c1_3
ENSG00000163884	c1_3
ENSG00000075711	c1_3
ENSG00000261329	c1_3
ENSG00000143337	c1_3
ENSG00000138246	c1_3
ENSG00000069431	c1_3
ENSG00000259018	c1_3
ENSG00000168310	c1_3
ENSG00000151012	c1_3
ENSG00000135837	c1_3
ENSG00000023697	c1_3
ENSG00000141429	c1_3
ENSG00000173041	c1_3
ENSG00000132122	c1_3
ENSG00000225937	c1_3
ENSG00000144815	c1_3
ENSG00000217576	c1_3
ENSG00000126804	c1_3
ENSG00000262188	c1_3
ENSG00000197993	c1_3
ENSG00000162520	c1_3
ENSG00000177311	c1_3
ENSG00000147027	c1_3
ENSG00000125703	c1_3
ENSG00000185670	c1_3
ENSG00000166164	c1_3
ENSG00000043093	c1_3
ENSG00000076928	c1_3
ENSG00000161202	c1_3
ENSG00000101868	c1_3
ENSG00000145476	c1_3
ENSG00000108506	c1_3
ENSG00000162722	c1_3
ENSG00000054267	c1_3
ENSG00000137502	c1_3
ENSG00000150764	c1_3
ENSG00000228294	c1_3
ENSG00000125247	c1_3
ENSG00000112739	c1_3
ENSG00000185418	c1_3
ENSG00000133131	c1_3
ENSG00000182149	c1_3
ENSG00000113810	c1_3
ENSG00000073584	c1_3
ENSG00000108848	c1_3
ENSG00000267365	c1_3
ENSG00000179195	c1_3
ENSG00000144747	c1_3
ENSG00000135636	c1_3
ENSG00000269690	c1_3
ENSG00000227757	c1_3
ENSG00000198756	c1_3
ENSG00000172531	c1_3
ENSG00000163069	c1_3
ENSG00000115392	c1_3
ENSG00000160307	c1_3
ENSG00000070018	c1_3
ENSG00000125676	c1_3
ENSG00000196586	c1_3
ENSG00000117280	c1_3
ENSG00000214413	c1_3
ENSG00000067560	c1_3
ENSG00000138380	c1_3
ENSG00000143507	c1_3
ENSG00000259024	c1_3
ENSG00000149480	c1_3
ENSG00000123411	c1_3
ENSG00000136940	c1_3
ENSG00000179292	c1_3
ENSG00000188738	c1_3
ENSG00000079134	c1_3
ENSG00000222041	c1_3
ENSG00000214780	c1_3
ENSG00000134824	c1_3
ENSG00000126803	c1_3
ENSG00000115364	c1_3
ENSG00000196233	c1_3
ENSG00000117115	c1_3
ENSG00000102805	c1_3
ENSG00000118855	c1_3
ENSG00000177406	c1_3
ENSG00000173988	c1_3
ENSG00000176714	c1_3
ENSG00000106404	c1_3
ENSG00000251660	c1_3
ENSG00000234690	c1_3
ENSG00000147475	c1_3
ENSG00000105695	c1_3
ENSG00000203778	c1_3
ENSG00000253710	c1_3
ENSG00000134294	c1_3
ENSG00000189337	c1_3
ENSG00000189067	c1_3
ENSG00000123595	c1_3
ENSG00000227466	c1_3
ENSG00000107854	c1_3
ENSG00000151914	c1_3
ENSG00000092439	c1_3
ENSG00000172340	c1_3
ENSG00000091317	c1_3
ENSG00000158865	c1_3
ENSG00000103089	c1_3
ENSG00000231252	c1_3
ENSG00000267432	c1_3
ENSG00000152683	c1_3
ENSG00000077458	c1_3
ENSG00000257267	c1_3
ENSG00000095209	c1_3
ENSG00000169926	c1_3
ENSG00000198569	c1_3
ENSG00000132780	c1_3
ENSG00000146350	c1_3
ENSG00000260194	c1_3
ENSG00000175895	c1_3
ENSG00000116473	c1_3
ENSG00000109606	c1_3
ENSG00000084754	c1_3
ENSG00000117691	c1_3
ENSG00000117614	c1_3
ENSG00000121690	c1_3
ENSG00000183657	c1_3
ENSG00000107290	c1_3
ENSG00000176824	c1_3
ENSG00000151687	c1_3
ENSG00000001626	c1_3
ENSG00000232386	c1_3
ENSG00000118298	c1_3
ENSG00000254701	c1_3
ENSG00000254307	c1_3
ENSG00000166845	c1_3
ENSG00000112078	c1_3
ENSG00000115866	c1_3
ENSG00000100564	c1_3
ENSG00000109911	c1_3
ENSG00000078114	c1_3
ENSG00000112308	c1_3
ENSG00000256436	c1_3
ENSG00000179314	c1_3
ENSG00000155827	c1_3
ENSG00000214289	c1_3
ENSG00000104626	c1_3
ENSG00000180769	c1_3
ENSG00000178996	c1_3
ENSG00000138767	c1_3
ENSG00000137177	c1_3
ENSG00000135913	c1_3
ENSG00000073711	c1_3
ENSG00000186814	c1_3
ENSG00000228204	c1_3
ENSG00000115295	c1_3
ENSG00000134755	c1_3
ENSG00000160584	c1_3
ENSG00000088205	c1_3
ENSG00000128534	c1_3
ENSG00000188554	c1_3
ENSG00000138593	c1_3
ENSG00000128694	c1_3
ENSG00000138696	c1_3
ENSG00000110911	c1_3
ENSG00000197343	c1_3
ENSG00000264340	c1_3
ENSG00000165494	c1_3
ENSG00000197056	c1_3
ENSG00000117620	c1_3
ENSG00000225610	c1_3
ENSG00000104332	c1_3
ENSG00000259291	c1_3
ENSG00000109787	c1_3
ENSG00000159140	c1_3
ENSG00000103381	c1_3
ENSG00000114933	c1_3
ENSG00000135547	c1_3
ENSG00000112304	c1_3
ENSG00000101343	c1_3
ENSG00000180917	c1_3
ENSG00000160741	c1_3
ENSG00000110422	c1_3
ENSG00000135148	c1_3
ENSG00000087884	c1_3
ENSG00000119906	c1_3
ENSG00000107140	c1_3
ENSG00000135272	c1_3
ENSG00000117707	c1_3
ENSG00000166091	c1_3
ENSG00000083123	c1_3
ENSG00000256428	c1_3
ENSG00000175826	c1_3
ENSG00000215158	c1_3
ENSG00000107317	c1_3
ENSG00000173960	c1_3
ENSG00000115827	c1_3
ENSG00000136485	c1_3
ENSG00000128585	c1_3
ENSG00000196338	c1_3
ENSG00000142065	c1_3
ENSG00000185088	c1_3
ENSG00000206596	c1_3
ENSG00000065135	c1_3
ENSG00000057252	c1_3
ENSG00000139687	c1_3
ENSG00000134146	c1_3
ENSG00000149294	c1_3
ENSG00000185838	c1_3
ENSG00000166669	c1_3
ENSG00000118363	c1_3
ENSG00000154114	c1_3
ENSG00000139433	c1_3
ENSG00000124479	c1_3
ENSG00000137266	c1_3
ENSG00000171885	c1_3
ENSG00000066855	c1_3
ENSG00000146247	c1_3
ENSG00000185946	c1_3
ENSG00000174307	c1_3
ENSG00000123200	c1_3
ENSG00000176912	c1_3
ENSG00000177694	c1_3
ENSG00000269686	c1_3
ENSG00000248643	c1_3
ENSG00000136152	c1_3
ENSG00000127328	c1_3
ENSG00000173088	c1_3
ENSG00000174373	c1_3
ENSG00000078246	c1_3
ENSG00000107338	c1_3
ENSG00000198589	c1_3
ENSG00000164125	c1_3
ENSG00000031691	c1_3
ENSG00000033170	c1_3
ENSG00000138613	c1_3
ENSG00000148218	c1_3
ENSG00000185189	c1_3
ENSG00000175348	c1_3
ENSG00000167193	c1_3
ENSG00000167315	c1_3
ENSG00000158411	c1_3
ENSG00000178082	c1_3
ENSG00000255311	c1_3
ENSG00000186056	c1_3
ENSG00000160781	c1_3
ENSG00000137575	c1_3
ENSG00000248429	c1_3
ENSG00000089041	c1_3
ENSG00000132424	c1_3
ENSG00000167723	c1_3
ENSG00000100201	c1_3
ENSG00000101367	c1_3
ENSG00000151665	c1_3
ENSG00000186281	c1_3
ENSG00000234281	c1_3
ENSG00000198719	c1_3
ENSG00000257181	c1_3
ENSG00000257017	c1_3
ENSG00000174197	c1_3
ENSG00000111266	c1_3
ENSG00000024048	c1_3
ENSG00000165389	c1_3
ENSG00000168152	c1_3
ENSG00000104728	c1_3
ENSG00000038210	c1_3
ENSG00000076043	c1_3
ENSG00000248477	c1_3
ENSG00000143995	c1_3
ENSG00000135945	c1_3
ENSG00000149532	c1_3
ENSG00000125944	c1_3
ENSG00000212128	c1_3
ENSG00000132855	c1_3
ENSG00000164649	c1_3
ENSG00000138041	c1_3
ENSG00000157734	c1_3
ENSG00000179468	c1_3
ENSG00000126106	c1_3
ENSG00000249955	c1_3
ENSG00000011405	c1_3
ENSG00000154845	c1_3
ENSG00000224113	c1_3
ENSG00000158711	c1_3
ENSG00000235180	c1_3
ENSG00000250989	c1_3
ENSG00000102271	c1_3
ENSG00000011201	c1_3
ENSG00000237853	c1_3
ENSG00000169359	c1_3
ENSG00000250111	c1_3
ENSG00000103111	c1_3
ENSG00000155636	c1_3
ENSG00000222044	c1_3
ENSG00000136240	c1_3
ENSG00000109046	c1_3
ENSG00000068697	c1_3
ENSG00000106258	c1_3
ENSG00000258948	c1_3
ENSG00000051009	c1_3
ENSG00000163785	c1_3
ENSG00000237943	c1_3
ENSG00000129151	c1_3
ENSG00000143862	c1_3
ENSG00000120942	c1_3
ENSG00000124356	c1_3
ENSG00000187908	c1_3
ENSG00000101901	c1_3
ENSG00000245293	c1_3
ENSG00000005884	c1_3
ENSG00000253816	c1_3
ENSG00000243175	c1_3
ENSG00000254081	c1_3
ENSG00000073614	c1_3
ENSG00000167123	c1_3
ENSG00000226278	c1_3
ENSG00000107036	c1_3
ENSG00000155657	c1_3
ENSG00000233631	c1_3
ENSG00000263753	c1_3
ENSG00000146373	c1_3
ENSG00000125458	c1_3
ENSG00000163145	c1_3
ENSG00000232310	c1_3
ENSG00000182628	c1_3
ENSG00000116062	c1_3
ENSG00000124789	c1_3
ENSG00000175224	c1_3
ENSG00000166439	c1_3
ENSG00000255837	c1_3
ENSG00000148110	c1_3
ENSG00000168003	c1_3
ENSG00000165156	c1_3
ENSG00000164086	c1_3
ENSG00000213625	c1_3
ENSG00000238115	c1_3
ENSG00000171681	c1_3
ENSG00000170677	c1_3
ENSG00000080493	c1_3
ENSG00000230894	c1_3
ENSG00000118600	c1_3
ENSG00000255663	c1_3
ENSG00000212125	c1_3
ENSG00000236581	c1_3
ENSG00000117174	c1_3
ENSG00000129270	c1_3
ENSG00000244062	c1_3
ENSG00000254685	c1_3
ENSG00000127990	c1_3
ENSG00000163681	c1_3
ENSG00000168672	c1_3
ENSG00000164323	c1_3
ENSG00000188177	c1_3
ENSG00000251138	c1_3
ENSG00000004455	c1_3
ENSG00000250215	c1_3
ENSG00000233382	c1_3
ENSG00000120699	c1_3
ENSG00000125148	c1_3
ENSG00000127324	c1_3
ENSG00000145075	c1_3
ENSG00000258539	c1_3
ENSG00000259595	c1_3
ENSG00000149016	c1_3
ENSG00000206990	c1_3
ENSG00000178826	c1_3
ENSG00000213402	c1_3
ENSG00000156171	c1_3
ENSG00000114331	c1_3
ENSG00000137413	c1_3
ENSG00000088970	c1_3
ENSG00000005889	c1_3
ENSG00000117335	c1_3
ENSG00000183283	c1_3
ENSG00000122591	c1_3
ENSG00000169006	c1_3
ENSG00000241772	c1_3
ENSG00000196782	c1_3
ENSG00000136937	c1_3
ENSG00000187773	c1_3
ENSG00000231871	c1_3
ENSG00000001461	c1_3
ENSG00000225660	c1_3
ENSG00000112144	c1_3
ENSG00000196912	c1_3
ENSG00000215866	c1_3
ENSG00000162441	c1_3
ENSG00000165288	c1_3
ENSG00000123500	c1_3
ENSG00000173801	c1_3
ENSG00000143401	c1_3
ENSG00000120802	c1_3
ENSG00000268220	c1_3
ENSG00000173253	c1_3
ENSG00000254133	c1_3
ENSG00000133739	c1_3
ENSG00000112701	c1_3
ENSG00000064989	c1_3
ENSG00000232941	c1_3
ENSG00000088035	c1_3
ENSG00000177156	c1_3
ENSG00000125144	c1_3
ENSG00000111875	c1_3
ENSG00000233729	c1_3
ENSG00000162444	c1_3
ENSG00000110436	c1_3
ENSG00000131018	c1_3
ENSG00000261750	c1_3
ENSG00000181315	c1_3
ENSG00000197927	c1_3
ENSG00000060749	c1_3
ENSG00000110080	c1_3
ENSG00000178761	c1_3
ENSG00000069943	c1_3
ENSG00000134186	c1_3
ENSG00000089682	c1_3
ENSG00000244306	c1_3
ENSG00000260788	c1_3
ENSG00000001167	c1_3
ENSG00000091542	c1_3
ENSG00000238217	c1_3
ENSG00000122483	c1_3
ENSG00000240303	c1_3
ENSG00000068878	c1_3
ENSG00000138448	c1_3
ENSG00000235945	c1_3
ENSG00000143811	c1_3
ENSG00000102879	c1_3
ENSG00000262503	c1_3
ENSG00000265263	c1_3
ENSG00000198914	c1_3
ENSG00000254782	c1_3
ENSG00000240534	c1_3
ENSG00000147113	c1_3
ENSG00000170743	c1_3
ENSG00000196302	c1_3
ENSG00000237065	c1_3
ENSG00000203880	c1_3
ENSG00000224055	c1_3
ENSG00000196352	c1_3
ENSG00000232283	c1_3
ENSG00000239828	c1_3
ENSG00000236460	c1_3
ENSG00000205838	c1_3
ENSG00000186625	c1_3
ENSG00000112893	c1_3
ENSG00000257607	c1_3
ENSG00000119616	c1_3
ENSG00000186812	c1_3
ENSG00000163754	c1_3
ENSG00000233840	c1_3
ENSG00000119953	c1_3
ENSG00000001084	c1_3
ENSG00000198830	c1_3
ENSG00000163611	c1_3
ENSG00000110693	c1_3
ENSG00000124596	c1_3
ENSG00000186132	c1_3
ENSG00000176225	c1_3
ENSG00000176974	c1_3
ENSG00000000460	c1_3
ENSG00000227218	c1_3
ENSG00000009413	c1_3
ENSG00000225572	c1_3
ENSG00000138386	c1_3
ENSG00000176463	c1_3
ENSG00000106069	c1_3
ENSG00000119878	c1_3
ENSG00000244617	c1_3
ENSG00000143971	c1_3
ENSG00000203615	c1_3
ENSG00000132842	c1_3
ENSG00000178401	c1_3
ENSG00000143951	c1_3
ENSG00000125245	c1_3
ENSG00000174851	c1_3
ENSG00000176853	c1_3
ENSG00000135914	c1_3
ENSG00000123268	c1_3
ENSG00000268521	c1_3
ENSG00000187229	c1_3
ENSG00000186340	c1_3
ENSG00000198491	c1_3
ENSG00000137509	c1_3
ENSG00000117362	c1_3
ENSG00000117625	c1_3
ENSG00000258680	c1_3
ENSG00000158006	c1_3
ENSG00000211455	c1_3
ENSG00000171552	c1_3
ENSG00000106261	c1_3
ENSG00000120333	c1_3
ENSG00000149485	c1_3
ENSG00000225914	c1_3
ENSG00000250709	c1_3
ENSG00000132967	c1_3
ENSG00000229110	c1_3
ENSG00000148308	c1_3
ENSG00000144909	c1_3
ENSG00000141580	c1_3
ENSG00000251160	c1_3
ENSG00000149231	c1_3
ENSG00000014138	c1_3
ENSG00000171877	c1_3
ENSG00000120800	c1_3
ENSG00000113658	c1_3
ENSG00000179094	c1_3
ENSG00000156273	c1_3
ENSG00000264843	c1_3
ENSG00000164659	c1_3
ENSG00000102221	c1_3
ENSG00000078487	c1_3
ENSG00000160190	c1_3
ENSG00000134461	c1_3
ENSG00000030304	c1_3
ENSG00000241345	c1_3
ENSG00000138738	c1_3
ENSG00000197284	c1_3
ENSG00000135185	c1_3
ENSG00000143157	c1_3
ENSG00000111816	c1_3
ENSG00000203394	c1_3
ENSG00000241732	c1_3
ENSG00000198799	c1_3
ENSG00000154898	c1_3
ENSG00000261710	c1_3
ENSG00000181744	c1_3
ENSG00000236287	c1_3
ENSG00000159592	c1_3
ENSG00000167996	c1_3
ENSG00000255090	c1_3
ENSG00000005187	c1_3
ENSG00000152926	c1_3
ENSG00000137504	c1_3
ENSG00000179630	c1_3
ENSG00000234603	c1_3
ENSG00000162600	c1_3
ENSG00000127688	c1_3
ENSG00000000457	c1_3
ENSG00000225767	c1_3
ENSG00000115649	c1_3
ENSG00000137871	c1_3
ENSG00000132549	c1_3
ENSG00000197442	c1_3
ENSG00000138029	c1_3
ENSG00000059728	c1_3
ENSG00000249121	c1_3
ENSG00000226381	c1_3
ENSG00000005436	c1_3
ENSG00000163517	c1_3
ENSG00000146842	c1_3
ENSG00000106392	c1_3
ENSG00000236398	c1_3
ENSG00000163807	c1_3
ENSG00000218428	c1_3
ENSG00000110713	c1_3
ENSG00000157851	c1_3
ENSG00000003756	c1_3
ENSG00000235751	c1_3
ENSG00000233393	c1_3
ENSG00000232504	c1_3
ENSG00000228972	c1_3
ENSG00000112210	c1_3
ENSG00000266677	c1_3
ENSG00000144674	c1_3
ENSG00000111860	c1_3
ENSG00000115361	c1_3
ENSG00000119711	c1_3
ENSG00000255580	c1_3
ENSG00000243701	c1_3
ENSG00000243069	c1_3
ENSG00000259120	c1_3
ENSG00000111276	c1_3
ENSG00000173264	c1_3
ENSG00000068784	c1_3
ENSG00000129315	c1_3
ENSG00000073712	c1_3
ENSG00000106628	c1_3
ENSG00000149809	c1_3
ENSG00000122729	c1_3
ENSG00000226771	c1_3
ENSG00000243101	c1_3
ENSG00000138032	c1_3
ENSG00000134627	c1_3
ENSG00000196975	c1_3
ENSG00000114107	c1_3
ENSG00000140259	c1_3
ENSG00000259865	c1_3
ENSG00000139291	c1_3
ENSG00000164751	c1_3
ENSG00000111058	c1_3
ENSG00000232342	c1_3
ENSG00000006453	c1_3
ENSG00000155729	c1_3
ENSG00000144036	c1_3
ENSG00000259562	c1_3
ENSG00000076513	c1_3
ENSG00000147437	c1_3
ENSG00000231427	c1_3
ENSG00000130695	c1_3
ENSG00000007520	c1_3
ENSG00000235558	c1_3
ENSG00000215066	c1_3
ENSG00000110066	c1_3
ENSG00000197705	c1_3
ENSG00000104814	c1_3
ENSG00000196139	c1_3
ENSG00000162971	c1_3
ENSG00000269591	c1_3
ENSG00000233850	c1_3
ENSG00000256188	c1_3
ENSG00000170836	c1_3
ENSG00000241416	c1_3
ENSG00000188383	c1_3
ENSG00000125462	c1_3
ENSG00000165675	c1_3
ENSG00000163393	c1_3
ENSG00000151093	c1_3
ENSG00000242094	c1_3
ENSG00000187066	c1_3
ENSG00000130177	c1_3
ENSG00000259072	c1_3
ENSG00000229127	c1_3
ENSG00000121644	c1_3
ENSG00000216613	c1_3
ENSG00000259644	c1_3
ENSG00000112759	c1_3
ENSG00000226688	c1_3
ENSG00000144847	c1_3
ENSG00000163738	c1_3
ENSG00000146540	c1_3
ENSG00000170854	c1_3
ENSG00000138468	c1_3
ENSG00000143799	c1_3
ENSG00000245526	c1_3
ENSG00000265148	c1_3
ENSG00000135766	c1_3
ENSG00000160862	c1_3
ENSG00000158220	c1_3
ENSG00000138449	c1_3
ENSG00000138185	c1_3
ENSG00000171067	c1_3
ENSG00000184226	c1_3
ENSG00000065615	c1_3
ENSG00000260833	c1_3
ENSG00000197584	c1_3
ENSG00000262119	c1_3
ENSG00000067836	c1_3
ENSG00000075618	c1_3
ENSG00000155957	c1_3
ENSG00000248839	c1_3
ENSG00000146250	c1_3
ENSG00000256439	c1_3
ENSG00000170385	c1_3
ENSG00000243256	c1_3
ENSG00000234983	c1_3
ENSG00000227110	c1_3
ENSG00000100890	c1_3
ENSG00000228962	c1_3
ENSG00000151572	c1_3
ENSG00000197461	c1_3
ENSG00000001036	c1_3
ENSG00000212670	c1_3
ENSG00000052126	c1_3
ENSG00000243083	c1_3
ENSG00000185942	c1_3
ENSG00000150456	c1_3
ENSG00000266456	c1_3
ENSG00000162736	c1_3
ENSG00000116815	c1_3
ENSG00000117602	c1_3
ENSG00000129657	c1_3
ENSG00000113971	c1_3
ENSG00000196659	c1_3
ENSG00000262246	c1_3
ENSG00000228604	c1_3
ENSG00000174502	c1_3
ENSG00000196159	c1_3
ENSG00000238018	c1_3
ENSG00000229056	c1_3
ENSG00000065675	c1_3
ENSG00000131069	c1_3
ENSG00000107779	c1_3
ENSG00000128645	c1_3
ENSG00000243317	c1_3
ENSG00000114200	c1_3
ENSG00000262820	c1_3
ENSG00000175581	c1_3
ENSG00000102038	c1_3
ENSG00000226476	c1_3
ENSG00000179941	c1_3
ENSG00000229294	c1_3
ENSG00000197557	c1_3
ENSG00000182054	c1_3
ENSG00000104218	c1_3
ENSG00000236274	c1_3
ENSG00000115474	c1_3
ENSG00000231459	c1_3
ENSG00000074582	c1_3
ENSG00000137561	c1_3
ENSG00000136891	c1_3
ENSG00000141441	c1_3
ENSG00000233783	c1_3
ENSG00000179796	c1_3
ENSG00000213077	c1_3
ENSG00000112309	c1_3
ENSG00000253284	c1_3
ENSG00000241945	c1_3
ENSG00000101751	c1_3
ENSG00000111843	c1_3
ENSG00000205116	c1_3
ENSG00000124783	c1_3
ENSG00000154059	c1_3
ENSG00000092964	c1_3
ENSG00000226994	c1_3
ENSG00000111877	c1_3
ENSG00000178021	c1_3
ENSG00000080618	c1_3
ENSG00000218757	c1_3
ENSG00000228981	c1_3
ENSG00000156076	c1_3
ENSG00000105810	c1_3
ENSG00000163166	c1_3
ENSG00000223374	c1_3
ENSG00000228237	c1_3
ENSG00000161618	c1_3
ENSG00000160201	c1_3
ENSG00000236977	c1_3
ENSG00000258876	c1_3
ENSG00000133805	c1_3
ENSG00000250257	c1_3
ENSG00000259898	c1_3
ENSG00000176953	c1_3
ENSG00000164961	c1_3
ENSG00000155016	c1_3
ENSG00000133704	c1_3
ENSG00000143190	c1_3
ENSG00000183032	c1_3
ENSG00000144395	c1_3
ENSG00000046647	c1_3
ENSG00000263424	c1_3
ENSG00000112234	c1_3
ENSG00000214100	c1_3
ENSG00000236194	c1_3
ENSG00000151466	c1_3
ENSG00000145439	c1_3
ENSG00000254964	c1_3
ENSG00000124155	c1_3
ENSG00000151233	c1_3
ENSG00000143751	c1_3
ENSG00000140600	c1_3
ENSG00000205413	c1_3
ENSG00000213744	c1_3
ENSG00000227693	c1_3
ENSG00000256043	c1_3
ENSG00000230625	c1_3
ENSG00000170185	c1_3
ENSG00000266003	c1_3
ENSG00000228589	c1_3
ENSG00000163406	c1_3
ENSG00000128039	c1_3
ENSG00000246731	c1_3
ENSG00000131871	c1_3
ENSG00000143315	c1_3
ENSG00000142657	c1_3
ENSG00000218424	c1_3
ENSG00000116679	c1_3
ENSG00000234545	c1_3
ENSG00000122299	c1_3
ENSG00000256664	c1_3
ENSG00000244738	c1_3
ENSG00000240687	c1_3
ENSG00000005483	c1_3
ENSG00000239040	c1_3
ENSG00000184984	c1_3
ENSG00000100372	c1_3
ENSG00000106049	c1_3
ENSG00000137449	c1_3
ENSG00000234793	c1_3
ENSG00000122970	c1_3
ENSG00000203650	c1_3
ENSG00000088451	c1_3
ENSG00000189362	c1_3
ENSG00000155085	c1_3
ENSG00000207955	c1_3
ENSG00000007341	c1_3
ENSG00000260733	c1_3
ENSG00000111328	c1_3
ENSG00000255449	c1_3
ENSG00000218313	c1_3
ENSG00000007255	c1_3
ENSG00000172965	c1_3
ENSG00000139168	c1_3
ENSG00000158315	c1_3
ENSG00000237133	c1_3
ENSG00000148795	c1_3
ENSG00000168754	c1_3
ENSG00000232116	c1_3
ENSG00000087085	c1_3
ENSG00000057019	c1_3
ENSG00000138750	c1_3
ENSG00000233099	c1_3
ENSG00000240401	c1_3
ENSG00000125107	c1_3
ENSG00000165934	c1_3
ENSG00000251429	c1_3
ENSG00000129071	c1_3
ENSG00000261366	c1_3
ENSG00000234268	c1_3
ENSG00000180425	c1_3
ENSG00000060642	c1_3
ENSG00000109686	c1_3
ENSG00000237172	c1_3
ENSG00000023608	c1_3
ENSG00000196074	c1_3
ENSG00000151689	c1_3
ENSG00000249068	c1_3
ENSG00000198604	c1_3
ENSG00000158850	c1_3
ENSG00000238197	c1_3
ENSG00000123080	c1_3
ENSG00000119326	c1_3
ENSG00000093167	c1_3
ENSG00000204446	c1_3
ENSG00000221782	c1_3
ENSG00000259358	c1_3
ENSG00000116260	c1_3
ENSG00000232160	c1_3
ENSG00000117151	c1_3
ENSG00000183562	c1_3
ENSG00000175155	c1_3
ENSG00000266954	c1_3
ENSG00000253797	c1_3
ENSG00000124570	c1_3
ENSG00000102786	c1_3
ENSG00000129810	c1_3
ENSG00000265713	c1_3
ENSG00000197977	c1_3
ENSG00000237877	c1_3
ENSG00000151773	c1_3
ENSG00000109452	c1_3
ENSG00000237135	c1_3
ENSG00000185808	c1_3
ENSG00000181704	c1_3
ENSG00000186104	c1_3
ENSG00000255136	c1_3
ENSG00000174749	c1_3
ENSG00000138600	c1_3
ENSG00000185862	c1_3
ENSG00000253495	c1_3
ENSG00000176244	c1_3
ENSG00000116652	c1_3
ENSG00000106078	c1_3
ENSG00000065883	c1_3
ENSG00000236326	c1_3
ENSG00000104951	c1_3
ENSG00000140829	c1_3
ENSG00000136478	c1_3
ENSG00000232474	c1_3
ENSG00000150477	c1_3
ENSG00000240922	c1_3
ENSG00000175544	c1_3
ENSG00000197776	c1_3
ENSG00000104897	c1_3
ENSG00000231731	c1_3
ENSG00000081014	c1_3
ENSG00000246308	c1_3
ENSG00000256682	c1_3
ENSG00000155621	c1_3
ENSG00000091136	c1_3
ENSG00000230806	c1_3
ENSG00000072849	c1_3
ENSG00000198721	c1_3
ENSG00000214510	c1_3
ENSG00000164494	c1_3
ENSG00000241218	c1_3
ENSG00000260645	c1_3
ENSG00000224536	c1_3
ENSG00000133226	c1_3
ENSG00000188921	c1_3
ENSG00000185437	c1_3
ENSG00000260911	c1_3
ENSG00000170175	c1_3
ENSG00000261669	c1_3
ENSG00000138413	c1_3
ENSG00000162434	c1_3
ENSG00000237655	c1_3
ENSG00000243107	c1_3
ENSG00000260012	c1_3
ENSG00000254765	c1_3
ENSG00000146872	c1_3
ENSG00000254938	c1_3
ENSG00000162627	c1_3
ENSG00000167363	c1_3
ENSG00000116783	c1_3
ENSG00000185896	c1_3
ENSG00000131652	c1_3
ENSG00000224795	c1_3
ENSG00000157557	c1_3
ENSG00000163581	c1_3
ENSG00000132141	c1_3
ENSG00000149050	c1_3
ENSG00000117010	c1_3
ENSG00000228852	c1_3
ENSG00000122507	c1_3
ENSG00000063322	c1_3
ENSG00000236449	c1_3
ENSG00000231063	c1_3
ENSG00000227975	c1_3
ENSG00000011007	c1_3
ENSG00000130119	c1_3
ENSG00000170448	c1_3
ENSG00000215417	c1_3
ENSG00000253661	c1_3
ENSG00000205208	c1_3
ENSG00000203801	c1_3
ENSG00000236018	c1_3
ENSG00000187416	c1_3
ENSG00000164675	c1_3
ENSG00000230461	c1_3
ENSG00000200086	c1_3
ENSG00000249700	c1_3
ENSG00000179476	c1_3
ENSG00000264050	c1_3
ENSG00000151327	c1_3
ENSG00000232931	c1_3
ENSG00000151503	c1_3
ENSG00000256885	c1_3
ENSG00000232587	c1_3
ENSG00000227582	c1_3
ENSG00000230260	c1_3
ENSG00000178573	c1_3
ENSG00000115112	c1_3
ENSG00000085998	c1_3
ENSG00000120451	c1_3
ENSG00000100225	c1_3
ENSG00000166816	c1_3
ENSG00000242631	c1_3
ENSG00000134853	c1_3
ENSG00000125875	c1_3
ENSG00000225140	c1_3
ENSG00000152292	c1_3
ENSG00000258274	c1_3
ENSG00000136160	c1_3
ENSG00000234619	c1_3
ENSG00000148123	c1_3
ENSG00000226761	c1_3
ENSG00000245958	c1_3
ENSG00000122432	c1_3
ENSG00000100991	c1_3
ENSG00000111275	c1_3
ENSG00000184486	c1_3
ENSG00000134077	c1_3
ENSG00000136169	c1_3
ENSG00000188379	c1_3
ENSG00000169379	c1_3
ENSG00000170364	c1_3
ENSG00000217340	c1_3
ENSG00000092758	c1_3
ENSG00000114904	c1_3
ENSG00000229105	c1_3
ENSG00000267121	c1_3
ENSG00000226479	c1_3
ENSG00000161533	c1_3
ENSG00000269700	c1_3
ENSG00000102871	c1_3
ENSG00000157379	c1_3
ENSG00000075223	c1_3
ENSG00000203721	c1_3
ENSG00000064225	c1_3
ENSG00000153832	c1_3
ENSG00000197614	c1_3
ENSG00000255220	c1_3
ENSG00000136104	c1_3
ENSG00000139734	c1_3
ENSG00000239235	c1_3
ENSG00000241738	c1_3
ENSG00000114450	c1_3
ENSG00000249853	c1_3
ENSG00000267861	c1_3
ENSG00000078177	c1_3
ENSG00000260628	c1_3
ENSG00000254566	c1_3
ENSG00000248283	c1_3
ENSG00000196526	c1_3
ENSG00000224451	c1_3
ENSG00000179397	c1_3
ENSG00000138780	c1_3
ENSG00000259336	c1_3
ENSG00000088682	c1_3
ENSG00000135069	c1_3
ENSG00000255542	c1_3
ENSG00000206746	c1_3
ENSG00000175183	c1_3
ENSG00000182712	c1_3
ENSG00000261617	c1_3
ENSG00000189366	c1_3
ENSG00000158079	c1_3
ENSG00000258033	c1_3
ENSG00000233327	c1_3
ENSG00000100578	c1_3
ENSG00000250365	c1_3
ENSG00000088387	c1_3
ENSG00000239775	c1_3
ENSG00000233501	c1_3
ENSG00000233766	c1_3
ENSG00000101464	c1_3
ENSG00000258724	c1_3
ENSG00000217041	c1_3
ENSG00000257093	c1_3
ENSG00000241007	c1_3
ENSG00000226306	c1_3
ENSG00000139629	c1_3
ENSG00000228729	c1_3
ENSG00000167703	c1_3
ENSG00000223842	c1_3
ENSG00000204380	c1_3
ENSG00000242150	c1_3
ENSG00000139133	c1_3
ENSG00000256661	c1_3
ENSG00000166855	c1_3
ENSG00000111581	c1_3
ENSG00000224798	c1_3
ENSG00000072210	c1_3
ENSG00000226872	c1_3
ENSG00000263917	c1_3
ENSG00000137033	c1_3
ENSG00000181104	c1_3
ENSG00000164011	c1_3
ENSG00000169826	c1_3
ENSG00000212978	c1_3
ENSG00000233061	c1_3
ENSG00000183814	c1_3
ENSG00000154553	c1_3
ENSG00000182518	c1_3
ENSG00000149089	c1_3
ENSG00000254693	c1_3
ENSG00000158234	c1_3
ENSG00000229052	c1_3
ENSG00000256315	c1_3
ENSG00000215039	c1_3
ENSG00000121742	c1_3
ENSG00000107614	c1_3
ENSG00000233967	c1_3
ENSG00000214117	c1_3
ENSG00000205217	c1_3
ENSG00000149357	c1_3
ENSG00000090863	c1_3
ENSG00000247193	c1_3
ENSG00000224818	c1_3
ENSG00000137776	c1_3
ENSG00000164105	c1_3
ENSG00000017797	c1_3
ENSG00000228342	c1_3
ENSG00000267676	c1_3
ENSG00000240475	c1_3
ENSG00000167118	c1_3
ENSG00000261409	c1_3
ENSG00000258337	c1_3
ENSG00000130340	c1_3
ENSG00000083093	c1_3
ENSG00000118620	c1_3
ENSG00000177551	c1_3
ENSG00000225920	c1_3
ENSG00000137500	c1_3
ENSG00000171806	c1_3
ENSG00000113384	c1_3
ENSG00000120253	c1_3
ENSG00000250722	c1_3
ENSG00000231114	c1_3
ENSG00000189180	c1_3
ENSG00000134873	c1_3
ENSG00000146281	c1_3
ENSG00000131127	c1_3
ENSG00000259901	c1_3
ENSG00000167588	c1_3
ENSG00000267708	c1_3
ENSG00000135318	c1_3
ENSG00000198346	c1_3
ENSG00000100156	c1_3
ENSG00000236700	c1_3
ENSG00000204296	c1_3
ENSG00000147274	c1_3
ENSG00000117594	c1_3
ENSG00000197566	c1_3
ENSG00000261369	c1_3
ENSG00000169814	c1_3
ENSG00000076321	c1_3
ENSG00000180423	c1_3
ENSG00000230630	c1_3
ENSG00000068885	c1_3
ENSG00000205531	c1_3
ENSG00000234886	c1_3
ENSG00000105699	c1_3
ENSG00000223152	c1_3
ENSG00000230084	c1_3
ENSG00000231771	c1_3
ENSG00000112394	c1_3
ENSG00000234687	c1_3
ENSG00000092054	c1_3
ENSG00000169136	c1_3
ENSG00000226410	c1_3
ENSG00000257298	c1_3
ENSG00000181804	c1_3
ENSG00000109586	c1_3
ENSG00000092847	c1_3
ENSG00000257802	c1_3
ENSG00000128708	c1_3
ENSG00000233072	c1_3
ENSG00000250802	c1_3
ENSG00000123124	c1_3
ENSG00000264558	c1_3
ENSG00000267784	c1_3
ENSG00000268687	c1_3
ENSG00000172262	c1_3
ENSG00000212127	c1_3
ENSG00000230826	c1_3
ENSG00000130939	c1_3
ENSG00000234562	c1_3
ENSG00000180539	c1_3
ENSG00000101198	c1_3
ENSG00000146856	c1_3
ENSG00000236234	c1_3
ENSG00000235112	c1_3
ENSG00000153904	c1_3
ENSG00000156973	c1_3
ENSG00000239291	c1_3
ENSG00000213707	c1_3
ENSG00000056558	c1_3
ENSG00000139842	c1_3
ENSG00000118508	c1_3
ENSG00000171217	c1_3
ENSG00000254459	c1_3
ENSG00000164758	c1_3
ENSG00000233401	c1_3
ENSG00000213410	c1_3
ENSG00000150551	c1_3
ENSG00000165650	c1_3
ENSG00000181472	c1_3
ENSG00000247134	c1_3
ENSG00000164647	c1_3
ENSG00000198205	c1_3
ENSG00000197848	c1_3
ENSG00000234144	c1_3
ENSG00000174607	c1_3
ENSG00000237646	c1_3
ENSG00000224899	c1_3
ENSG00000266947	c1_3
ENSG00000176101	c1_3
ENSG00000251634	c1_3
ENSG00000068903	c1_3
ENSG00000188641	c1_3
ENSG00000262302	c1_3
ENSG00000070756	c1_3
ENSG00000230970	c1_3
ENSG00000250906	c1_3
ENSG00000135093	c1_3
ENSG00000251276	c1_3
ENSG00000129480	c1_3
ENSG00000233523	c1_3
ENSG00000233639	c1_3
ENSG00000232712	c1_3
ENSG00000160868	c1_3
ENSG00000243663	c1_3
ENSG00000197763	c1_3
ENSG00000241169	c1_3
ENSG00000169075	c1_3
ENSG00000241163	c1_3
ENSG00000172171	c1_3
ENSG00000110906	c1_3
ENSG00000235347	c1_3
ENSG00000196236	c1_3
ENSG00000225683	c1_3
ENSG00000100815	c1_3
ENSG00000117305	c1_3
ENSG00000259353	c1_3
ENSG00000255069	c1_3
ENSG00000185306	c1_3
ENSG00000219565	c1_3
ENSG00000198150	c1_3
ENSG00000247137	c1_3
ENSG00000060762	c1_3
ENSG00000266900	c1_3
ENSG00000147896	c1_3
ENSG00000148057	c1_3
ENSG00000179038	c1_3
ENSG00000153822	c1_3
ENSG00000264546	c1_3
ENSG00000177685	c1_3
ENSG00000135775	c1_3
ENSG00000180182	c1_3
ENSG00000132323	c1_3
ENSG00000260978	c1_3
ENSG00000140950	c1_3
ENSG00000266805	c1_3
ENSG00000205765	c1_3
ENSG00000101439	c1_3
ENSG00000168303	c1_3
ENSG00000259604	c1_3
ENSG00000260936	c1_3
ENSG00000248015	c1_3
ENSG00000165898	c1_3
ENSG00000144736	c1_3
ENSG00000244701	c1_3
ENSG00000198553	c1_3
ENSG00000198892	c1_3
ENSG00000260781	c1_3
ENSG00000138760	c1_3
ENSG00000222024	c1_3
ENSG00000175455	c1_3
ENSG00000228663	c1_3
ENSG00000152952	c1_3
ENSG00000237892	c1_3
ENSG00000122779	c1_3
ENSG00000243423	c1_3
ENSG00000143748	c1_3
ENSG00000143942	c1_3
ENSG00000169621	c1_3
ENSG00000115548	c1_3
ENSG00000248249	c1_3
ENSG00000250486	c1_3
ENSG00000175575	c1_3
ENSG00000172817	c1_3
ENSG00000188895	c1_3
ENSG00000266325	c1_3
ENSG00000259877	c1_3
ENSG00000164039	c1_3
ENSG00000219547	c1_3
ENSG00000122694	c1_3
ENSG00000148672	c1_3
ENSG00000018699	c1_3
ENSG00000064102	c1_3
ENSG00000107077	c1_3
ENSG00000118690	c1_3
ENSG00000124813	c1_3
ENSG00000236915	c1_3
ENSG00000100997	c1_3
ENSG00000117461	c1_3
ENSG00000171488	c1_3
ENSG00000141452	c1_3
ENSG00000117899	c1_3
ENSG00000228568	c1_3
ENSG00000247416	c1_3
ENSG00000213842	c1_3
ENSG00000228076	c1_3
ENSG00000231862	c1_3
ENSG00000230433	c1_3
ENSG00000243788	c1_3
ENSG00000254897	c1_3
ENSG00000229832	c1_3
ENSG00000131781	c1_3
ENSG00000223500	c1_3
ENSG00000116745	c1_3
ENSG00000166225	c1_3
ENSG00000203989	c1_3
ENSG00000225017	c1_3
ENSG00000224678	c1_3
ENSG00000175283	c1_3
ENSG00000120675	c1_3
ENSG00000169679	c1_3
ENSG00000221937	c1_3
[truncated: 72,574 more rows]

## Sheet: 4B. MSBB_PHG_Male
gene	module
ENSG00000196737	c1_2
ENSG00000213057	c1_2
ENSG00000161960	c1_2
ENSG00000254923	c1_2
ENSG00000231269	c1_2
ENSG00000255052	c1_2
ENSG00000265500	c1_2
ENSG00000186523	c1_2
ENSG00000250092	c1_2
ENSG00000205879	c1_2
ENSG00000250243	c1_2
ENSG00000254423	c1_2
ENSG00000227888	c1_2
ENSG00000242768	c1_2
ENSG00000231322	c1_2
ENSG00000162191	c1_2
ENSG00000234653	c1_2
ENSG00000226430	c1_2
ENSG00000196295	c1_2
ENSG00000112473	c1_2
ENSG00000233355	c1_2
ENSG00000259946	c1_2
ENSG00000087365	c1_2
ENSG00000251402	c1_2
ENSG00000237750	c1_2
ENSG00000249889	c1_2
ENSG00000239519	c1_2
ENSG00000168904	c1_2
ENSG00000248343	c1_2
ENSG00000240174	c1_2
ENSG00000249106	c1_2
ENSG00000241261	c1_2
ENSG00000261520	c1_2
ENSG00000106263	c1_2
ENSG00000269591	c1_2
ENSG00000257191	c1_2
ENSG00000257207	c1_2
ENSG00000226367	c1_2
ENSG00000229975	c1_2
ENSG00000250422	c1_2
ENSG00000224668	c1_2
ENSG00000125551	c1_2
ENSG00000091831	c1_2
ENSG00000237479	c1_2
ENSG00000258302	c1_2
ENSG00000229240	c1_2
ENSG00000228213	c1_2
ENSG00000250794	c1_2
ENSG00000232732	c1_2
ENSG00000265697	c1_2
ENSG00000264112	c1_2
ENSG00000258637	c1_2
ENSG00000254758	c1_2
ENSG00000185674	c1_2
ENSG00000145002	c1_2
ENSG00000259241	c1_2
ENSG00000225206	c1_2
ENSG00000253284	c1_2
ENSG00000231383	c1_2
ENSG00000228740	c1_2
ENSG00000250062	c1_2
ENSG00000236888	c1_2
ENSG00000226709	c1_2
ENSG00000268955	c1_2
ENSG00000131236	c1_2
ENSG00000228937	c1_2
ENSG00000142657	c1_2
ENSG00000257680	c1_2
ENSG00000233821	c1_2
ENSG00000224822	c1_2
ENSG00000229756	c1_2
ENSG00000249717	c1_2
ENSG00000116703	c1_2
ENSG00000160229	c1_2
ENSG00000238693	c1_2
ENSG00000231538	c1_2
ENSG00000144061	c1_2
ENSG00000226759	c1_2
ENSG00000255495	c1_2
ENSG00000181211	c1_2
ENSG00000115423	c1_2
ENSG00000255403	c1_2
ENSG00000219085	c1_2
ENSG00000237665	c1_2
ENSG00000248050	c1_2
ENSG00000257880	c1_2
ENSG00000249678	c1_2
ENSG00000223443	c1_2
ENSG00000237353	c1_2
ENSG00000251011	c1_2
ENSG00000236295	c1_2
ENSG00000236018	c1_2
ENSG00000264246	c1_2
ENSG00000249274	c1_2
ENSG00000229618	c1_2
ENSG00000173627	c1_2
ENSG00000175746	c1_2
ENSG00000260171	c1_2
ENSG00000213090	c1_2
ENSG00000264772	c1_2
ENSG00000238638	c1_2
ENSG00000169075	c1_2
ENSG00000252720	c1_2
ENSG00000236860	c1_2
ENSG00000162699	c1_2
ENSG00000243915	c1_2
ENSG00000255396	c1_2
ENSG00000221027	c1_2
ENSG00000237161	c1_2
ENSG00000229874	c1_2
ENSG00000233044	c1_2
ENSG00000107262	c1_2
ENSG00000206795	c1_2
ENSG00000116793	c1_2
ENSG00000232036	c1_2
ENSG00000106686	c1_2
ENSG00000253915	c1_2
ENSG00000225383	c1_2
ENSG00000254653	c1_2
ENSG00000256056	c1_2
ENSG00000201690	c1_2
ENSG00000254787	c1_2
ENSG00000257040	c1_2
ENSG00000236576	c1_2
ENSG00000254579	c1_2
ENSG00000257331	c1_2
ENSG00000237713	c1_2
ENSG00000243813	c1_2
ENSG00000255211	c1_2
ENSG00000196369	c1_2
ENSG00000233436	c1_2
ENSG00000259575	c1_2
ENSG00000242428	c1_2
ENSG00000261426	c1_2
ENSG00000121318	c1_2
ENSG00000243116	c1_2
ENSG00000253726	c1_2
ENSG00000256682	c1_2
ENSG00000254527	c1_2
ENSG00000227021	c1_2
ENSG00000260495	c1_2
ENSG00000249077	c1_2
ENSG00000257180	c1_2
ENSG00000244249	c1_2
ENSG00000258517	c1_2
ENSG00000235532	c1_2
ENSG00000260948	c1_2
ENSG00000117362	c1_2
ENSG00000265466	c1_2
ENSG00000265775	c1_2
ENSG00000213077	c1_2
ENSG00000152433	c1_2
ENSG00000254938	c1_2
ENSG00000224192	c1_2
ENSG00000227935	c1_2
ENSG00000230830	c1_2
ENSG00000231597	c1_2
ENSG00000224072	c1_2
ENSG00000230327	c1_2
ENSG00000108179	c1_2
ENSG00000242103	c1_2
ENSG00000249309	c1_2
ENSG00000185433	c1_2
ENSG00000234281	c1_2
ENSG00000214457	c1_2
ENSG00000214694	c1_2
ENSG00000229688	c1_2
ENSG00000236187	c1_2
ENSG00000255167	c1_2
ENSG00000236455	c1_2
ENSG00000231697	c1_2
ENSG00000231985	c1_2
ENSG00000231334	c1_2
ENSG00000266397	c1_2
ENSG00000253226	c1_2
ENSG00000253582	c1_2
ENSG00000180113	c1_2
ENSG00000035115	c1_2
ENSG00000154743	c1_2
ENSG00000254607	c1_2
ENSG00000215399	c1_2
ENSG00000226205	c1_2
ENSG00000234953	c1_2
ENSG00000213731	c1_2
ENSG00000233273	c1_2
ENSG00000213131	c1_2
ENSG00000200059	c1_2
ENSG00000206889	c1_2
ENSG00000171217	c1_2
ENSG00000184909	c1_2
ENSG00000241359	c1_2
ENSG00000249188	c1_2
ENSG00000232994	c1_2
ENSG00000237972	c1_2
ENSG00000223896	c1_2
ENSG00000261728	c1_2
ENSG00000254960	c1_2
ENSG00000144771	c1_2
ENSG00000263724	c1_2
ENSG00000158161	c1_2
ENSG00000266411	c1_2
ENSG00000211451	c1_2
ENSG00000178229	c1_2
ENSG00000229105	c1_2
ENSG00000213055	c1_2
ENSG00000232490	c1_2
ENSG00000245149	c1_2
ENSG00000267150	c1_2
ENSG00000236676	c1_2
ENSG00000188681	c1_2
ENSG00000088756	c1_2
ENSG00000224955	c1_2
ENSG00000253116	c1_2
ENSG00000256671	c1_2
ENSG00000009724	c1_2
ENSG00000180219	c1_2
ENSG00000264838	c1_2
ENSG00000218428	c1_2
ENSG00000225327	c1_2
ENSG00000231845	c1_2
ENSG00000227588	c1_2
ENSG00000238919	c1_2
ENSG00000259165	c1_2
ENSG00000188386	c1_2
ENSG00000229385	c1_2
ENSG00000250624	c1_2
ENSG00000239523	c1_2
ENSG00000227176	c1_2
ENSG00000252751	c1_2
ENSG00000258039	c1_2
ENSG00000256137	c1_2
ENSG00000252080	c1_2
ENSG00000203737	c1_2
ENSG00000221650	c1_2
ENSG00000132874	c1_2
ENSG00000227456	c1_2
ENSG00000259481	c1_2
ENSG00000156042	c1_2
ENSG00000138075	c1_2
ENSG00000235848	c1_2
ENSG00000263501	c1_2
ENSG00000231831	c1_2
ENSG00000224798	c1_2
ENSG00000260255	c1_2
ENSG00000184735	c1_2
ENSG00000259833	c1_2
ENSG00000232265	c1_2
ENSG00000259377	c1_2
ENSG00000246379	c1_2
ENSG00000221179	c1_2
ENSG00000253734	c1_2
ENSG00000240021	c1_2
ENSG00000206621	c1_2
ENSG00000230549	c1_2
ENSG00000266657	c1_2
ENSG00000230177	c1_2
ENSG00000241532	c1_2
ENSG00000214216	c1_2
ENSG00000260657	c1_2
ENSG00000229425	c1_2
ENSG00000212027	c1_2
ENSG00000267937	c1_2
ENSG00000231211	c1_2
ENSG00000188227	c1_2
ENSG00000119280	c1_2
ENSG00000242553	c1_2
ENSG00000213711	c1_2
ENSG00000262228	c1_2
ENSG00000165591	c1_2
ENSG00000205212	c1_2
ENSG00000263096	c1_2
ENSG00000236535	c1_2
ENSG00000118976	c1_2
ENSG00000262951	c1_2
ENSG00000225695	c1_2
ENSG00000065457	c1_2
ENSG00000230799	c1_2
ENSG00000243516	c1_2
ENSG00000255556	c1_2
ENSG00000249482	c1_2
ENSG00000258375	c1_2
ENSG00000266347	c1_2
ENSG00000255462	c1_2
ENSG00000229962	c1_2
ENSG00000203260	c1_2
ENSG00000265689	c1_2
ENSG00000235778	c1_2
ENSG00000226342	c1_2
ENSG00000254862	c1_2
ENSG00000173894	c1_2
ENSG00000229917	c1_2
ENSG00000266369	c1_2
ENSG00000226010	c1_2
ENSG00000261705	c1_2
ENSG00000267630	c1_2
ENSG00000112159	c1_2
ENSG00000144229	c1_2
ENSG00000244119	c1_2
ENSG00000225727	c1_2
ENSG00000178665	c1_2
ENSG00000226055	c1_2
ENSG00000230552	c1_2
ENSG00000230237	c1_2
ENSG00000256162	c1_2
ENSG00000207159	c1_2
ENSG00000171943	c1_2
ENSG00000254537	c1_2
ENSG00000111305	c1_2
ENSG00000204990	c1_2
ENSG00000225374	c1_2
ENSG00000227388	c1_2
ENSG00000261013	c1_2
ENSG00000226508	c1_2
ENSG00000247809	c1_2
ENSG00000241787	c1_2
ENSG00000262652	c1_2
ENSG00000253222	c1_2
ENSG00000152443	c1_2
ENSG00000263502	c1_2
ENSG00000187715	c1_2
ENSG00000214711	c1_2
ENSG00000250280	c1_2
ENSG00000230154	c1_2
ENSG00000232833	c1_2
ENSG00000241429	c1_2
ENSG00000225623	c1_2
ENSG00000251896	c1_2
ENSG00000220515	c1_2
ENSG00000247624	c1_2
ENSG00000213862	c1_2
ENSG00000229954	c1_2
ENSG00000237986	c1_2
ENSG00000239686	c1_2
ENSG00000254644	c1_2
ENSG00000229052	c1_2
ENSG00000226854	c1_2
ENSG00000267524	c1_2
ENSG00000236065	c1_2
ENSG00000188712	c1_2
ENSG00000103534	c1_2
ENSG00000215875	c1_2
ENSG00000233651	c1_2
ENSG00000261094	c1_2
ENSG00000234091	c1_2
ENSG00000213315	c1_2
ENSG00000226026	c1_2
ENSG00000239212	c1_2
ENSG00000267203	c1_2
ENSG00000238121	c1_2
ENSG00000165197	c1_2
ENSG00000129749	c1_2
ENSG00000252883	c1_2
ENSG00000259091	c1_2
ENSG00000255549	c1_2
ENSG00000258571	c1_2
ENSG00000188707	c1_2
ENSG00000260060	c1_2
ENSG00000218868	c1_2
ENSG00000171931	c1_2
ENSG00000213411	c1_2
ENSG00000249870	c1_2
ENSG00000176998	c1_2
ENSG00000231875	c1_2
ENSG00000219133	c1_2
ENSG00000233167	c1_2
ENSG00000226677	c1_2
ENSG00000249767	c1_2
ENSG00000224975	c1_2
ENSG00000101882	c1_2
ENSG00000223291	c1_2
ENSG00000229739	c1_2
ENSG00000229846	c1_2
ENSG00000224502	c1_2
ENSG00000260563	c1_2
ENSG00000251523	c1_2
ENSG00000175806	c1_2
ENSG00000149346	c1_2
ENSG00000240342	c1_2
ENSG00000251614	c1_2
ENSG00000181126	c1_2
ENSG00000214254	c1_2
ENSG00000173338	c1_2
ENSG00000203756	c1_2
ENSG00000118514	c1_2
ENSG00000266017	c1_2
ENSG00000218510	c1_2
ENSG00000261485	c1_2
ENSG00000214629	c1_2
ENSG00000218748	c1_2
ENSG00000258230	c1_2
ENSG00000255317	c1_2
ENSG00000256746	c1_2
ENSG00000257496	c1_2
ENSG00000240089	c1_2
ENSG00000174564	c1_2
ENSG00000251126	c1_2
ENSG00000225349	c1_2
ENSG00000258743	c1_2
ENSG00000172717	c1_2
ENSG00000177465	c1_2
ENSG00000219481	c1_2
ENSG00000247765	c1_2
ENSG00000254866	c1_2
ENSG00000250017	c1_2
ENSG00000231496	c1_2
ENSG00000248610	c1_2
ENSG00000205873	c1_2
ENSG00000248222	c1_2
ENSG00000111229	c1_2
ENSG00000228212	c1_2
ENSG00000248779	c1_2
ENSG00000168967	c1_2
ENSG00000251306	c1_2
ENSG00000251294	c1_2
ENSG00000104903	c1_2
ENSG00000249049	c1_2
ENSG00000250860	c1_2
ENSG00000257572	c1_2
ENSG00000267623	c1_2
ENSG00000242296	c1_2
ENSG00000112964	c1_2
ENSG00000253137	c1_2
ENSG00000249485	c1_2
ENSG00000170180	c1_2
ENSG00000249605	c1_2
ENSG00000236114	c1_2
ENSG00000250841	c1_2
ENSG00000249604	c1_2
ENSG00000253908	c1_2
ENSG00000262934	c1_2
ENSG00000242607	c1_2
ENSG00000223984	c1_2
ENSG00000267553	c1_2
ENSG00000260033	c1_2
ENSG00000245711	c1_2
ENSG00000223874	c1_2
ENSG00000225423	c1_2
ENSG00000131043	c1_2
ENSG00000248115	c1_2
ENSG00000257941	c1_2
ENSG00000250473	c1_2
ENSG00000248268	c1_2
ENSG00000250764	c1_2
ENSG00000185044	c1_2
ENSG00000224533	c1_2
ENSG00000214988	c1_2
ENSG00000259463	c1_2
ENSG00000268705	c1_2
ENSG00000225725	c1_2
ENSG00000250240	c1_2
ENSG00000232939	c1_2
ENSG00000256071	c1_2
ENSG00000260551	c1_2
ENSG00000267753	c1_2
ENSG00000249393	c1_2
ENSG00000226310	c1_2
ENSG00000264588	c1_2
ENSG00000175414	c1_2
ENSG00000249193	c1_2
ENSG00000248978	c1_2
ENSG00000215032	c1_2
ENSG00000189377	c1_2
ENSG00000253829	c1_2
ENSG00000243508	c1_2
ENSG00000259106	c1_2
ENSG00000231965	c1_2
ENSG00000240821	c1_2
ENSG00000204758	c1_2
ENSG00000239883	c1_2
ENSG00000174527	c1_2
ENSG00000240929	c1_2
ENSG00000240549	c1_2
ENSG00000234345	c1_2
ENSG00000259269	c1_2
ENSG00000204869	c1_2
ENSG00000204150	c1_2
ENSG00000254319	c1_2
ENSG00000240247	c1_2
ENSG00000253536	c1_2
ENSG00000180801	c1_2
ENSG00000248489	c1_2
ENSG00000241886	c1_2
ENSG00000256262	c1_2
ENSG00000250131	c1_2
ENSG00000224846	c1_2
ENSG00000196932	c1_2
ENSG00000261101	c1_2
ENSG00000225689	c1_2
ENSG00000201907	c1_2
ENSG00000234390	c1_2
ENSG00000248995	c1_2
ENSG00000214198	c1_2
ENSG00000261136	c1_2
ENSG00000259176	c1_2
ENSG00000221882	c1_2
ENSG00000188000	c1_2
ENSG00000203401	c1_3
ENSG00000203403	c1_3
ENSG00000256235	c1_3
ENSG00000235750	c1_3
ENSG00000187193	c1_3
ENSG00000135245	c1_3
ENSG00000164849	c1_3
ENSG00000185201	c1_3
ENSG00000266964	c1_3
ENSG00000105501	c1_3
ENSG00000254979	c1_3
ENSG00000155366	c1_3
ENSG00000183888	c1_3
ENSG00000198805	c1_3
ENSG00000151929	c1_3
ENSG00000101187	c1_3
ENSG00000168610	c1_3
ENSG00000204577	c1_3
ENSG00000245532	c1_3
ENSG00000142089	c1_3
ENSG00000228804	c1_3
ENSG00000187479	c1_3
ENSG00000124762	c1_3
ENSG00000163638	c1_3
ENSG00000267484	c1_3
ENSG00000025708	c1_3
ENSG00000149489	c1_3
ENSG00000148926	c1_3
ENSG00000135926	c1_3
ENSG00000100599	c1_3
ENSG00000160271	c1_3
ENSG00000028137	c1_3
ENSG00000185022	c1_3
ENSG00000186198	c1_3
ENSG00000204179	c1_3
ENSG00000143570	c1_3
ENSG00000182541	c1_3
ENSG00000113916	c1_3
ENSG00000159860	c1_3
ENSG00000262880	c1_3
ENSG00000241839	c1_3
ENSG00000060138	c1_3
ENSG00000224383	c1_3
ENSG00000158710	c1_3
ENSG00000018280	c1_3
ENSG00000243509	c1_3
ENSG00000142583	c1_3
ENSG00000160789	c1_3
ENSG00000077238	c1_3
ENSG00000184557	c1_3
ENSG00000099860	c1_3
ENSG00000137507	c1_3
ENSG00000213694	c1_3
ENSG00000109113	c1_3
ENSG00000170345	c1_3
ENSG00000136286	c1_3
ENSG00000265365	c1_3
ENSG00000196843	c1_3
ENSG00000213719	c1_3
ENSG00000136830	c1_3
ENSG00000067182	c1_3
ENSG00000099377	c1_3
ENSG00000207727	c1_3
ENSG00000102007	c1_3
ENSG00000205364	c1_3
ENSG00000148175	c1_3
ENSG00000241158	c1_3
ENSG00000108691	c1_3
ENSG00000115594	c1_3
ENSG00000128274	c1_3
ENSG00000178927	c1_3
ENSG00000000938	c1_3
ENSG00000141526	c1_3
ENSG00000240758	c1_3
ENSG00000168404	c1_3
ENSG00000154734	c1_3
ENSG00000169902	c1_3
ENSG00000137193	c1_3
ENSG00000175489	c1_3
ENSG00000100906	c1_3
ENSG00000139832	c1_3
ENSG00000075234	c1_3
ENSG00000221869	c1_3
ENSG00000133048	c1_3
ENSG00000179593	c1_3
ENSG00000254027	c1_3
ENSG00000155367	c1_3
ENSG00000235568	c1_3
ENSG00000241313	c1_3
ENSG00000128342	c1_3
ENSG00000011422	c1_3
ENSG00000168874	c1_3
ENSG00000198355	c1_3
ENSG00000160691	c1_3
ENSG00000185507	c1_3
ENSG00000144908	c1_3
ENSG00000084652	c1_3
ENSG00000172936	c1_3
ENSG00000116717	c1_3
ENSG00000158769	c1_3
ENSG00000224721	c1_3
ENSG00000170379	c1_3
ENSG00000177989	c1_3
ENSG00000198959	c1_3
ENSG00000123374	c1_3
ENSG00000171621	c1_3
ENSG00000143878	c1_3
ENSG00000204054	c1_3
ENSG00000184113	c1_3
ENSG00000177674	c1_3
ENSG00000205362	c1_3
ENSG00000164949	c1_3
ENSG00000104635	c1_3
ENSG00000168994	c1_3
ENSG00000144802	c1_3
ENSG00000130775	c1_3
ENSG00000137274	c1_3
ENSG00000130052	c1_3
ENSG00000236304	c1_3
ENSG00000241717	c1_3
ENSG00000108622	c1_3
ENSG00000223401	c1_3
ENSG00000138336	c1_3
ENSG00000128917	c1_3
ENSG00000185499	c1_3
ENSG00000244953	c1_3
ENSG00000103196	c1_3
ENSG00000181284	c1_3
ENSG00000100342	c1_3
ENSG00000197905	c1_3
ENSG00000176046	c1_3
ENSG00000102287	c1_3
ENSG00000163545	c1_3
ENSG00000165507	c1_3
ENSG00000160183	c1_3
ENSG00000182511	c1_3
ENSG00000104689	c1_3
ENSG00000260549	c1_3
ENSG00000120889	c1_3
ENSG00000257607	c1_3
ENSG00000064932	c1_3
ENSG00000006327	c1_3
ENSG00000221843	c1_3
ENSG00000224081	c1_3
ENSG00000114737	c1_3
ENSG00000134802	c1_3
ENSG00000141574	c1_3
ENSG00000001617	c1_3
ENSG00000130600	c1_3
ENSG00000111859	c1_3
ENSG00000137198	c1_3
ENSG00000105639	c1_3
ENSG00000125148	c1_3
ENSG00000116016	c1_3
ENSG00000173281	c1_3
ENSG00000103241	c1_3
ENSG00000182240	c1_3
ENSG00000169507	c1_3
ENSG00000110723	c1_3
ENSG00000234964	c1_3
ENSG00000260401	c1_3
ENSG00000178602	c1_3
ENSG00000173530	c1_3
ENSG00000101276	c1_3
ENSG00000250899	c1_3
ENSG00000161958	c1_3
ENSG00000078295	c1_3
ENSG00000110799	c1_3
ENSG00000117394	c1_3
ENSG00000146425	c1_3
ENSG00000078246	c1_3
ENSG00000250218	c1_3
ENSG00000253882	c1_3
ENSG00000180011	c1_3
ENSG00000101150	c1_3
ENSG00000122729	c1_3
ENSG00000232803	c1_3
ENSG00000107738	c1_3
ENSG00000103966	c1_3
ENSG00000179776	c1_3
ENSG00000115841	c1_3
ENSG00000116667	c1_3
ENSG00000112715	c1_3
ENSG00000266940	c1_3
ENSG00000013588	c1_3
ENSG00000262839	c1_3
ENSG00000166819	c1_3
ENSG00000139567	c1_3
ENSG00000119723	c1_3
ENSG00000078401	c1_3
ENSG00000121005	c1_3
ENSG00000249138	c1_3
ENSG00000159110	c1_3
ENSG00000233337	c1_3
ENSG00000151726	c1_3
ENSG00000256196	c1_3
ENSG00000181826	c1_3
ENSG00000214212	c1_3
ENSG00000260708	c1_3
ENSG00000140511	c1_3
ENSG00000143333	c1_3
ENSG00000203727	c1_3
ENSG00000247095	c1_3
ENSG00000235565	c1_3
ENSG00000075413	c1_3
ENSG00000070010	c1_3
ENSG00000125089	c1_3
ENSG00000223799	c1_3
ENSG00000246022	c1_3
ENSG00000143344	c1_3
ENSG00000134013	c1_3
ENSG00000154079	c1_3
ENSG00000136982	c1_3
ENSG00000232183	c1_3
ENSG00000012211	c1_3
ENSG00000255539	c1_3
ENSG00000081052	c1_3
ENSG00000248206	c1_3
ENSG00000125845	c1_3
ENSG00000258664	c1_3
ENSG00000232480	c1_3
ENSG00000186235	c1_3
ENSG00000139572	c1_3
ENSG00000121774	c1_3
ENSG00000247925	c1_3
ENSG00000198691	c1_3
ENSG00000258908	c1_3
ENSG00000157554	c1_3
ENSG00000164674	c1_3
ENSG00000134470	c1_3
ENSG00000228509	c1_3
ENSG00000132793	c1_3
ENSG00000092607	c1_3
ENSG00000087299	c1_3
ENSG00000268863	c1_3
ENSG00000188305	c1_3
ENSG00000186047	c1_3
ENSG00000260908	c1_3
ENSG00000067082	c1_3
ENSG00000235387	c1_3
ENSG00000128039	c1_3
ENSG00000118004	c1_3
ENSG00000171189	c1_3
ENSG00000185985	c1_3
ENSG00000171763	c1_3
ENSG00000137834	c1_3
ENSG00000135604	c1_3
ENSG00000259827	c1_3
ENSG00000167207	c1_3
ENSG00000176678	c1_3
ENSG00000228170	c1_3
ENSG00000260400	c1_3
ENSG00000198574	c1_3
ENSG00000267390	c1_3
ENSG00000066697	c1_3
ENSG00000071282	c1_3
ENSG00000125968	c1_3
ENSG00000008394	c1_3
ENSG00000085265	c1_3
ENSG00000259375	c1_3
ENSG00000212195	c1_3
ENSG00000233078	c1_3
ENSG00000126010	c1_3
ENSG00000114638	c1_3
ENSG00000156049	c1_3
ENSG00000232788	c1_3
ENSG00000251520	c1_3
ENSG00000163239	c1_3
ENSG00000268721	c1_3
ENSG00000225745	c1_3
ENSG00000184787	c1_3
ENSG00000229502	c1_3
ENSG00000164687	c1_3
ENSG00000183798	c1_3
ENSG00000198468	c1_3
ENSG00000220884	c1_3
ENSG00000138135	c1_3
ENSG00000134882	c1_3
ENSG00000176826	c1_3
ENSG00000229132	c1_3
ENSG00000255234	c1_3
ENSG00000261275	c1_3
ENSG00000244300	c1_3
ENSG00000189419	c1_3
ENSG00000226471	c1_3
ENSG00000124215	c1_3
ENSG00000221290	c1_3
ENSG00000247746	c1_3
ENSG00000254238	c1_3
ENSG00000232784	c1_3
ENSG00000187626	c1_3
ENSG00000197406	c1_3
ENSG00000227681	c1_3
ENSG00000269636	c1_3
ENSG00000221857	c1_3
ENSG00000268500	c1_3
ENSG00000224489	c1_3
ENSG00000244482	c1_3
ENSG00000105355	c1_3
ENSG00000128016	c1_3
ENSG00000103710	c1_3
ENSG00000183675	c1_3
ENSG00000131435	c1_3
ENSG00000145623	c1_3
ENSG00000086544	c1_3
ENSG00000013364	c1_3
ENSG00000126246	c1_3
ENSG00000127507	c1_3
ENSG00000105697	c1_3
ENSG00000167772	c1_3
ENSG00000178726	c1_3
ENSG00000197405	c1_3
ENSG00000171236	c1_3
ENSG00000120129	c1_3
ENSG00000119686	c1_3
ENSG00000107438	c1_3
ENSG00000109320	c1_3
ENSG00000187840	c1_3
ENSG00000159167	c1_3
ENSG00000130164	c1_3
ENSG00000166289	c1_3
ENSG00000091879	c1_3
ENSG00000133874	c1_3
ENSG00000069399	c1_3
ENSG00000160447	c1_3
ENSG00000149658	c1_3
ENSG00000148848	c1_3
ENSG00000177464	c1_3
ENSG00000164129	c1_3
ENSG00000131873	c1_3
ENSG00000157510	c1_3
ENSG00000249740	c1_3
ENSG00000145681	c1_3
ENSG00000250761	c1_3
ENSG00000187720	c1_3
ENSG00000087074	c1_3
ENSG00000126458	c1_3
ENSG00000166398	c1_3
ENSG00000131042	c1_3
ENSG00000089356	c1_3
ENSG00000258584	c1_3
ENSG00000113739	c1_3
ENSG00000170909	c1_3
ENSG00000173221	c1_3
ENSG00000064666	c1_3
ENSG00000269609	c1_3
ENSG00000174808	c1_3
ENSG00000263301	c1_3
ENSG00000136048	c1_3
ENSG00000164318	c1_3
ENSG00000235652	c1_3
ENSG00000230289	c1_3
ENSG00000242600	c1_3
ENSG00000079101	c1_3
ENSG00000221063	c1_3
ENSG00000136872	c1_3
ENSG00000179967	c1_3
ENSG00000128944	c1_3
ENSG00000148604	c1_3
ENSG00000239797	c1_3
ENSG00000267759	c1_3
ENSG00000261377	c1_3
ENSG00000112584	c1_3
ENSG00000263155	c1_3
ENSG00000247775	c1_3
ENSG00000099769	c1_3
ENSG00000247287	c1_3
ENSG00000203710	c1_3
ENSG00000179520	c1_3
ENSG00000230156	c1_3
ENSG00000269051	c1_3
ENSG00000237101	c1_3
ENSG00000207507	c1_4
ENSG00000187838	c1_4
ENSG00000243207	c1_4
ENSG00000102445	c1_4
ENSG00000092036	c1_4
ENSG00000075292	c1_4
ENSG00000136002	c1_4
ENSG00000185658	c1_4
ENSG00000127831	c1_4
ENSG00000160917	c1_4
ENSG00000121741	c1_4
ENSG00000135945	c1_4
ENSG00000011566	c1_4
ENSG00000105618	c1_4
ENSG00000162695	c1_4
ENSG00000110046	c1_4
ENSG00000172461	c1_4
ENSG00000140829	c1_4
ENSG00000137770	c1_4
ENSG00000167962	c1_4
ENSG00000101596	c1_4
ENSG00000129292	c1_4
ENSG00000119041	c1_4
ENSG00000123384	c1_4
ENSG00000133704	c1_4
ENSG00000167965	c1_4
ENSG00000112200	c1_4
ENSG00000167674	c1_4
ENSG00000132485	c1_4
ENSG00000122484	c1_4
ENSG00000082258	c1_4
ENSG00000146247	c1_4
ENSG00000010244	c1_4
ENSG00000175467	c1_4
ENSG00000185246	c1_4
ENSG00000168876	c1_4
ENSG00000174485	c1_4
ENSG00000132855	c1_4
ENSG00000005238	c1_4
ENSG00000135913	c1_4
ENSG00000100280	c1_4
ENSG00000112282	c1_4
ENSG00000127989	c1_4
ENSG00000166012	c1_4
ENSG00000169718	c1_4
ENSG00000165487	c1_4
ENSG00000116754	c1_4
ENSG00000143469	c1_4
ENSG00000143951	c1_4
ENSG00000136213	c1_4
ENSG00000163006	c1_4
ENSG00000155903	c1_4
ENSG00000181827	c1_4
ENSG00000175634	c1_4
ENSG00000081014	c1_4
ENSG00000162298	c1_4
ENSG00000100258	c1_4
ENSG00000103490	c1_4
ENSG00000060069	c1_4
ENSG00000101901	c1_4
ENSG00000105821	c1_4
ENSG00000077616	c1_4
ENSG00000154358	c1_4
ENSG00000077044	c1_4
ENSG00000121644	c1_4
ENSG00000204560	c1_4
ENSG00000162971	c1_4
ENSG00000128191	c1_4
ENSG00000115042	c1_4
ENSG00000188994	c1_4
ENSG00000112033	c1_4
ENSG00000136709	c1_4
ENSG00000104047	c1_4
ENSG00000057019	c1_4
ENSG00000153786	c1_4
ENSG00000179476	c1_4
ENSG00000232184	c1_4
ENSG00000148296	c1_4
ENSG00000164306	c1_4
ENSG00000142556	c1_4
ENSG00000032219	c1_4
ENSG00000138764	c1_4
ENSG00000064225	c1_4
ENSG00000175322	c1_4
ENSG00000189050	c1_4
ENSG00000105679	c1_4
ENSG00000147162	c1_4
ENSG00000171988	c1_4
ENSG00000132781	c1_4
ENSG00000153214	c1_4
ENSG00000134824	c1_4
ENSG00000138867	c1_4
ENSG00000103260	c1_4
ENSG00000133111	c1_4
ENSG00000231125	c1_4
ENSG00000096063	c1_4
ENSG00000197859	c1_4
ENSG00000260267	c1_4
ENSG00000198105	c1_4
ENSG00000100225	c1_4
ENSG00000241353	c1_4
ENSG00000230055	c1_4
ENSG00000125458	c1_4
ENSG00000116678	c1_4
ENSG00000269501	c1_4
ENSG00000250990	c1_4
ENSG00000137501	c1_4
ENSG00000167695	c1_4
ENSG00000266049	c1_4
ENSG00000214026	c1_4
ENSG00000047634	c1_4
ENSG00000140988	c1_4
ENSG00000200086	c1_4
ENSG00000138439	c1_4
ENSG00000132881	c1_4
ENSG00000124074	c1_4
ENSG00000172057	c1_4
ENSG00000058600	c1_4
ENSG00000265587	c1_4
ENSG00000168890	c1_4
ENSG00000262119	c1_4
ENSG00000260645	c1_4
ENSG00000104218	c1_4
ENSG00000230195	c1_4
ENSG00000189343	c1_4
ENSG00000188732	c1_4
ENSG00000160868	c1_4
ENSG00000199933	c1_4
ENSG00000252277	c1_4
ENSG00000160870	c1_4
ENSG00000175283	c1_4
ENSG00000262481	c1_4
ENSG00000110060	c1_4
ENSG00000225968	c1_4
ENSG00000104957	c1_4
ENSG00000205217	c1_4
ENSG00000151746	c1_4
ENSG00000146147	c1_4
ENSG00000188643	c1_4
ENSG00000177370	c1_4
ENSG00000156103	c1_4
ENSG00000181513	c1_4
ENSG00000178605	c1_4
ENSG00000138709	c1_4
ENSG00000214160	c1_4
ENSG00000149485	c1_4
ENSG00000069431	c1_4
ENSG00000225111	c1_4
ENSG00000197362	c1_4
ENSG00000259072	c1_4
ENSG00000133067	c1_4
ENSG00000198483	c1_4
ENSG00000233008	c1_4
ENSG00000247595	c1_4
ENSG00000179119	c1_4
ENSG00000236636	c1_4
ENSG00000228878	c1_4
ENSG00000151725	c1_4
ENSG00000267457	c1_4
ENSG00000206746	c1_4
ENSG00000254843	c1_4
ENSG00000215548	c1_4
ENSG00000148459	c1_4
ENSG00000159588	c1_4
ENSG00000267167	c1_4
ENSG00000120458	c1_4
ENSG00000233558	c1_4
ENSG00000260942	c1_4
ENSG00000188549	c1_4
ENSG00000107077	c1_4
ENSG00000187391	c1_4
ENSG00000182263	c1_4
ENSG00000235066	c1_4
ENSG00000236943	c1_4
ENSG00000078070	c1_4
ENSG00000234750	c1_4
ENSG00000159063	c1_4
ENSG00000241738	c1_4
ENSG00000254251	c1_4
ENSG00000110628	c1_4
ENSG00000205632	c1_4
ENSG00000233228	c1_4
ENSG00000259125	c1_4
ENSG00000267158	c1_4
ENSG00000002079	c1_4
ENSG00000265037	c1_4
ENSG00000260622	c1_4
ENSG00000197619	c1_4
ENSG00000237278	c1_4
ENSG00000166558	c1_4
ENSG00000189362	c1_4
ENSG00000266535	c1_4
ENSG00000173482	c1_4
ENSG00000165695	c1_4
ENSG00000207524	c1_4
ENSG00000226496	c1_4
ENSG00000143633	c1_4
ENSG00000153914	c1_4
ENSG00000244439	c1_4
ENSG00000117399	c1_4
ENSG00000112062	c1_4
ENSG00000197165	c1_4
ENSG00000210825	c1_4
ENSG00000176268	c1_4
ENSG00000213523	c1_4
ENSG00000260107	c1_4
ENSG00000227799	c1_4
ENSG00000259132	c1_4
ENSG00000165899	c1_4
ENSG00000228243	c1_4
ENSG00000131732	c1_4
ENSG00000225299	c1_4
ENSG00000207447	c1_4
ENSG00000234742	c1_4
ENSG00000235398	c1_4
ENSG00000264107	c1_4
ENSG00000159761	c1_4
ENSG00000248019	c1_4
ENSG00000144648	c1_4
ENSG00000120915	c1_4
ENSG00000225683	c1_4
ENSG00000021461	c1_4
ENSG00000239801	c1_4
ENSG00000227518	c1_4
ENSG00000216133	c1_4
ENSG00000224871	c1_4
ENSG00000262420	c1_4
ENSG00000107815	c1_4
ENSG00000260589	c1_4
ENSG00000204377	c1_4
ENSG00000130810	c1_4
ENSG00000237017	c1_4
ENSG00000153006	c1_4
ENSG00000066777	c1_4
ENSG00000164329	c1_4
ENSG00000197226	c1_4
ENSG00000152455	c1_4
ENSG00000134480	c1_4
ENSG00000107140	c1_4
ENSG00000168813	c1_4
ENSG00000261359	c1_4
ENSG00000104884	c1_4
ENSG00000105364	c1_4
ENSG00000186017	c1_4
ENSG00000160392	c1_4
ENSG00000182771	c1_4
ENSG00000213799	c1_4
ENSG00000170448	c1_4
ENSG00000236144	c1_4
ENSG00000130313	c1_4
ENSG00000172262	c1_4
ENSG00000248309	c1_4
ENSG00000259552	c1_4
ENSG00000261824	c1_4
ENSG00000145879	c1_4
ENSG00000233895	c1_4
ENSG00000250049	c1_4
ENSG00000150756	c1_4
ENSG00000267356	c1_4
ENSG00000179954	c1_4
ENSG00000257704	c1_4
ENSG00000213066	c1_4
ENSG00000105755	c1_4
ENSG00000196132	c1_4
ENSG00000257022	c1_4
ENSG00000122694	c1_4
ENSG00000204909	c1_4
ENSG00000206701	c1_4
ENSG00000181877	c1_4
ENSG00000249806	c1_4
ENSG00000223442	c1_4
ENSG00000150347	c1_4
ENSG00000170011	c1_4
ENSG00000196867	c1_4
ENSG00000101189	c1_4
ENSG00000233967	c1_4
ENSG00000204604	c1_4
ENSG00000226842	c1_4
ENSG00000138483	c1_4
ENSG00000176371	c1_4
ENSG00000172159	c1_4
ENSG00000220583	c1_4
ENSG00000267026	c1_4
ENSG00000248294	c1_4
ENSG00000233555	c1_4
ENSG00000260536	c1_4
ENSG00000183605	c1_4
ENSG00000258458	c1_4
ENSG00000254180	c1_4
ENSG00000267213	c1_4
ENSG00000263414	c1_5
ENSG00000262209	c1_5
ENSG00000262576	c1_5
ENSG00000238039	c1_5
ENSG00000253537	c1_5
ENSG00000253485	c1_5
ENSG00000253731	c1_5
ENSG00000253953	c1_5
ENSG00000204956	c1_5
ENSG00000253910	c1_5
ENSG00000081853	c1_5
ENSG00000254221	c1_5
ENSG00000253305	c1_5
ENSG00000253767	c1_5
ENSG00000254245	c1_5
ENSG00000180089	c1_5
ENSG00000213390	c1_5
ENSG00000178752	c1_5
ENSG00000137843	c1_5
ENSG00000135439	c1_5
ENSG00000252481	c1_5
ENSG00000260272	c1_5
ENSG00000099308	c1_5
ENSG00000267125	c1_5
ENSG00000184702	c1_5
ENSG00000235370	c1_5
ENSG00000267698	c1_5
ENSG00000070444	c1_5
ENSG00000186907	c1_5
ENSG00000141258	c1_5
ENSG00000007545	c1_5
ENSG00000140955	c1_5
ENSG00000127585	c1_5
ENSG00000039523	c1_5
ENSG00000080603	c1_5
ENSG00000243902	c1_5
ENSG00000242419	c1_5
ENSG00000179832	c1_5
ENSG00000254918	c1_5
ENSG00000124313	c1_5
ENSG00000011347	c1_5
ENSG00000183741	c1_5
ENSG00000116604	c1_5
ENSG00000197283	c1_5
ENSG00000116254	c1_5
ENSG00000119729	c1_5
ENSG00000163013	c1_5
ENSG00000136295	c1_5
ENSG00000253356	c1_5
ENSG00000075399	c1_5
ENSG00000239521	c1_5
ENSG00000143126	c1_5
ENSG00000146216	c1_5
ENSG00000157933	c1_5
ENSG00000158856	c1_5
ENSG00000124507	c1_5
ENSG00000167548	c1_5
ENSG00000159409	c1_5
ENSG00000121753	c1_5
ENSG00000151067	c1_5
ENSG00000166897	c1_5
ENSG00000165238	c1_5
ENSG00000149091	c1_5
ENSG00000159842	c1_5
ENSG00000154146	c1_5
ENSG00000154118	c1_5
ENSG00000167371	c1_5
ENSG00000126705	c1_5
ENSG00000177542	c1_5
ENSG00000108557	c1_5
ENSG00000127663	c1_5
ENSG00000173898	c1_5
ENSG00000268191	c1_5
ENSG00000140323	c1_5
ENSG00000134508	c1_5
ENSG00000184545	c1_5
ENSG00000160683	c1_5
ENSG00000243156	c1_5
ENSG00000108292	c1_5
ENSG00000116544	c1_5
ENSG00000227487	c1_5
ENSG00000072832	c1_5
ENSG00000187122	c1_5
ENSG00000203618	c1_5
ENSG00000251322	c1_5
ENSG00000108352	c1_5
ENSG00000080854	c1_5
ENSG00000197653	c1_5
ENSG00000099814	c1_5
ENSG00000186868	c1_5
ENSG00000141522	c1_5
ENSG00000075043	c1_5
ENSG00000167614	c1_5
ENSG00000005379	c1_5
ENSG00000055955	c1_5
ENSG00000130723	c1_5
ENSG00000167680	c1_5
ENSG00000116396	c1_5
ENSG00000175115	c1_5
ENSG00000099991	c1_5
ENSG00000178951	c1_5
ENSG00000134780	c1_5
ENSG00000155269	c1_5
ENSG00000255737	c1_5
ENSG00000176884	c1_5
ENSG00000263345	c1_5
ENSG00000133243	c1_5
ENSG00000090975	c1_5
ENSG00000215481	c1_5
ENSG00000155034	c1_5
ENSG00000167522	c1_5
ENSG00000204771	c1_5
ENSG00000186174	c1_5
ENSG00000171055	c1_5
ENSG00000104967	c1_5
ENSG00000266050	c1_5
ENSG00000099917	c1_5
ENSG00000267169	c1_5
ENSG00000243696	c1_5
ENSG00000008300	c1_5
ENSG00000109606	c1_5
ENSG00000005486	c1_5
ENSG00000160209	c1_5
ENSG00000143761	c1_5
ENSG00000091622	c1_5
ENSG00000196700	c1_5
ENSG00000135766	c1_5
ENSG00000105737	c1_5
ENSG00000183495	c1_5
ENSG00000174791	c1_5
ENSG00000228133	c1_5
ENSG00000198598	c1_5
ENSG00000243888	c1_5
ENSG00000205578	c1_5
ENSG00000269145	c1_5
ENSG00000134030	c1_5
ENSG00000114923	c1_5
ENSG00000184922	c1_5
ENSG00000243613	c1_5
ENSG00000140488	c1_5
ENSG00000258830	c1_5
ENSG00000144583	c1_5
ENSG00000128011	c1_5
ENSG00000183248	c1_5
ENSG00000126583	c1_5
ENSG00000107282	c1_5
ENSG00000164061	c1_5
ENSG00000187243	c1_5
ENSG00000196313	c1_5
ENSG00000189410	c1_5
ENSG00000269808	c1_5
ENSG00000127124	c1_5
ENSG00000134255	c1_5
ENSG00000185883	c1_5
ENSG00000072071	c1_5
ENSG00000100228	c1_5
ENSG00000093100	c1_5
ENSG00000090615	c1_5
ENSG00000112739	c1_5
ENSG00000100884	c1_5
ENSG00000130822	c1_5
ENSG00000010322	c1_5
ENSG00000214193	c1_5
ENSG00000128513	c1_5
ENSG00000181418	c1_5
ENSG00000262456	c1_5
ENSG00000079313	c1_5
ENSG00000196498	c1_5
ENSG00000263624	c1_5
ENSG00000157823	c1_5
ENSG00000103154	c1_5
ENSG00000167037	c1_5
ENSG00000186298	c1_5
ENSG00000261732	c1_5
ENSG00000135213	c1_5
ENSG00000108852	c1_5
ENSG00000204314	c1_5
ENSG00000102710	c1_5
ENSG00000135709	c1_5
ENSG00000108840	c1_5
ENSG00000141084	c1_5
ENSG00000005884	c1_5
ENSG00000168566	c1_5
ENSG00000228327	c1_5
ENSG00000163320	c1_5
ENSG00000186716	c1_5
ENSG00000132510	c1_5
ENSG00000136848	c1_5
ENSG00000092051	c1_5
ENSG00000051009	c1_5
ENSG00000108556	c1_5
ENSG00000073150	c1_5
ENSG00000206082	c1_5
ENSG00000166685	c1_5
ENSG00000156860	c1_5
ENSG00000263975	c1_5
ENSG00000162522	c1_5
ENSG00000137509	c1_5
ENSG00000061337	c1_5
ENSG00000255301	c1_5
ENSG00000112787	c1_5
ENSG00000148408	c1_5
ENSG00000186111	c1_5
ENSG00000155561	c1_5
ENSG00000156959	c1_5
ENSG00000166341	c1_5
ENSG00000167323	c1_5
ENSG00000167595	c1_5
ENSG00000165512	c1_5
ENSG00000178125	c1_5
ENSG00000174945	c1_5
ENSG00000167702	c1_5
ENSG00000186660	c1_5
ENSG00000127481	c1_5
ENSG00000153815	c1_5
ENSG00000137103	c1_5
ENSG00000037042	c1_5
ENSG00000173546	c1_5
ENSG00000165802	c1_5
ENSG00000215910	c1_5
ENSG00000230733	c1_5
ENSG00000183317	c1_5
ENSG00000171533	c1_5
ENSG00000114554	c1_5
ENSG00000059915	c1_5
ENSG00000137486	c1_5
ENSG00000268744	c1_5
ENSG00000107954	c1_5
ENSG00000175866	c1_5
ENSG00000183092	c1_5
ENSG00000140992	c1_5
ENSG00000076826	c1_5
ENSG00000267149	c1_5
ENSG00000100207	c1_5
ENSG00000069188	c1_5
ENSG00000167100	c1_5
ENSG00000057935	c1_5
ENSG00000261093	c1_5
ENSG00000203685	c1_5
ENSG00000100311	c1_5
ENSG00000070366	c1_5
ENSG00000110881	c1_5
ENSG00000196116	c1_5
ENSG00000143207	c1_5
ENSG00000116062	c1_5
ENSG00000124772	c1_5
ENSG00000006210	c1_5
ENSG00000225057	c1_5
ENSG00000177311	c1_5
ENSG00000139200	c1_5
ENSG00000262413	c1_5
ENSG00000246627	c1_5
ENSG00000085760	c1_5
ENSG00000143847	c1_5
ENSG00000101331	c1_5
ENSG00000182504	c1_5
ENSG00000188529	c1_5
ENSG00000196588	c1_5
ENSG00000162065	c1_5
ENSG00000268218	c1_5
ENSG00000075240	c1_5
ENSG00000232434	c1_5
ENSG00000110844	c1_5
ENSG00000117425	c1_5
ENSG00000103507	c1_5
ENSG00000224956	c1_5
ENSG00000107021	c1_5
ENSG00000173402	c1_5
ENSG00000177000	c1_5
ENSG00000162702	c1_5
ENSG00000136490	c1_5
ENSG00000155085	c1_5
ENSG00000105376	c1_5
ENSG00000160877	c1_5
ENSG00000105426	c1_5
ENSG00000087053	c1_5
ENSG00000151665	c1_5
ENSG00000137500	c1_5
ENSG00000135956	c1_5
ENSG00000101321	c1_5
ENSG00000076864	c1_5
ENSG00000141867	c1_5
ENSG00000070423	c1_5
ENSG00000133816	c1_5
ENSG00000121671	c1_5
ENSG00000170004	c1_5
ENSG00000257913	c1_5
ENSG00000132911	c1_5
ENSG00000121486	c1_5
ENSG00000261373	c1_5
ENSG00000126001	c1_5
ENSG00000168924	c1_5
ENSG00000176289	c1_5
ENSG00000197386	c1_5
ENSG00000234409	c1_5
ENSG00000158792	c1_5
ENSG00000139722	c1_5
ENSG00000166676	c1_5
ENSG00000122390	c1_5
ENSG00000174871	c1_5
ENSG00000111344	c1_5
ENSG00000140564	c1_5
ENSG00000197063	c1_5
ENSG00000119772	c1_5
ENSG00000228246	c1_5
ENSG00000129993	c1_5
ENSG00000077235	c1_5
ENSG00000231187	c1_5
ENSG00000138399	c1_5
ENSG00000162576	c1_5
ENSG00000152904	c1_5
ENSG00000110497	c1_5
ENSG00000186193	c1_5
ENSG00000116128	c1_5
ENSG00000160190	c1_5
ENSG00000161682	c1_5
ENSG00000234545	c1_5
ENSG00000102302	c1_5
ENSG00000162063	c1_5
ENSG00000090686	c1_5
ENSG00000125386	c1_5
ENSG00000118418	c1_5
ENSG00000169783	c1_5
ENSG00000261448	c1_5
ENSG00000264919	c1_5
ENSG00000196218	c1_5
ENSG00000171450	c1_5
ENSG00000129911	c1_5
ENSG00000179611	c1_5
ENSG00000119242	c1_5
ENSG00000147144	c1_5
ENSG00000175229	c1_5
ENSG00000186187	c1_5
ENSG00000132326	c1_5
ENSG00000106780	c1_5
ENSG00000259368	c1_5
ENSG00000116883	c1_5
ENSG00000074755	c1_5
ENSG00000260630	c1_5
ENSG00000091527	c1_5
ENSG00000178773	c1_5
ENSG00000112339	c1_5
ENSG00000215012	c1_5
ENSG00000171532	c1_5
ENSG00000203987	c1_5
ENSG00000123989	c1_5
ENSG00000262359	c1_5
ENSG00000165914	c1_5
ENSG00000158158	c1_5
ENSG00000108439	c1_5
ENSG00000269531	c1_5
ENSG00000176956	c1_5
ENSG00000148358	c1_5
ENSG00000170382	c1_5
ENSG00000076356	c1_5
ENSG00000112406	c1_5
ENSG00000187605	c1_5
ENSG00000233639	c1_5
ENSG00000177133	c1_5
ENSG00000063015	c1_5
ENSG00000154545	c1_5
ENSG00000225110	c1_5
ENSG00000162512	c1_5
ENSG00000139044	c1_5
ENSG00000183307	c1_5
ENSG00000099804	c1_5
ENSG00000196338	c1_5
ENSG00000151470	c1_5
ENSG00000135185	c1_5
ENSG00000104833	c1_5
ENSG00000132646	c1_5
ENSG00000204681	c1_5
ENSG00000174718	c1_5
ENSG00000103222	c1_5
ENSG00000103056	c1_5
ENSG00000256152	c1_5
ENSG00000175711	c1_5
ENSG00000116852	c1_5
ENSG00000146263	c1_5
ENSG00000168228	c1_5
ENSG00000183250	c1_5
ENSG00000135127	c1_5
ENSG00000213533	c1_5
ENSG00000108219	c1_5
ENSG00000240618	c1_5
ENSG00000119522	c1_5
ENSG00000175324	c1_5
ENSG00000196581	c1_5
ENSG00000170075	c1_5
ENSG00000167992	c1_5
ENSG00000229227	c1_5
ENSG00000196557	c1_5
ENSG00000112658	c1_5
ENSG00000266101	c1_5
ENSG00000157350	c1_5
ENSG00000206527	c1_5
ENSG00000114812	c1_5
ENSG00000226137	c1_5
ENSG00000119771	c1_5
ENSG00000132026	c1_5
ENSG00000117682	c1_5
ENSG00000140320	c1_5
ENSG00000149571	c1_5
ENSG00000136883	c1_5
ENSG00000138032	c1_5
ENSG00000198929	c1_5
ENSG00000223947	c1_5
ENSG00000145375	c1_5
ENSG00000164941	c1_5
ENSG00000082014	c1_5
ENSG00000135502	c1_5
ENSG00000141480	c1_5
ENSG00000066117	c1_5
ENSG00000054965	c1_5
ENSG00000225756	c1_5
ENSG00000259933	c1_5
ENSG00000185669	c1_5
ENSG00000147439	c1_5
ENSG00000138101	c1_5
ENSG00000236528	c1_5
ENSG00000225614	c1_5
ENSG00000143376	c1_5
ENSG00000108272	c1_5
ENSG00000213699	c1_5
ENSG00000126091	c1_5
ENSG00000172985	c1_5
ENSG00000171813	c1_5
ENSG00000163625	c1_5
ENSG00000236618	c1_5
ENSG00000205323	c1_5
ENSG00000129951	c1_5
ENSG00000162873	c1_5
ENSG00000188677	c1_5
ENSG00000115756	c1_5
ENSG00000157014	c1_5
ENSG00000227775	c1_5
ENSG00000222999	c1_5
ENSG00000254921	c1_5
ENSG00000261396	c1_5
ENSG00000182749	c1_5
ENSG00000204624	c1_5
ENSG00000253125	c1_5
ENSG00000130584	c1_5
ENSG00000158483	c1_5
ENSG00000260800	c1_5
ENSG00000131242	c1_5
ENSG00000203772	c1_5
ENSG00000149260	c1_5
ENSG00000149187	c1_5
ENSG00000104059	c1_5
ENSG00000261065	c1_5
ENSG00000148444	c1_5
ENSG00000167182	c1_5
ENSG00000169635	c1_5
ENSG00000007516	c1_5
ENSG00000165661	c1_5
ENSG00000176095	c1_5
ENSG00000104731	c1_5
ENSG00000162734	c1_5
ENSG00000145194	c1_5
ENSG00000183914	c1_5
ENSG00000082684	c1_5
ENSG00000147100	c1_5
ENSG00000172346	c1_5
ENSG00000103257	c1_5
ENSG00000167065	c1_5
ENSG00000128564	c1_5
ENSG00000196405	c1_5
ENSG00000261427	c1_5
ENSG00000160051	c1_5
ENSG00000140943	c1_5
ENSG00000264085	c1_5
ENSG00000206596	c1_5
ENSG00000204228	c1_5
ENSG00000269369	c1_5
ENSG00000233175	c1_5
ENSG00000207118	c1_5
ENSG00000084090	c1_5
ENSG00000160741	c1_5
ENSG00000224124	c1_5
ENSG00000266248	c1_5
ENSG00000145198	c1_5
ENSG00000166886	c1_5
ENSG00000237094	c1_5
ENSG00000184347	c1_5
ENSG00000260447	c1_5
ENSG00000090006	c1_5
ENSG00000200879	c1_5
ENSG00000198444	c1_5
ENSG00000156973	c1_5
ENSG00000266692	c1_5
ENSG00000260526	c1_5
ENSG00000162600	c1_5
ENSG00000164082	c1_5
ENSG00000137504	c1_5
ENSG00000267007	c1_5
ENSG00000168275	c1_5
ENSG00000160055	c1_5
ENSG00000140406	c1_5
ENSG00000120656	c1_5
ENSG00000148090	c1_5
ENSG00000226937	c1_5
ENSG00000117010	c1_5
ENSG00000257034	c1_5
ENSG00000166126	c1_5
ENSG00000169181	c1_5
ENSG00000207145	c1_5
ENSG00000171811	c1_5
ENSG00000182831	c1_5
ENSG00000120709	c1_5
ENSG00000142621	c1_5
ENSG00000188322	c1_5
ENSG00000172824	c1_5
ENSG00000204304	c1_5
ENSG00000267671	c1_5
ENSG00000256164	c1_5
ENSG00000004864	c1_5
ENSG00000185915	c1_5
ENSG00000264019	c1_5
ENSG00000160991	c1_5
ENSG00000135297	c1_5
ENSG00000258283	c1_5
ENSG00000150873	c1_5
ENSG00000131697	c1_5
ENSG00000134186	c1_5
ENSG00000230724	c1_5
ENSG00000160050	c1_5
ENSG00000127526	c1_5
ENSG00000135144	c1_5
ENSG00000264452	c1_5
ENSG00000184205	c1_5
ENSG00000116017	c1_5
ENSG00000101489	c1_5
ENSG00000103528	c1_5
ENSG00000167523	c1_5
ENSG00000260528	c1_5
ENSG00000122359	c1_5
ENSG00000265787	c1_5
ENSG00000137474	c1_5
ENSG00000235989	c1_5
ENSG00000101298	c1_5
ENSG00000162951	c1_5
ENSG00000181038	c1_5
ENSG00000259784	c1_5
ENSG00000189114	c1_5
ENSG00000233222	c1_5
ENSG00000142765	c1_5
ENSG00000147804	c1_5
ENSG00000255045	c1_5
ENSG00000172594	c1_5
ENSG00000182752	c1_5
ENSG00000114480	c1_5
ENSG00000170955	c1_5
ENSG00000265636	c1_5
ENSG00000198842	c1_5
ENSG00000100426	c1_5
ENSG00000143554	c1_5
ENSG00000166716	c1_5
ENSG00000036530	c1_5
ENSG00000180422	c1_5
ENSG00000166478	c1_5
ENSG00000144029	c1_5
ENSG00000185808	c1_5
ENSG00000262445	c1_5
ENSG00000160299	c1_5
ENSG00000259407	c1_5
ENSG00000166949	c1_5
ENSG00000259288	c1_5
ENSG00000072110	c1_5
ENSG00000168243	c1_5
ENSG00000161835	c1_5
ENSG00000183779	c1_5
ENSG00000163913	c1_5
ENSG00000069849	c1_5
ENSG00000124831	c1_5
ENSG00000100647	c1_5
ENSG00000131149	c1_5
ENSG00000261226	c1_5
ENSG00000102547	c1_5
ENSG00000249456	c1_5
ENSG00000160460	c1_5
ENSG00000008083	c1_5
ENSG00000255390	c1_5
ENSG00000213906	c1_5
ENSG00000100036	c1_5
ENSG00000197714	c1_5
ENSG00000168014	c1_5
ENSG00000163808	c1_5
ENSG00000259683	c1_5
ENSG00000212719	c1_5
ENSG00000103855	c1_5
ENSG00000105088	c1_5
ENSG00000163932	c1_5
ENSG00000143319	c1_5
ENSG00000237517	c1_5
ENSG00000254963	c1_5
ENSG00000250261	c1_5
ENSG00000226239	c1_5
ENSG00000068078	c1_5
ENSG00000259943	c1_5
ENSG00000238072	c1_5
ENSG00000268896	c1_5
ENSG00000260903	c1_5
ENSG00000179598	c1_5
ENSG00000158321	c1_5
ENSG00000225874	c1_5
ENSG00000261288	c1_5
ENSG00000172828	c1_5
ENSG00000169740	c1_5
ENSG00000170322	c1_5
ENSG00000184154	c1_5
ENSG00000227467	c1_5
ENSG00000224066	c1_5
ENSG00000179912	c1_5
ENSG00000203900	c1_5
ENSG00000215791	c1_5
ENSG00000229164	c1_5
ENSG00000204060	c1_5
ENSG00000114316	c1_5
ENSG00000259297	c1_5
ENSG00000256271	c1_5
ENSG00000120253	c1_5
ENSG00000188895	c1_5
ENSG00000205509	c1_5
ENSG00000077549	c1_5
ENSG00000141140	c1_5
ENSG00000088808	c1_5
ENSG00000163959	c1_5
ENSG00000197921	c1_5
ENSG00000233487	c1_5
ENSG00000185442	c1_5
ENSG00000170485	c1_5
ENSG00000196407	c1_5
ENSG00000236083	c1_5
ENSG00000178531	c1_5
ENSG00000107130	c1_5
ENSG00000235675	c1_5
ENSG00000231546	c1_5
ENSG00000229377	c1_5
ENSG00000259953	c1_5
ENSG00000205014	c1_5
ENSG00000267992	c1_5
ENSG00000171953	c1_5
ENSG00000155729	c1_5
ENSG00000134490	c1_5
ENSG00000263846	c1_5
ENSG00000254756	c1_5
ENSG00000221955	c1_5
ENSG00000160563	c1_5
ENSG00000181856	c1_5
ENSG00000267372	c1_5
ENSG00000135931	c1_5
ENSG00000259031	c1_5
ENSG00000156076	c1_5
ENSG00000261342	c1_5
ENSG00000130518	c1_5
ENSG00000248821	c1_5
ENSG00000255542	c1_5
ENSG00000265242	c1_5
ENSG00000130054	c1_5
ENSG00000196502	c1_5
ENSG00000109762	c1_5
ENSG00000157617	c1_5
ENSG00000078319	c1_5
ENSG00000101439	c1_5
ENSG00000231969	c1_5
ENSG00000232354	c1_5
ENSG00000237410	c1_5
ENSG00000225373	c1_5
ENSG00000263789	c1_5
ENSG00000183688	c1_5
ENSG00000260729	c1_5
ENSG00000151468	c1_5
ENSG00000217801	c1_5
ENSG00000259211	c1_5
ENSG00000131620	c1_5
ENSG00000053918	c1_5
ENSG00000125170	c1_5
ENSG00000162913	c1_5
ENSG00000127511	c1_5
ENSG00000183765	c1_5
ENSG00000112029	c1_5
ENSG00000231194	c1_5
ENSG00000123838	c1_5
ENSG00000107554	c1_5
ENSG00000161791	c1_5
ENSG00000184911	c1_5
ENSG00000100625	c1_5
ENSG00000236997	c1_5
ENSG00000181790	c1_5
ENSG00000110395	c1_5
ENSG00000239368	c1_5
ENSG00000170340	c1_5
ENSG00000244515	c1_5
ENSG00000187667	c1_5
ENSG00000140950	c1_5
ENSG00000169862	c1_5
ENSG00000188070	c1_5
ENSG00000179899	c1_5
ENSG00000253917	c1_5
ENSG00000233198	c1_5
ENSG00000237390	c1_5
ENSG00000261140	c1_5
ENSG00000160188	c1_5
ENSG00000214128	c1_5
ENSG00000214837	c1_5
ENSG00000256448	c1_5
ENSG00000259905	c1_5
ENSG00000148357	c1_5
ENSG00000153363	c1_5
ENSG00000165366	c1_5
ENSG00000227407	c1_5
ENSG00000256712	c1_5
ENSG00000250021	c1_5
ENSG00000135686	c1_5
ENSG00000262869	c1_5
ENSG00000205047	c1_5
ENSG00000155893	c1_5
ENSG00000261659	c1_5
ENSG00000230223	c1_5
ENSG00000139880	c1_5
ENSG00000266495	c1_5
ENSG00000241345	c1_5
ENSG00000227963	c1_5
ENSG00000146872	c1_5
ENSG00000256845	c1_5
ENSG00000214077	c1_5
ENSG00000112319	c1_5
ENSG00000196767	c1_5
ENSG00000256481	c1_5
ENSG00000177272	c1_5
ENSG00000180878	c1_5
ENSG00000161647	c1_5
ENSG00000250685	c1_5
ENSG00000267699	c1_5
ENSG00000159259	c1_5
ENSG00000203943	c1_5
ENSG00000215045	c1_5
ENSG00000259382	c1_5
ENSG00000092470	c1_5
ENSG00000169900	c1_5
ENSG00000260892	c1_5
ENSG00000103037	c1_5
ENSG00000250986	c1_5
ENSG00000259387	c1_5
ENSG00000260176	c1_5
ENSG00000114054	c1_5
ENSG00000165655	c1_5
ENSG00000236670	c1_5
ENSG00000178078	c1_5
ENSG00000158079	c1_5
ENSG00000267424	c1_5
ENSG00000114115	c1_5
ENSG00000205018	c1_5
ENSG00000119457	c1_5
ENSG00000180537	c1_5
ENSG00000203602	c1_5
ENSG00000197951	c1_5
ENSG00000257390	c1_5
ENSG00000205414	c1_5
ENSG00000250091	c1_5
ENSG00000236567	c1_5
ENSG00000180921	c1_5
ENSG00000179715	c1_5
ENSG00000241292	c1_5
ENSG00000228506	c1_5
ENSG00000233588	c1_5
ENSG00000047579	c1_5
ENSG00000228919	c1_5
ENSG00000232527	c1_5
ENSG00000157017	c1_5
ENSG00000127324	c1_5
ENSG00000238228	c1_5
ENSG00000144233	c1_5
ENSG00000106868	c1_5
ENSG00000202252	c1_5
ENSG00000256761	c1_5
ENSG00000114654	c1_5
ENSG00000205821	c1_5
ENSG00000236871	c1_5
ENSG00000175697	c1_5
ENSG00000188997	c1_5
ENSG00000229299	c1_5
ENSG00000177757	c1_5
ENSG00000147402	c1_5
ENSG00000150773	c1_5
ENSG00000077063	c1_5
ENSG00000196396	c1_5
ENSG00000231177	c1_5
ENSG00000166349	c1_5
ENSG00000254852	c1_5
ENSG00000121210	c1_5
ENSG00000265945	c1_5
ENSG00000160844	c1_5
ENSG00000130287	c1_5
ENSG00000132681	c1_5
ENSG00000162591	c1_5
ENSG00000218109	c1_5
ENSG00000150938	c1_5
ENSG00000231691	c1_5
ENSG00000237683	c1_5
ENSG00000078699	c1_5
ENSG00000121064	c1_5
ENSG00000108175	c1_5
ENSG00000197932	c1_5
ENSG00000154269	c1_5
ENSG00000261026	c1_5
ENSG00000159899	c1_5
ENSG00000070886	c1_5
ENSG00000167011	c1_5
ENSG00000233903	c1_5
ENSG00000254595	c1_5
ENSG00000200418	c1_5
ENSG00000233059	c1_5
ENSG00000254719	c1_5
ENSG00000109944	c1_5
ENSG00000137817	c1_5
ENSG00000163794	c1_5
ENSG00000230825	c1_5
ENSG00000189339	c1_5
ENSG00000065357	c1_5
ENSG00000161132	c1_5
ENSG00000138622	c1_5
ENSG00000231249	c1_5
ENSG00000225234	c1_5
ENSG00000259850	c1_5
ENSG00000139990	c1_5
ENSG00000071909	c1_5
ENSG00000231970	c1_5
ENSG00000148153	c1_5
ENSG00000100711	c1_5
ENSG00000015133	c1_5
ENSG00000260111	c1_5
ENSG00000268926	c1_5
ENSG00000257752	c1_5
ENSG00000186300	c1_5
ENSG00000231864	c1_5
ENSG00000170542	c1_5
ENSG00000251669	c1_5
ENSG00000182601	c1_5
ENSG00000186825	c1_5
[truncated: 66,467 more rows]

## Sheet: 4C. ROSMAP_PFC_Female
gene	module
ENSG00000206737	c1_2
ENSG00000206588	c1_2
ENSG00000207005	c1_2
ENSG00000207389	c1_2
ENSG00000207513	c1_2
ENSG00000101199	c1_2
ENSG00000115694	c1_2
ENSG00000141456	c1_2
ENSG00000140983	c1_2
ENSG00000169221	c1_2
ENSG00000149823	c1_2
ENSG00000168096	c1_2
ENSG00000182087	c1_2
ENSG00000176248	c1_2
ENSG00000162191	c1_2
ENSG00000100416	c1_2
ENSG00000125503	c1_2
ENSG00000103197	c1_2
ENSG00000140400	c1_2
ENSG00000104852	c1_2
ENSG00000128563	c1_2
ENSG00000100029	c1_2
ENSG00000173818	c1_2
ENSG00000064687	c1_2
ENSG00000165752	c1_2
ENSG00000100258	c1_2
ENSG00000204227	c1_2
ENSG00000011478	c1_2
ENSG00000223705	c1_2
ENSG00000173171	c1_2
ENSG00000198089	c1_2
ENSG00000165915	c1_2
ENSG00000116584	c1_2
ENSG00000105373	c1_2
ENSG00000160201	c1_2
ENSG00000149016	c1_2
ENSG00000167962	c1_2
ENSG00000185024	c1_2
ENSG00000175634	c1_2
ENSG00000196544	c1_2
ENSG00000133619	c1_2
ENSG00000148296	c1_2
ENSG00000187609	c1_2
ENSG00000182685	c1_2
ENSG00000197912	c1_2
ENSG00000121064	c1_2
ENSG00000167925	c1_2
ENSG00000183401	c1_2
ENSG00000218739	c1_2
ENSG00000108465	c1_2
ENSG00000168434	c1_2
ENSG00000161999	c1_2
ENSG00000140326	c1_2
ENSG00000234912	c1_2
ENSG00000033011	c1_2
ENSG00000265242	c1_2
ENSG00000177302	c1_2
ENSG00000204536	c1_2
ENSG00000149929	c1_2
ENSG00000161939	c1_2
ENSG00000067365	c1_2
ENSG00000163516	c1_2
ENSG00000182325	c1_2
ENSG00000197363	c1_2
ENSG00000072778	c1_2
ENSG00000167615	c1_2
ENSG00000229852	c1_2
ENSG00000135702	c1_2
ENSG00000174165	c1_2
ENSG00000204498	c1_2
ENSG00000021762	c1_2
ENSG00000267321	c1_2
ENSG00000242612	c1_2
ENSG00000070388	c1_2
ENSG00000104731	c1_2
ENSG00000257524	c1_2
ENSG00000084636	c1_2
ENSG00000170037	c1_2
ENSG00000171045	c1_2
ENSG00000261584	c1_2
ENSG00000204348	c1_2
ENSG00000224956	c1_2
ENSG00000262246	c1_2
ENSG00000258498	c1_2
ENSG00000087206	c1_2
ENSG00000196378	c1_2
ENSG00000186716	c1_2
ENSG00000006282	c1_2
ENSG00000260669	c1_2
ENSG00000243679	c1_2
ENSG00000235098	c1_2
ENSG00000050767	c1_2
ENSG00000130816	c1_2
ENSG00000242686	c1_2
ENSG00000261067	c1_2
ENSG00000105202	c1_2
ENSG00000182841	c1_2
ENSG00000225973	c1_2
ENSG00000262557	c1_2
ENSG00000250934	c1_2
ENSG00000103485	c1_2
ENSG00000042286	c1_2
ENSG00000122547	c1_2
ENSG00000235703	c1_2
ENSG00000149634	c1_2
ENSG00000267481	c1_2
ENSG00000224838	c1_2
ENSG00000227232	c1_2
ENSG00000136059	c1_2
ENSG00000206652	c1_2
ENSG00000206596	c1_2
ENSG00000197114	c1_2
ENSG00000167967	c1_2
ENSG00000095066	c1_2
ENSG00000148297	c1_2
ENSG00000104957	c1_2
ENSG00000197785	c1_2
ENSG00000075618	c1_2
ENSG00000142046	c1_2
ENSG00000167930	c1_2
ENSG00000182749	c1_2
ENSG00000267121	c1_2
ENSG00000100918	c1_2
ENSG00000106133	c1_2
ENSG00000075826	c1_2
ENSG00000249042	c1_2
ENSG00000178096	c1_2
ENSG00000196421	c1_2
ENSG00000122965	c1_2
ENSG00000204438	c1_2
ENSG00000261971	c1_2
ENSG00000178809	c1_2
ENSG00000197989	c1_2
ENSG00000230715	c1_2
ENSG00000197406	c1_2
ENSG00000078687	c1_2
ENSG00000129925	c1_2
ENSG00000237683	c1_2
ENSG00000175782	c1_2
ENSG00000135124	c1_2
ENSG00000206082	c1_2
ENSG00000260285	c1_2
ENSG00000170590	c1_2
ENSG00000250575	c1_2
ENSG00000231774	c1_3
ENSG00000074317	c1_3
ENSG00000168490	c1_3
ENSG00000099365	c1_3
ENSG00000197586	c1_3
ENSG00000069424	c1_3
ENSG00000005486	c1_3
ENSG00000084764	c1_3
ENSG00000203879	c1_3
ENSG00000067606	c1_3
ENSG00000166448	c1_3
ENSG00000197102	c1_3
ENSG00000254901	c1_3
ENSG00000154146	c1_3
ENSG00000171603	c1_3
ENSG00000174996	c1_3
ENSG00000124313	c1_3
ENSG00000105568	c1_3
ENSG00000167371	c1_3
ENSG00000188191	c1_3
ENSG00000124507	c1_3
ENSG00000004660	c1_3
ENSG00000171703	c1_3
ENSG00000067221	c1_3
ENSG00000129990	c1_3
ENSG00000123360	c1_3
ENSG00000171450	c1_3
ENSG00000159363	c1_3
ENSG00000167642	c1_3
ENSG00000033627	c1_3
ENSG00000135472	c1_3
ENSG00000168539	c1_3
ENSG00000225465	c1_3
ENSG00000196972	c1_3
ENSG00000166313	c1_3
ENSG00000163462	c1_3
ENSG00000197457	c1_3
ENSG00000105696	c1_3
ENSG00000073670	c1_3
ENSG00000008735	c1_3
ENSG00000108509	c1_3
ENSG00000140854	c1_3
ENSG00000105723	c1_3
ENSG00000135519	c1_3
ENSG00000184702	c1_3
ENSG00000010256	c1_3
ENSG00000138028	c1_3
ENSG00000213619	c1_3
ENSG00000155256	c1_3
ENSG00000110107	c1_3
ENSG00000165916	c1_3
ENSG00000177380	c1_3
ENSG00000169783	c1_3
ENSG00000178467	c1_3
ENSG00000196465	c1_3
ENSG00000149575	c1_3
ENSG00000068971	c1_3
ENSG00000148334	c1_3
ENSG00000204843	c1_3
ENSG00000114631	c1_3
ENSG00000241553	c1_3
ENSG00000157782	c1_3
ENSG00000160469	c1_3
ENSG00000141576	c1_3
ENSG00000166963	c1_3
ENSG00000158008	c1_3
ENSG00000168000	c1_3
ENSG00000100285	c1_3
ENSG00000067829	c1_3
ENSG00000126088	c1_3
ENSG00000204851	c1_3
ENSG00000132563	c1_3
ENSG00000156515	c1_3
ENSG00000133265	c1_3
ENSG00000020129	c1_3
ENSG00000086504	c1_3
ENSG00000108294	c1_3
ENSG00000205629	c1_3
ENSG00000221946	c1_3
ENSG00000105401	c1_3
ENSG00000134590	c1_3
ENSG00000196405	c1_3
ENSG00000187145	c1_3
ENSG00000114923	c1_3
ENSG00000137218	c1_3
ENSG00000242173	c1_3
ENSG00000148341	c1_3
ENSG00000126247	c1_3
ENSG00000104967	c1_3
ENSG00000067191	c1_3
ENSG00000099910	c1_3
ENSG00000105254	c1_3
ENSG00000100997	c1_3
ENSG00000204564	c1_3
ENSG00000136280	c1_3
ENSG00000188573	c1_3
ENSG00000133878	c1_3
ENSG00000183248	c1_3
ENSG00000180155	c1_3
ENSG00000168090	c1_3
ENSG00000142408	c1_3
ENSG00000163704	c1_3
ENSG00000105197	c1_3
ENSG00000113763	c1_3
ENSG00000108352	c1_3
ENSG00000055163	c1_3
ENSG00000159753	c1_3
ENSG00000004059	c1_3
ENSG00000116299	c1_3
ENSG00000135503	c1_3
ENSG00000165548	c1_3
ENSG00000166136	c1_3
ENSG00000120899	c1_3
ENSG00000188976	c1_3
ENSG00000267673	c1_3
ENSG00000003249	c1_3
ENSG00000165716	c1_3
ENSG00000092068	c1_3
ENSG00000108861	c1_3
ENSG00000130643	c1_3
ENSG00000102103	c1_3
ENSG00000132507	c1_3
ENSG00000099308	c1_3
ENSG00000010438	c1_3
ENSG00000167972	c1_3
ENSG00000169884	c1_3
ENSG00000122574	c1_3
ENSG00000141258	c1_3
ENSG00000011083	c1_3
ENSG00000089847	c1_3
ENSG00000130204	c1_3
ENSG00000130725	c1_3
ENSG00000182870	c1_3
ENSG00000173692	c1_3
ENSG00000090539	c1_3
ENSG00000052749	c1_3
ENSG00000141750	c1_3
ENSG00000115274	c1_3
ENSG00000104722	c1_3
ENSG00000091592	c1_3
ENSG00000107872	c1_3
ENSG00000198208	c1_3
ENSG00000119383	c1_3
ENSG00000242372	c1_3
ENSG00000197562	c1_3
ENSG00000108953	c1_3
ENSG00000176022	c1_3
ENSG00000101463	c1_3
ENSG00000197177	c1_3
ENSG00000215021	c1_3
ENSG00000167700	c1_3
ENSG00000168993	c1_3
ENSG00000011009	c1_3
ENSG00000171680	c1_3
ENSG00000128482	c1_3
ENSG00000105671	c1_3
ENSG00000167578	c1_3
ENSG00000075399	c1_3
ENSG00000166924	c1_3
ENSG00000065057	c1_3
ENSG00000141376	c1_3
ENSG00000132026	c1_3
ENSG00000160948	c1_3
ENSG00000138101	c1_3
ENSG00000169727	c1_3
ENSG00000070413	c1_3
ENSG00000102901	c1_3
ENSG00000214696	c1_3
ENSG00000173267	c1_3
ENSG00000167114	c1_3
ENSG00000160539	c1_3
ENSG00000167733	c1_3
ENSG00000100908	c1_3
ENSG00000130640	c1_3
ENSG00000165684	c1_3
ENSG00000143858	c1_3
ENSG00000183258	c1_3
ENSG00000186907	c1_3
ENSG00000258315	c1_3
ENSG00000154153	c1_3
ENSG00000173163	c1_3
ENSG00000127616	c1_3
ENSG00000136631	c1_3
ENSG00000204052	c1_3
ENSG00000160932	c1_3
ENSG00000141873	c1_3
ENSG00000135740	c1_3
ENSG00000204576	c1_3
ENSG00000183597	c1_3
ENSG00000165724	c1_3
ENSG00000105705	c1_3
ENSG00000145920	c1_3
ENSG00000131398	c1_3
ENSG00000162755	c1_3
ENSG00000163481	c1_3
ENSG00000159840	c1_3
ENSG00000103174	c1_3
ENSG00000151779	c1_3
ENSG00000103043	c1_3
ENSG00000116857	c1_3
ENSG00000053372	c1_3
ENSG00000008382	c1_3
ENSG00000117419	c1_3
ENSG00000007923	c1_3
ENSG00000135931	c1_3
ENSG00000125835	c1_3
ENSG00000172247	c1_3
ENSG00000204991	c1_3
ENSG00000187778	c1_3
ENSG00000022840	c1_3
ENSG00000169180	c1_3
ENSG00000141002	c1_3
ENSG00000116898	c1_3
ENSG00000130244	c1_3
ENSG00000147382	c1_3
ENSG00000143256	c1_3
ENSG00000149582	c1_3
ENSG00000178057	c1_3
ENSG00000108523	c1_3
ENSG00000244187	c1_3
ENSG00000182450	c1_3
ENSG00000142453	c1_3
ENSG00000126457	c1_3
ENSG00000104979	c1_3
ENSG00000178028	c1_3
ENSG00000179292	c1_3
ENSG00000105726	c1_3
ENSG00000204588	c1_3
ENSG00000257073	c1_3
ENSG00000257499	c1_3
ENSG00000078618	c1_3
ENSG00000110400	c1_3
ENSG00000198720	c1_3
ENSG00000110074	c1_3
ENSG00000228594	c1_3
ENSG00000198046	c1_3
ENSG00000135972	c1_3
ENSG00000161544	c1_3
ENSG00000136807	c1_3
ENSG00000105618	c1_3
ENSG00000072195	c1_3
ENSG00000145214	c1_3
ENSG00000188760	c1_3
ENSG00000117013	c1_3
ENSG00000227057	c1_3
ENSG00000075624	c1_3
ENSG00000161010	c1_3
ENSG00000100056	c1_3
ENSG00000067836	c1_3
ENSG00000110442	c1_3
ENSG00000132024	c1_3
ENSG00000177098	c1_3
ENSG00000084072	c1_3
ENSG00000104361	c1_3
ENSG00000148291	c1_3
ENSG00000153531	c1_3
ENSG00000130193	c1_3
ENSG00000184967	c1_3
ENSG00000186162	c1_3
ENSG00000142185	c1_3
ENSG00000106789	c1_3
ENSG00000168259	c1_3
ENSG00000174231	c1_3
ENSG00000125755	c1_3
ENSG00000182319	c1_3
ENSG00000131711	c1_3
ENSG00000135638	c1_3
ENSG00000205356	c1_3
ENSG00000162729	c1_3
ENSG00000064995	c1_3
ENSG00000141562	c1_3
ENSG00000135632	c1_3
ENSG00000132591	c1_3
ENSG00000151835	c1_3
ENSG00000167965	c1_3
ENSG00000114544	c1_3
ENSG00000169641	c1_3
ENSG00000258366	c1_3
ENSG00000172794	c1_3
ENSG00000187860	c1_3
ENSG00000105245	c1_3
ENSG00000142459	c1_3
ENSG00000168591	c1_3
ENSG00000116883	c1_3
ENSG00000172782	c1_3
ENSG00000120049	c1_3
ENSG00000177511	c1_3
ENSG00000260328	c1_3
ENSG00000130714	c1_3
ENSG00000122515	c1_3
ENSG00000244242	c1_3
ENSG00000130822	c1_3
ENSG00000196507	c1_3
ENSG00000196220	c1_3
ENSG00000188690	c1_3
ENSG00000104976	c1_3
ENSG00000064601	c1_3
ENSG00000176473	c1_3
ENSG00000005884	c1_3
ENSG00000125895	c1_3
ENSG00000136490	c1_3
ENSG00000117480	c1_3
ENSG00000167861	c1_3
ENSG00000267796	c1_3
ENSG00000206176	c1_3
ENSG00000163888	c1_3
ENSG00000130349	c1_3
ENSG00000235663	c1_3
ENSG00000138002	c1_3
ENSG00000004777	c1_3
ENSG00000237517	c1_3
ENSG00000185046	c1_3
ENSG00000089486	c1_3
ENSG00000091732	c1_3
ENSG00000104522	c1_3
ENSG00000260001	c1_3
ENSG00000166676	c1_3
ENSG00000122034	c1_3
ENSG00000108826	c1_3
ENSG00000139637	c1_3
ENSG00000005379	c1_3
ENSG00000171604	c1_3
ENSG00000185615	c1_3
ENSG00000136908	c1_3
ENSG00000136718	c1_3
ENSG00000101460	c1_3
ENSG00000180822	c1_3
ENSG00000147799	c1_3
ENSG00000112159	c1_3
ENSG00000215012	c1_3
ENSG00000162572	c1_3
ENSG00000100116	c1_3
ENSG00000006071	c1_3
ENSG00000132382	c1_3
ENSG00000157895	c1_3
ENSG00000064545	c1_3
ENSG00000213199	c1_3
ENSG00000196123	c1_3
ENSG00000127580	c1_3
ENSG00000173868	c1_3
ENSG00000158552	c1_3
ENSG00000205309	c1_3
ENSG00000167178	c1_3
ENSG00000139910	c1_3
ENSG00000184524	c1_3
ENSG00000159239	c1_3
ENSG00000225978	c1_3
ENSG00000180089	c1_3
ENSG00000238227	c1_3
ENSG00000130810	c1_3
ENSG00000146066	c1_3
ENSG00000104290	c1_3
ENSG00000063241	c1_3
ENSG00000103226	c1_3
ENSG00000158555	c1_3
ENSG00000122033	c1_3
ENSG00000117425	c1_3
ENSG00000103544	c1_3
ENSG00000204220	c1_3
ENSG00000156990	c1_3
ENSG00000130921	c1_3
ENSG00000206561	c1_3
ENSG00000132323	c1_3
ENSG00000174521	c1_3
ENSG00000115657	c1_3
ENSG00000117245	c1_3
ENSG00000162373	c1_3
ENSG00000067445	c1_3
ENSG00000117308	c1_3
ENSG00000114388	c1_3
ENSG00000077312	c1_3
ENSG00000171723	c1_3
ENSG00000127419	c1_3
ENSG00000183828	c1_3
ENSG00000187953	c1_3
ENSG00000143761	c1_3
ENSG00000116521	c1_3
ENSG00000139266	c1_3
ENSG00000176155	c1_3
ENSG00000080823	c1_3
ENSG00000165698	c1_3
ENSG00000246922	c1_3
ENSG00000147481	c1_3
ENSG00000082684	c1_3
ENSG00000137288	c1_3
ENSG00000117410	c1_3
ENSG00000105419	c1_3
ENSG00000182195	c1_3
ENSG00000183696	c1_3
ENSG00000185105	c1_3
ENSG00000169718	c1_3
ENSG00000170445	c1_3
ENSG00000100949	c1_3
ENSG00000161996	c1_3
ENSG00000171853	c1_3
ENSG00000171811	c1_3
ENSG00000267750	c1_3
ENSG00000111262	c1_3
ENSG00000103245	c1_3
ENSG00000250366	c1_3
ENSG00000204351	c1_3
ENSG00000143434	c1_3
ENSG00000232406	c1_3
ENSG00000049283	c1_3
ENSG00000188739	c1_3
ENSG00000104613	c1_3
ENSG00000240848	c1_3
ENSG00000101470	c1_3
ENSG00000157796	c1_3
ENSG00000087191	c1_3
ENSG00000107959	c1_3
ENSG00000160963	c1_3
ENSG00000124831	c1_3
ENSG00000162300	c1_3
ENSG00000230551	c1_3
ENSG00000136698	c1_3
ENSG00000171532	c1_3
ENSG00000100276	c1_3
ENSG00000085998	c1_3
ENSG00000160188	c1_3
ENSG00000142669	c1_3
ENSG00000133316	c1_3
ENSG00000156603	c1_3
ENSG00000160439	c1_3
ENSG00000179862	c1_3
ENSG00000198746	c1_3
ENSG00000074582	c1_3
ENSG00000117691	c1_3
ENSG00000250588	c1_3
ENSG00000027847	c1_3
ENSG00000141349	c1_3
ENSG00000161904	c1_3
ENSG00000130706	c1_3
ENSG00000149636	c1_3
ENSG00000197483	c1_3
ENSG00000119203	c1_3
ENSG00000184451	c1_3
ENSG00000197070	c1_3
ENSG00000172568	c1_3
ENSG00000125991	c1_3
ENSG00000187147	c1_3
ENSG00000166595	c1_3
ENSG00000255990	c1_3
ENSG00000228903	c1_3
ENSG00000090534	c1_3
ENSG00000101222	c1_3
ENSG00000204934	c1_3
ENSG00000130035	c1_3
ENSG00000127922	c1_3
ENSG00000130813	c1_3
ENSG00000239382	c1_3
ENSG00000260396	c1_3
ENSG00000134247	c1_3
ENSG00000174403	c1_3
ENSG00000124357	c1_3
ENSG00000105173	c1_3
ENSG00000017621	c1_3
ENSG00000103042	c1_3
ENSG00000260196	c1_3
ENSG00000162073	c1_3
ENSG00000100714	c1_3
ENSG00000162910	c1_3
ENSG00000231312	c1_3
ENSG00000169035	c1_3
ENSG00000063761	c1_3
ENSG00000094631	c1_3
ENSG00000148840	c1_3
ENSG00000071894	c1_3
ENSG00000133030	c1_3
ENSG00000121716	c1_3
ENSG00000103855	c1_3
ENSG00000235704	c1_3
ENSG00000088682	c1_3
ENSG00000009950	c1_3
ENSG00000073803	c1_3
ENSG00000162069	c1_3
ENSG00000178038	c1_3
ENSG00000251602	c1_3
ENSG00000215513	c1_3
ENSG00000151006	c1_3
ENSG00000149328	c1_3
ENSG00000145506	c1_3
ENSG00000163873	c1_3
ENSG00000204344	c1_3
ENSG00000184924	c1_3
ENSG00000065357	c1_3
ENSG00000155287	c1_3
ENSG00000156299	c1_3
ENSG00000043514	c1_3
ENSG00000214597	c1_3
ENSG00000233723	c1_3
ENSG00000070886	c1_3
ENSG00000188242	c1_3
ENSG00000187741	c1_3
ENSG00000099330	c1_3
ENSG00000169926	c1_3
ENSG00000159055	c1_3
ENSG00000055044	c1_3
ENSG00000169306	c1_3
ENSG00000101181	c1_3
ENSG00000206140	c1_3
ENSG00000260938	c1_3
ENSG00000166762	c1_3
ENSG00000135116	c1_3
ENSG00000141499	c1_3
ENSG00000141504	c1_3
ENSG00000160695	c1_3
ENSG00000203950	c1_3
ENSG00000133027	c1_3
ENSG00000010803	c1_3
ENSG00000125843	c1_3
ENSG00000171502	c1_3
ENSG00000115457	c1_3
ENSG00000196559	c1_3
ENSG00000248333	c1_3
ENSG00000204262	c1_3
ENSG00000223403	c1_3
ENSG00000160688	c1_3
ENSG00000187240	c1_3
ENSG00000248671	c1_3
ENSG00000260025	c1_3
ENSG00000221829	c1_3
ENSG00000205704	c1_3
ENSG00000110881	c1_3
ENSG00000181378	c1_3
ENSG00000066933	c1_3
ENSG00000224982	c1_3
ENSG00000130037	c1_3
ENSG00000140323	c1_3
ENSG00000187624	c1_3
ENSG00000183570	c1_3
ENSG00000135502	c1_3
ENSG00000183281	c1_3
ENSG00000135925	c1_3
ENSG00000235117	c1_3
ENSG00000203739	c1_3
ENSG00000134285	c1_3
ENSG00000100124	c1_3
ENSG00000234917	c1_3
ENSG00000187260	c1_3
ENSG00000125898	c1_3
ENSG00000255916	c1_3
ENSG00000182379	c1_3
ENSG00000174851	c1_3
ENSG00000184428	c1_3
ENSG00000148824	c1_3
ENSG00000111215	c1_3
ENSG00000137274	c1_3
ENSG00000145014	c1_3
ENSG00000177628	c1_3
ENSG00000170231	c1_3
ENSG00000250616	c1_3
ENSG00000255618	c1_3
ENSG00000165194	c1_3
ENSG00000131969	c1_3
ENSG00000165066	c1_3
ENSG00000198683	c1_3
ENSG00000051825	c1_3
ENSG00000238098	c1_3
ENSG00000156381	c1_3
ENSG00000125388	c1_3
ENSG00000146215	c1_3
ENSG00000204371	c1_3
ENSG00000166741	c1_3
ENSG00000196557	c1_3
ENSG00000134222	c1_3
ENSG00000161835	c1_3
ENSG00000262951	c1_3
ENSG00000147400	c1_3
ENSG00000005961	c1_3
ENSG00000261139	c1_3
ENSG00000261220	c1_3
ENSG00000231133	c1_3
ENSG00000204970	c1_3
ENSG00000260977	c1_3
ENSG00000235999	c1_3
ENSG00000036448	c1_3
ENSG00000204241	c1_3
ENSG00000159674	c1_3
ENSG00000224940	c1_3
ENSG00000142494	c1_3
ENSG00000106330	c1_3
ENSG00000205664	c1_3
ENSG00000189306	c1_3
ENSG00000164944	c1_3
ENSG00000213888	c1_3
ENSG00000221986	c1_3
ENSG00000122359	c1_3
ENSG00000226091	c1_3
ENSG00000168477	c1_3
ENSG00000101003	c1_3
ENSG00000259330	c1_3
ENSG00000115290	c1_3
ENSG00000267127	c1_3
ENSG00000254827	c1_3
ENSG00000175772	c1_3
ENSG00000197580	c1_3
ENSG00000110628	c1_3
ENSG00000225556	c1_3
ENSG00000258890	c1_3
ENSG00000167513	c1_3
ENSG00000168754	c1_3
ENSG00000006047	c1_3
ENSG00000131127	c1_3
ENSG00000267254	c1_3
ENSG00000260563	c1_3
ENSG00000094796	c1_3
ENSG00000174791	c1_3
ENSG00000198715	c1_3
ENSG00000266490	c1_3
ENSG00000130935	c1_3
ENSG00000151474	c1_3
ENSG00000179449	c1_3
ENSG00000242759	c1_3
ENSG00000184385	c1_3
ENSG00000175707	c1_3
ENSG00000204650	c1_3
ENSG00000206145	c1_3
ENSG00000138617	c1_3
ENSG00000134940	c1_3
ENSG00000223922	c1_3
ENSG00000134020	c1_3
ENSG00000178821	c1_3
ENSG00000224381	c1_3
ENSG00000259781	c1_3
ENSG00000185668	c1_3
ENSG00000165863	c1_3
ENSG00000027001	c1_3
ENSG00000248540	c1_3
ENSG00000257540	c1_3
ENSG00000196415	c1_3
ENSG00000173838	c1_3
ENSG00000144671	c1_3
ENSG00000267655	c1_3
ENSG00000187688	c1_3
ENSG00000155428	c1_3
ENSG00000237412	c1_3
ENSG00000176809	c1_3
ENSG00000141665	c1_3
ENSG00000106018	c1_3
ENSG00000003056	c1_3
ENSG00000260257	c1_3
ENSG00000219435	c1_3
ENSG00000250303	c1_3
ENSG00000152056	c1_3
ENSG00000139537	c1_3
ENSG00000177946	c1_3
ENSG00000136197	c1_3
ENSG00000220515	c1_3
ENSG00000226686	c1_3
ENSG00000108559	c1_3
ENSG00000184544	c1_3
ENSG00000107593	c1_3
ENSG00000088053	c1_3
ENSG00000149295	c1_3
ENSG00000225726	c1_3
ENSG00000228543	c1_3
ENSG00000132698	c1_3
ENSG00000069482	c1_3
ENSG00000262194	c1_3
ENSG00000231769	c1_3
ENSG00000265775	c1_3
ENSG00000267072	c1_3
ENSG00000211454	c1_3
ENSG00000261193	c1_3
ENSG00000204377	c1_3
ENSG00000242349	c1_3
ENSG00000128422	c1_3
ENSG00000254370	c1_3
ENSG00000163499	c1_3
ENSG00000214967	c1_3
ENSG00000267053	c1_3
ENSG00000244257	c1_3
ENSG00000064547	c1_3
ENSG00000267167	c1_3
ENSG00000165591	c1_3
ENSG00000226049	c1_3
ENSG00000254035	c1_3
ENSG00000206120	c1_3
ENSG00000203724	c1_3
ENSG00000243709	c1_3
ENSG00000267605	c1_3
ENSG00000265750	c1_3
ENSG00000262410	c1_3
ENSG00000167656	c1_3
ENSG00000231327	c1_3
ENSG00000260693	c1_3
ENSG00000083093	c1_3
ENSG00000183793	c1_3
ENSG00000174938	c1_3
ENSG00000226490	c1_3
ENSG00000206077	c1_3
ENSG00000164144	c1_3
ENSG00000259539	c1_3
ENSG00000179698	c1_3
ENSG00000213542	c1_3
ENSG00000261159	c1_3
ENSG00000233871	c1_3
ENSG00000233072	c1_3
ENSG00000188818	c1_3
ENSG00000228158	c1_3
ENSG00000267082	c1_3
ENSG00000183066	c1_3
ENSG00000254343	c1_3
ENSG00000261543	c1_3
ENSG00000225138	c1_3
ENSG00000254938	c1_3
ENSG00000165272	c1_3
ENSG00000251503	c1_3
ENSG00000266145	c1_3
ENSG00000203799	c1_3
ENSG00000234449	c1_3
ENSG00000227603	c1_3
ENSG00000238106	c1_3
ENSG00000105223	c1_3
ENSG00000132821	c1_3
ENSG00000178947	c1_3
ENSG00000167702	c1_3
ENSG00000159352	c1_3
ENSG00000130558	c1_3
ENSG00000184207	c1_3
ENSG00000183049	c1_3
ENSG00000126091	c1_3
ENSG00000157778	c1_3
ENSG00000106683	c1_3
ENSG00000176182	c1_3
ENSG00000107223	c1_3
ENSG00000236279	c1_3
ENSG00000241685	c1_3
ENSG00000186868	c1_3
ENSG00000122490	c1_3
ENSG00000149541	c1_3
ENSG00000073578	c1_3
ENSG00000171130	c1_3
ENSG00000125967	c1_3
ENSG00000102225	c1_3
ENSG00000139180	c1_3
ENSG00000146826	c1_3
ENSG00000214548	c1_3
ENSG00000106123	c1_3
ENSG00000169758	c1_3
ENSG00000099957	c1_3
ENSG00000215305	c1_3
ENSG00000111707	c1_3
ENSG00000157368	c1_3
ENSG00000143862	c1_3
ENSG00000101654	c1_3
ENSG00000128159	c1_3
ENSG00000156709	c1_3
ENSG00000102981	c1_3
ENSG00000148396	c1_3
ENSG00000177030	c1_3
ENSG00000168453	c1_3
ENSG00000138623	c1_3
ENSG00000188735	c1_3
ENSG00000148356	c1_3
ENSG00000101638	c1_3
ENSG00000125846	c1_3
ENSG00000010295	c1_3
ENSG00000124191	c1_3
ENSG00000163913	c1_3
ENSG00000073050	c1_3
ENSG00000137817	c1_3
ENSG00000160326	c1_3
ENSG00000100151	c1_3
ENSG00000126243	c1_3
ENSG00000185651	c1_3
ENSG00000159214	c1_3
ENSG00000169710	c1_3
ENSG00000166105	c1_3
ENSG00000102904	c1_3
ENSG00000162062	c1_3
ENSG00000156502	c1_3
ENSG00000185442	c1_3
ENSG00000154079	c1_3
ENSG00000258301	c1_3
ENSG00000101940	c1_3
ENSG00000204653	c1_3
ENSG00000117408	c1_3
ENSG00000137364	c1_3
ENSG00000115204	c1_3
ENSG00000155666	c1_3
ENSG00000173715	c1_3
ENSG00000104835	c1_3
ENSG00000198901	c1_3
ENSG00000100304	c1_3
ENSG00000160345	c1_3
ENSG00000148814	c1_3
ENSG00000242866	c1_3
ENSG00000163719	c1_3
ENSG00000086506	c1_3
ENSG00000134917	c1_3
ENSG00000204248	c1_3
ENSG00000152669	c1_3
ENSG00000128298	c1_3
ENSG00000159640	c1_3
ENSG00000158089	c1_3
ENSG00000101391	c1_3
ENSG00000132792	c1_3
ENSG00000196118	c1_3
ENSG00000265787	c1_3
ENSG00000203778	c1_3
ENSG00000143379	c1_3
ENSG00000085514	c1_3
ENSG00000185068	c1_3
ENSG00000119685	c1_3
ENSG00000148950	c1_3
ENSG00000187653	c1_3
ENSG00000255182	c1_3
ENSG00000159904	c1_3
ENSG00000196704	c1_3
ENSG00000167103	c1_3
ENSG00000232677	c1_3
ENSG00000256654	c1_3
ENSG00000236017	c1_3
ENSG00000130803	c1_3
ENSG00000100109	c1_3
ENSG00000161281	c1_3
ENSG00000257069	c1_3
ENSG00000241990	c1_3
ENSG00000198870	c1_3
ENSG00000197191	c1_3
ENSG00000234585	c1_3
ENSG00000224223	c1_3
ENSG00000241570	c1_3
ENSG00000248161	c1_3
ENSG00000125454	c1_3
ENSG00000160298	c1_3
ENSG00000167754	c1_3
ENSG00000132016	c1_3
ENSG00000171067	c1_3
ENSG00000259344	c1_3
ENSG00000107821	c1_3
ENSG00000233542	c1_3
ENSG00000203815	c1_3
ENSG00000006704	c1_3
ENSG00000141738	c1_3
ENSG00000221857	c1_3
ENSG00000232224	c1_3
ENSG00000065485	c1_3
ENSG00000153495	c1_3
ENSG00000263320	c1_3
ENSG00000115297	c1_3
ENSG00000224905	c1_3
ENSG00000175093	c1_3
ENSG00000231007	c1_3
ENSG00000257949	c1_3
ENSG00000004838	c1_3
ENSG00000183444	c1_3
ENSG00000260400	c1_3
ENSG00000183798	c1_3
ENSG00000148357	c1_3
ENSG00000100196	c1_3
ENSG00000075886	c1_3
ENSG00000223820	c1_3
ENSG00000240291	c1_3
ENSG00000064270	c1_3
ENSG00000260426	c1_3
ENSG00000066923	c1_3
ENSG00000198618	c1_3
ENSG00000256802	c1_3
ENSG00000263350	c1_3
ENSG00000237133	c1_3
ENSG00000260276	c1_3
ENSG00000080293	c1_3
ENSG00000112182	c1_3
ENSG00000143450	c1_3
ENSG00000259954	c1_3
ENSG00000256925	c1_3
ENSG00000216901	c1_3
ENSG00000115307	c1_5
ENSG00000158815	c1_5
ENSG00000232489	c1_5
ENSG00000258472	c1_5
ENSG00000170835	c1_5
ENSG00000215788	c1_5
ENSG00000129646	c1_5
ENSG00000233024	c1_5
ENSG00000171163	c1_5
ENSG00000214655	c1_5
ENSG00000154370	c1_5
ENSG00000160957	c1_5
ENSG00000161149	c1_5
ENSG00000213937	c1_5
ENSG00000260418	c1_5
ENSG00000253636	c1_5
ENSG00000073605	c1_5
ENSG00000213918	c1_5
ENSG00000188599	c1_5
ENSG00000230124	c1_5
ENSG00000175911	c1_5
ENSG00000203614	c1_5
ENSG00000130997	c1_5
ENSG00000184441	c1_5
ENSG00000232837	c1_5
ENSG00000181240	c1_5
ENSG00000261052	c1_5
ENSG00000085999	c1_5
ENSG00000174332	c1_5
ENSG00000160117	c1_5
ENSG00000129437	c1_5
ENSG00000213411	c1_5
ENSG00000213139	c1_5
ENSG00000224261	c1_5
ENSG00000111664	c1_5
ENSG00000250318	c1_5
ENSG00000168484	c1_5
ENSG00000224153	c1_5
ENSG00000261829	c1_5
ENSG00000261015	c1_5
ENSG00000237575	c1_5
ENSG00000109758	c1_5
ENSG00000204839	c1_5
ENSG00000175745	c1_5
ENSG00000189419	c1_5
ENSG00000187535	c1_5
ENSG00000167065	c1_5
ENSG00000256390	c1_5
ENSG00000244701	c1_5
ENSG00000169598	c1_5
ENSG00000132522	c1_5
ENSG00000138161	c1_5
ENSG00000167711	c1_5
ENSG00000232022	c1_5
ENSG00000021488	c1_5
ENSG00000213599	c1_5
ENSG00000213640	c1_5
ENSG00000129749	c1_5
ENSG00000260810	c1_5
ENSG00000230026	c1_5
ENSG00000198150	c1_5
ENSG00000254815	c1_5
ENSG00000243708	c1_5
ENSG00000225051	c1_5
ENSG00000227078	c1_5
ENSG00000168010	c1_5
ENSG00000223379	c1_5
ENSG00000249592	c1_5
ENSG00000092295	c1_5
ENSG00000254539	c1_5
ENSG00000133640	c1_5
ENSG00000092850	c1_5
ENSG00000239666	c1_5
ENSG00000228389	c1_5
ENSG00000205853	c1_5
ENSG00000244752	c1_5
ENSG00000230177	c1_5
ENSG00000261512	c1_5
ENSG00000183426	c1_5
ENSG00000184949	c1_5
ENSG00000139574	c1_5
ENSG00000135407	c1_5
ENSG00000220201	c1_5
ENSG00000109047	c1_5
ENSG00000164344	c1_5
ENSG00000230537	c1_5
ENSG00000219186	c1_5
ENSG00000241728	c1_5
ENSG00000135898	c1_5
ENSG00000185485	c1_5
ENSG00000137731	c1_5
ENSG00000260011	c1_5
ENSG00000240180	c1_5
ENSG00000198496	c1_5
ENSG00000147144	c1_5
ENSG00000167968	c1_5
ENSG00000183889	c1_5
ENSG00000006025	c1_5
ENSG00000213983	c1_5
ENSG00000264608	c1_5
ENSG00000204092	c1_5
ENSG00000254690	c1_5
ENSG00000189409	c1_5
ENSG00000227740	c1_5
ENSG00000267010	c1_5
ENSG00000204428	c1_5
ENSG00000257815	c1_5
ENSG00000117616	c1_5
ENSG00000214226	c1_5
ENSG00000260911	c1_5
ENSG00000240685	c1_5
ENSG00000256604	c1_5
ENSG00000236066	c1_5
ENSG00000262050	c1_5
ENSG00000223695	c1_5
ENSG00000261599	c1_6
ENSG00000133138	c1_6
ENSG00000165805	c1_6
ENSG00000150477	c1_6
ENSG00000236008	c1_6
ENSG00000213121	c1_6
ENSG00000069869	c1_6
ENSG00000181458	c1_6
ENSG00000259380	c1_6
ENSG00000249348	c1_6
ENSG00000225914	c1_6
ENSG00000196333	c1_6
ENSG00000249614	c1_6
ENSG00000249731	c1_6
ENSG00000248360	c1_6
ENSG00000166377	c1_6
ENSG00000173200	c1_6
ENSG00000143951	c1_6
ENSG00000213676	c1_6
ENSG00000232164	c1_6
ENSG00000264895	c1_6
ENSG00000235493	c1_6
ENSG00000235652	c1_6
ENSG00000251562	c1_6
ENSG00000173212	c1_6
ENSG00000243175	c1_6
ENSG00000011243	c1_6
ENSG00000188738	c1_6
ENSG00000170417	c1_6
ENSG00000180251	c1_6
ENSG00000253103	c1_6
ENSG00000232098	c1_6
ENSG00000240429	c1_6
ENSG00000109906	c1_6
ENSG00000225828	c1_6
ENSG00000166343	c1_6
ENSG00000227248	c1_6
ENSG00000240370	c1_6
ENSG00000260644	c1_6
ENSG00000233251	c1_6
ENSG00000033170	c1_6
ENSG00000223525	c1_6
ENSG00000205456	c1_6
ENSG00000212643	c1_6
ENSG00000255835	c1_6
ENSG00000242288	c1_6
ENSG00000132950	c1_6
ENSG00000225569	c1_6
ENSG00000234187	c1_6
ENSG00000224255	c1_6
ENSG00000241956	c1_6
ENSG00000227394	c1_6
ENSG00000242318	c1_6
ENSG00000171121	c1_6
ENSG00000219553	c1_6
ENSG00000184163	c1_6
ENSG00000165105	c1_6
ENSG00000239455	c1_6
ENSG00000232176	c1_6
ENSG00000230267	c1_6
ENSG00000215504	c1_6
ENSG00000254132	c1_6
ENSG00000251136	c1_6
ENSG00000131351	c1_6
ENSG00000185710	c1_6
ENSG00000225447	c1_6
ENSG00000239883	c1_6
ENSG00000260975	c1_6
ENSG00000233010	c1_6
ENSG00000235475	c1_6
ENSG00000188596	c1_6
ENSG00000104164	c1_6
ENSG00000173198	c1_6
ENSG00000232774	c1_6
ENSG00000117385	c1_6
ENSG00000054654	c1_6
ENSG00000181704	c1_6
ENSG00000206417	c1_6
ENSG00000237766	c1_6
ENSG00000173258	c1_6
ENSG00000233264	c1_6
ENSG00000235833	c1_6
ENSG00000216937	c1_6
ENSG00000219133	c1_6
ENSG00000239763	c1_6
ENSG00000242085	c1_6
ENSG00000259345	c1_6
ENSG00000256500	c1_6
ENSG00000242170	c1_6
ENSG00000228335	c1_6
ENSG00000073969	c1_7
ENSG00000132639	c1_7
ENSG00000183715	c1_7
ENSG00000157064	c1_7
ENSG00000156642	c1_7
ENSG00000129625	c1_7
ENSG00000128245	c1_7
ENSG00000170027	c1_7
ENSG00000136854	c1_7
ENSG00000213190	c1_7
ENSG00000198513	c1_7
ENSG00000147416	c1_7
ENSG00000107295	c1_7
ENSG00000139112	c1_7
ENSG00000133318	c1_7
ENSG00000198689	c1_7
ENSG00000182901	c1_7
ENSG00000120053	c1_7
ENSG00000113327	c1_7
ENSG00000186462	c1_7
ENSG00000104381	c1_7
ENSG00000100554	c1_7
ENSG00000169116	c1_7
ENSG00000138078	c1_7
ENSG00000152932	c1_7
ENSG00000065609	c1_7
ENSG00000172348	c1_7
ENSG00000159082	c1_7
ENSG00000169891	c1_7
ENSG00000131100	c1_7
ENSG00000061918	c1_7
ENSG00000165943	c1_7
ENSG00000164924	c1_7
ENSG00000089818	c1_7
ENSG00000132872	c1_7
ENSG00000149269	c1_7
ENSG00000091972	c1_7
ENSG00000109738	c1_7
ENSG00000213760	c1_7
ENSG00000078668	c1_7
ENSG00000185760	c1_7
ENSG00000171132	c1_7
ENSG00000139970	c1_7
ENSG00000148925	c1_7
ENSG00000198934	c1_7
ENSG00000133083	c1_7
ENSG00000114573	c1_7
ENSG00000164951	c1_7
ENSG00000114948	c1_7
ENSG00000143933	c1_7
ENSG00000142875	c1_7
ENSG00000071553	c1_7
ENSG00000188021	c1_7
ENSG00000174684	c1_7
ENSG00000151025	c1_7
ENSG00000142686	c1_7
ENSG00000158301	c1_7
ENSG00000156976	c1_7
ENSG00000050748	c1_7
ENSG00000133627	c1_7
ENSG00000065559	c1_7
ENSG00000111726	c1_7
ENSG00000101911	c1_7
ENSG00000110931	c1_7
ENSG00000102471	c1_7
ENSG00000078053	c1_7
ENSG00000129636	c1_7
ENSG00000107105	c1_7
ENSG00000091157	c1_7
ENSG00000067842	c1_7
ENSG00000106537	c1_7
ENSG00000182013	c1_7
ENSG00000040933	c1_7
ENSG00000084444	c1_7
ENSG00000175395	c1_7
ENSG00000136535	c1_7
ENSG00000204789	c1_7
ENSG00000172292	c1_7
ENSG00000198961	c1_7
ENSG00000166006	c1_7
ENSG00000165152	c1_7
ENSG00000117016	c1_7
ENSG00000168785	c1_7
ENSG00000134287	c1_7
ENSG00000008277	c1_7
ENSG00000078018	c1_7
ENSG00000173660	c1_7
ENSG00000186106	c1_7
ENSG00000198932	c1_7
ENSG00000102409	c1_7
ENSG00000082458	c1_7
ENSG00000172915	c1_7
ENSG00000118402	c1_7
ENSG00000143013	c1_7
ENSG00000145087	c1_7
ENSG00000096092	c1_7
ENSG00000153558	c1_7
ENSG00000109180	c1_7
ENSG00000112186	c1_7
ENSG00000164588	c1_7
ENSG00000158560	c1_7
ENSG00000185658	c1_7
ENSG00000144746	c1_7
ENSG00000147676	c1_7
ENSG00000109436	c1_7
ENSG00000131507	c1_7
ENSG00000104490	c1_7
ENSG00000104388	c1_7
ENSG00000089199	c1_7
ENSG00000104723	c1_7
ENSG00000126950	c1_7
ENSG00000138311	c1_7
ENSG00000118733	c1_7
ENSG00000076554	c1_7
ENSG00000069329	c1_7
ENSG00000177889	c1_7
ENSG00000169139	c1_7
ENSG00000082397	c1_7
ENSG00000182400	c1_7
ENSG00000124785	c1_7
ENSG00000162636	c1_7
ENSG00000198836	c1_7
ENSG00000107758	c1_7
ENSG00000185774	c1_7
ENSG00000156411	c1_7
ENSG00000241837	c1_7
ENSG00000165023	c1_7
ENSG00000163947	c1_7
ENSG00000128683	c1_7
ENSG00000167005	c1_7
ENSG00000116120	c1_7
ENSG00000144959	c1_7
ENSG00000182916	c1_7
ENSG00000108395	c1_7
ENSG00000186469	c1_7
ENSG00000157219	c1_7
ENSG00000164112	c1_7
ENSG00000197535	c1_7
ENSG00000084070	c1_7
ENSG00000157470	c1_7
ENSG00000131263	c1_7
ENSG00000058335	c1_7
ENSG00000162105	c1_7
ENSG00000163875	c1_7
ENSG00000084731	c1_7
ENSG00000112367	c1_7
ENSG00000130956	c1_7
ENSG00000118276	c1_7
ENSG00000184277	c1_7
ENSG00000187189	c1_7
ENSG00000168824	c1_7
ENSG00000144406	c1_7
ENSG00000166908	c1_7
ENSG00000154822	c1_7
ENSG00000101079	c1_7
ENSG00000197959	c1_7
ENSG00000099341	c1_7
ENSG00000087095	c1_7
ENSG00000165169	c1_7
ENSG00000130477	c1_7
ENSG00000112996	c1_7
ENSG00000111218	c1_7
ENSG00000165868	c1_7
ENSG00000101846	c1_7
ENSG00000122126	c1_7
ENSG00000171224	c1_7
ENSG00000135002	c1_7
ENSG00000072832	c1_7
ENSG00000116141	c1_7
ENSG00000138378	c1_7
ENSG00000165300	c1_7
ENSG00000082701	c1_7
ENSG00000145428	c1_7
ENSG00000157087	c1_7
ENSG00000171914	c1_7
ENSG00000105887	c1_7
ENSG00000115840	c1_7
ENSG00000138018	c1_7
ENSG00000178127	c1_7
ENSG00000114098	c1_7
ENSG00000113595	c1_7
ENSG00000151690	c1_7
ENSG00000150995	c1_7
ENSG00000156735	c1_7
ENSG00000128596	c1_7
ENSG00000197147	c1_7
ENSG00000196776	c1_7
ENSG00000133606	c1_7
ENSG00000010404	c1_7
ENSG00000170899	c1_7
ENSG00000079785	c1_7
ENSG00000085377	c1_7
ENSG00000180543	c1_7
ENSG00000101856	c1_7
ENSG00000197872	c1_7
ENSG00000068912	c1_7
ENSG00000144285	c1_7
ENSG00000081803	c1_7
ENSG00000186288	c1_7
ENSG00000136750	c1_7
ENSG00000221866	c1_7
ENSG00000141030	c1_7
ENSG00000155961	c1_7
ENSG00000091164	c1_7
ENSG00000154027	c1_7
ENSG00000184388	c1_7
ENSG00000133026	c1_7
ENSG00000197885	c1_7
ENSG00000139505	c1_7
ENSG00000180957	c1_7
ENSG00000136099	c1_7
ENSG00000122824	c1_7
ENSG00000188674	c1_7
ENSG00000180044	c1_7
ENSG00000169255	c1_7
ENSG00000047597	c1_7
ENSG00000151917	c1_7
ENSG00000111731	c1_7
ENSG00000113312	c1_7
ENSG00000152214	c1_7
ENSG00000155093	c1_7
ENSG00000104725	c1_7
ENSG00000197694	c1_7
ENSG00000115966	c1_7
ENSG00000103591	c1_7
ENSG00000135119	c1_7
ENSG00000157445	c1_7
ENSG00000134121	c1_7
ENSG00000160131	c1_7
ENSG00000070159	c1_7
ENSG00000145335	c1_7
ENSG00000152578	c1_7
ENSG00000148408	c1_7
ENSG00000114062	c1_7
ENSG00000138081	c1_7
ENSG00000184831	c1_7
ENSG00000197043	c1_7
ENSG00000006530	c1_7
ENSG00000164031	c1_7
ENSG00000065665	c1_7
ENSG00000160145	c1_7
ENSG00000072041	c1_7
ENSG00000101474	c1_7
ENSG00000167699	c1_7
ENSG00000183780	c1_7
ENSG00000120251	c1_7
ENSG00000143164	c1_7
ENSG00000196542	c1_7
ENSG00000188419	c1_7
ENSG00000156261	c1_7
ENSG00000082213	c1_7
ENSG00000033050	c1_7
ENSG00000152193	c1_7
ENSG00000107745	c1_7
ENSG00000170579	c1_7
ENSG00000178234	c1_7
ENSG00000142168	c1_7
ENSG00000011677	c1_7
ENSG00000156687	c1_7
ENSG00000115419	c1_7
ENSG00000158019	c1_7
ENSG00000171951	c1_7
ENSG00000151500	c1_7
ENSG00000196937	c1_7
ENSG00000183662	c1_7
ENSG00000100744	c1_7
ENSG00000117600	c1_7
ENSG00000096384	c1_7
ENSG00000100387	c1_7
ENSG00000198815	c1_7
ENSG00000175497	c1_7
ENSG00000166226	c1_7
ENSG00000163444	c1_7
ENSG00000006128	c1_7
ENSG00000128739	c1_7
ENSG00000175352	c1_7
ENSG00000134986	c1_7
ENSG00000168032	c1_7
ENSG00000157693	c1_7
ENSG00000198668	c1_7
ENSG00000119421	c1_7
ENSG00000054277	c1_7
ENSG00000088538	c1_7
ENSG00000055813	c1_7
ENSG00000163577	c1_7
ENSG00000260512	c1_7
ENSG00000086289	c1_7
ENSG00000075151	c1_7
ENSG00000143499	c1_7
ENSG00000260987	c1_7
ENSG00000156345	c1_7
ENSG00000117598	c1_7
ENSG00000152503	c1_7
ENSG00000156564	c1_7
ENSG00000164418	c1_7
ENSG00000164619	c1_7
ENSG00000154429	c1_7
ENSG00000138686	c1_7
ENSG00000184117	c1_7
ENSG00000105778	c1_7
ENSG00000172031	c1_7
ENSG00000145632	c1_7
ENSG00000249915	c1_7
ENSG00000164091	c1_7
ENSG00000100320	c1_7
ENSG00000115252	c1_7
ENSG00000146151	c1_7
ENSG00000177182	c1_7
ENSG00000147669	c1_7
ENSG00000088986	c1_7
ENSG00000131089	c1_7
ENSG00000102385	c1_7
ENSG00000116750	c1_7
ENSG00000054803	c1_7
ENSG00000134440	c1_7
ENSG00000122203	c1_7
ENSG00000170315	c1_7
ENSG00000151502	c1_7
ENSG00000065427	c1_7
ENSG00000154582	c1_7
ENSG00000095713	c1_7
ENSG00000136710	c1_7
ENSG00000180611	c1_7
ENSG00000103657	c1_7
ENSG00000176204	c1_7
ENSG00000150625	c1_7
ENSG00000107742	c1_7
ENSG00000171262	c1_7
ENSG00000204619	c1_7
ENSG00000050426	c1_7
ENSG00000129484	c1_7
ENSG00000151490	c1_7
ENSG00000156298	c1_7
ENSG00000182732	c1_7
ENSG00000162975	c1_7
ENSG00000095139	c1_7
ENSG00000175768	c1_7
ENSG00000164405	c1_7
ENSG00000138134	c1_7
ENSG00000115525	c1_7
ENSG00000175426	c1_7
ENSG00000074590	c1_7
ENSG00000116977	c1_7
ENSG00000132294	c1_7
ENSG00000121083	c1_7
ENSG00000165629	c1_7
ENSG00000141378	c1_7
ENSG00000158258	c1_7
ENSG00000132664	c1_7
ENSG00000174460	c1_7
ENSG00000110987	c1_7
ENSG00000124406	c1_7
ENSG00000170540	c1_7
ENSG00000136267	c1_7
ENSG00000253719	c1_7
ENSG00000112149	c1_7
ENSG00000164172	c1_7
ENSG00000162852	c1_7
ENSG00000165832	c1_7
ENSG00000181754	c1_7
ENSG00000163558	c1_7
ENSG00000147180	c1_7
ENSG00000163541	c1_7
ENSG00000158470	c1_7
ENSG00000119771	c1_7
ENSG00000189212	c1_7
ENSG00000204899	c1_7
ENSG00000198729	c1_7
ENSG00000143061	c1_7
ENSG00000162961	c1_7
ENSG00000235026	c1_7
ENSG00000125827	c1_7
ENSG00000135298	c1_7
ENSG00000182636	c1_7
ENSG00000145242	c1_7
ENSG00000108924	c1_7
ENSG00000128285	c1_7
ENSG00000175893	c1_7
ENSG00000197106	c1_7
ENSG00000153814	c1_7
ENSG00000047932	c1_7
ENSG00000175874	c1_7
ENSG00000220575	c1_7
ENSG00000163374	c1_7
ENSG00000261179	c1_7
ENSG00000260920	c1_7
ENSG00000089220	c1_7
ENSG00000080503	c1_7
ENSG00000155858	c1_7
ENSG00000139793	c1_7
ENSG00000214376	c1_7
ENSG00000172586	c1_7
ENSG00000159784	c1_7
ENSG00000147724	c1_7
ENSG00000065548	c1_7
ENSG00000128609	c1_7
ENSG00000184708	c1_7
ENSG00000125037	c1_7
ENSG00000120549	c1_7
ENSG00000253738	c1_7
ENSG00000174469	c1_7
ENSG00000165995	c1_7
ENSG00000164970	c1_7
ENSG00000164983	c1_7
ENSG00000075391	c1_7
ENSG00000167283	c1_7
ENSG00000134779	c1_7
ENSG00000125447	c1_7
ENSG00000185567	c1_7
ENSG00000156467	c1_7
ENSG00000106299	c1_7
ENSG00000206052	c1_7
ENSG00000121390	c1_7
ENSG00000100478	c1_7
ENSG00000118873	c1_7
ENSG00000131370	c1_7
ENSG00000166479	c1_7
ENSG00000032389	c1_7
ENSG00000077254	c1_7
ENSG00000204386	c1_7
ENSG00000225504	c1_7
ENSG00000143786	c1_7
ENSG00000166342	c1_7
ENSG00000083097	c1_7
ENSG00000129691	c1_7
ENSG00000144290	c1_7
ENSG00000140382	c1_7
ENSG00000115520	c1_7
ENSG00000064607	c1_7
ENSG00000162631	c1_7
ENSG00000140743	c1_7
ENSG00000184203	c1_7
ENSG00000110675	c1_7
ENSG00000260822	c1_7
ENSG00000070718	c1_7
ENSG00000153233	c1_7
ENSG00000143702	c1_7
ENSG00000138190	c1_7
ENSG00000232388	c1_7
ENSG00000114120	c1_7
ENSG00000204147	c1_7
ENSG00000140688	c1_7
ENSG00000146950	c1_7
ENSG00000152061	c1_7
ENSG00000170035	c1_7
ENSG00000111490	c1_7
ENSG00000136040	c1_7
ENSG00000198455	c1_7
ENSG00000024862	c1_7
ENSG00000125848	c1_7
ENSG00000140280	c1_7
ENSG00000164332	c1_7
ENSG00000092201	c1_7
ENSG00000136404	c1_7
ENSG00000101146	c1_7
ENSG00000158882	c1_7
ENSG00000116133	c1_7
ENSG00000163466	c1_7
ENSG00000138944	c1_7
ENSG00000117114	c1_7
ENSG00000180998	c1_7
ENSG00000180875	c1_7
ENSG00000068366	c1_7
ENSG00000180440	c1_7
ENSG00000005955	c1_7
ENSG00000100678	c1_7
ENSG00000226328	c1_7
ENSG00000152931	c1_7
ENSG00000123444	c1_7
ENSG00000171160	c1_7
ENSG00000117533	c1_7
ENSG00000023516	c1_7
ENSG00000115216	c1_7
ENSG00000184402	c1_7
ENSG00000142396	c1_7
ENSG00000185272	c1_7
ENSG00000118816	c1_7
ENSG00000259583	c1_7
ENSG00000006744	c1_7
ENSG00000173598	c1_7
ENSG00000128045	c1_7
ENSG00000143369	c1_7
ENSG00000116793	c1_7
ENSG00000163938	c1_7
ENSG00000143575	c1_7
ENSG00000171509	c1_7
ENSG00000060140	c1_7
ENSG00000136261	c1_7
ENSG00000108278	c1_7
ENSG00000130830	c1_7
ENSG00000204178	c1_7
ENSG00000116005	c1_7
ENSG00000188343	c1_7
ENSG00000171817	c1_7
ENSG00000196376	c1_7
ENSG00000169564	c1_7
ENSG00000106617	c1_7
ENSG00000204186	c1_7
ENSG00000260804	c1_7
ENSG00000186416	c1_7
ENSG00000155313	c1_7
ENSG00000168843	c1_7
ENSG00000216863	c1_7
ENSG00000169271	c1_7
ENSG00000165338	c1_7
ENSG00000204130	c1_7
ENSG00000102452	c1_7
ENSG00000132975	c1_7
ENSG00000178074	c1_7
ENSG00000198420	c1_7
ENSG00000115828	c1_7
ENSG00000100505	c1_7
ENSG00000235711	c1_7
ENSG00000146433	c1_7
ENSG00000129596	c1_7
ENSG00000113387	c1_7
ENSG00000078043	c1_7
ENSG00000179837	c1_7
ENSG00000179915	c1_7
ENSG00000074054	c1_7
ENSG00000096654	c1_7
ENSG00000144320	c1_7
ENSG00000148481	c1_7
ENSG00000129028	c1_7
ENSG00000119705	c1_7
ENSG00000113649	c1_7
ENSG00000081026	c1_7
ENSG00000147655	c1_7
ENSG00000066654	c1_7
ENSG00000132429	c1_7
ENSG00000183036	c1_7
ENSG00000162378	c1_7
ENSG00000100764	c1_7
ENSG00000163630	c1_7
ENSG00000135250	c1_7
ENSG00000134909	c1_7
ENSG00000109819	c1_7
ENSG00000101438	c1_7
ENSG00000140694	c1_7
ENSG00000183117	c1_7
ENSG00000066136	c1_7
ENSG00000145743	c1_7
ENSG00000132938	c1_7
ENSG00000137821	c1_7
ENSG00000106477	c1_7
ENSG00000198920	c1_7
ENSG00000255366	c1_7
ENSG00000156486	c1_7
ENSG00000124207	c1_7
ENSG00000162222	c1_7
ENSG00000125149	c1_7
ENSG00000164100	c1_7
ENSG00000068323	c1_7
ENSG00000260214	c1_7
ENSG00000148154	c1_7
ENSG00000066557	c1_7
ENSG00000144407	c1_7
ENSG00000145247	c1_7
ENSG00000126821	c1_7
ENSG00000150054	c1_7
ENSG00000157500	c1_7
ENSG00000177054	c1_7
ENSG00000233123	c1_7
ENSG00000140395	c1_7
ENSG00000174173	c1_7
ENSG00000237737	c1_7
ENSG00000128573	c1_7
ENSG00000163624	c1_7
ENSG00000033122	c1_7
ENSG00000136002	c1_7
ENSG00000023572	c1_7
ENSG00000106484	c1_7
ENSG00000182836	c1_7
ENSG00000125962	c1_7
ENSG00000124383	c1_7
ENSG00000146147	c1_7
ENSG00000198108	c1_7
ENSG00000128654	c1_7
ENSG00000205060	c1_7
ENSG00000152034	c1_7
ENSG00000102781	c1_7
ENSG00000121989	c1_7
ENSG00000138495	c1_7
ENSG00000263244	c1_7
ENSG00000182247	c1_7
ENSG00000025800	c1_7
ENSG00000041357	c1_7
ENSG00000172137	c1_7
ENSG00000169946	c1_7
ENSG00000153820	c1_7
ENSG00000147654	c1_7
ENSG00000172575	c1_7
ENSG00000137494	c1_7
ENSG00000144366	c1_7
ENSG00000260838	c1_7
ENSG00000185933	c1_7
ENSG00000185630	c1_7
ENSG00000183578	c1_7
ENSG00000121964	c1_7
ENSG00000161011	c1_7
ENSG00000006007	c1_7
ENSG00000155506	c1_7
ENSG00000168016	c1_7
ENSG00000070610	c1_7
ENSG00000143093	c1_7
ENSG00000112232	c1_7
ENSG00000145979	c1_7
ENSG00000156471	c1_7
ENSG00000267350	c1_7
ENSG00000213246	c1_7
ENSG00000261355	c1_7
ENSG00000064763	c1_7
ENSG00000138439	c1_7
ENSG00000132434	c1_7
ENSG00000170464	c1_7
ENSG00000122335	c1_7
ENSG00000232119	c1_7
ENSG00000177981	c1_7
ENSG00000232112	c1_7
ENSG00000129460	c1_7
ENSG00000142657	c1_7
ENSG00000150991	c1_7
ENSG00000236104	c1_7
ENSG00000154237	c1_7
ENSG00000125166	c1_7
ENSG00000156097	c1_7
ENSG00000139436	c1_7
ENSG00000069956	c1_7
ENSG00000049130	c1_7
ENSG00000154144	c1_7
ENSG00000259131	c1_7
ENSG00000048544	c1_7
ENSG00000186212	c1_7
ENSG00000091664	c1_7
ENSG00000157005	c1_7
ENSG00000116903	c1_7
ENSG00000163449	c1_7
ENSG00000184845	c1_7
ENSG00000088179	c1_7
ENSG00000158623	c1_7
ENSG00000149243	c1_7
ENSG00000171243	c1_7
ENSG00000233508	c1_7
ENSG00000260916	c1_7
ENSG00000047621	c1_7
ENSG00000128989	c1_7
ENSG00000167085	c1_7
ENSG00000152904	c1_7
ENSG00000178386	c1_7
ENSG00000123240	c1_7
ENSG00000117222	c1_7
ENSG00000144645	c1_7
ENSG00000121871	c1_7
ENSG00000136933	c1_7
ENSG00000051382	c1_7
ENSG00000153391	c1_7
ENSG00000025156	c1_7
ENSG00000261050	c1_7
ENSG00000029534	c1_7
ENSG00000146469	c1_7
ENSG00000144136	c1_7
ENSG00000135829	c1_7
ENSG00000147130	c1_7
ENSG00000170049	c1_7
ENSG00000198146	c1_7
ENSG00000115226	c1_7
ENSG00000133641	c1_7
ENSG00000173452	c1_7
ENSG00000183475	c1_7
ENSG00000174373	c1_7
ENSG00000159259	c1_7
ENSG00000242013	c1_7
ENSG00000081870	c1_7
ENSG00000184992	c1_7
ENSG00000160917	c1_7
ENSG00000261185	c1_7
ENSG00000130414	c1_7
ENSG00000144355	c1_7
ENSG00000120658	c1_7
ENSG00000174473	c1_7
ENSG00000100207	c1_7
ENSG00000151136	c1_7
ENSG00000112578	c1_7
ENSG00000138640	c1_7
ENSG00000160014	c1_7
ENSG00000119402	c1_7
ENSG00000070770	c1_7
ENSG00000082515	c1_7
ENSG00000164465	c1_7
ENSG00000075790	c1_7
ENSG00000164742	c1_7
ENSG00000174442	c1_7
ENSG00000119392	c1_7
ENSG00000177990	c1_7
ENSG00000122584	c1_7
ENSG00000040731	c1_7
ENSG00000165533	c1_7
ENSG00000136653	c1_7
ENSG00000009709	c1_7
ENSG00000214174	c1_7
ENSG00000082482	c1_7
ENSG00000154174	c1_7
ENSG00000168348	c1_7
ENSG00000182810	c1_7
ENSG00000248905	c1_7
ENSG00000117133	c1_7
ENSG00000110237	c1_7
ENSG00000103365	c1_7
ENSG00000067798	c1_7
ENSG00000181004	c1_7
ENSG00000226137	c1_7
ENSG00000100271	c1_7
ENSG00000149260	c1_7
ENSG00000143318	c1_7
ENSG00000122741	c1_7
ENSG00000108666	c1_7
ENSG00000197322	c1_7
ENSG00000160097	c1_7
ENSG00000182224	c1_7
ENSG00000203877	c1_7
ENSG00000264112	c1_7
ENSG00000115310	c1_7
ENSG00000186184	c1_7
ENSG00000036257	c1_7
ENSG00000146676	c1_7
ENSG00000132485	c1_7
ENSG00000181751	c1_7
ENSG00000204272	c1_7
ENSG00000106803	c1_7
ENSG00000196277	c1_7
ENSG00000184156	c1_7
ENSG00000151470	c1_7
ENSG00000137200	c1_7
ENSG00000035141	c1_7
ENSG00000144935	c1_7
ENSG00000173436	c1_7
ENSG00000155330	c1_7
ENSG00000173221	c1_7
ENSG00000116957	c1_7
ENSG00000164808	c1_7
ENSG00000168538	c1_7
ENSG00000048052	c1_7
ENSG00000197150	c1_7
ENSG00000007171	c1_7
ENSG00000147650	c1_7
ENSG00000078140	c1_7
ENSG00000171843	c1_7
ENSG00000107372	c1_7
ENSG00000146021	c1_7
ENSG00000166111	c1_7
ENSG00000156959	c1_7
ENSG00000166037	c1_7
ENSG00000261597	c1_7
ENSG00000176165	c1_7
ENSG00000153037	c1_7
ENSG00000164978	c1_7
ENSG00000087301	c1_7
ENSG00000171311	c1_7
ENSG00000173726	c1_7
ENSG00000064199	c1_7
ENSG00000153774	c1_7
ENSG00000137642	c1_7
ENSG00000105185	c1_7
ENSG00000115844	c1_7
ENSG00000013619	c1_7
ENSG00000096063	c1_7
ENSG00000188730	c1_7
ENSG00000105880	c1_7
ENSG00000184347	c1_7
ENSG00000115944	c1_7
ENSG00000233452	c1_7
ENSG00000077549	c1_7
ENSG00000251022	c1_7
ENSG00000111850	c1_7
ENSG00000104044	c1_7
ENSG00000187566	c1_7
ENSG00000157404	c1_7
ENSG00000217236	c1_7
ENSG00000133983	c1_7
ENSG00000101452	c1_7
[truncated: 36,015 more rows]

## Sheet: 4D. ROSMAP_PFC_Male
gene	module
ENSG00000265315	c3_4
ENSG00000262500	c3_4
ENSG00000188536	c3_4
ENSG00000110427	c3_4
ENSG00000130540	c3_4
ENSG00000167654	c3_4
ENSG00000143153	c3_4
ENSG00000101210	c3_4
ENSG00000148798	c3_4
ENSG00000166922	c3_4
ENSG00000104888	c3_4
ENSG00000139182	c3_4
ENSG00000106976	c3_4
ENSG00000171617	c3_4
ENSG00000074317	c3_4
ENSG00000111674	c3_4
ENSG00000196230	c3_4
ENSG00000176749	c3_4
ENSG00000104435	c3_4
ENSG00000168490	c3_4
ENSG00000238083	c3_4
ENSG00000132932	c3_4
ENSG00000165152	c3_4
ENSG00000084764	c3_4
ENSG00000164061	c3_4
ENSG00000072201	c3_4
ENSG00000157152	c3_4
ENSG00000069424	c3_4
ENSG00000197586	c3_4
ENSG00000077080	c3_4
ENSG00000099365	c3_4
ENSG00000015676	c3_4
ENSG00000185274	c3_4
ENSG00000105568	c3_4
ENSG00000168959	c3_4
ENSG00000203879	c3_4
ENSG00000167642	c3_4
ENSG00000019505	c3_4
ENSG00000198794	c3_4
ENSG00000105409	c3_4
ENSG00000176490	c3_4
ENSG00000124507	c3_4
ENSG00000260415	c3_4
ENSG00000154146	c3_4
ENSG00000171246	c3_4
ENSG00000158856	c3_4
ENSG00000127824	c3_4
ENSG00000171603	c3_4
ENSG00000067606	c3_4
ENSG00000159164	c3_4
ENSG00000127561	c3_4
ENSG00000164076	c3_4
ENSG00000008056	c3_4
ENSG00000167037	c3_4
ENSG00000164794	c3_4
ENSG00000110786	c3_4
ENSG00000067221	c3_4
ENSG00000005486	c3_4
ENSG00000004660	c3_4
ENSG00000155256	c3_4
ENSG00000163013	c3_4
ENSG00000254901	c3_4
ENSG00000126461	c3_4
ENSG00000223572	c3_4
ENSG00000135472	c3_4
ENSG00000205629	c3_4
ENSG00000115194	c3_4
ENSG00000107954	c3_4
ENSG00000197102	c3_4
ENSG00000171703	c3_4
ENSG00000171450	c3_4
ENSG00000198216	c3_4
ENSG00000172375	c3_4
ENSG00000132879	c3_4
ENSG00000067191	c3_4
ENSG00000136928	c3_4
ENSG00000119042	c3_4
ENSG00000116106	c3_4
ENSG00000135423	c3_4
ENSG00000137267	c3_4
ENSG00000092051	c3_4
ENSG00000155252	c3_4
ENSG00000125841	c3_4
ENSG00000174514	c3_4
ENSG00000143761	c3_4
ENSG00000139200	c3_4
ENSG00000073670	c3_4
ENSG00000167371	c3_4
ENSG00000239911	c3_4
ENSG00000155511	c3_4
ENSG00000213023	c3_4
ENSG00000229833	c3_4
ENSG00000162817	c3_4
ENSG00000168000	c3_4
ENSG00000130477	c3_4
ENSG00000124313	c3_4
ENSG00000070669	c3_4
ENSG00000166448	c3_4
ENSG00000141576	c3_4
ENSG00000153956	c3_4
ENSG00000178467	c3_4
ENSG00000006210	c3_4
ENSG00000129990	c3_4
ENSG00000054356	c3_4
ENSG00000104863	c3_4
ENSG00000006015	c3_4
ENSG00000128524	c3_4
ENSG00000258947	c3_4
ENSG00000105402	c3_4
ENSG00000111218	c3_4
ENSG00000168546	c3_4
ENSG00000059915	c3_4
ENSG00000110107	c3_4
ENSG00000206172	c3_4
ENSG00000163995	c3_4
ENSG00000088367	c3_4
ENSG00000104967	c3_4
ENSG00000105401	c3_4
ENSG00000169933	c3_4
ENSG00000069966	c3_4
ENSG00000134590	c3_4
ENSG00000133265	c3_4
ENSG00000033627	c3_4
ENSG00000106089	c3_4
ENSG00000149927	c3_4
ENSG00000121769	c3_4
ENSG00000172020	c3_4
ENSG00000126583	c3_4
ENSG00000173898	c3_4
ENSG00000172009	c3_4
ENSG00000105723	c3_4
ENSG00000149575	c3_4
ENSG00000184702	c3_4
ENSG00000108509	c3_4
ENSG00000198853	c3_4
ENSG00000182195	c3_4
ENSG00000174917	c3_4
ENSG00000006432	c3_4
ENSG00000114923	c3_4
ENSG00000162989	c3_4
ENSG00000105701	c3_4
ENSG00000263874	c3_4
ENSG00000149091	c3_4
ENSG00000213619	c3_4
ENSG00000131462	c3_4
ENSG00000160445	c3_4
ENSG00000213165	c3_4
ENSG00000204843	c3_4
ENSG00000172350	c3_4
ENSG00000132535	c3_4
ENSG00000100284	c3_4
ENSG00000132386	c3_4
ENSG00000121905	c3_4
ENSG00000114631	c3_4
ENSG00000086504	c3_4
ENSG00000135503	c3_4
ENSG00000253368	c3_4
ENSG00000135519	c3_4
ENSG00000154118	c3_4
ENSG00000166793	c3_4
ENSG00000104866	c3_4
ENSG00000241553	c3_4
ENSG00000189410	c3_4
ENSG00000157782	c3_4
ENSG00000176095	c3_4
ENSG00000168090	c3_4
ENSG00000158008	c3_4
ENSG00000010256	c3_4
ENSG00000099308	c3_4
ENSG00000261675	c3_4
ENSG00000142655	c3_4
ENSG00000143502	c3_4
ENSG00000204314	c3_4
ENSG00000170604	c3_4
ENSG00000175416	c3_4
ENSG00000169783	c3_4
ENSG00000197457	c3_4
ENSG00000221890	c3_4
ENSG00000126247	c3_4
ENSG00000221866	c3_4
ENSG00000257727	c3_4
ENSG00000177875	c3_4
ENSG00000177182	c3_4
ENSG00000166206	c3_4
ENSG00000163462	c3_4
ENSG00000005249	c3_4
ENSG00000108352	c3_4
ENSG00000103723	c3_4
ENSG00000185567	c3_4
ENSG00000181039	c3_4
ENSG00000075035	c3_4
ENSG00000020129	c3_4
ENSG00000130643	c3_4
ENSG00000173227	c3_4
ENSG00000114812	c3_4
ENSG00000166501	c3_4
ENSG00000167671	c3_4
ENSG00000267673	c3_4
ENSG00000175471	c3_4
ENSG00000183258	c3_4
ENSG00000134343	c3_4
ENSG00000166159	c3_4
ENSG00000121680	c3_4
ENSG00000115274	c3_4
ENSG00000076864	c3_4
ENSG00000133878	c3_4
ENSG00000167674	c3_4
ENSG00000183837	c3_4
ENSG00000156515	c3_4
ENSG00000164068	c3_4
ENSG00000125971	c3_4
ENSG00000127585	c3_4
ENSG00000110171	c3_4
ENSG00000183741	c3_4
ENSG00000225465	c3_4
ENSG00000166257	c3_4
ENSG00000174996	c3_4
ENSG00000119242	c3_4
ENSG00000111640	c3_4
ENSG00000120899	c3_4
ENSG00000134709	c3_4
ENSG00000164588	c3_4
ENSG00000116983	c3_4
ENSG00000128285	c3_4
ENSG00000149654	c3_4
ENSG00000219200	c3_4
ENSG00000105671	c3_4
ENSG00000100285	c3_4
ENSG00000110148	c3_4
ENSG00000125743	c3_4
ENSG00000241468	c3_4
ENSG00000105254	c3_4
ENSG00000090971	c3_4
ENSG00000107518	c3_4
ENSG00000137218	c3_4
ENSG00000132507	c3_4
ENSG00000130822	c3_4
ENSG00000244187	c3_4
ENSG00000152154	c3_4
ENSG00000188747	c3_4
ENSG00000183248	c3_4
ENSG00000165914	c3_4
ENSG00000100379	c3_4
ENSG00000197177	c3_4
ENSG00000101098	c3_4
ENSG00000242173	c3_4
ENSG00000115694	c3_4
ENSG00000089847	c3_4
ENSG00000204564	c3_4
ENSG00000120088	c3_4
ENSG00000259787	c3_4
ENSG00000167972	c3_4
ENSG00000170921	c3_4
ENSG00000241360	c3_4
ENSG00000005448	c3_4
ENSG00000104853	c3_4
ENSG00000103264	c3_4
ENSG00000105705	c3_4
ENSG00000169884	c3_4
ENSG00000092068	c3_4
ENSG00000133019	c3_4
ENSG00000242372	c3_4
ENSG00000081760	c3_4
ENSG00000067829	c3_4
ENSG00000187145	c3_4
ENSG00000008710	c3_4
ENSG00000130204	c3_4
ENSG00000126267	c3_4
ENSG00000177542	c3_4
ENSG00000089693	c3_4
ENSG00000188976	c3_4
ENSG00000197562	c3_4
ENSG00000004059	c3_4
ENSG00000148341	c3_4
ENSG00000087250	c3_4
ENSG00000171992	c3_4
ENSG00000075624	c3_4
ENSG00000179262	c3_4
ENSG00000171130	c3_4
ENSG00000132026	c3_4
ENSG00000125505	c3_4
ENSG00000149571	c3_4
ENSG00000101463	c3_4
ENSG00000179542	c3_4
ENSG00000130731	c3_4
ENSG00000008382	c3_4
ENSG00000143294	c3_4
ENSG00000143590	c3_4
ENSG00000188419	c3_4
ENSG00000103254	c3_4
ENSG00000183049	c3_4
ENSG00000159409	c3_4
ENSG00000186297	c3_4
ENSG00000107281	c3_4
ENSG00000132600	c3_4
ENSG00000196405	c3_4
ENSG00000122574	c3_4
ENSG00000172260	c3_4
ENSG00000100908	c3_4
ENSG00000119383	c3_4
ENSG00000204771	c3_4
ENSG00000047249	c3_4
ENSG00000070413	c3_4
ENSG00000105711	c3_4
ENSG00000224051	c3_4
ENSG00000221946	c3_4
ENSG00000142408	c3_4
ENSG00000090020	c3_4
ENSG00000104722	c3_4
ENSG00000008300	c3_4
ENSG00000173267	c3_4
ENSG00000116544	c3_4
ENSG00000183317	c3_4
ENSG00000204052	c3_4
ENSG00000107679	c3_4
ENSG00000217930	c3_4
ENSG00000188229	c3_4
ENSG00000167771	c3_4
ENSG00000173320	c3_4
ENSG00000185090	c3_4
ENSG00000138101	c3_4
ENSG00000121753	c3_4
ENSG00000178498	c3_4
ENSG00000153933	c3_4
ENSG00000174775	c3_4
ENSG00000153406	c3_4
ENSG00000130748	c3_4
ENSG00000183780	c3_4
ENSG00000103174	c3_4
ENSG00000248487	c3_4
ENSG00000135740	c3_4
ENSG00000160948	c3_4
ENSG00000130640	c3_4
ENSG00000124243	c3_4
ENSG00000140365	c3_4
ENSG00000164620	c3_4
ENSG00000103145	c3_4
ENSG00000131584	c3_4
ENSG00000102053	c3_4
ENSG00000177679	c3_4
ENSG00000108953	c3_4
ENSG00000110076	c3_4
ENSG00000204851	c3_4
ENSG00000011083	c3_4
ENSG00000166924	c3_4
ENSG00000160932	c3_4
ENSG00000104833	c3_4
ENSG00000183751	c3_4
ENSG00000007047	c3_4
ENSG00000169733	c3_4
ENSG00000173692	c3_4
ENSG00000172932	c3_4
ENSG00000005206	c3_4
ENSG00000169230	c3_4
ENSG00000136878	c3_4
ENSG00000214696	c3_4
ENSG00000153233	c3_4
ENSG00000159753	c3_4
ENSG00000064601	c3_4
ENSG00000117419	c3_4
ENSG00000133816	c3_4
ENSG00000060491	c3_4
ENSG00000003249	c3_4
ENSG00000145920	c3_4
ENSG00000077264	c3_4
ENSG00000198420	c3_4
ENSG00000077235	c3_4
ENSG00000160963	c3_4
ENSG00000105963	c3_4
ENSG00000204396	c3_4
ENSG00000196642	c3_4
ENSG00000100604	c3_4
ENSG00000011009	c3_4
ENSG00000169271	c3_4
ENSG00000205593	c3_4
ENSG00000171533	c3_4
ENSG00000168539	c3_4
ENSG00000131504	c3_4
ENSG00000110400	c3_4
ENSG00000258986	c3_4
ENSG00000228203	c3_4
ENSG00000214401	c3_4
ENSG00000177181	c3_4
ENSG00000167578	c3_4
ENSG00000188042	c3_4
ENSG00000178531	c3_4
ENSG00000125966	c3_4
ENSG00000214736	c3_4
ENSG00000141873	c3_4
ENSG00000067836	c3_4
ENSG00000204588	c3_4
ENSG00000212864	c3_4
ENSG00000178773	c3_4
ENSG00000149243	c3_4
ENSG00000055163	c3_4
ENSG00000158445	c3_4
ENSG00000116254	c3_4
ENSG00000136631	c3_4
ENSG00000005955	c3_4
ENSG00000176383	c3_4
ENSG00000100632	c3_4
ENSG00000183826	c3_4
ENSG00000186907	c3_4
ENSG00000103024	c3_4
ENSG00000124134	c3_4
ENSG00000258315	c3_4
ENSG00000065057	c3_4
ENSG00000164535	c3_4
ENSG00000135127	c3_4
ENSG00000204220	c3_4
ENSG00000127616	c3_4
ENSG00000204991	c3_4
ENSG00000150672	c3_4
ENSG00000164182	c3_4
ENSG00000175772	c3_4
ENSG00000163481	c3_4
ENSG00000131398	c3_4
ENSG00000173137	c3_4
ENSG00000119125	c3_4
ENSG00000135632	c3_4
ENSG00000161010	c3_4
ENSG00000182196	c3_4
ENSG00000077348	c3_4
ENSG00000100302	c3_4
ENSG00000147571	c3_4
ENSG00000122966	c3_4
ENSG00000105255	c3_4
ENSG00000240204	c3_4
ENSG00000187147	c3_4
ENSG00000063245	c3_4
ENSG00000091622	c3_4
ENSG00000025772	c3_4
ENSG00000186501	c3_4
ENSG00000039523	c3_4
ENSG00000167779	c3_4
ENSG00000178028	c3_4
ENSG00000130511	c3_4
ENSG00000104059	c3_4
ENSG00000162572	c3_4
ENSG00000099917	c3_4
ENSG00000102109	c3_4
ENSG00000167549	c3_4
ENSG00000175602	c3_4
ENSG00000184281	c3_4
ENSG00000099624	c3_4
ENSG00000164896	c3_4
ENSG00000108852	c3_4
ENSG00000197283	c3_4
ENSG00000142549	c3_4
ENSG00000129159	c3_4
ENSG00000184967	c3_4
ENSG00000099804	c3_4
ENSG00000196227	c3_4
ENSG00000181418	c3_4
ENSG00000154153	c3_4
ENSG00000162755	c3_4
ENSG00000148343	c3_4
ENSG00000169221	c3_4
ENSG00000130159	c3_4
ENSG00000125755	c3_4
ENSG00000064995	c3_4
ENSG00000007376	c3_4
ENSG00000104907	c3_4
ENSG00000160539	c3_4
ENSG00000254635	c3_4
ENSG00000167074	c3_4
ENSG00000164114	c3_4
ENSG00000198055	c3_4
ENSG00000174672	c3_4
ENSG00000136877	c3_4
ENSG00000228594	c3_4
ENSG00000089280	c3_4
ENSG00000196588	c3_4
ENSG00000110074	c3_4
ENSG00000177098	c3_4
ENSG00000105204	c3_4
ENSG00000125877	c3_4
ENSG00000180155	c3_4
ENSG00000136807	c3_4
ENSG00000085831	c3_4
ENSG00000103043	c3_4
ENSG00000108861	c3_4
ENSG00000160226	c3_4
ENSG00000245937	c3_4
ENSG00000250479	c3_4
ENSG00000152822	c3_4
ENSG00000101460	c3_4
ENSG00000110200	c3_4
ENSG00000090372	c3_4
ENSG00000165548	c3_4
ENSG00000172824	c3_4
ENSG00000065989	c3_4
ENSG00000141258	c3_4
ENSG00000141622	c3_4
ENSG00000126457	c3_4
ENSG00000169727	c3_4
ENSG00000103269	c3_4
ENSG00000100626	c3_4
ENSG00000184185	c3_4
ENSG00000108272	c3_4
ENSG00000165061	c3_4
ENSG00000166913	c3_4
ENSG00000205356	c3_4
ENSG00000078618	c3_4
ENSG00000101220	c3_4
ENSG00000143256	c3_4
ENSG00000178662	c3_4
ENSG00000180879	c3_4
ENSG00000052749	c3_4
ENSG00000178105	c3_4
ENSG00000168096	c3_4
ENSG00000103544	c3_4
ENSG00000117154	c3_4
ENSG00000149541	c3_4
ENSG00000159840	c3_4
ENSG00000108523	c3_4
ENSG00000143858	c3_4
ENSG00000205090	c3_4
ENSG00000149930	c3_4
ENSG00000171813	c3_4
ENSG00000102977	c3_4
ENSG00000117013	c3_4
ENSG00000007392	c3_4
ENSG00000158552	c3_4
ENSG00000068971	c3_4
ENSG00000185163	c3_4
ENSG00000127481	c3_4
ENSG00000169180	c3_4
ENSG00000053372	c3_4
ENSG00000130244	c3_4
ENSG00000161082	c3_4
ENSG00000164600	c3_4
ENSG00000266045	c3_4
ENSG00000166169	c3_4
ENSG00000132591	c3_4
ENSG00000182674	c3_4
ENSG00000128203	c3_4
ENSG00000257499	c3_4
ENSG00000175193	c3_4
ENSG00000131165	c3_4
ENSG00000118046	c3_4
ENSG00000259834	c3_4
ENSG00000159692	c3_4
ENSG00000134905	c3_4
ENSG00000149823	c3_4
ENSG00000229809	c3_4
ENSG00000197380	c3_4
ENSG00000089195	c3_4
ENSG00000079616	c3_4
ENSG00000175866	c3_4
ENSG00000237289	c3_4
ENSG00000124772	c3_4
ENSG00000088179	c3_4
ENSG00000142459	c3_4
ENSG00000188760	c3_4
ENSG00000141433	c3_4
ENSG00000198739	c3_4
ENSG00000178381	c3_4
ENSG00000110442	c3_4
ENSG00000105290	c3_4
ENSG00000198929	c3_4
ENSG00000169758	c3_4
ENSG00000196361	c3_4
ENSG00000218336	c3_4
ENSG00000126934	c3_4
ENSG00000125503	c3_4
ENSG00000143436	c3_4
ENSG00000073008	c3_4
ENSG00000022840	c3_4
ENSG00000178188	c3_4
ENSG00000165724	c3_4
ENSG00000141562	c3_4
ENSG00000169738	c3_4
ENSG00000136490	c3_4
ENSG00000157895	c3_4
ENSG00000183092	c3_4
ENSG00000133250	c3_4
ENSG00000161395	c3_4
ENSG00000176108	c3_4
ENSG00000021645	c3_4
ENSG00000184897	c3_4
ENSG00000179673	c3_4
ENSG00000114544	c3_4
ENSG00000236901	c3_4
ENSG00000039650	c3_4
ENSG00000130725	c3_4
ENSG00000182450	c3_4
ENSG00000029534	c3_4
ENSG00000100116	c3_4
ENSG00000153443	c3_4
ENSG00000105676	c3_4
ENSG00000187954	c3_4
ENSG00000126091	c3_4
ENSG00000079974	c3_4
ENSG00000116731	c3_4
ENSG00000117410	c3_4
ENSG00000132024	c3_4
ENSG00000137843	c3_4
ENSG00000213676	c3_4
ENSG00000111912	c3_4
ENSG00000186166	c3_4
ENSG00000143224	c3_4
ENSG00000161544	c3_4
ENSG00000145214	c3_4
ENSG00000101940	c3_4
ENSG00000233705	c3_4
ENSG00000204371	c3_4
ENSG00000177511	c3_4
ENSG00000132323	c3_4
ENSG00000227057	c3_4
ENSG00000101445	c3_4
ENSG00000005884	c3_4
ENSG00000166794	c3_4
ENSG00000141750	c3_4
ENSG00000260838	c3_4
ENSG00000117114	c3_4
ENSG00000162063	c3_4
ENSG00000105245	c3_4
ENSG00000106327	c3_4
ENSG00000167281	c3_4
ENSG00000122386	c3_4
ENSG00000167861	c3_4
ENSG00000105520	c3_4
ENSG00000167136	c3_4
ENSG00000143793	c3_4
ENSG00000001460	c3_4
ENSG00000170049	c3_4
ENSG00000036530	c3_4
ENSG00000144550	c3_4
ENSG00000139636	c3_4
ENSG00000162931	c3_4
ENSG00000188486	c3_4
ENSG00000101222	c3_4
ENSG00000171695	c3_4
ENSG00000114956	c3_4
ENSG00000115204	c3_4
ENSG00000167535	c3_4
ENSG00000182473	c3_4
ENSG00000240771	c3_4
ENSG00000163704	c3_4
ENSG00000176956	c3_4
ENSG00000187186	c3_4
ENSG00000123999	c3_4
ENSG00000105197	c3_4
ENSG00000169718	c3_4
ENSG00000206176	c3_4
ENSG00000130005	c3_4
ENSG00000237515	c3_4
ENSG00000135596	c3_4
ENSG00000123154	c3_4
ENSG00000171604	c3_4
ENSG00000159069	c3_4
ENSG00000105737	c3_4
ENSG00000164885	c3_4
ENSG00000099849	c3_4
ENSG00000179304	c3_4
ENSG00000178057	c3_4
ENSG00000134072	c3_4
ENSG00000183696	c3_4
ENSG00000160211	c3_4
ENSG00000105700	c3_4
ENSG00000117308	c3_4
ENSG00000141556	c3_4
ENSG00000076924	c3_4
ENSG00000141349	c3_4
ENSG00000185800	c3_4
ENSG00000260328	c3_4
ENSG00000137288	c3_4
ENSG00000106803	c3_4
ENSG00000151229	c3_4
ENSG00000236144	c3_4
ENSG00000072195	c3_4
ENSG00000174173	c3_4
ENSG00000116396	c3_4
ENSG00000258366	c3_4
ENSG00000125170	c3_4
ENSG00000013306	c3_4
ENSG00000260230	c3_4
ENSG00000161904	c3_4
ENSG00000125869	c3_4
ENSG00000260196	c3_4
ENSG00000104976	c3_4
ENSG00000173818	c3_4
ENSG00000141577	c3_4
ENSG00000184916	c3_4
ENSG00000124006	c3_4
ENSG00000091536	c3_4
ENSG00000083454	c3_4
ENSG00000116898	c3_4
ENSG00000041988	c3_4
ENSG00000007923	c3_4
ENSG00000117480	c3_4
ENSG00000196453	c3_4
ENSG00000184508	c3_4
ENSG00000100726	c3_4
ENSG00000041357	c3_4
ENSG00000171723	c3_4
ENSG00000171385	c3_4
ENSG00000006283	c3_4
ENSG00000174915	c3_4
ENSG00000004777	c3_4
ENSG00000108963	c3_4
ENSG00000161013	c3_4
ENSG00000225663	c3_4
ENSG00000131711	c3_4
ENSG00000002330	c3_4
ENSG00000171552	c3_4
ENSG00000071859	c3_4
ENSG00000140488	c3_4
ENSG00000127419	c3_4
ENSG00000161677	c3_4
ENSG00000064545	c3_4
ENSG00000121775	c3_4
ENSG00000040608	c3_4
ENSG00000148337	c3_4
ENSG00000176194	c3_4
ENSG00000160766	c3_4
ENSG00000148396	c3_4
ENSG00000106290	c3_4
ENSG00000185442	c3_4
ENSG00000142330	c3_4
ENSG00000128965	c3_4
ENSG00000125482	c3_4
ENSG00000105618	c3_4
ENSG00000174780	c3_4
ENSG00000141505	c3_4
ENSG00000205220	c3_4
ENSG00000161249	c3_4
ENSG00000005379	c3_4
ENSG00000180822	c3_4
ENSG00000092094	c3_4
ENSG00000120875	c3_4
ENSG00000244005	c3_4
ENSG00000145191	c3_4
ENSG00000186960	c3_4
ENSG00000100429	c3_4
ENSG00000171435	c3_4
ENSG00000115756	c3_4
ENSG00000241014	c3_4
ENSG00000183087	c3_4
ENSG00000140398	c3_4
ENSG00000100034	c3_4
ENSG00000104361	c3_4
ENSG00000184056	c3_4
ENSG00000092098	c3_4
ENSG00000002822	c3_4
ENSG00000010438	c3_4
ENSG00000132359	c3_4
ENSG00000145934	c3_4
ENSG00000099889	c3_4
ENSG00000133316	c3_4
ENSG00000169683	c3_4
ENSG00000104522	c3_4
ENSG00000109736	c3_4
ENSG00000212123	c3_4
ENSG00000172053	c3_4
ENSG00000171311	c3_4
ENSG00000176155	c3_4
ENSG00000196365	c3_4
ENSG00000128335	c3_4
ENSG00000233642	c3_4
ENSG00000006118	c3_4
ENSG00000175766	c3_4
ENSG00000225978	c3_4
ENSG00000116883	c3_4
ENSG00000168569	c3_4
ENSG00000158555	c3_4
ENSG00000132522	c3_4
ENSG00000267796	c3_4
ENSG00000125458	c3_4
ENSG00000167619	c3_4
ENSG00000077463	c3_4
ENSG00000164082	c3_4
ENSG00000144218	c3_4
ENSG00000147799	c3_4
ENSG00000017373	c3_4
ENSG00000149636	c3_4
ENSG00000214548	c3_4
ENSG00000205279	c3_4
ENSG00000139318	c3_4
ENSG00000184792	c3_4
ENSG00000136908	c3_4
ENSG00000180902	c3_4
ENSG00000058453	c3_4
ENSG00000100027	c3_4
ENSG00000179862	c3_4
ENSG00000197162	c3_4
ENSG00000239382	c3_4
ENSG00000126456	c3_4
ENSG00000165572	c3_4
ENSG00000215012	c3_4
ENSG00000186017	c3_4
ENSG00000106245	c3_4
ENSG00000103005	c3_4
ENSG00000213199	c3_4
ENSG00000182685	c3_4
ENSG00000232931	c3_4
ENSG00000102924	c3_4
ENSG00000163273	c3_4
ENSG00000160360	c3_4
ENSG00000198089	c3_4
ENSG00000244405	c3_4
ENSG00000182809	c3_4
ENSG00000130813	c3_4
ENSG00000108469	c3_4
ENSG00000101294	c3_4
ENSG00000168259	c3_4
ENSG00000102302	c3_4
ENSG00000186162	c3_4
ENSG00000108773	c3_4
ENSG00000158747	c3_4
ENSG00000213213	c3_4
ENSG00000267473	c3_4
ENSG00000170837	c3_4
ENSG00000100324	c3_4
ENSG00000165643	c3_4
ENSG00000103042	c3_4
ENSG00000099904	c3_4
ENSG00000101489	c3_4
ENSG00000187664	c3_4
ENSG00000119946	c3_4
ENSG00000176454	c3_4
ENSG00000142684	c3_4
ENSG00000108557	c3_4
ENSG00000261088	c3_4
ENSG00000169919	c3_4
ENSG00000198901	c3_4
ENSG00000157637	c3_4
ENSG00000161265	c3_4
ENSG00000167925	c3_4
ENSG00000168734	c3_4
ENSG00000213626	c3_4
ENSG00000213614	c3_4
ENSG00000110921	c3_4
ENSG00000187135	c3_4
ENSG00000172663	c3_4
ENSG00000163793	c3_4
ENSG00000072609	c3_4
ENSG00000007541	c3_4
ENSG00000114770	c3_4
ENSG00000187243	c3_4
ENSG00000107959	c3_4
ENSG00000254402	c3_4
ENSG00000164615	c3_4
ENSG00000085998	c3_4
ENSG00000181656	c3_4
ENSG00000205309	c3_4
ENSG00000234394	c3_4
ENSG00000138031	c3_4
ENSG00000168778	c3_4
ENSG00000244560	c3_4
ENSG00000105472	c3_4
ENSG00000170464	c3_4
ENSG00000173868	c3_4
ENSG00000136698	c3_4
ENSG00000179294	c3_4
ENSG00000165698	c3_4
ENSG00000163964	c3_4
ENSG00000169972	c3_4
ENSG00000103226	c3_4
ENSG00000154957	c3_4
ENSG00000085465	c3_4
ENSG00000108684	c3_4
ENSG00000171303	c3_4
ENSG00000122034	c3_4
ENSG00000187860	c3_4
ENSG00000113360	c3_4
ENSG00000139180	c3_4
ENSG00000076984	c3_4
ENSG00000112584	c3_4
ENSG00000146540	c3_4
ENSG00000143434	c3_4
ENSG00000086717	c3_4
ENSG00000141314	c3_4
ENSG00000015532	c3_4
ENSG00000155229	c3_4
ENSG00000162373	c3_4
ENSG00000124357	c3_4
ENSG00000198598	c3_4
ENSG00000125895	c3_4
ENSG00000130921	c3_4
ENSG00000143630	c3_4
ENSG00000090534	c3_4
ENSG00000197070	c3_4
ENSG00000119777	c3_4
ENSG00000010219	c3_4
ENSG00000162545	c3_4
ENSG00000174951	c3_4
ENSG00000135333	c3_4
ENSG00000100304	c3_4
ENSG00000138111	c3_4
ENSG00000155034	c3_4
ENSG00000185122	c3_4
ENSG00000146556	c3_4
ENSG00000163328	c3_4
ENSG00000178307	c3_4
ENSG00000260534	c3_4
ENSG00000110811	c3_4
ENSG00000080823	c3_4
ENSG00000260001	c3_4
ENSG00000165553	c3_4
ENSG00000130522	c3_4
ENSG00000230551	c3_4
ENSG00000160404	c3_4
ENSG00000188766	c3_4
ENSG00000158806	c3_4
ENSG00000159761	c3_4
ENSG00000261819	c3_4
ENSG00000106536	c3_4
ENSG00000204934	c3_4
ENSG00000172782	c3_4
ENSG00000181790	c3_4
ENSG00000196998	c3_4
ENSG00000120896	c3_4
ENSG00000134852	c3_4
ENSG00000150594	c3_4
ENSG00000117691	c3_4
ENSG00000168453	c3_4
ENSG00000260267	c3_4
ENSG00000135372	c3_4
ENSG00000174953	c3_4
ENSG00000184986	c3_4
ENSG00000078814	c3_4
ENSG00000175077	c3_4
ENSG00000176840	c3_4
ENSG00000198546	c3_4
ENSG00000171298	c3_4
ENSG00000100749	c3_4
ENSG00000155744	c3_4
ENSG00000187953	c3_4
ENSG00000106261	c3_4
ENSG00000070814	c3_4
ENSG00000173715	c3_4
ENSG00000104613	c3_4
ENSG00000111249	c3_4
ENSG00000167110	c3_4
ENSG00000174791	c3_4
ENSG00000101361	c3_4
ENSG00000203618	c3_4
ENSG00000101158	c3_4
ENSG00000235704	c3_4
ENSG00000167889	c3_4
ENSG00000174177	c3_4
ENSG00000116521	c3_4
ENSG00000152413	c3_4
ENSG00000111344	c3_4
ENSG00000174326	c3_4
ENSG00000171208	c3_4
ENSG00000071626	c3_4
ENSG00000257704	c3_4
ENSG00000187653	c3_4
ENSG00000112320	c3_4
ENSG00000111799	c3_4
ENSG00000166582	c3_4
ENSG00000253230	c3_4
ENSG00000227799	c3_4
ENSG00000133884	c3_4
ENSG00000105419	c3_4
ENSG00000167508	c3_4
ENSG00000172568	c3_4
ENSG00000099957	c3_4
ENSG00000239697	c3_4
ENSG00000073169	c3_4
ENSG00000137815	c3_4
ENSG00000099385	c3_4
ENSG00000105298	c3_4
ENSG00000167733	c3_4
ENSG00000155287	c3_4
ENSG00000120029	c3_4
ENSG00000111863	c3_4
ENSG00000082556	c3_4
ENSG00000140319	c3_4
ENSG00000171824	c3_4
ENSG00000148384	c3_4
ENSG00000173272	c3_4
ENSG00000235663	c3_4
ENSG00000099899	c3_4
ENSG00000233487	c3_4
ENSG00000120049	c3_4
ENSG00000180089	c3_4
ENSG00000149527	c3_4
ENSG00000105642	c3_4
ENSG00000214176	c3_4
ENSG00000212670	c3_4
ENSG00000163485	c3_4
ENSG00000151835	c3_4
ENSG00000263072	c3_4
ENSG00000260630	c3_4
ENSG00000063015	c3_4
ENSG00000049283	c3_4
ENSG00000139266	c3_4
ENSG00000059122	c3_4
ENSG00000255604	c3_4
ENSG00000260006	c3_4
ENSG00000172660	c3_4
ENSG00000185105	c3_4
ENSG00000017621	c3_4
ENSG00000101442	c3_4
ENSG00000104884	c3_4
ENSG00000069849	c3_4
ENSG00000174374	c3_4
ENSG00000084774	c3_4
ENSG00000065882	c3_4
ENSG00000168026	c3_4
ENSG00000122254	c3_4
ENSG00000139624	c3_4
ENSG00000100288	c3_4
ENSG00000175054	c3_4
ENSG00000119203	c3_4
ENSG00000182230	c3_4
ENSG00000167625	c3_4
ENSG00000225554	c3_4
ENSG00000141522	c3_4
ENSG00000105248	c3_4
ENSG00000187556	c3_4
ENSG00000130653	c3_4
ENSG00000218891	c3_4
ENSG00000185651	c3_4
ENSG00000197852	c3_4
ENSG00000173114	c3_4
ENSG00000115266	c3_4
ENSG00000171811	c3_4
ENSG00000123815	c3_4
ENSG00000181652	c3_4
ENSG00000242802	c3_4
ENSG00000100276	c3_4
ENSG00000180901	c3_4
ENSG00000261594	c3_4
ENSG00000124831	c3_4
ENSG00000157542	c3_4
ENSG00000244165	c3_4
ENSG00000100982	c3_4
ENSG00000176681	c3_4
ENSG00000213551	c3_4
ENSG00000198133	c3_4
ENSG00000111262	c3_4
ENSG00000138606	c3_4
ENSG00000182154	c3_4
ENSG00000231920	c3_4
ENSG00000160783	c3_4
ENSG00000115457	c3_4
ENSG00000103202	c3_4
ENSG00000131759	c3_4
ENSG00000160818	c3_4
ENSG00000172803	c3_4
ENSG00000196535	c3_4
ENSG00000025293	c3_4
ENSG00000250584	c3_4
ENSG00000075340	c3_4
ENSG00000184674	c3_4
ENSG00000099625	c3_4
ENSG00000261311	c3_4
ENSG00000176472	c3_4
ENSG00000011478	c3_4
ENSG00000176619	c3_4
ENSG00000135116	c3_4
ENSG00000079313	c3_4
ENSG00000067334	c3_4
ENSG00000198466	c3_4
ENSG00000164944	c3_4
ENSG00000087302	c3_4
ENSG00000156697	c3_4
ENSG00000130772	c3_4
ENSG00000133216	c3_4
ENSG00000213015	c3_4
ENSG00000158792	c3_4
ENSG00000145198	c3_4
ENSG00000080947	c3_4
ENSG00000160703	c3_4
ENSG00000068120	c3_4
ENSG00000218227	c3_4
ENSG00000149932	c3_4
ENSG00000143207	c3_4
ENSG00000255153	c3_4
ENSG00000139675	c3_4
ENSG00000105251	c3_4
ENSG00000172771	c3_4
ENSG00000061337	c3_4
ENSG00000090447	c3_4
ENSG00000011243	c3_4
ENSG00000095203	c3_4
ENSG00000231025	c3_4
ENSG00000063169	c3_4
ENSG00000133027	c3_4
ENSG00000139190	c3_4
ENSG00000197136	c3_4
ENSG00000159239	c3_4
ENSG00000145526	c3_4
ENSG00000177000	c3_4
ENSG00000119820	c3_4
ENSG00000160058	c3_4
ENSG00000260992	c3_4
ENSG00000092108	c3_4
ENSG00000168067	c3_4
ENSG00000102309	c3_4
ENSG00000185803	c3_4
ENSG00000100605	c3_4
ENSG00000161835	c3_4
ENSG00000143320	c3_4
ENSG00000153253	c3_4
ENSG00000122417	c3_4
ENSG00000160097	c3_4
ENSG00000147164	c3_4
ENSG00000118194	c3_4
ENSG00000231312	c3_4
ENSG00000134086	c3_4
ENSG00000249992	c3_4
ENSG00000126705	c3_4
ENSG00000056661	c3_4
ENSG00000165271	c3_4
ENSG00000165138	c3_4
ENSG00000177225	c3_4
ENSG00000174851	c3_4
ENSG00000082497	c3_4
ENSG00000232406	c3_4
ENSG00000164326	c3_4
ENSG00000167992	c3_4
ENSG00000103091	c3_4
ENSG00000169220	c3_4
ENSG00000228971	c3_4
ENSG00000167103	c3_4
ENSG00000260356	c3_4
ENSG00000136819	c3_4
ENSG00000177301	c3_4
ENSG00000204344	c3_4
ENSG00000242265	c3_4
ENSG00000161914	c3_4
ENSG00000130035	c3_4
ENSG00000116819	c3_4
ENSG00000159788	c3_4
ENSG00000197363	c3_4
ENSG00000151131	c3_4
ENSG00000100814	c3_4
ENSG00000183654	c3_4
ENSG00000184470	c3_4
ENSG00000197991	c3_4
ENSG00000166762	c3_4
ENSG00000232694	c3_4
ENSG00000177519	c3_4
ENSG00000204775	c3_4
ENSG00000169519	c3_4
ENSG00000172057	c3_4
ENSG00000108270	c3_4
ENSG00000197774	c3_4
ENSG00000134247	c3_4
ENSG00000161558	c3_4
ENSG00000181649	c3_4
ENSG00000261135	c3_4
ENSG00000169231	c3_4
ENSG00000214597	c3_4
ENSG00000139044	c3_4
ENSG00000111215	c3_4
ENSG00000179151	c3_4
ENSG00000162004	c3_4
ENSG00000160439	c3_4
ENSG00000083812	c3_4
ENSG00000100109	c3_4
ENSG00000074855	c3_4
ENSG00000232442	c3_4
ENSG00000196372	c3_4
ENSG00000139597	c3_4
ENSG00000204352	c3_4
ENSG00000086102	c3_4
ENSG00000125648	c3_4
ENSG00000169136	c3_4
ENSG00000254510	c3_4
ENSG00000267575	c3_4
ENSG00000173409	c3_4
ENSG00000094914	c3_4
ENSG00000143373	c3_4
ENSG00000159063	c3_4
ENSG00000100092	c3_4
ENSG00000125991	c3_4
ENSG00000266086	c3_4
ENSG00000143340	c3_4
ENSG00000099866	c3_4
ENSG00000206561	c3_4
ENSG00000141994	c3_4
ENSG00000187741	c3_4
ENSG00000049860	c3_4
ENSG00000238098	c3_4
ENSG00000103227	c3_4
ENSG00000258130	c3_4
ENSG00000221955	c3_4
ENSG00000162066	c3_4
ENSG00000155561	c3_4
ENSG00000248859	c3_4
ENSG00000173681	c3_4
ENSG00000196668	c3_4
ENSG00000121716	c3_4
ENSG00000110881	c3_4
ENSG00000187260	c3_4
ENSG00000130023	c3_4
ENSG00000154743	c3_4
ENSG00000127423	c3_4
ENSG00000139890	c3_4
ENSG00000066933	c3_4
ENSG00000221883	c3_4
ENSG00000119559	c3_4
ENSG00000103148	c3_4
ENSG00000233175	c3_4
ENSG00000215196	c3_4
ENSG00000167522	c3_4
ENSG00000163827	c3_4
ENSG00000188368	c3_4
ENSG00000205035	c3_4
ENSG00000215513	c3_4
ENSG00000087087	c3_4
ENSG00000089351	c3_4
ENSG00000260396	c3_4
ENSG00000218739	c3_4
ENSG00000076650	c3_4
ENSG00000250366	c3_4
ENSG00000142634	c3_4
ENSG00000167011	c3_4
ENSG00000147099	c3_4
ENSG00000168438	c3_4
ENSG00000037757	c3_4
ENSG00000115207	c3_4
ENSG00000180921	c3_4
ENSG00000265666	c3_4
ENSG00000172890	c3_4
ENSG00000102796	c3_4
ENSG00000103154	c3_4
ENSG00000261613	c3_4
ENSG00000256193	c3_4
ENSG00000213563	c3_4
ENSG00000113448	c3_4
ENSG00000082684	c3_4
ENSG00000237517	c3_4
ENSG00000162086	c3_4
ENSG00000186577	c3_4
ENSG00000043514	c3_4
ENSG00000069696	c3_4
ENSG00000233901	c3_4
ENSG00000258297	c3_4
ENSG00000174669	c3_4
ENSG00000159055	c3_4
ENSG00000244486	c3_4
ENSG00000170324	c3_4
ENSG00000173614	c3_4
ENSG00000137274	c3_4
ENSG00000122359	c3_4
ENSG00000164074	c3_4
ENSG00000250588	c3_4
ENSG00000166862	c3_4
ENSG00000101470	c3_4
ENSG00000183979	c3_4
ENSG00000186081	c3_4
ENSG00000169306	c3_4
ENSG00000258702	c3_4
ENSG00000110318	c3_4
ENSG00000059145	c3_4
ENSG00000213780	c3_4
ENSG00000205795	c3_4
ENSG00000141985	c3_4
ENSG00000005961	c3_4
ENSG00000163364	c3_4
ENSG00000162384	c3_4
ENSG00000169692	c3_4
ENSG00000224956	c3_4
ENSG00000197498	c3_4
ENSG00000159640	c3_4
ENSG00000183570	c3_4
ENSG00000140323	c3_4
ENSG00000169926	c3_4
ENSG00000235999	c3_4
ENSG00000157259	c3_4
ENSG00000181291	c3_4
ENSG00000141499	c3_4
ENSG00000160688	c3_4
ENSG00000235531	c3_4
ENSG00000261643	c3_4
ENSG00000213689	c3_4
ENSG00000121900	c3_4
ENSG00000183775	c3_4
ENSG00000108474	c3_4
ENSG00000235173	c3_4
ENSG00000112033	c3_4
ENSG00000158089	c3_4
ENSG00000128185	c3_4
ENSG00000123901	c3_4
ENSG00000111186	c3_4
ENSG00000160051	c3_4
ENSG00000087502	c3_4
ENSG00000171103	c3_4
ENSG00000198039	c3_4
ENSG00000196220	c3_4
ENSG00000169057	c3_4
ENSG00000001497	c3_4
ENSG00000150347	c3_4
ENSG00000255618	c3_4
ENSG00000125352	c3_4
ENSG00000179148	c3_4
ENSG00000188011	c3_4
ENSG00000071073	c3_4
ENSG00000177548	c3_4
ENSG00000149599	c3_4
ENSG00000173599	c3_4
ENSG00000171490	c3_4
ENSG00000177946	c3_4
ENSG00000182872	c3_4
ENSG00000178796	c3_4
ENSG00000260411	c3_4
ENSG00000099785	c3_4
ENSG00000198633	c3_4
ENSG00000062524	c3_4
ENSG00000145014	c3_4
ENSG00000167434	c3_4
ENSG00000131969	c3_4
ENSG00000183605	c3_4
ENSG00000079277	c3_4
ENSG00000211445	c3_4
ENSG00000119397	c3_4
ENSG00000132016	c3_4
ENSG00000171462	c3_4
ENSG00000156381	c3_4
ENSG00000178038	c3_4
ENSG00000229727	c3_4
ENSG00000156675	c3_4
ENSG00000198155	c3_4
ENSG00000143379	c3_4
ENSG00000083807	c3_4
ENSG00000177628	c3_4
ENSG00000175274	c3_4
ENSG00000113749	c3_4
ENSG00000182566	c3_4
ENSG00000221944	c3_4
ENSG00000147601	c3_4
ENSG00000135040	c3_4
ENSG00000248333	c3_4
ENSG00000163870	c3_4
ENSG00000167705	c3_4
ENSG00000142949	c3_4
ENSG00000164086	c3_4
ENSG00000205277	c3_4
ENSG00000261925	c3_4
ENSG00000261534	c3_4
ENSG00000213888	c3_4
ENSG00000175727	c3_4
ENSG00000160613	c3_4
ENSG00000173442	c3_4
ENSG00000219626	c3_4
ENSG00000067596	c3_4
ENSG00000108479	c3_4
ENSG00000070182	c3_4
ENSG00000224424	c3_4
ENSG00000168071	c3_4
ENSG00000196408	c3_4
ENSG00000101327	c3_4
ENSG00000266904	c3_4
ENSG00000145506	c3_4
ENSG00000260563	c3_4
ENSG00000069020	c3_4
ENSG00000169087	c3_4
ENSG00000198106	c3_4
ENSG00000135702	c3_4
ENSG00000198858	c3_4
ENSG00000177459	c3_4
ENSG00000124225	c3_4
ENSG00000116771	c3_4
ENSG00000141391	c3_4
ENSG00000156398	c3_4
ENSG00000159214	c3_4
ENSG00000178860	c3_4
ENSG00000132832	c3_4
ENSG00000099330	c3_4
ENSG00000139154	c3_4
ENSG00000261098	c3_4
ENSG00000234917	c3_4
ENSG00000170037	c3_4
ENSG00000100031	c3_4
ENSG00000138115	c3_4
ENSG00000002587	c3_4
ENSG00000173875	c3_4
ENSG00000236333	c3_4
ENSG00000144668	c3_4
ENSG00000132326	c3_4
ENSG00000260077	c3_4
ENSG00000224982	c3_4
ENSG00000261584	c3_4
ENSG00000251602	c3_4
ENSG00000176769	c3_4
ENSG00000258399	c3_4
ENSG00000182601	c3_4
ENSG00000124380	c3_4
ENSG00000142185	c3_4
ENSG00000256164	c3_4
ENSG00000255154	c3_4
ENSG00000168237	c3_4
ENSG00000188981	c3_4
ENSG00000061656	c3_4
ENSG00000188483	c3_4
ENSG00000174586	c3_4
ENSG00000230786	c3_4
ENSG00000147481	c3_4
ENSG00000231269	c3_4
ENSG00000243754	c3_4
ENSG00000171097	c3_4
ENSG00000243449	c3_4
ENSG00000010803	c3_4
ENSG00000226091	c3_4
ENSG00000050767	c3_4
ENSG00000146232	c3_4
ENSG00000243679	c3_4
ENSG00000082269	c3_4
ENSG00000196476	c3_4
ENSG00000257556	c3_4
ENSG00000153266	c3_4
ENSG00000146054	c3_4
ENSG00000167930	c3_4
ENSG00000162873	c3_4
ENSG00000139218	c3_4
ENSG00000264538	c3_4
ENSG00000181378	c3_4
ENSG00000167604	c3_4
ENSG00000054282	c3_4
ENSG00000132635	c3_4
ENSG00000232018	c3_4
ENSG00000249109	c3_4
ENSG00000255248	c3_4
ENSG00000240370	c3_4
ENSG00000157680	c3_4
ENSG00000111445	c3_4
ENSG00000144824	c3_4
ENSG00000182973	c3_4
ENSG00000178752	c3_4
ENSG00000178342	c3_4
ENSG00000112699	c3_4
ENSG00000254093	c3_4
ENSG00000154099	c3_4
ENSG00000179168	c3_4
ENSG00000179111	c3_4
ENSG00000170074	c3_4
ENSG00000170231	c3_4
ENSG00000141570	c3_4
ENSG00000114735	c3_4
ENSG00000214357	c3_4
ENSG00000239521	c3_4
ENSG00000188157	c3_4
ENSG00000120709	c3_4
ENSG00000168754	c3_4
ENSG00000186453	c3_4
ENSG00000183018	c3_4
ENSG00000167595	c3_4
ENSG00000230606	c3_4
ENSG00000227953	c3_4
ENSG00000211454	c3_4
ENSG00000267475	c3_4
ENSG00000262415	c3_4
ENSG00000267040	c3_4
ENSG00000111203	c3_4
ENSG00000184385	c3_4
ENSG00000185000	c3_4
ENSG00000111671	c3_4
ENSG00000205078	c3_4
ENSG00000119725	c3_4
ENSG00000182648	c3_4
ENSG00000091844	c3_4
ENSG00000128422	c3_4
ENSG00000163701	c3_4
ENSG00000112655	c3_4
ENSG00000238105	c3_4
ENSG00000261064	c3_4
ENSG00000170290	c3_4
ENSG00000125850	c3_4
ENSG00000260778	c3_4
ENSG00000132950	c3_4
ENSG00000248671	c3_4
ENSG00000196415	c3_4
ENSG00000225746	c3_4
ENSG00000215154	c3_4
ENSG00000108309	c3_4
ENSG00000256196	c3_4
ENSG00000221857	c3_4
ENSG00000189306	c3_4
ENSG00000233937	c3_4
ENSG00000110628	c3_4
ENSG00000068831	c3_4
ENSG00000167964	c3_4
ENSG00000171291	c3_4
ENSG00000062038	c3_4
ENSG00000169026	c3_4
ENSG00000156463	c3_4
ENSG00000161277	c3_4
ENSG00000120645	c3_4
ENSG00000184110	c3_4
ENSG00000259877	c3_4
ENSG00000214694	c3_4
ENSG00000253457	c3_4
ENSG00000165689	c3_4
ENSG00000148019	c3_4
ENSG00000168970	c3_4
ENSG00000213420	c3_4
ENSG00000175707	c3_4
ENSG00000241278	c3_4
ENSG00000267454	c3_4
ENSG00000167799	c3_4
ENSG00000257900	c3_4
ENSG00000177058	c3_4
ENSG00000169900	c3_4
ENSG00000244239	c3_4
ENSG00000102098	c3_4
ENSG00000267390	c3_4
ENSG00000149582	c3_4
ENSG00000227507	c3_4
ENSG00000167969	c3_4
ENSG00000133665	c3_4
ENSG00000142609	c3_4
ENSG00000149742	c3_4
ENSG00000142156	c3_4
ENSG00000159208	c3_4
ENSG00000165887	c3_4
ENSG00000264057	c3_4
ENSG00000222041	c3_4
ENSG00000065357	c3_4
ENSG00000217801	c3_4
ENSG00000171169	c3_4
ENSG00000224945	c3_4
ENSG00000143632	c3_4
ENSG00000171044	c3_4
ENSG00000267632	c3_4
ENSG00000088682	c3_4
ENSG00000260060	c3_4
ENSG00000108443	c3_4
ENSG00000105376	c3_4
ENSG00000113119	c3_4
ENSG00000139537	c3_4
ENSG00000177627	c3_4
ENSG00000176222	c3_4
ENSG00000223403	c3_4
ENSG00000007001	c3_4
ENSG00000235436	c3_4
ENSG00000184163	c3_4
ENSG00000261220	c3_4
ENSG00000165194	c3_4
ENSG00000124222	c3_4
ENSG00000076356	c3_4
ENSG00000124839	c3_4
ENSG00000079689	c3_4
ENSG00000223942	c3_4
ENSG00000172382	c3_4
ENSG00000186891	c3_4
ENSG00000260331	c3_4
ENSG00000248275	c3_4
ENSG00000214140	c3_4
ENSG00000259448	c3_4
ENSG00000164144	c3_4
ENSG00000188095	c3_4
ENSG00000203886	c3_4
ENSG00000187678	c3_4
ENSG00000206145	c3_4
ENSG00000104731	c3_4
ENSG00000135447	c3_4
ENSG00000257139	c3_4
ENSG00000166407	c3_4
ENSG00000233723	c3_4
ENSG00000134940	c3_4
ENSG00000161888	c3_4
ENSG00000036448	c3_4
ENSG00000257069	c3_4
ENSG00000189275	c3_4
ENSG00000239569	c3_4
ENSG00000256391	c3_4
ENSG00000142065	c3_4
ENSG00000227781	c3_4
ENSG00000169436	c3_4
ENSG00000267280	c3_4
ENSG00000141446	c3_4
ENSG00000249859	c3_4
ENSG00000126368	c3_4
ENSG00000145194	c3_4
ENSG00000157045	c3_4
ENSG00000125409	c3_4
ENSG00000196358	c3_4
ENSG00000100122	c3_4
ENSG00000166741	c3_4
ENSG00000213889	c3_4
ENSG00000160224	c3_4
ENSG00000176845	c3_4
ENSG00000265688	c3_4
ENSG00000006704	c3_4
ENSG00000138623	c3_4
ENSG00000105072	c3_4
ENSG00000185262	c3_4
ENSG00000233165	c3_4
ENSG00000230454	c3_4
ENSG00000027001	c3_4
ENSG00000257540	c3_4
ENSG00000123454	c3_4
ENSG00000134256	c3_4
ENSG00000242612	c3_4
ENSG00000164669	c3_4
ENSG00000213185	c3_4
ENSG00000055955	c3_4
ENSG00000005100	c3_4
ENSG00000227280	c3_4
ENSG00000173214	c3_4
ENSG00000257272	c3_4
ENSG00000227917	c3_4
ENSG00000164088	c3_4
ENSG00000165757	c3_4
ENSG00000108559	c3_4
ENSG00000101935	c3_4
ENSG00000266949	c3_4
ENSG00000186567	c3_4
ENSG00000138100	c3_4
ENSG00000197763	c3_4
ENSG00000236268	c3_4
ENSG00000261788	c3_4
ENSG00000065485	c3_4
ENSG00000237512	c3_4
ENSG00000170089	c3_4
ENSG00000262061	c3_4
ENSG00000152582	c3_4
ENSG00000174151	c3_4
ENSG00000064489	c3_4
ENSG00000228389	c3_4
ENSG00000250222	c3_4
ENSG00000232903	c3_4
ENSG00000102393	c3_4
ENSG00000165695	c3_4
ENSG00000146374	c3_4
ENSG00000131351	c3_4
ENSG00000140451	c3_4
ENSG00000151474	c3_4
ENSG00000261123	c3_4
ENSG00000125931	c3_4
ENSG00000176293	c3_4
ENSG00000267370	c3_4
ENSG00000108771	c3_4
ENSG00000185100	c3_4
ENSG00000261416	c3_4
ENSG00000204793	c3_4
ENSG00000173838	c3_4
ENSG00000156427	c3_4
ENSG00000148803	c3_4
ENSG00000233609	c3_4
ENSG00000130656	c3_4
ENSG00000198547	c3_4
ENSG00000182329	c3_4
ENSG00000175745	c3_4
ENSG00000122547	c3_4
ENSG00000242028	c3_4
ENSG00000225171	c3_4
ENSG00000164935	c3_4
ENSG00000220515	c3_4
ENSG00000227805	c3_4
ENSG00000186716	c3_4
ENSG00000242996	c3_4
ENSG00000260565	c3_4
ENSG00000188199	c3_4
ENSG00000100197	c3_4
ENSG00000254746	c3_4
ENSG00000141738	c3_4
ENSG00000185290	c3_4
ENSG00000224318	c3_4
ENSG00000075886	c3_4
ENSG00000232755	c3_4
ENSG00000265179	c3_4
ENSG00000226490	c3_4
ENSG00000251226	c3_4
ENSG00000224975	c3_4
ENSG00000234646	c3_4
ENSG00000204377	c3_4
ENSG00000267436	c3_4
ENSG00000131188	c3_4
ENSG00000197165	c3_4
ENSG00000264070	c3_4
ENSG00000230387	c3_4
ENSG00000162992	c3_4
ENSG00000177984	c3_4
ENSG00000213462	c3_4
ENSG00000189292	c3_4
ENSG00000147378	c3_4
ENSG00000267082	c3_4
ENSG00000263350	c3_4
ENSG00000237732	c3_4
ENSG00000223356	c3_4
ENSG00000066248	c3_4
ENSG00000183628	c3_4
ENSG00000226644	c3_4
ENSG00000250130	c3_4
ENSG00000115339	c3_4
ENSG00000204444	c3_4
ENSG00000226314	c3_4
ENSG00000267249	c3_4
ENSG00000182968	c3_4
ENSG00000255062	c3_4
ENSG00000248835	c3_4
ENSG00000165197	c3_4
ENSG00000085514	c3_4
ENSG00000186827	c3_4
ENSG00000139915	c3_4
ENSG00000104899	c3_4
ENSG00000206573	c3_4
ENSG00000261773	c3_4
ENSG00000238057	c3_4
ENSG00000179698	c3_4
ENSG00000265411	c3_4
ENSG00000263503	c3_4
ENSG00000102003	c3_4
ENSG00000123360	c3_4
ENSG00000144834	c3_4
ENSG00000197043	c3_4
ENSG00000118160	c3_4
ENSG00000187730	c3_4
ENSG00000070808	c3_4
ENSG00000174938	c3_4
ENSG00000107130	c3_4
ENSG00000159352	c3_4
ENSG00000106683	c3_4
ENSG00000170445	c3_4
ENSG00000156735	c3_4
ENSG00000244734	c3_4
ENSG00000123416	c3_4
ENSG00000169258	c3_4
ENSG00000123119	c3_4
ENSG00000178171	c3_4
ENSG00000128594	c3_4
ENSG00000119782	c3_4
ENSG00000167702	c3_4
ENSG00000164742	c3_4
ENSG00000107223	c3_4
ENSG00000260124	c3_4
ENSG00000139637	c3_4
ENSG00000162910	c3_4
ENSG00000087152	c3_4
ENSG00000162729	c3_4
ENSG00000117069	c3_4
ENSG00000088899	c3_4
ENSG00000171798	c3_4
ENSG00000130479	c3_4
ENSG00000196872	c3_4
ENSG00000172031	c3_4
ENSG00000008118	c3_4
ENSG00000130226	c3_4
ENSG00000058404	c3_4
ENSG00000106105	c3_4
ENSG00000243279	c3_4
ENSG00000063180	c3_4
ENSG00000184076	c3_4
ENSG00000034510	c3_4
ENSG00000183473	c3_4
ENSG00000153815	c3_4
ENSG00000132975	c3_4
ENSG00000103647	c3_4
ENSG00000127838	c3_4
ENSG00000105143	c3_4
ENSG00000100167	c3_4
ENSG00000125967	c3_4
ENSG00000132821	c3_4
ENSG00000049759	c3_4
ENSG00000176182	c3_4
ENSG00000144331	c3_4
ENSG00000102225	c3_4
ENSG00000250067	c3_4
ENSG00000073578	c3_4
ENSG00000138944	c3_4
ENSG00000186868	c3_4
ENSG00000159871	c3_4
ENSG00000185504	c3_4
ENSG00000154001	c3_4
ENSG00000144827	c3_4
ENSG00000170906	c3_4
ENSG00000129245	c3_4
ENSG00000010295	c3_4
ENSG00000241685	c3_4
ENSG00000170310	c3_4
ENSG00000100764	c3_4
ENSG00000139343	c3_4
ENSG00000128564	c3_4
ENSG00000215305	c3_4
ENSG00000103056	c3_4
ENSG00000174939	c3_4
ENSG00000142453	c3_4
ENSG00000204442	c3_4
ENSG00000152082	c3_4
ENSG00000135426	c3_4
ENSG00000116604	c3_4
ENSG00000151640	c3_4
ENSG00000141837	c3_4
ENSG00000181523	c3_4
ENSG00000122515	c3_4
ENSG00000261221	c3_4
ENSG00000143862	c3_4
ENSG00000226287	c3_4
ENSG00000008324	c3_4
ENSG00000188986	c3_4
ENSG00000185359	c3_4
ENSG00000119866	c3_4
ENSG00000101638	c3_4
ENSG00000156502	c3_4
ENSG00000102030	c3_4
ENSG00000062282	c3_4
ENSG00000185133	c3_4
ENSG00000140798	c3_4
ENSG00000105662	c3_4
ENSG00000167552	c3_4
ENSG00000160326	c3_4
ENSG00000124191	c3_4
ENSG00000117245	c3_4
ENSG00000128159	c3_4
ENSG00000177030	c3_4
ENSG00000141933	c3_4
ENSG00000150054	c3_4
ENSG00000099991	c3_4
ENSG00000107819	c3_4
ENSG00000174231	c3_4
ENSG00000139910	c3_4
ENSG00000137817	c3_4
ENSG00000065268	c3_4
ENSG00000142530	c3_4
ENSG00000225783	c3_4
ENSG00000163913	c3_4
ENSG00000178951	c3_4
ENSG00000100362	c3_4
ENSG00000121653	c3_4
ENSG00000206140	c3_4
ENSG00000147400	c3_4
ENSG00000157870	c3_4
ENSG00000185046	c3_4
ENSG00000157368	c3_4
ENSG00000163159	c3_4
ENSG00000099999	c3_4
ENSG00000136718	c3_4
ENSG00000145451	c3_4
ENSG00000163050	c3_4
ENSG00000080189	c3_4
ENSG00000119333	c3_4
ENSG00000099326	c3_4
ENSG00000187609	c3_4
ENSG00000101654	c3_4
ENSG00000183048	c3_4
ENSG00000078808	c3_4
ENSG00000187902	c3_4
ENSG00000171853	c3_4
ENSG00000131591	c3_4
ENSG00000255857	c3_4
ENSG00000204351	c3_4
ENSG00000214026	c3_4
ENSG00000085511	c3_4
ENSG00000215397	c3_4
ENSG00000100600	c3_4
ENSG00000170265	c3_4
ENSG00000260931	c3_4
ENSG00000114388	c3_4
ENSG00000103510	c3_4
ENSG00000168056	c3_4
ENSG00000144134	c3_4
ENSG00000100246	c3_4
ENSG00000177108	c3_4
ENSG00000102468	c3_4
ENSG00000143318	c3_4
ENSG00000154162	c3_4
ENSG00000182255	c3_4
ENSG00000134917	c3_4
ENSG00000260054	c3_4
ENSG00000071889	c3_4
ENSG00000160695	c3_4
ENSG00000133059	c3_4
ENSG00000109065	c3_4
ENSG00000175220	c3_4
ENSG00000133030	c3_4
ENSG00000132740	c3_4
ENSG00000011132	c3_4
ENSG00000188735	c3_4
ENSG00000007402	c3_4
ENSG00000075240	c3_4
ENSG00000102678	c3_4
ENSG00000102882	c3_4
ENSG00000203950	c3_4
ENSG00000165802	c3_4
ENSG00000115421	c3_4
ENSG00000106123	c3_4
ENSG00000091136	c3_4
ENSG00000125834	c3_4
ENSG00000148356	c3_4
ENSG00000184451	c3_4
ENSG00000240907	c3_4
ENSG00000175048	c3_4
ENSG00000137364	c3_4
ENSG00000187984	c3_4
ENSG00000260903	c3_4
ENSG00000126500	c3_4
ENSG00000130751	c3_4
ENSG00000188807	c3_4
ENSG00000127152	c3_4
ENSG00000240053	c3_4
ENSG00000225190	c3_4
ENSG00000090006	c3_4
ENSG00000152669	c3_4
ENSG00000260872	c3_4
ENSG00000129946	c3_4
ENSG00000158286	c3_4
ENSG00000175115	c3_4
ENSG00000243888	c3_4
ENSG00000128731	c3_4
ENSG00000163348	c3_4
ENSG00000170522	c3_4
ENSG00000138678	c3_4
ENSG00000203930	c3_4
ENSG00000163719	c3_4
ENSG00000144535	c3_4
ENSG00000171148	c3_4
ENSG00000171873	c3_4
ENSG00000166886	c3_4
ENSG00000169288	c3_4
ENSG00000167100	c3_4
ENSG00000242866	c3_4
ENSG00000131015	c3_4
ENSG00000141013	c3_4
ENSG00000161956	c3_4
ENSG00000183023	c3_4
ENSG00000108551	c3_4
ENSG00000265787	c3_4
ENSG00000132792	c3_4
ENSG00000075826	c3_4
ENSG00000267629	c3_4
ENSG00000196118	c3_4
ENSG00000076382	c3_4
ENSG00000124784	c3_4
ENSG00000198883	c3_4
ENSG00000115041	c3_4
ENSG00000173064	c3_4
ENSG00000267121	c3_4
ENSG00000241528	c3_4
ENSG00000118689	c3_4
ENSG00000235231	c3_4
ENSG00000095370	c3_4
ENSG00000232098	c3_4
ENSG00000187994	c3_4
ENSG00000204677	c3_4
ENSG00000237476	c3_4
ENSG00000117385	c3_4
ENSG00000176953	c3_4
ENSG00000131069	c3_4
ENSG00000149328	c3_4
ENSG00000008283	c3_4
ENSG00000103932	c3_4
ENSG00000128298	c3_4
ENSG00000260118	c3_4
ENSG00000145819	c3_4
ENSG00000070729	c3_4
ENSG00000260581	c3_4
ENSG00000102900	c3_4
ENSG00000263020	c3_4
ENSG00000185875	c3_4
ENSG00000086506	c3_4
ENSG00000139714	c3_4
ENSG00000178209	c3_4
ENSG00000174928	c3_4
ENSG00000226891	c3_4
ENSG00000175711	c3_4
ENSG00000263823	c3_4
ENSG00000189077	c3_4
ENSG00000130803	c3_4
ENSG00000179588	c3_4
ENSG00000115866	c3_4
ENSG00000122378	c3_4
ENSG00000165066	c3_4
ENSG00000175213	c3_4
ENSG00000171772	c3_4
ENSG00000171425	c3_4
ENSG00000095485	c3_4
ENSG00000154478	c3_4
ENSG00000129009	c3_4
ENSG00000258890	c3_4
ENSG00000184489	c3_4
ENSG00000148082	c3_4
ENSG00000153563	c3_4
ENSG00000147804	c3_4
ENSG00000172232	c3_4
ENSG00000136238	c3_4
ENSG00000137411	c3_4
ENSG00000136883	c3_4
ENSG00000249042	c3_4
ENSG00000237683	c3_4
ENSG00000136295	c3_4
ENSG00000262246	c3_4
ENSG00000230715	c3_4
ENSG00000168393	c3_4
ENSG00000230567	c3_4
ENSG00000162591	c3_4
ENSG00000152217	c3_4
ENSG00000080709	c3_4
ENSG00000260083	c3_4
ENSG00000265263	c3_4
ENSG00000101353	c3_4
ENSG00000188290	c3_4
ENSG00000088340	c3_4
ENSG00000243667	c3_4
ENSG00000197191	c3_4
ENSG00000182463	c3_4
ENSG00000142494	c3_4
ENSG00000172159	c3_4
ENSG00000188206	c3_4
ENSG00000204514	c3_4
ENSG00000146453	c3_4
[truncated: 39,545 more rows]
