# Supplementary material for: Sex specific molecular networks and key drivers of Alzheimer’s disease
Source: Mol Neurodegener. 2023 Jun 20;18:39. doi: 10.1186/s13024-023-00624-5 (PMC10280841; doi:10.1186/s13024-023-00624-5)
Supplement: Supplementary file 5 — Additional file 5: Supplemental Table 5. The top ranked modules and their enriched pathways in the male and female gene co-expression networks in the PHG and PFC brain regions. Fold enrichment and Fisher’s Exact Test based enrichment significance were reported. The top ranked 100 modules from A) female and B) male gene co-expression networks in the PHG brain regions, as well as the top ranked 50 modules from C) female and D) male gene co-expression networks in the PFC from the ROSMAP cohort. [file 13024_2023_624_MOESM5_ESM.xlsx]

## Sheet: Annotation
The top ranked modules and their enriched pathways in the male and female gene coexpression networks in the PHG and PFC brain regions. Fold enrichment (FE) and Fisher’s Exact Test (FET) based enrichment significance were reported. The top ranked modules from A) female and B) male gene coexpression networks in the PHG brain regions, as well as the top ranked modules from C) female and D) male gene…
Column Name	Description
Module	module name.
OriginalModuleSize	module size.
System	gene ontology pathway system.
Gene.Category	gene ontology pathway category.
OverlapSize	number of module genes intersected with the gene ontology pathway.
ModuleSize	number of module genes present in the background population.
CategoryTermSize	number of genes in the gene ontology pathway category.
PopulationSize	number of genes in the background population, which is defined as the intersection between the genes in the coexpression networks and the genes in the gene ontology pathway database.
FET_P	Fisher’s Exact Test (FET) p value.
Corrected_P	FDR corrected p value.
Fold_Enrichment	fold enrichment.
Genes	genes overlapped between module and gene ontology pathway category.

## Sheet: 5A. Female AD MSBB
Module	OriginalModuleSize	System	Gene.Category	OverlapSize	ModuleSize	CategoryTermSize	PopulationSize	FET_P	Corrected_P	Fold_Enrichment	Genes
c1_21	425	GO-BP	IMMUNE_SYSTEM_PROCESS	44	235	332	9953	2.46e-21	4e-16	5.61307	DOCK2,ARHGDIB,SCIN,PTPRC,NFAM1,LAT2,IL18,TLR8,CD74,ZAP70,SPI1,LYN,WAS,IFI16,CD4,SECTM1,BLNK,SYK,LST1,IFI6,GPR65,LY86,ITGB2,PTAFR,TRIM22,FYB,ELF4,IRF8,TLR7,ST6GAL1,CCR1,CLEC7A,IL15,BST2,CD86,IGSF6,CTSS,RSAD2,FCGR1A,TREM2,FCGR2B,IL16,GBP2,CTSC
c1_97	110	KEGG	KEGG_OXIDATIVE_PHOSPHORYLATION	16	46	135	9953	3.72e-19	6.1e-14	25.6438	SDHB,COX17,NDUFS5,NDUFA6,ATP5E,NDUFB6,NDUFA4,NDUFA1,COX7A2L,COX7B,UQCRQ,COX7C,COX7A2,COX6C,NDUFB3,NDUFC1
c1_223	355	GO-BP	IMMUNE_SYSTEM_PROCESS	37	195	332	9953	2.88e-18	4.7e-13	5.68831	DOCK2,ARHGDIB,SCIN,PTPRC,NFAM1,LAT2,IL18,TLR8,CD74,ZAP70,SPI1,LYN,WAS,CD4,BLNK,SYK,LST1,GPR65,LY86,ITGB2,PTAFR,FYB,ELF4,IRF8,TLR7,ST6GAL1,CCR1,CLEC7A,IL15,CD86,IGSF6,CTSS,FCGR1A,TREM2,FCGR2B,IL16,CTSC
c1_97	110	KEGG	KEGG_PARKINSONS_DISEASE	15	46	133	9953	1.25e-17	2e-12	24.4026	SDHB,NDUFS5,NDUFA6,ATP5E,NDUFB6,NDUFA4,NDUFA1,COX7A2L,COX7B,UQCRQ,COX7C,COX7A2,COX6C,NDUFB3,NDUFC1
c1_97	110	KEGG	KEGG_HUNTINGTONS_DISEASE	16	46	185	9953	6.44e-17	1.1e-11	18.713	SDHB,POLR2K,NDUFS5,NDUFA6,ATP5E,NDUFB6,NDUFA4,NDUFA1,COX7A2L,COX7B,UQCRQ,COX7C,COX7A2,COX6C,NDUFB3,NDUFC1
c1_21	425	GO-BP	IMMUNE_RESPONSE	33	235	235	9953	6.74e-17	1.1e-11	5.94747	ARHGDIB,PTPRC,NFAM1,LAT2,IL18,TLR8,CD74,ZAP70,WAS,SECTM1,BLNK,IFI6,GPR65,LY86,PTAFR,TRIM22,FYB,IRF8,TLR7,ST6GAL1,CCR1,IL15,BST2,CD86,IGSF6,CTSS,RSAD2,FCGR1A,TREM2,FCGR2B,IL16,GBP2,CTSC
c1_223	355	KEGG	KEGG_LEISHMANIA_INFECTION	19	195	72	9953	6.97e-17	1.1e-11	13.4692	PTPN6,ITGB2,C3,NCF2,NCF1,FCGR1A,HLA-DPB1,HLA-DRA,ITGAM,HLA-DRB5,HLA-DOA,HLA-DQA1,HLA-DMB,HLA-DMA,HLA-DPA1,HLA-DQA2,HLA-DQB1,HLA-DRB1,FCGR2C
c1_5	267	KEGG	KEGG_OXIDATIVE_PHOSPHORYLATION	18	88	135	9953	8.25e-17	1.4e-11	15.0803	SDHB,NDUFV2,COX17,NDUFS5,NDUFA6,ATP5E,ATP5J,NDUFB6,NDUFA4,NDUFA1,COX7A2L,COX7B,UQCRQ,COX7C,COX7A2,COX6C,NDUFB3,NDUFC1
c1_11	1913	GO-CC	MITOCHONDRION	71	723	343	9953	2.27e-16	3.7e-11	2.84957	SOD1,UQCRH,UQCRB,KARS,SLC25A12,HCCS,NDUFS4,MRPL40,VDAC2,VDAC1,OPA1,HSPA9,DIABLO,NDUFS1,CYCS,BAK1,TSFM,ESR2,NR3C1,GLRX2,SUPV3L1,IDH3B,CPT1A,SCO1,ASAH2,MTX2,TIMM17A,TOMM22,LRPPRC,NAPG,TIMM23,ISCU,VDAC3,SLC25A3,SLC25A4,ACP6,TIMM9,TIMM8B,OAT,TIMM10,DGUOK,NDUFS2,CKMT2,SLC9A6,AFG3L2,ATP5O,ATP5A1,MRPS36,MRPS15,MRPS12,MRPS10,MRPS21,KIAA1683,ATP5G3,ATP5F1,BCAT2,CISD1,GLRX5,NDUFAB1,GHITM,SUCLA2,DLD,NIPSNAP…
c1_97	110	KEGG	KEGG_ALZHEIMERS_DISEASE	15	46	169	9953	4.87e-16	8e-11	19.2044	SDHB,NDUFS5,NDUFA6,ATP5E,NDUFB6,NDUFA4,NDUFA1,COX7A2L,COX7B,UQCRQ,COX7C,COX7A2,COX6C,NDUFB3,NDUFC1
c1_5	267	KEGG	KEGG_PARKINSONS_DISEASE	17	88	133	9953	1.34e-15	2.2e-10	14.4567	SDHB,NDUFV2,NDUFS5,NDUFA6,ATP5E,ATP5J,NDUFB6,NDUFA4,NDUFA1,COX7A2L,COX7B,UQCRQ,COX7C,COX7A2,COX6C,NDUFB3,NDUFC1
c1_21	425	KEGG	KEGG_LEISHMANIA_INFECTION	19	235	72	9953	2.3e-15	3.8e-10	11.1765	PTPN6,ITGB2,C3,NCF2,NCF1,FCGR1A,HLA-DPB1,HLA-DRA,ITGAM,HLA-DRB5,HLA-DOA,HLA-DQA1,HLA-DMB,HLA-DMA,HLA-DPA1,HLA-DQA2,HLA-DQB1,HLA-DRB1,FCGR2C
c1_5	267	KEGG	KEGG_HUNTINGTONS_DISEASE	18	88	185	9953	2.38e-14	3.9e-09	11.0045	SDHB,NDUFV2,POLR2K,NDUFS5,NDUFA6,ATP5E,ATP5J,NDUFB6,NDUFA4,NDUFA1,COX7A2L,COX7B,UQCRQ,COX7C,COX7A2,COX6C,NDUFB3,NDUFC1
c1_5	267	KEGG	KEGG_ALZHEIMERS_DISEASE	17	88	169	9953	7.79e-14	1.3e-08	11.3772	SDHB,NDUFV2,NDUFS5,NDUFA6,ATP5E,ATP5J,NDUFB6,NDUFA4,NDUFA1,COX7A2L,COX7B,UQCRQ,COX7C,COX7A2,COX6C,NDUFB3,NDUFC1
c1_223	355	GO-BP	IMMUNE_RESPONSE	27	195	235	9953	7.78e-14	1.3e-08	5.86429	ARHGDIB,PTPRC,NFAM1,LAT2,IL18,TLR8,CD74,ZAP70,WAS,BLNK,GPR65,LY86,PTAFR,FYB,IRF8,TLR7,ST6GAL1,CCR1,IL15,CD86,IGSF6,CTSS,FCGR1A,TREM2,FCGR2B,IL16,CTSC
c1_14	2579	KEGG	KEGG_NEUROACTIVE_LIGAND_RECEPTOR_INTERACTION	65	896	272	9953	9.38e-14	1.5e-08	2.65455	GHR,GRIK1,GLRB,MAS1,CHRM3,CHRM2,CHRNA1,GRIK2,HCRTR2,CNR1,OPRM1,OPRK1,NPY2R,MC4R,HTR2C,PTGER3,PRSS3,GRM8,GLP2R,DRD1,DRD5,NPY1R,GRIN2B,HTR1D,HTR1E,GRIN2A,SSTR2,SSTR1,HTR2A,CHRNA6,HTR7,CHRNB3,GRM1,GRM5,GRIA2,GRIA1,GABRB2,NPY5R,GLRA2,HTR5A,GRPR,HRH1,GRID2,TRHR,NPFFR2,GRIA3,GRIA4,GABRA2,GABRA1,GABRA4,GABRA3,GABRG2,GABRB3,GABRB1,GABRA6,GABRA5,P2RX4,PTH2R,THRB,RXFP1,GPR83,GABRG3,GRIN3A,MCHR2,GLRA3
c1_223	355	KEGG	KEGG_ASTHMA	12	195	30	9953	1.45e-13	2.4e-08	20.4164	HLA-DPB1,HLA-DRA,HLA-DRB5,FCER1G,HLA-DOA,HLA-DQA1,HLA-DMB,HLA-DMA,HLA-DPA1,HLA-DQA2,HLA-DQB1,HLA-DRB1
c1_21	425	GO-BP	DEFENSE_RESPONSE	31	235	270	9953	1.82e-13	3e-08	4.86277	PTPRC,TLR8,ADORA3,WAS,CXCL10,BLNK,SPN,MX1,CXCL11,PTAFR,RNASE6,NMI,TLR3,TLR6,TLR7,C3AR1,CCR1,AIF1,LILRA1,LY96,NCF2,NCF1,MNDA,TYROBP,CD300C,LSP1,LILRA2,MX2,AOAH,RSAD2,CYBB
c1_223	355	KEGG	KEGG_CELL_ADHESION_MOLECULES_CAMS	20	195	134	9953	1.2e-12	2e-07	7.61806	PTPRC,CD4,SPN,ITGB2,MPZL1,CD86,HLA-DPB1,SELPLG,HLA-DRA,ITGAM,HLA-DRB5,HLA-DOA,HLA-DQA1,HLA-DMB,HLA-DMA,HLA-DPA1,HLA-DQA2,HLA-DQB1,HLA-DRB1,ITGAL
c1_21	425	KEGG	KEGG_ASTHMA	12	235	30	9953	1.35e-12	2.2e-07	16.9413	HLA-DPB1,HLA-DRA,HLA-DRB5,FCER1G,HLA-DOA,HLA-DQA1,HLA-DMB,HLA-DMA,HLA-DPA1,HLA-DQA2,HLA-DQB1,HLA-DRB1
c1_14	2579	GO-BP	NERVOUS_SYSTEM_DEVELOPMENT	78	896	385	9953	3.29e-12	5.4e-07	2.2505	GSS,MEF2C,GDA,SERPINF1,FOXG1,SH3GL2,SERPINI1,FGF5,NNAT,NTNG1,GRIK1,LRRC4C,ENC1,SNTG2,PCDHA10,PCDHA11,MYO16,SCN8A,CNTN6,CNTN4,DCLK1,NELL1,NPTN,PNMA1,OLFM1,HPCAL4,NCKAP1,PCDHA6,PCDHA7,PCDHA8,PCDHA2,PCDHA3,PCDHA4,PCDHA5,PCDHA1,AMIGO1,LY6H,VWC2,NLGN1,YWHAG,YWHAH,ROBO2,NRSN1,PCDHAC2,PCDHAC1,POU6F1,GLRB,PARK2,ALS2,NAGLU,RTN1,RPS6KA6,MPPED2,NRCAM,SPON2,ADAM23,CDK5,CHRM3,CHRM2,DCX,HEYL,APAF1,BDNF,EFNA5,I…
c1_223	355	KEGG	KEGG_ALLOGRAFT_REJECTION	12	195	38	9953	3.95e-12	6.5e-07	16.1182	CD86,HLA-DPB1,HLA-DRA,HLA-DRB5,HLA-DOA,HLA-DQA1,HLA-DMB,HLA-DMA,HLA-DPA1,HLA-DQA2,HLA-DQB1,HLA-DRB1
c1_223	355	KEGG	KEGG_FC_GAMMA_R_MEDIATED_PHAGOCYTOSIS	17	195	97	9953	4.4e-12	7.2e-07	8.94533	DOCK2,SCIN,PTPRC,LYN,WAS,SYK,PIK3CG,NCF1,FCGR1A,FCGR2B,INPP5D,ARPC1B,VAV1,PIK3R5,PLA2G4A,PLCG2,FCGR2C
c1_223	355	KEGG	KEGG_INTESTINAL_IMMUNE_NETWORK_FOR_IGA_PRODUCTION	13	195	48	9953	4.44e-12	7.3e-07	13.8236	IL15,CD86,HLA-DPB1,HLA-DRA,HLA-DRB5,HLA-DOA,HLA-DQA1,HLA-DMB,HLA-DMA,HLA-DPA1,HLA-DQA2,HLA-DQB1,HLA-DRB1
c1_21	425	KEGG	KEGG_CELL_ADHESION_MOLECULES_CAMS	21	235	134	9953	4.62e-12	7.6e-07	6.63744	PTPRC,CD4,SPN,ITGB2,MPZL1,CD86,HLA-DPB1,SELPLG,HLA-DRA,ITGAM,HLA-DRB5,HLA-DOA,HLA-DQA1,HLA-DMB,HLA-DMA,HLA-DPA1,HLA-DQA2,HLA-DQB1,HLA-DRB1,ITGAL,SIGLEC1
c1_223	355	KEGG	KEGG_VIRAL_MYOCARDITIS	15	195	73	9953	7.53e-12	1.2e-06	10.4879	CASP8,ITGB2,CD86,HLA-DPB1,HLA-DRA,HLA-DRB5,HLA-DOA,HLA-DQA1,HLA-DMB,HLA-DMA,HLA-DPA1,HLA-DQA2,HLA-DQB1,HLA-DRB1,ITGAL
c1_14	2579	GO-BP	SYNAPTIC_TRANSMISSION	46	896	174	9953	1.06e-11	1.7e-06	2.93667	SLC1A6,SLC1A1,GRIK1,CNTN4,NPTN,NLGN1,YWHAG,YWHAH,GLRB,CHRNA1,MAPK1,GRIK2,HCRTR2,OPRK1,CRH,HTR2C,DRD1,CORT,KCNMB1,KCNQ3,GRIN2B,HTR1D,HTR1E,GRIN2A,AMPH,HTR3A,HTR2A,KCND2,CACNA1E,SYT1,CHRNA6,HTR7,CALY,HOMER1,CHRNB3,QPRT,RIT2,KCNIP1,GPR176,GRM1,GRM5,GRIA2,GRIA1,GABRB2,KCNQ5,SYN2
c1_223	355	KEGG	KEGG_B_CELL_RECEPTOR_SIGNALING_PATHWAY	15	195	75	9953	1.14e-11	1.9e-06	10.2082	CARD11,BTK,LYN,BLNK,SYK,PTPN6,NFATC2,PIK3CG,FCGR2B,DAPP1,INPP5D,VAV1,PIK3R5,PIK3AP1,PLCG2
c1_223	355	KEGG	KEGG_GRAFT_VERSUS_HOST_DISEASE	12	195	42	9953	1.51e-11	2.5e-06	14.5832	CD86,HLA-DPB1,HLA-DRA,HLA-DRB5,HLA-DOA,HLA-DQA1,HLA-DMB,HLA-DMA,HLA-DPA1,HLA-DQA2,HLA-DQB1,HLA-DRB1
c1_11	1913	GO-CC	MITOCHONDRIAL_PART	36	723	142	9953	1.69e-11	2.8e-06	3.49004	UQCRH,UQCRB,HCCS,NDUFS4,MRPL40,VDAC2,VDAC1,OPA1,NDUFS1,CYCS,NR3C1,SUPV3L1,MTX2,TIMM17A,TOMM22,TIMM23,VDAC3,SLC25A3,TIMM9,TIMM8B,TIMM10,NDUFS2,ATP5O,ATP5A1,MRPS36,MRPS15,MRPS12,MRPS10,MRPS21,ATP5G3,ATP5F1,NDUFAB1,MRPS18A,PHB2,GRPEL1,NDUFA9
c1_223	355	KEGG	KEGG_SYSTEMIC_LUPUS_ERYTHEMATOSUS	19	195	140	9953	2.54e-11	4.2e-06	6.927	CD86,C3,FCGR1A,FCGR2B,HLA-DPB1,HLA-DRA,HLA-DRB5,HLA-DOA,HLA-DQA1,HLA-DMB,HLA-DMA,HLA-DPA1,HLA-DQA2,HLA-DQB1,HLA-DRB1,FCGR2C,HIST1H3B,HIST1H3J,HIST1H2AI
c1_223	355	KEGG	KEGG_TYPE_I_DIABETES_MELLITUS	12	195	44	9953	2.78e-11	4.6e-06	13.9203	CD86,HLA-DPB1,HLA-DRA,HLA-DRB5,HLA-DOA,HLA-DQA1,HLA-DMB,HLA-DMA,HLA-DPA1,HLA-DQA2,HLA-DQB1,HLA-DRB1
c1_21	425	KEGG	KEGG_ALLOGRAFT_REJECTION	12	235	38	9953	3.57e-11	5.9e-06	13.3747	CD86,HLA-DPB1,HLA-DRA,HLA-DRB5,HLA-DOA,HLA-DQA1,HLA-DMB,HLA-DMA,HLA-DPA1,HLA-DQA2,HLA-DQB1,HLA-DRB1
c1_21	425	KEGG	KEGG_INTESTINAL_IMMUNE_NETWORK_FOR_IGA_PRODUCTION	13	235	48	9953	4.72e-11	7.7e-06	11.4707	IL15,CD86,HLA-DPB1,HLA-DRA,HLA-DRB5,HLA-DOA,HLA-DQA1,HLA-DMB,HLA-DMA,HLA-DPA1,HLA-DQA2,HLA-DQB1,HLA-DRB1
c1_11	1913	KEGG	KEGG_PARKINSONS_DISEASE	34	723	133	9953	4.86e-11	8e-06	3.51919	UQCRC2,UQCRH,UQCRB,UBB,NDUFS4,SNCA,VDAC2,VDAC1,NDUFS1,CYCS,UBE2G2,UCHL1,VDAC3,SLC25A4,COX5B,NDUFS2,NDUFB4,ATP5O,ATP5A1,ATP5G3,ATP5F1,NDUFAB1,NDUFC2,NDUFA8,NDUFA9,COX5A,COX8A,UQCR11,UQCR10,ATP5H,COX6B1,UQCRFS1,NDUFB1,NDUFB2
c1_14	2579	GO-CC	PLASMA_MEMBRANE	197	896	1426	9953	5.5e-11	9e-06	1.53459	MRAS,LIMA1,EDA,CADM1,GNAS,SLC25A14,GOT2,SLC1A4,SLC1A6,SLC1A1,PSEN2,CACNB2,GHR,LRMP,NTNG1,CDH13,GRIK1,SNTG2,PCDHA10,PCDHA11,MYO16,DCLK1,ATP2A2,PCDHA6,PCDHA7,PCDHA8,PCDHA2,PCDHA3,PCDHA4,PCDHA5,PCDHA1,NLGN1,PCDHAC2,PCDHAC1,STS,CMKLR1,MAS1,ADAM23,CHRM3,CHRM2,CHRNA1,EFNB2,EFNA5,ITGA11,TRPC5,SGCA,FZD2,NRXN3,NRXN1,FXYD3,GRIK2,HCRTR2,CNR1,OPRM1,OPRK1,NPY2R,MC4R,TRIM27,CD37,PRKCB,PTPRT,PTPRO,ASH1L,PAK1,PT…
c1_14	2579	GO-BP	TRANSMISSION_OF_NERVE_IMPULSE	47	896	189	9953	6.41e-11	1.1e-05	2.76237	SLC1A6,SLC1A1,GRIK1,CNTN4,NPTN,AMIGO1,NLGN1,YWHAG,YWHAH,GLRB,CHRNA1,MAPK1,GRIK2,HCRTR2,OPRK1,CRH,HTR2C,DRD1,CORT,KCNMB1,KCNQ3,GRIN2B,HTR1D,HTR1E,GRIN2A,AMPH,HTR3A,HTR2A,KCND2,CACNA1E,SYT1,CHRNA6,HTR7,CALY,HOMER1,CHRNB3,QPRT,RIT2,KCNIP1,GPR176,GRM1,GRM5,GRIA2,GRIA1,GABRB2,KCNQ5,SYN2
c1_21	425	KEGG	KEGG_SYSTEMIC_LUPUS_ERYTHEMATOSUS	20	235	140	9953	8.68e-11	1.4e-05	6.05046	CD86,C3,FCGR1A,FCGR2B,HLA-DPB1,HLA-DRA,HLA-DRB5,TRIM21,HLA-DOA,HLA-DQA1,HLA-DMB,HLA-DMA,HLA-DPA1,HLA-DQA2,HLA-DQB1,HLA-DRB1,FCGR2C,HIST1H3B,HIST1H3J,HIST1H2AI
c1_21	425	KEGG	KEGG_FC_GAMMA_R_MEDIATED_PHAGOCYTOSIS	17	235	97	9953	8.72e-11	1.4e-05	7.42272	DOCK2,SCIN,PTPRC,LYN,WAS,SYK,PIK3CG,NCF1,FCGR1A,FCGR2B,INPP5D,ARPC1B,VAV1,PIK3R5,PLA2G4A,PLCG2,FCGR2C
c1_21	425	KEGG	KEGG_VIRAL_MYOCARDITIS	15	235	73	9953	1.09e-10	1.8e-05	8.70271	CASP8,ITGB2,CD86,HLA-DPB1,HLA-DRA,HLA-DRB5,HLA-DOA,HLA-DQA1,HLA-DMB,HLA-DMA,HLA-DPA1,HLA-DQA2,HLA-DQB1,HLA-DRB1,ITGAL
c1_21	425	KEGG	KEGG_GRAFT_VERSUS_HOST_DISEASE	12	235	42	9953	1.34e-10	2.2e-05	12.1009	CD86,HLA-DPB1,HLA-DRA,HLA-DRB5,HLA-DOA,HLA-DQA1,HLA-DMB,HLA-DMA,HLA-DPA1,HLA-DQA2,HLA-DQB1,HLA-DRB1
c1_21	425	KEGG	KEGG_B_CELL_RECEPTOR_SIGNALING_PATHWAY	15	235	75	9953	1.64e-10	2.7e-05	8.47064	CARD11,BTK,LYN,BLNK,SYK,PTPN6,NFATC2,PIK3CG,FCGR2B,DAPP1,INPP5D,VAV1,PIK3R5,PIK3AP1,PLCG2
c1_14	2579	GO-CC	INTRINSIC_TO_PLASMA_MEMBRANE	147	896	991	9953	1.93e-10	3.2e-05	1.64774	SLC25A14,SLC1A4,SLC1A6,SLC1A1,PSEN2,GHR,LRMP,NTNG1,GRIK1,PCDHA10,PCDHA11,DCLK1,ATP2A2,PCDHA6,PCDHA7,PCDHA8,PCDHA2,PCDHA3,PCDHA4,PCDHA5,PCDHA1,NLGN1,PCDHAC2,PCDHAC1,CMKLR1,MAS1,ADAM23,CHRM3,CHRM2,CHRNA1,EFNB2,EFNA5,ITGA11,TRPC5,FZD2,NRXN3,NRXN1,FXYD3,GRIK2,HCRTR2,CNR1,OPRM1,OPRK1,NPY2R,TRIM27,CD37,PTPRT,PTPRO,PTGER3,TSPAN7,GRM8,GP1BA,SLC22A4,SLC8A1,DRD1,GPR3,NPY1R,ABCD2,ATP1A1,KCNC1,KCND3,KCNA4,KC…
c1_21	425	KEGG	KEGG_ANTIGEN_PROCESSING_AND_PRESENTATION	16	235	89	9953	2.14e-10	3.5e-05	7.61406	CD74,CD4,TAP2,CTSS,HLA-DPB1,HLA-DRA,HLA-DRB5,HLA-DOA,TAP1,HLA-DQA1,HLA-DMB,HLA-DMA,HLA-DPA1,HLA-DQA2,HLA-DQB1,HLA-DRB1
c1_21	425	KEGG	KEGG_TYPE_I_DIABETES_MELLITUS	12	235	44	9953	2.45e-10	4e-05	11.5509	CD86,HLA-DPB1,HLA-DRA,HLA-DRB5,HLA-DOA,HLA-DQA1,HLA-DMB,HLA-DMA,HLA-DPA1,HLA-DQA2,HLA-DQB1,HLA-DRB1
c1_14	2579	GO-CC	PLASMA_MEMBRANE_PART	165	896	1158	9953	2.94e-10	4.8e-05	1.58278	LIMA1,CADM1,GNAS,SLC25A14,SLC1A4,SLC1A6,SLC1A1,PSEN2,CACNB2,GHR,LRMP,NTNG1,CDH13,GRIK1,SNTG2,PCDHA10,PCDHA11,DCLK1,ATP2A2,PCDHA6,PCDHA7,PCDHA8,PCDHA2,PCDHA3,PCDHA4,PCDHA5,PCDHA1,NLGN1,PCDHAC2,PCDHAC1,CMKLR1,MAS1,ADAM23,CHRM3,CHRM2,CHRNA1,EFNB2,EFNA5,ITGA11,TRPC5,SGCA,FZD2,NRXN3,NRXN1,FXYD3,GRIK2,HCRTR2,CNR1,OPRM1,OPRK1,NPY2R,TRIM27,CD37,PTPRT,PTPRO,ASH1L,PTGER3,TSPAN7,DMD,GRM8,GP1BA,SLC22A4,CLDN1…
c1_223	355	KEGG	KEGG_AUTOIMMUNE_THYROID_DISEASE	12	195	53	9953	3.01e-10	4.9e-05	11.5565	CD86,HLA-DPB1,HLA-DRA,HLA-DRB5,HLA-DOA,HLA-DQA1,HLA-DMB,HLA-DMA,HLA-DPA1,HLA-DQA2,HLA-DQB1,HLA-DRB1
c1_11	1913	KEGG	KEGG_OXIDATIVE_PHOSPHORYLATION	33	723	135	9953	3.37e-10	5.5e-05	3.36508	UQCRC2,UQCRH,UQCRB,NDUFS4,NDUFS1,ATP6V1E1,ATP6V1H,COX5B,NDUFS2,NDUFB4,PPA1,ATP5O,ATP5A1,ATP5G3,ATP5F1,NDUFAB1,NDUFC2,NDUFA8,NDUFA9,ATP6V1A,ATP6V1B2,COX5A,COX8A,UQCR11,UQCR10,ATP5H,COX6B1,UQCRFS1,NDUFB1,NDUFB2,ATP6V1G2,ATP5I,ATP5L
c1_14	2579	GO-CC	INTEGRAL_TO_PLASMA_MEMBRANE	144	896	977	9953	4.88e-10	8e-05	1.63725	SLC25A14,SLC1A4,SLC1A6,SLC1A1,PSEN2,GHR,LRMP,GRIK1,PCDHA10,PCDHA11,DCLK1,ATP2A2,PCDHA6,PCDHA7,PCDHA8,PCDHA2,PCDHA3,PCDHA4,PCDHA5,PCDHA1,NLGN1,PCDHAC2,PCDHAC1,CMKLR1,MAS1,ADAM23,CHRM3,CHRM2,CHRNA1,EFNB2,ITGA11,TRPC5,FZD2,NRXN3,NRXN1,FXYD3,GRIK2,HCRTR2,CNR1,OPRM1,OPRK1,NPY2R,TRIM27,CD37,PTPRT,PTPRO,PTGER3,TSPAN7,GRM8,GP1BA,SLC22A4,SLC8A1,DRD1,GPR3,NPY1R,ABCD2,ATP1A1,KCNC1,KCND3,KCNA4,KCNJ3,KCNB2,KC…
c1_223	355	GO-BP	DEFENSE_RESPONSE	24	195	270	9953	4.87e-10	8e-05	4.53698	PTPRC,TLR8,ADORA3,WAS,BLNK,SPN,PTAFR,RNASE6,TLR6,TLR7,C3AR1,CCR1,AIF1,LILRA1,LY96,NCF2,NCF1,MNDA,TYROBP,CD300C,LSP1,LILRA2,AOAH,CYBB
c1_14	2579	GO-CC	MEMBRANE	251	896	1994	9953	1.07e-09	0.00018	1.39828	MRAS,LIMA1,EDA,SIGIRR,CADM1,GNAS,SLC25A14,NNT,DHCR7,GOT2,EXT1,SLC1A4,SLC1A6,SLC1A1,PSEN2,CACNB2,GHR,LRMP,NTNG1,CDH13,GRIK1,LRRC4C,SNTG2,PCDHA10,PCDHA11,MYO16,SCN8A,DCLK1,BAX,NPTN,ATP2A2,PCDHA6,PCDHA7,PCDHA8,PCDHA2,PCDHA3,PCDHA4,PCDHA5,PCDHA1,NLGN1,NRSN1,PCDHAC2,PCDHAC1,RTN1,STS,CMKLR1,MAS1,ADAM23,CDK5,CHRM3,CHRM2,CHRNA1,EFNB2,EFNA5,ITGA11,TRPC5,SGCA,FZD2,NRXN3,NRXN1,CENPF,FXYD3,SLC26A4,GRIK2,HCRT…
c1_507	157	KEGG	KEGG_PROTEASOME	8	72	48	9953	1.51e-09	0.00025	23.0394	PSMD14,PSMC2,PSMA1,PSMC6,PSMA4,PSMD6,PSMA6,PSMB1
c1_223	355	KEGG	KEGG_ANTIGEN_PROCESSING_AND_PRESENTATION	14	195	89	9953	1.62e-09	0.00027	8.02893	CD74,CD4,CTSS,HLA-DPB1,HLA-DRA,HLA-DRB5,HLA-DOA,HLA-DQA1,HLA-DMB,HLA-DMA,HLA-DPA1,HLA-DQA2,HLA-DQB1,HLA-DRB1
c1_14	2579	GO-CC	INTRINSIC_TO_MEMBRANE	182	896	1348	9953	2.49e-09	0.00041	1.49978	EDA,GNAS,SLC25A14,EXT1,SLC1A4,SLC1A6,SLC1A1,PSEN2,GHR,LRMP,NTNG1,GRIK1,PCDHA10,PCDHA11,SCN8A,DCLK1,BAX,ATP2A2,PCDHA6,PCDHA7,PCDHA8,PCDHA2,PCDHA3,PCDHA4,PCDHA5,PCDHA1,NLGN1,NRSN1,PCDHAC2,PCDHAC1,RTN1,CMKLR1,MAS1,ADAM23,CHRM3,CHRM2,CHRNA1,EFNB2,EFNA5,ITGA11,TRPC5,FZD2,NRXN3,NRXN1,FXYD3,SLC26A4,GRIK2,HCRTR2,CNR1,OPRM1,OPRK1,NPY2R,MC4R,TRIM27,CD37,PTPRT,PTPRO,PTGER3,EPHA5,FUT7,LMTK2,TSPAN7,GCNT1,PNPL…
c1_21	425	KEGG	KEGG_AUTOIMMUNE_THYROID_DISEASE	12	235	53	9953	2.57e-09	0.00042	9.5894	CD86,HLA-DPB1,HLA-DRA,HLA-DRB5,HLA-DOA,HLA-DQA1,HLA-DMB,HLA-DMA,HLA-DPA1,HLA-DQA2,HLA-DQB1,HLA-DRB1
c1_14	2579	GO-CC	MEMBRANE_PART	215	896	1670	9953	4.12e-09	0.00068	1.43011	LIMA1,EDA,CADM1,GNAS,SLC25A14,NNT,DHCR7,EXT1,SLC1A4,SLC1A6,SLC1A1,PSEN2,CACNB2,GHR,LRMP,NTNG1,CDH13,GRIK1,SNTG2,PCDHA10,PCDHA11,SCN8A,DCLK1,BAX,ATP2A2,PCDHA6,PCDHA7,PCDHA8,PCDHA2,PCDHA3,PCDHA4,PCDHA5,PCDHA1,NLGN1,NRSN1,PCDHAC2,PCDHAC1,RTN1,CMKLR1,MAS1,ADAM23,CHRM3,CHRM2,CHRNA1,EFNB2,EFNA5,ITGA11,TRPC5,SGCA,FZD2,NRXN3,NRXN1,FXYD3,SLC26A4,GRIK2,HCRTR2,CNR1,OPRM1,OPRK1,NPY2R,MC4R,TRIM27,CD37,SREBF1,…
c1_172	272	KEGG	KEGG_NEUROACTIVE_LIGAND_RECEPTOR_INTERACTION	15	82	272	9953	4.65e-09	0.00076	6.69364	CHRNA1,CNR1,OPRM1,NPY2R,GRM8,DRD1,NPY1R,GRM5,GRIA2,NPY5R,NPFFR2,PTH2R,RXFP1,GRIN3A,GLRA3
c1_11	1913	GO-CC	MACROMOLECULAR_COMPLEX	116	723	945	9953	4.89e-09	0.0008	1.68983	DYNLL1,UBE2N,CHRNA7,SOD1,PFKM,MAT2B,LMO4,NPR3,NDUFS4,PAFAH1B1,MRPL40,EIF2B3,API5,BNIP1,PPP2CA,NDUFS1,CYCS,ACVR1C,UBE2V2,ARIH1,KIAA0368,POP4,SNRPD3,SNRPD1,SNRPD2,EDF1,RSF1,CCNH,SLU7,RPA2,CCND2,RPN1,TAF9,ARID4A,ASH2L,CHM,BCAS2,PRPF18,CIR1,TUSC3,SNRPN,SNRPB,SNRPC,ANAPC11,SSB,KPNA1,NUFIP1,GTF3C4,HNRNPA0,PRKACB,XRCC6,DPM3,EFTUD2,ELP3,RPL15,EIF4A2,EIF3D,ATP1A4,KCNK1,ATP6V1E1,APC,MAD2L1,CKAP5,KIF2C,AP3S…
c1_11	1913	GO-CC	MITOCHONDRIAL_MEMBRANE	24	723	86	9953	5.3e-09	0.00087	3.84174	UQCRH,UQCRB,HCCS,NDUFS4,VDAC2,VDAC1,OPA1,NDUFS1,MTX2,TIMM17A,TOMM22,TIMM23,VDAC3,SLC25A3,TIMM9,TIMM8B,TIMM10,NDUFS2,ATP5O,ATP5A1,ATP5G3,NDUFAB1,PHB2,NDUFA9
c1_14	2579	GO-CC	INTEGRAL_TO_MEMBRANE	178	896	1330	9953	7.81e-09	0.0013	1.48667	EDA,SLC25A14,EXT1,SLC1A4,SLC1A6,SLC1A1,PSEN2,GHR,LRMP,GRIK1,PCDHA10,PCDHA11,SCN8A,DCLK1,BAX,ATP2A2,PCDHA6,PCDHA7,PCDHA8,PCDHA2,PCDHA3,PCDHA4,PCDHA5,PCDHA1,NLGN1,NRSN1,PCDHAC2,PCDHAC1,RTN1,CMKLR1,MAS1,ADAM23,CHRM3,CHRM2,CHRNA1,EFNB2,ITGA11,TRPC5,FZD2,NRXN3,NRXN1,FXYD3,SLC26A4,GRIK2,HCRTR2,CNR1,OPRM1,OPRK1,NPY2R,MC4R,TRIM27,CD37,PTPRT,PTPRO,PTGER3,EPHA5,FUT7,LMTK2,TSPAN7,GCNT1,PNPLA3,GRM8,GP1BA,TMP…
c1_11	1913	GO-CC	ORGANELLE_PART	138	723	1197	9953	8.39e-09	0.0014	1.58709	DYNLL1,UQCRH,UQCRB,CLN6,SERINC1,LMO4,HCCS,RTN4,HMGCR,NDUFS4,PAFAH1B1,MRPL40,KRT5,VDAC2,VDAC1,API5,OPA1,BNIP1,NDUFS1,CYCS,DNM1L,DERL1,KIAA0368,TRIM23,ATRX,SNRPD3,SNRPD1,SNRPD2,EDF1,RSF1,CCNH,SLU7,RPA2,RPN1,PAM,TAF9,ARID4A,NR3C1,ASH2L,BCAS2,PRPF18,CIR1,TUSC3,SNRPN,SNRPB,SNRPC,ANAPC11,KPNA2,KPNA1,NUFIP1,GTF3C4,AURKC,RAN,SUPV3L1,HNRNPA0,TERF2IP,XRCC6,DPM3,POLH,EFTUD2,ELP3,AKAP9,APC,MAD2L1,DDX11,CDC27…
c1_11	1913	KEGG	KEGG_HUNTINGTONS_DISEASE	37	723	185	9953	1.15e-08	0.0019	2.75325	SOD1,UQCRC2,UQCRH,UQCRB,NDUFS4,VDAC2,VDAC1,NDUFS1,CYCS,NRF1,GNAQ,VDAC3,SLC25A4,COX5B,NDUFS2,NDUFB4,DCTN4,ATP5O,ATP5A1,ATP5G3,ATP5F1,NDUFAB1,NDUFC2,NDUFA8,NDUFA9,COX5A,COX8A,UQCR11,TBPL1,UQCR10,ATP5H,COX6B1,UQCRFS1,NDUFB1,NDUFB2,CLTA,CLTC
c1_11	1913	GO-CC	INTRACELLULAR_ORGANELLE_PART	137	723	1192	9953	1.18e-08	0.0019	1.5822	DYNLL1,UQCRH,UQCRB,CLN6,SERINC1,LMO4,HCCS,RTN4,HMGCR,NDUFS4,PAFAH1B1,MRPL40,KRT5,VDAC2,VDAC1,API5,OPA1,BNIP1,NDUFS1,CYCS,DNM1L,DERL1,KIAA0368,TRIM23,ATRX,SNRPD3,SNRPD1,SNRPD2,EDF1,RSF1,CCNH,SLU7,RPA2,RPN1,PAM,TAF9,ARID4A,NR3C1,ASH2L,BCAS2,PRPF18,CIR1,TUSC3,SNRPN,SNRPB,SNRPC,ANAPC11,KPNA2,KPNA1,NUFIP1,GTF3C4,AURKC,RAN,SUPV3L1,HNRNPA0,TERF2IP,XRCC6,DPM3,POLH,EFTUD2,ELP3,AKAP9,APC,MAD2L1,DDX11,CDC27…
c1_11	1913	GO-CC	MITOCHONDRIAL_ENVELOPE	25	723	97	9953	1.51e-08	0.0025	3.548	UQCRH,UQCRB,HCCS,NDUFS4,VDAC2,VDAC1,OPA1,NDUFS1,CYCS,MTX2,TIMM17A,TOMM22,TIMM23,VDAC3,SLC25A3,TIMM9,TIMM8B,TIMM10,NDUFS2,ATP5O,ATP5A1,ATP5G3,NDUFAB1,PHB2,NDUFA9
c1_20	956	GO-MF	VOLTAGE_GATED_CATION_CHANNEL_ACTIVITY	14	335	66	9953	2.9e-08	0.0048	6.30222	KCNIP2,SCN2B,SCN1B,KCNA2,KCNA1,KCNA3,KCNA6,KCNJ4,KCNJ6,KCNJ12,SCN5A,CACNA1F,CACNB1,CACNG2
c1_648	51	GO-CC	MITOCHONDRIAL_PART	7	24	142	9953	2.93e-08	0.0048	20.4434	MRPL40,TIMM8B,TIMM10,MRPS12,MRPS21,MRPS18A,PHB2
c1_414	60	GO-CC	MITOCHONDRIAL_PART	7	25	142	9953	4.02e-08	0.0066	19.6256	MRPL40,TIMM8B,TIMM10,MRPS12,MRPS21,MRPS18A,PHB2
c1_11	1913	GO-CC	CYTOPLASM	214	723	2131	9953	4.75e-08	0.0078	1.38244	DYNLL1,UBE2N,SOD1,UQCRH,UQCRB,PFKM,CLN6,HPRT1,CDO1,KARS,WARS,SERINC1,SLC25A12,PSENEN,TPD52,HCCS,RTN4,HMGCR,NDUFS4,PCP4,PAFAH1B1,MRPL40,SNCA,EIF2B3,TPP1,ACVR2A,VDAC2,VDAC1,CIAPIN1,OPA1,GLO1,BNIP1,ALOX12,HSPA9,NME1,DIABLO,BNIPL,PPP2CA,NDUFS1,CYCS,BAK1,STAT1,MOAP1,DNM1L,TSFM,EEF2K,DERL1,UBE2V2,KIAA0368,TSG101,UBE2G2,TRIM23,EDF1,GRSF1,SRPK2,RPN1,PAM,ESR2,NR3C1,PTTG1,CHM,PCMT1,TUSC3,KPNA2,KPNA1,GLRX2,…
c1_456	116	KEGG	KEGG_OXIDATIVE_PHOSPHORYLATION	8	41	135	9953	6.1e-08	0.01	14.3855	NDUFS3,NDUFB9,NDUFA11,NDUFB8,COX4I1,COX6A1,NDUFB7,ATP5J2
c1_198	161	KEGG	KEGG_OXIDATIVE_PHOSPHORYLATION	9	58	135	9953	7.21e-08	0.012	11.4402	NDUFS3,ATP6V1F,NDUFB9,NDUFA11,NDUFB8,COX4I1,COX6A1,NDUFB7,ATP5J2
c1_11	1913	GO-CC	MITOCHONDRIAL_MEMBRANE_PART	17	723	53	9953	9.77e-08	0.016	4.41559	UQCRH,UQCRB,NDUFS4,OPA1,NDUFS1,TIMM17A,TOMM22,TIMM23,TIMM9,TIMM8B,TIMM10,NDUFS2,ATP5O,ATP5A1,ATP5G3,NDUFAB1,NDUFA9
c1_20	956	GO-MF	VOLTAGE_GATED_CHANNEL_ACTIVITY	14	335	73	9953	1.12e-07	0.018	5.69789	KCNIP2,SCN2B,SCN1B,KCNA2,KCNA1,KCNA3,KCNA6,KCNJ4,KCNJ6,KCNJ12,SCN5A,CACNA1F,CACNB1,CACNG2
c1_411	171	KEGG	KEGG_STEROID_BIOSYNTHESIS	5	75	17	9953	1.22e-07	0.02	39.0314	MSMO1,SC5DL,FDFT1,SQLE,CYP51A1
c1_484	99	KEGG	KEGG_B_CELL_RECEPTOR_SIGNALING_PATHWAY	7	53	75	9953	1.21e-07	0.02	17.5273	BTK,LYN,PTPN6,NFATC2,PIK3CG,FCGR2B,VAV1
c1_11	1913	KEGG	KEGG_ALZHEIMERS_DISEASE	33	723	169	9953	1.3e-07	0.021	2.68808	UQCRC2,UQCRH,UQCRB,PSENEN,NDUFS4,SNCA,NDUFS1,CYCS,BAD,GNAQ,APP,COX5B,NDUFS2,NDUFB4,NOS1,ATP5O,ATP5A1,ATP5G3,ATP5F1,NDUFAB1,NDUFC2,NDUFA8,NDUFA9,COX5A,COX8A,UQCR11,UQCR10,ATP5H,CAPN2,COX6B1,UQCRFS1,NDUFB1,NDUFB2
c1_11	1913	GO-CC	MITOCHONDRIAL_INNER_MEMBRANE	19	723	67	9953	1.59e-07	0.026	3.90386	UQCRH,UQCRB,HCCS,NDUFS4,OPA1,NDUFS1,TIMM17A,TIMM23,SLC25A3,TIMM9,TIMM8B,TIMM10,NDUFS2,ATP5O,ATP5A1,ATP5G3,NDUFAB1,PHB2,NDUFA9
c1_11	1913	GO-CC	CYTOPLASMIC_PART	149	723	1383	9953	1.69e-07	0.028	1.48313	SOD1,UQCRH,UQCRB,PFKM,CLN6,CDO1,KARS,SERINC1,SLC25A12,PSENEN,TPD52,HCCS,RTN4,HMGCR,NDUFS4,PAFAH1B1,MRPL40,EIF2B3,TPP1,VDAC2,VDAC1,OPA1,BNIP1,ALOX12,HSPA9,DIABLO,BNIPL,PPP2CA,NDUFS1,CYCS,BAK1,DNM1L,TSFM,DERL1,KIAA0368,TSG101,TRIM23,RPN1,PAM,ESR2,NR3C1,CHM,PCMT1,TUSC3,GLRX2,AURKC,SUPV3L1,DPM3,ERO1L,RPL15,EIF4A2,IDI1,EIF3D,IDH3B,SLC35B4,MLYCD,MSMO1,CPT1A,AKAP9,APC,CDC27,CKAP5,OPTN,AP3S1,GOPC,SCO1,AS…
c1_648	51	GO-CC	MITOCHONDRIAL_RIBOSOME	4	24	22	9953	1.85e-07	0.03	75.4015	MRPL40,MRPS12,MRPS21,MRPS18A
c1_648	51	GO-CC	ORGANELLAR_RIBOSOME	4	24	22	9953	1.85e-07	0.03	75.4015	MRPL40,MRPS12,MRPS21,MRPS18A
c1_414	60	GO-CC	MITOCHONDRIAL_RIBOSOME	4	25	22	9953	2.2e-07	0.036	72.3855	MRPL40,MRPS12,MRPS21,MRPS18A
c1_414	60	GO-CC	ORGANELLAR_RIBOSOME	4	25	22	9953	2.2e-07	0.036	72.3855	MRPL40,MRPS12,MRPS21,MRPS18A
c1_131	162	GO-CC	PROTEASOME_COMPLEX	5	61	23	9953	2.26e-07	0.037	35.4704	ADRM1,PSMC4,PSMD13,PSMD2,PSMD8
c1_14	2579	GO-BP	CELL_CELL_SIGNALING	68	896	404	9953	2.35e-07	0.039	1.86971	ADCYAP1,SLC1A6,SLC1A1,FGF5,GRIK1,SPRY2,CNTN4,NPTN,AMIGO1,NLGN1,YWHAG,YWHAH,GLRB,CHRNA1,EFNB2,EFNA5,FGF14,FGF13,FGF12,PTHLH,MAPK1,GRIK2,HCRTR2,OPRK1,CRH,HTR2C,ASH1L,SCG5,INHBB,GUCA1B,DRD1,CORT,KCNMB1,KCNQ3,GRIN2B,HTR1D,HTR1E,GRIN2A,SSTR2,SSTR1,FGF9,AMPH,PCSK2,HTR3A,SNAP25,HTR2A,KCND2,CACNA1E,WISP2,SYT1,CHRNA6,HTR7,CALY,HOMER1,CHRNB3,QPRT,RIT2,KCNIP1,GPR176,GRM1,GRM5,TRHDE,GRIA2,GRIA1,GABRB2,GRAP,K…
c1_142	204	KEGG	KEGG_PARKINSONS_DISEASE	10	88	133	9953	2.41e-07	0.04	8.50393	UQCRH,UBB,NDUFS4,NDUFB4,ATP5F1,NDUFAB1,ATP5H,UQCRFS1,NDUFB1,NDUFB2
c1_144	84	GO-CC	MITOCHONDRIAL_PART	7	32	142	9953	2.59e-07	0.042	15.3325	MRPL40,TIMM8B,TIMM10,MRPS12,MRPS21,MRPS18A,PHB2
c1_142	204	KEGG	KEGG_STEROID_BIOSYNTHESIS	5	88	17	9953	2.74e-07	0.045	33.2654	MSMO1,SC5DL,FDFT1,SQLE,CYP51A1
c1_142	204	KEGG	KEGG_OXIDATIVE_PHOSPHORYLATION	10	88	135	9953	2.77e-07	0.045	8.37795	UQCRH,NDUFS4,NDUFB4,ATP5F1,NDUFAB1,ATP5H,UQCRFS1,NDUFB1,NDUFB2,ATP5L
c1_14	2579	GO-BP	G_PROTEIN_COUPLED_RECEPTOR_PROTEIN_SIGNALING_PATHWAY	60	896	342	9953	2.9e-07	0.048	1.94882	GAP43,CAP2,ADCYAP1,GNAS,GLRB,MAS1,CHRM3,CHRM2,PTHLH,HCRTR2,CNR1,OPRM1,OPRK1,NPY2R,MC4R,PTGER3,GRM8,VIP,GLP2R,DRD1,DRD5,GPR3,NPY1R,CORT,HTR1D,HTR1E,SSTR2,SSTR1,HTR2A,HTR7,CALY,HOMER1,GPR176,GRM1,GRM5,GABRB2,NPY5R,RGS4,GLRA2,HTR5A,GNB1,XPR1,GPR22,GRPR,GPR19,GPR12,TAC3,HRH1,TRHR,AKAP12,NPFFR2,OPN3,GABRA2,GABRA1,GABRA4,GABRA3,GABRG2,OXGR1,GPR6,QRFPR

## Sheet: 5B. Male AD MSBB
Module	OriginalModuleSize	System	Gene.Category	OverlapSize	ModuleSize	CategoryTermSize	PopulationSize	FET_P	Corrected_P	Fold_Enrichment	Genes
c1_40	326	KEGG	KEGG_HUNTINGTONS_DISEASE	23	125	185	9953	5.79e-17	9.5e-12	9.8992	UQCRH,EP300,NDUFS4,POLR2B,CREBBP,NDUFS5,DNALI1,NDUFA6,ATP5E,ATP5F1,NDUFB6,NDUFA4,NDUFA1,COX7A2L,COX7B,ATP5H,UQCRQ,COX7C,COX7A2,COX6C,NDUFB1,NDUFB2,NDUFC1
c1_20	429	GO-BP	IMMUNE_SYSTEM_PROCESS	39	241	332	9953	1.04e-16	1.7e-11	4.85136	DOCK2,ARHGDIB,SCIN,PTPRC,LAT2,FYN,CEBPB,IL18,TLR8,LYN,IFI16,CD4,BLNK,SYK,LST1,RUNX1,GPR65,LY86,CCR5,PTAFR,TRIM22,FYB,IRF8,TLR7,PTGER4,ST6GAL1,CCR1,CLEC7A,CD86,LCP2,IGSF6,CTSS,IL10RB,FCGR1A,FCGRT,TREM2,FCGR2B,GBP2,CTSC
c1_40	326	KEGG	KEGG_PARKINSONS_DISEASE	19	125	133	9953	2.74e-15	4.5e-10	11.3749	UQCRH,NDUFS4,NDUFS5,NDUFA6,ATP5E,ATP5F1,NDUFB6,NDUFA4,NDUFA1,COX7A2L,COX7B,ATP5H,UQCRQ,COX7C,COX7A2,COX6C,NDUFB1,NDUFB2,NDUFC1
c1_40	326	KEGG	KEGG_OXIDATIVE_PHOSPHORYLATION	19	125	135	9953	3.64e-15	6e-10	11.2063	UQCRH,NDUFS4,NDUFS5,NDUFA6,ATP5E,ATP5F1,NDUFB6,NDUFA4,NDUFA1,COX7A2L,COX7B,ATP5H,UQCRQ,COX7C,COX7A2,COX6C,NDUFB1,NDUFB2,NDUFC1
c1_40	326	KEGG	KEGG_ALZHEIMERS_DISEASE	20	125	169	9953	1.97e-14	3.2e-09	9.42296	UQCRH,NDUFS4,NDUFS5,NDUFA6,ATP5E,ATP5F1,NDUFB6,NDUFA4,NDUFA1,COX7A2L,COX7B,CALM2,ATP5H,UQCRQ,COX7C,COX7A2,COX6C,NDUFB1,NDUFB2,NDUFC1
c1_648	22	KEGG	KEGG_PARKINSONS_DISEASE	9	14	133	9953	1.96e-14	3.2e-09	48.1079	UQCRH,NDUFS5,NDUFA1,ATP5H,UQCRQ,COX7C,NDUFB1,NDUFB2,NDUFC1
c1_648	22	KEGG	KEGG_OXIDATIVE_PHOSPHORYLATION	9	14	135	9953	2.25e-14	3.7e-09	47.3952	UQCRH,NDUFS5,NDUFA1,ATP5H,UQCRQ,COX7C,NDUFB1,NDUFB2,NDUFC1
c1_20	429	GO-BP	IMMUNE_RESPONSE	30	241	235	9953	5.32e-14	8.7e-09	5.27218	ARHGDIB,PTPRC,LAT2,FYN,CEBPB,IL18,TLR8,BLNK,GPR65,LY86,CCR5,PTAFR,TRIM22,FYB,IRF8,TLR7,PTGER4,ST6GAL1,CCR1,CD86,LCP2,IGSF6,CTSS,IL10RB,FCGR1A,FCGRT,TREM2,FCGR2B,GBP2,CTSC
c1_20	429	KEGG	KEGG_LEISHMANIA_INFECTION	18	241	72	9953	5.62e-14	9.2e-09	10.3247	IL1B,TLR2,C3,FCGR1A,HLA-DPB1,PTGS2,HLA-DRA,ITGAM,HLA-DRB5,HLA-DOA,HLA-DQA1,HLA-DMB,HLA-DMA,HLA-DPA1,HLA-DQA2,HLA-DRB1,FCGR2A,FCGR2C
c1_648	22	KEGG	KEGG_ALZHEIMERS_DISEASE	9	14	169	9953	1.76e-13	2.9e-08	37.8601	UQCRH,NDUFS5,NDUFA1,ATP5H,UQCRQ,COX7C,NDUFB1,NDUFB2,NDUFC1
c1_823	107	GO-CC	MITOCHONDRION	17	49	343	9953	2.19e-13	3.6e-08	10.0673	KARS,VDAC2,NDUFS1,MRPS24,ACOT9,TIMM17A,NAPG,ISCU,VDAC3,SLC25A3,OAT,ATP5A1,MRPS21,ATP5G3,GHITM,SUCLA2,NDUFA9
c1_503	114	GO-CC	MITOCHONDRION	17	50	343	9953	3.22e-13	5.3e-08	9.86595	KARS,VDAC2,NDUFS1,MRPS24,ACOT9,TIMM17A,NAPG,ISCU,VDAC3,SLC25A3,OAT,ATP5A1,MRPS21,ATP5G3,GHITM,SUCLA2,NDUFA9
c1_648	22	KEGG	KEGG_HUNTINGTONS_DISEASE	9	14	185	9953	4.03e-13	6.6e-08	34.5857	UQCRH,NDUFS5,NDUFA1,ATP5H,UQCRQ,COX7C,NDUFB1,NDUFB2,NDUFC1
c1_140	123	KEGG	KEGG_OXIDATIVE_PHOSPHORYLATION	12	46	135	9953	6.21e-13	1e-07	19.2329	SDHB,SDHC,SDHD,NDUFS3,ATP6V1F,COX5B,UQCR11,UQCR10,COX6B1,COX6A1,ATP5J2,ATP5I
c1_167	135	GO-CC	MITOCHONDRION	17	56	343	9953	2.65e-12	4.3e-07	8.80888	KARS,VDAC2,NDUFS1,MRPS24,ACOT9,TIMM17A,NAPG,ISCU,VDAC3,SLC25A3,OAT,ATP5A1,MRPS21,ATP5G3,GHITM,SUCLA2,NDUFA9
c1_20	429	KEGG	KEGG_GRAFT_VERSUS_HOST_DISEASE	13	241	42	9953	9.75e-12	1.6e-06	12.7829	FAS,IL1B,CD86,HLA-DPB1,HLA-DRA,HLA-DRB5,HLA-DOA,HLA-DQA1,HLA-DMB,HLA-DMA,HLA-DPA1,HLA-DQA2,HLA-DRB1
c1_20	429	KEGG	KEGG_TYPE_I_DIABETES_MELLITUS	13	241	44	9953	1.9e-11	3.1e-06	12.2019	FAS,IL1B,CD86,HLA-DPB1,HLA-DRA,HLA-DRB5,HLA-DOA,HLA-DQA1,HLA-DMB,HLA-DMA,HLA-DPA1,HLA-DQA2,HLA-DRB1
c1_20	429	KEGG	KEGG_ALLOGRAFT_REJECTION	12	241	38	9953	4.79e-11	7.9e-06	13.0417	FAS,CD86,HLA-DPB1,HLA-DRA,HLA-DRB5,HLA-DOA,HLA-DQA1,HLA-DMB,HLA-DMA,HLA-DPA1,HLA-DQA2,HLA-DRB1
c1_20	429	KEGG	KEGG_ASTHMA	11	241	30	9953	4.87e-11	8e-06	15.1429	HLA-DPB1,HLA-DRA,HLA-DRB5,FCER1G,HLA-DOA,HLA-DQA1,HLA-DMB,HLA-DMA,HLA-DPA1,HLA-DQA2,HLA-DRB1
c1_20	429	GO-CC	INTEGRAL_TO_MEMBRANE	68	241	1330	9953	5.96e-10	9.8e-05	2.11152	PTPRC,ADRB2,ADORA3,SLC7A7,LYVE1,VANGL2,SPN,LST1,KCNN3,SLC26A2,GPR65,TNFSF8,TLR2,CCR5,CX3CR1,PTAFR,TGFBR1,DHRS9,TLR1,TLR6,ITGB3,PTGER4,C3AR1,CCR1,KCNJ5,HVCN1,CLEC7A,CD84,CD33,TGFBR2,GPNMB,FLT1,EMP2,CSF1R,IL13RA1,GPR34,RHO,CLEC1A,IGSF6,IFNAR2,TYROBP,OLR1,IL10RB,CSF3R,CYBB,ABCB1,MSR1,C9,AXL,SIGLEC8,TRDN,SELPLG,CD68,NCKAP1L,F3,TM4SF1,CD69,CD163,ITGAM,EMR1,EMR4P,EVI2B,HLA-DRB5,CSF2RA,FCER1G,CLEC2B,CA1…
c1_20	429	GO-CC	INTRINSIC_TO_MEMBRANE	68	241	1348	9953	1.07e-09	0.00018	2.08332	PTPRC,ADRB2,ADORA3,SLC7A7,LYVE1,VANGL2,SPN,LST1,KCNN3,SLC26A2,GPR65,TNFSF8,TLR2,CCR5,CX3CR1,PTAFR,TGFBR1,DHRS9,TLR1,TLR6,ITGB3,PTGER4,C3AR1,CCR1,KCNJ5,HVCN1,CLEC7A,CD84,CD33,TGFBR2,GPNMB,FLT1,EMP2,CSF1R,IL13RA1,GPR34,RHO,CLEC1A,IGSF6,IFNAR2,TYROBP,OLR1,IL10RB,CSF3R,CYBB,ABCB1,MSR1,C9,AXL,SIGLEC8,TRDN,SELPLG,CD68,NCKAP1L,F3,TM4SF1,CD69,CD163,ITGAM,EMR1,EMR4P,EVI2B,HLA-DRB5,CSF2RA,FCER1G,CLEC2B,CA1…
c1_823	107	GO-CC	MITOCHONDRIAL_PART	10	49	142	9953	1.3e-09	0.00021	14.3044	VDAC2,NDUFS1,MRPS24,TIMM17A,VDAC3,SLC25A3,ATP5A1,MRPS21,ATP5G3,NDUFA9
c1_503	114	GO-CC	MITOCHONDRIAL_PART	10	50	142	9953	1.6e-09	0.00026	14.0183	VDAC2,NDUFS1,MRPS24,TIMM17A,VDAC3,SLC25A3,ATP5A1,MRPS21,ATP5G3,NDUFA9
c1_20	429	KEGG	KEGG_VIRAL_MYOCARDITIS	14	241	73	9953	1.7e-09	0.00028	7.92031	FYN,CASP8,CD86,HLA-DPB1,HLA-DRA,HLA-DRB5,HLA-DOA,HLA-DQA1,HLA-DMB,HLA-DMA,HLA-DPA1,HLA-DQA2,HLA-DRB1,ITGAL
c1_20	429	KEGG	KEGG_B_CELL_RECEPTOR_SIGNALING_PATHWAY	14	241	75	9953	2.46e-09	0.0004	7.7091	CARD11,BTK,LYN,BLNK,SYK,NFATC2,PIK3CG,FCGR2B,DAPP1,INPP5D,VAV1,PIK3R5,PIK3AP1,PLCG2
c1_16	612	GO-CC	MITOCHONDRION	28	224	343	9953	2.92e-09	0.00048	3.62719	SOD1,KARS,HCCS,VDAC2,OPA1,BNIP3,NDUFS1,TSFM,TFB2M,MRPS24,FH,ACOT9,SCO1,TIMM17A,LRPPRC,NAPG,ISCU,VDAC3,SLC25A3,OAT,ATP5A1,MRPS10,MRPS21,ATP5G3,GHITM,SUCLA2,MRPL32,NDUFA9
c1_20	429	KEGG	KEGG_CELL_ADHESION_MOLECULES_CAMS	18	241	134	9953	3.27e-09	0.00054	5.54759	PTPRC,CD4,SPN,CD86,ITGA6,HLA-DPB1,SELPLG,HLA-DRA,ITGAM,HLA-DRB5,HLA-DOA,HLA-DQA1,HLA-DMB,HLA-DMA,HLA-DPA1,HLA-DQA2,HLA-DRB1,ITGAL
c1_20	429	GO-CC	MEMBRANE	87	241	1994	9953	3.28e-09	0.00054	1.8019	PTPRC,LAT2,FYN,ADRB2,CARD11,PARD3,ADORA3,SLC7A7,BTK,LYN,LYVE1,CD4,VANGL2,SYK,ADAP2,SPN,LST1,KCNN3,SLC26A2,GPR65,CASP7,TNFSF8,LY86,TLR2,ADCY8,CCR5,CX3CR1,PTAFR,TGFBR1,DHRS9,TLR1,TLR6,ITGB3,PTGER4,C3AR1,CCR1,KCNJ5,HVCN1,CLEC7A,CD84,CD33,TGFBR2,GPNMB,FLT1,EMP2,CSF1R,IL13RA1,GPR34,RHO,CLEC1A,IGSF6,IFNAR2,TYROBP,OLR1,IL10RB,CSF3R,CYBB,ABCB1,MSR1,C9,PLSCR1,HERPUD1,AXL,SIGLEC8,TRDN,MYOF,SELPLG,CD68,NCKA…
c1_218	382	KEGG	KEGG_GAP_JUNCTION	12	138	90	9953	3.4e-09	0.00056	9.61643	GRB2,TJP1,TUBB4B,TUBB,TUBA1A,TUBB3,TUBB2A,TUBA1B,TUBB2B,TUBA8,TUBA4A,TUBA1C
c1_20	429	KEGG	KEGG_AUTOIMMUNE_THYROID_DISEASE	12	241	53	9953	3.42e-09	0.00056	9.35066	FAS,CD86,HLA-DPB1,HLA-DRA,HLA-DRB5,HLA-DOA,HLA-DQA1,HLA-DMB,HLA-DMA,HLA-DPA1,HLA-DQA2,HLA-DRB1
c1_22	600	KEGG	KEGG_PATHOGENIC_ESCHERICHIA_COLI_INFECTION	12	215	59	9953	3.48e-09	0.00057	9.41553	ROCK1,ACTB,TUBB4B,TUBB,TUBA1A,TUBB3,TUBB2A,TUBA1B,TUBB2B,TUBA8,TUBA4A,TUBA1C
c1_16	612	GO-CC	CYTOPLASM	86	224	2131	9953	3.69e-09	0.00061	1.79317	UBE2N,SOD1,HPRT1,CDO1,GNE,KARS,SERINC1,FARP2,HCCS,RTN4,HMGCR,UTP11L,VDAC2,OPA1,BNIP3,BNIP1,NDUFS1,TXNL1,DNM1L,TSFM,TSG101,HDAC8,EXOSC3,PARN,PCMT1,TUSC3,TFB2M,NUDT21,NSUN2,RAN,ELP3,IDI1,MRPS24,FH,MSMO1,ACOT9,OLA1,RPRM,CDC123,AP3S1,SCO1,STX16,TIMM17A,ANKRD27,PEX19,LRPPRC,NAPG,XPO7,KPNB1,BLMH,PPIA,SPCS1,ARL8B,ISCU,CAMLG,VDAC3,SLC25A3,GUCY1A3,ACAT2,OAT,PRNP,HNRNPK,HMGCS1,IARS,DMXL2,MTMR6,CCT8,ATP5A1,…
c1_167	135	GO-CC	MITOCHONDRIAL_PART	10	56	142	9953	5.17e-09	0.00085	12.5163	VDAC2,NDUFS1,MRPS24,TIMM17A,VDAC3,SLC25A3,ATP5A1,MRPS21,ATP5G3,NDUFA9
c1_285	203	KEGG	KEGG_HUNTINGTONS_DISEASE	13	87	185	9953	6.39e-09	0.001	8.03908	EP300,NDUFS4,POLR2B,CREBBP,DNALI1,NDUFA6,ATP5F1,NDUFB6,NDUFA4,COX7A2L,COX7B,COX7A2,COX6C
c1_218	382	KEGG	KEGG_PATHOGENIC_ESCHERICHIA_COLI_INFECTION	10	138	59	9953	6.67e-09	0.0011	12.2243	TUBB4B,TUBB,TUBA1A,TUBB3,TUBB2A,TUBA1B,TUBB2B,TUBA8,TUBA4A,TUBA1C
c1_20	429	KEGG	KEGG_SYSTEMIC_LUPUS_ERYTHEMATOSUS	18	241	140	9953	6.68e-09	0.0011	5.30984	CD86,C3,FCGR1A,FCGR2B,C9,HLA-DPB1,HLA-DRA,HLA-DRB5,TRIM21,HLA-DOA,HLA-DQA1,HLA-DMB,HLA-DMA,HLA-DPA1,HLA-DQA2,HLA-DRB1,FCGR2A,FCGR2C
c1_140	123	KEGG	KEGG_PARKINSONS_DISEASE	9	46	133	9953	7.5e-09	0.0012	14.6415	SDHB,SDHC,SDHD,NDUFS3,COX5B,UQCR11,UQCR10,COX6B1,COX6A1
c1_823	107	GO-CC	MITOCHONDRIAL_MEMBRANE	8	49	86	9953	7.54e-09	0.0012	18.8951	VDAC2,NDUFS1,TIMM17A,VDAC3,SLC25A3,ATP5A1,ATP5G3,NDUFA9
c1_20	429	GO-BP	DEFENSE_RESPONSE	25	241	270	9953	7.66e-09	0.0013	3.82396	PTPRC,CEBPB,TLR8,ADORA3,CXCL10,BLNK,SPN,ANXA1,CCR5,CX3CR1,PTAFR,RNASE6,NMI,TLR6,TLR7,C3AR1,CCR1,CD84,LILRA1,CLEC1A,TYROBP,IL10RB,CSF3R,AOAH,CYBB
c1_20	429	GO-CC	MEMBRANE_PART	76	241	1670	9953	8.72e-09	0.0014	1.87946	PTPRC,LAT2,ADRB2,CARD11,PARD3,ADORA3,SLC7A7,BTK,LYN,LYVE1,VANGL2,SYK,SPN,LST1,KCNN3,SLC26A2,GPR65,CASP7,TNFSF8,TLR2,CCR5,CX3CR1,PTAFR,TGFBR1,DHRS9,TLR1,TLR6,ITGB3,PTGER4,C3AR1,CCR1,KCNJ5,HVCN1,CLEC7A,CD84,CD33,TGFBR2,GPNMB,FLT1,EMP2,CSF1R,IL13RA1,GPR34,RHO,CLEC1A,IGSF6,IFNAR2,TYROBP,OLR1,IL10RB,CSF3R,CYBB,ABCB1,MSR1,C9,HERPUD1,AXL,SIGLEC8,TRDN,SELPLG,CD68,NCKAP1L,F3,TM4SF1,CD69,CD163,ITGAM,EMR1,E…
c1_140	123	KEGG	KEGG_HUNTINGTONS_DISEASE	10	46	185	9953	8.81e-09	0.0014	11.6957	SDHB,SDHC,SDHD,NDUFS3,COX5B,TAF4,UQCR11,UQCR10,COX6B1,COX6A1
c1_503	114	GO-CC	MITOCHONDRIAL_MEMBRANE	8	50	86	9953	8.92e-09	0.0015	18.5172	VDAC2,NDUFS1,TIMM17A,VDAC3,SLC25A3,ATP5A1,ATP5G3,NDUFA9
c1_20	429	GO-CC	PLASMA_MEMBRANE	68	241	1426	9953	1.14e-08	0.0019	1.96937	PTPRC,LAT2,FYN,ADRB2,CARD11,PARD3,ADORA3,SLC7A7,BTK,LYN,LYVE1,CD4,SYK,ADAP2,SPN,KCNN3,SLC26A2,GPR65,TNFSF8,LY86,TLR2,ADCY8,CCR5,CX3CR1,PTAFR,TGFBR1,TLR1,TLR6,ITGB3,C3AR1,CCR1,KCNJ5,CD84,CD33,FLT1,CSF1R,IL13RA1,GPR34,RHO,CLEC1A,IGSF6,IFNAR2,TYROBP,OLR1,IL10RB,CSF3R,CYBB,MSR1,C9,PLSCR1,AXL,MYOF,SELPLG,NCKAP1L,HLA-DRA,TM4SF1,CD69,CD163,ITGAM,EMR1,EVI2B,HLA-DRB5,CSF2RA,FCER1G,CLEC2B,LAPTM5,HLA-DOA,CD…
c1_20	429	KEGG	KEGG_INTESTINAL_IMMUNE_NETWORK_FOR_IGA_PRODUCTION	11	241	48	9953	1.37e-08	0.0022	9.4643	CD86,HLA-DPB1,HLA-DRA,HLA-DRB5,HLA-DOA,HLA-DQA1,HLA-DMB,HLA-DMA,HLA-DPA1,HLA-DQA2,HLA-DRB1
c1_823	107	GO-CC	MITOCHONDRIAL_ENVELOPE	8	49	97	9953	1.97e-08	0.0032	16.7524	VDAC2,NDUFS1,TIMM17A,VDAC3,SLC25A3,ATP5A1,ATP5G3,NDUFA9
c1_20	429	KEGG	KEGG_TOLL_LIKE_RECEPTOR_SIGNALING_PATHWAY	15	241	102	9953	2e-08	0.0033	6.07335	TLR8,CXCL10,IL1B,CASP8,TLR2,MAP3K8,TLR1,TLR6,TLR7,CD86,PIK3CG,IFNAR2,PIK3R5,TLR5,IRF5
c1_167	135	GO-CC	MITOCHONDRIAL_MEMBRANE	8	56	86	9953	2.26e-08	0.0037	16.5332	VDAC2,NDUFS1,TIMM17A,VDAC3,SLC25A3,ATP5A1,ATP5G3,NDUFA9
c1_503	114	GO-CC	MITOCHONDRIAL_ENVELOPE	8	50	97	9953	2.33e-08	0.0038	16.4173	VDAC2,NDUFS1,TIMM17A,VDAC3,SLC25A3,ATP5A1,ATP5G3,NDUFA9
c1_6	500	GO-BP	NERVOUS_SYSTEM_DEVELOPMENT	26	196	385	9953	3.37e-08	0.0055	3.42934	GDA,SH3GL2,LRRC4C,PCDHA10,PCDHA11,NPTN,PCDHA6,PCDHA7,PCDHA8,PCDHA2,PCDHA3,PCDHA4,PCDHA5,PCDHA1,YWHAG,ROBO2,PCDHAC2,PCDHAC1,UTP3,RTN1,CHRM3,AFF2,PBX1,FGF14,FGF13,NRXN1
c1_20	429	GO-MF	RECEPTOR_ACTIVITY	37	241	583	9953	5.63e-08	0.0092	2.62102	PTPRC,ADRB2,CD4,SPN,TLR2,CCR5,PTAFR,TGFBR1,PTGER4,C3AR1,CLEC7A,CD33,TGFBR2,FLT1,CSF1R,LILRA1,CLEC1A,IGSF6,IFNAR2,IL10RB,CSF3R,MSR1,FCGRT,TREM2,HLA-DPB1,AXL,LILRB4,SIGLEC8,CD69,EMR1,EMR4P,HLA-DRB5,CSF2RA,HLA-DOA,TLR10,CXCL16,HLA-DQA1
c1_167	135	GO-CC	MITOCHONDRIAL_ENVELOPE	8	56	97	9953	5.88e-08	0.0096	14.6583	VDAC2,NDUFS1,TIMM17A,VDAC3,SLC25A3,ATP5A1,ATP5G3,NDUFA9
c1_140	123	KEGG	KEGG_ALZHEIMERS_DISEASE	9	46	169	9953	6.09e-08	0.01	11.5226	SDHB,SDHC,SDHD,NDUFS3,COX5B,UQCR11,UQCR10,COX6B1,COX6A1
c1_20	429	KEGG	KEGG_FC_GAMMA_R_MEDIATED_PHAGOCYTOSIS	14	241	97	9953	7.66e-08	0.013	5.96065	DOCK2,SCIN,PTPRC,LYN,SYK,PIK3CG,FCGR1A,FCGR2B,INPP5D,VAV1,PIK3R5,PLCG2,FCGR2A,FCGR2C
c1_20	429	GO-CC	INTEGRAL_TO_PLASMA_MEMBRANE	51	241	977	9953	8.05e-08	0.013	2.15582	PTPRC,ADRB2,ADORA3,SLC7A7,LYVE1,SPN,KCNN3,SLC26A2,GPR65,TNFSF8,TLR2,CCR5,CX3CR1,PTAFR,TGFBR1,TLR1,TLR6,ITGB3,C3AR1,CCR1,KCNJ5,CD84,CD33,FLT1,CSF1R,IL13RA1,GPR34,RHO,CLEC1A,IGSF6,IFNAR2,TYROBP,OLR1,CSF3R,CYBB,MSR1,C9,AXL,SELPLG,NCKAP1L,TM4SF1,CD69,CD163,ITGAM,EMR1,EVI2B,HLA-DRB5,CSF2RA,FCER1G,CLEC2B,LAPTM5
c1_20	429	GO-CC	PLASMA_MEMBRANE_PART	57	241	1158	9953	8.86e-08	0.015	2.03284	PTPRC,LAT2,ADRB2,CARD11,PARD3,ADORA3,SLC7A7,BTK,LYN,LYVE1,SYK,SPN,KCNN3,SLC26A2,GPR65,TNFSF8,TLR2,CCR5,CX3CR1,PTAFR,TGFBR1,TLR1,TLR6,ITGB3,C3AR1,CCR1,KCNJ5,CD84,CD33,FLT1,CSF1R,IL13RA1,GPR34,RHO,CLEC1A,IGSF6,IFNAR2,TYROBP,OLR1,CSF3R,CYBB,MSR1,C9,AXL,SELPLG,NCKAP1L,TM4SF1,CD69,CD163,ITGAM,EMR1,EVI2B,HLA-DRB5,CSF2RA,FCER1G,CLEC2B,LAPTM5
c1_199	124	GO-MF	RECEPTOR_ACTIVITY	17	64	583	9953	9.3e-08	0.015	4.53476	ADRB2,CD4,SPN,PTAFR,CLEC7A,CSF1R,LILRA1,IFNAR2,IL10RB,CSF3R,FCGRT,TREM2,AXL,LILRB4,SIGLEC8,EMR4P,CXCL16
c1_16	612	GO-CC	MITOCHONDRIAL_PART	16	224	142	9953	1.12e-07	0.018	5.00654	HCCS,VDAC2,OPA1,BNIP3,NDUFS1,TFB2M,MRPS24,TIMM17A,VDAC3,SLC25A3,ATP5A1,MRPS10,MRPS21,ATP5G3,MRPL32,NDUFA9
c1_823	107	GO-CC	ENVELOPE	9	49	169	9953	1.09e-07	0.018	10.8172	VDAC2,BNIP1,NDUFS1,TIMM17A,VDAC3,SLC25A3,ATP5A1,ATP5G3,NDUFA9
c1_823	107	GO-CC	ORGANELLE_ENVELOPE	9	49	169	9953	1.09e-07	0.018	10.8172	VDAC2,BNIP1,NDUFS1,TIMM17A,VDAC3,SLC25A3,ATP5A1,ATP5G3,NDUFA9
c1_20	429	GO-CC	INTRINSIC_TO_PLASMA_MEMBRANE	51	241	991	9953	1.27e-07	0.021	2.12536	PTPRC,ADRB2,ADORA3,SLC7A7,LYVE1,SPN,KCNN3,SLC26A2,GPR65,TNFSF8,TLR2,CCR5,CX3CR1,PTAFR,TGFBR1,TLR1,TLR6,ITGB3,C3AR1,CCR1,KCNJ5,CD84,CD33,FLT1,CSF1R,IL13RA1,GPR34,RHO,CLEC1A,IGSF6,IFNAR2,TYROBP,OLR1,CSF3R,CYBB,MSR1,C9,AXL,SELPLG,NCKAP1L,TM4SF1,CD69,CD163,ITGAM,EMR1,EVI2B,HLA-DRB5,CSF2RA,FCER1G,CLEC2B,LAPTM5
c1_503	114	GO-CC	ENVELOPE	9	50	169	9953	1.31e-07	0.021	10.6008	VDAC2,BNIP1,NDUFS1,TIMM17A,VDAC3,SLC25A3,ATP5A1,ATP5G3,NDUFA9
c1_503	114	GO-CC	ORGANELLE_ENVELOPE	9	50	169	9953	1.31e-07	0.021	10.6008	VDAC2,BNIP1,NDUFS1,TIMM17A,VDAC3,SLC25A3,ATP5A1,ATP5G3,NDUFA9
c1_20	429	KEGG	KEGG_HEMATOPOIETIC_CELL_LINEAGE	13	241	88	9953	1.71e-07	0.028	6.10095	CD4,IL1B,ITGB3,CD33,CSF1R,ITGA6,CSF3R,FCGR1A,HLA-DRA,ITGAM,HLA-DRB5,CSF2RA,HLA-DRB1
c1_199	124	KEGG	KEGG_NATURAL_KILLER_CELL_MEDIATED_CYTOTOXICITY	9	64	137	9953	1.98e-07	0.032	10.2164	SYK,NFATC2,IFNAR2,TYROBP,VAV1,PIK3R5,PLCG2,ITGAL,HCST

## Sheet: 5C. Female AD_ ROSMAP
Module	OriginalModuleSize	System	Gene.Category	OverlapSize	ModuleSize	CategoryTermSize	PopulationSize	FET_P	Corrected_P	Fold_Enrichment	Genes
c1_65	329	KEGG	KEGG_OXIDATIVE_PHOSPHORYLATION	15	173	135	9953	1.09e-08	0.00089	6.39242	UQCRH,UQCRB,NDUFV2,ATP6AP1,ATP6V0C,ATP6V1E1,ATP5C1,ATP5O,NDUFA8,ATP6V1A,COX7A2L,UQCRQ,NDUFA10,ATP6V1D,ATP5L
c1_17	1212	KEGG	KEGG_OXIDATIVE_PHOSPHORYLATION	28	650	135	9953	3.42e-08	0.0028	3.17589	UQCRC2,SDHB,COX10,ATP6V1C1,COX11,NDUFS2,NDUFB4,NDUFA6,PPA1,ATP5E,ATP5J,ATP5A1,ATP5G3,NDUFAB1,NDUFC2,NDUFB6,NDUFA4,COX5A,COX7B,COX7C,COX7A2,NDUFB3,NDUFB2,NDUFA7,NDUFC1,NDUFB5,ATP6V1G1,PPA2
c1_17	1212	GO-CC	MITOCHONDRION	50	650	343	9953	5.5e-08	0.0045	2.23211	OXA1L,SDHB,NNT,ACN9,PDK1,PTS,HCCS,DNAJC19,VDAC1,TRIAP1,CYCS,RHOT1,PDF,TFB2M,DUT,MRPL51,FH,COX11,TIMM17A,NAPG,ISCU,SLC25A3,SLC25A4,CAPRIN2,TIMM9,TIMM8B,OAT,NDUFS2,NDUFA6,ACAT1,ATP5E,ATP5J,ATP5A1,MRPS36,MRPS35,MRPS22,ATP5G3,CISD1,GLRX5,ARG2,CS,NDUFAB1,GHITM,SUCLA2,IMMT,MRPS18C,OXCT1,GRPEL1,NDUFB6,NDUFA4
c1_17	1212	GO-CC	MACROMOLECULAR_COMPLEX	103	650	945	9953	7.5e-08	0.0062	1.66896	UBE2V1,MAT2B,KCNH1,NCOA6,PAFAH1B1,EIF2B1,MED4,THRAP3,MED14,API5,PPP2CA,CYCS,UBE4B,MSH2,ERCC6,APEX1,ANAPC4,ARIH1,RNF11,PSMD14,IKBKAP,POP4,SNRPD1,HDAC2,RPA3,RPA2,CCND2,CLOCK,TAF9,TAF5,NFYB,COPS5,MED7,POLR2B,SUMO1,BCAS2,PRPF18,DIS3,MED23,MED21,LIG4,PPP2R2A,INTS4,NAP1L1,CAND1,PPP2CB,DPM1,PHF5A,SNRPA1,HNRNPR,CPSF6,RFC3,ELP3,EIF2A,MRPL51,L3MBTL4,ACLY,KCNA6,ATP6V1C1,DCTN3,CKAP5,PIK3R1,RANBP9,TIMM17A,XPO…
c1_17	1212	GO-CC	MITOCHONDRIAL_PART	28	650	142	9953	1.07e-07	0.0088	3.01933	OXA1L,NNT,ACN9,HCCS,VDAC1,CYCS,RHOT1,TFB2M,MRPL51,TIMM17A,SLC25A3,TIMM9,TIMM8B,NDUFS2,NDUFA6,ATP5E,ATP5J,ATP5A1,MRPS36,MRPS35,MRPS22,ATP5G3,CS,NDUFAB1,IMMT,MRPS18C,GRPEL1,NDUFB6
c1_17	1212	GO-CC	PROTEIN_COMPLEX	91	650	816	9953	1.73e-07	0.014	1.70762	UBE2V1,MAT2B,KCNH1,NCOA6,PAFAH1B1,EIF2B1,MED4,THRAP3,MED14,PPP2CA,CYCS,UBE4B,MSH2,ERCC6,ANAPC4,ARIH1,RNF11,PSMD14,IKBKAP,HDAC2,RPA3,RPA2,CCND2,CLOCK,TAF9,TAF5,NFYB,COPS5,MED7,POLR2B,SUMO1,DIS3,MED23,MED21,LIG4,PPP2R2A,INTS4,NAP1L1,CAND1,PPP2CB,DPM1,CPSF6,RFC3,ELP3,EIF2A,L3MBTL4,ACLY,KCNA6,ATP6V1C1,DCTN3,CKAP5,PIK3R1,RANBP9,TIMM17A,XPO7,IPO5,SPCS1,TUBGCP5,TIMM9,TIMM8B,BRCC3,NDUFS2,NDUFA6,ARPC3,SUM…
c1_154	101	GO-CC	CHROMATIN	5	42	35	9953	3.09e-07	0.025	33.8537	TIMELESS,RB1,SUV39H2,CBX5,TMPO
c1_65	329	GO-CC	MITOCHONDRION	21	173	343	9953	4.84e-07	0.04	3.52235	SOD1,SLC25A14,UQCRH,UQCRB,GOT2,OPA1,PHB,BID,GLRX2,OXSM,MTX2,VDAC3,ABCF2,ATP5C1,ATP5O,MRPS10,CASQ1,RAB11FIP5,MRPL32,SUCLG1,NDUFA8

## Sheet: 5D. Male AD ROSMAP
Module	OriginalModuleSize	System	Gene.Category	OverlapSize	ModuleSize	CategoryTermSize	PopulationSize	FET_P	Corrected_P	Fold_Enrichment	Genes
c3_5	9405	GO-CC	CYTOPLASM	1246	4328	2131	9953	1.37e-55	1.1e-50	1.34463	MTSS1,PACSIN2,ATP2C1,SSH1,ARF6,ARPC5,ARHGEF10L,ARFIP2,TSC1,BCAR1,CDC42,PDPK1,DYNLL1,ELMO1,CFL1,SHROOM2,NF2,NF1,CRK,MYL6B,MYH10,MALT1,THY1,UBE2N,IKBKG,DBNL,DAXX,MAP4K5,CXCR4,MADD,SOD1,GRM4,BCL10,UBE2V1,PRDX3,NPM1,ERC1,MAP3K13,PICK1,STRADA,GNAS,OXA1L,ME3,ACO2,SDHB,SLC25A14,NNT,UQCRH,SDHC,SDHD,SURF1,UQCRB,PDCD4,SNCAIP,PTEN,ACN9,DHCR24,PFKL,PFKM,CLN6,HPRT1,DHCR7,NSDHL,PDK1,SOAT1,PDK3,SPHK1,ATF4,FPGT,…
c3_5	9405	GO-CC	INTRACELLULAR_ORGANELLE_PART	759	4328	1192	9953	1.43e-50	1.2e-45	1.46431	ATP2C1,ARPC5,TSC1,LATS1,DYNLL1,ARHGEF2,SHROOM2,NF2,MYL6,MYL6B,MYH7,MYH10,NPM1,GNAS,OXA1L,NNT,UQCRH,SDHD,SURF1,UQCRB,ACN9,PPARGC1A,CLN6,DHCR7,BCKDK,BCKDHA,B3GALT6,EXT1,EXT2,SLC25A15,CHST2,MARS2,LARGE,SERINC1,CLN3,PSEN2,HTATIP2,LRMP,LMO4,TIMELESS,HDAC5,HDAC4,DYRK1A,MYO16,HDAC9,BAX,CEP290,ERAP1,LRCH4,PNMA1,KRT31,UTP3,ERCC3,ATXN3,HCCS,ALS2,RPS19,TRAPPC4,RTN4,RTN1,HMGCR,ACTN2,NDUFS4,NCL,NCOA6,PAFAH1B1…
c3_5	9405	GO-CC	ORGANELLE_PART	761	4328	1197	9953	2.54e-50	2.1e-45	1.46203	ATP2C1,ARPC5,TSC1,LATS1,DYNLL1,ARHGEF2,SHROOM2,NF2,MYL6,MYL6B,MYH7,MYH10,NPM1,GNAS,OXA1L,NNT,UQCRH,SDHD,SURF1,UQCRB,ACN9,PPARGC1A,CLN6,DHCR7,BCKDK,BCKDHA,B3GALT6,EXT1,EXT2,SLC25A15,CHST2,MARS2,LARGE,SERINC1,CLN3,PSEN2,HTATIP2,LRMP,LMO4,TIMELESS,HDAC5,HDAC4,DYRK1A,MYO16,HDAC9,BAX,CEP290,ERAP1,LRCH4,PNMA1,KRT31,UTP3,ERCC3,ATXN3,HCCS,ALS2,RPS19,TRAPPC4,RTN4,RTN1,HMGCR,ACTN2,NDUFS4,NCL,NCOA6,PAFAH1B1…
c3_5	9405	GO-CC	NUCLEUS	870	4328	1430	9953	3.38e-46	2.8e-41	1.3991	CFL1,NF2,NF1,RACGAP1,CRK,MALT1,UBE2N,DAXX,SOD1,BCL10,UBE2V1,NPM1,STRADA,PDCD4,DHCR24,PPARGC1A,DHCR7,ATF4,MAT2B,CLN3,PSEN2,MEF2A,PPP2R5D,LIG1,LIG3,HTATIP2,SNRK,LMO4,EP300,TIMELESS,SMARCA1,JRKL,HDAC5,HDAC4,DYRK1A,MYO16,HDAC9,CEBPG,HIRA,CEP290,LRCH4,PNMA1,ETS2,NEDD8,HTT,PRKCI,UTP3,ERCC3,ATXN3,CITED2,RPS19,MYEF2,PPT1,KLF10,RTN4,ZNF675,DGCR14,TLE3,TLE1,TLE2,NHEJ1,DYRK3,PCP4,MBNL1,NCL,NCOA4,NCOA6,RCAN1…
c3_5	9405	GO-CC	CYTOPLASMIC_PART	845	4328	1383	9953	8.58e-46	7e-41	1.40508	MTSS1,ATP2C1,ARF6,ARHGEF10L,ARFIP2,TSC1,SHROOM2,NF2,MYL6B,MYH10,THY1,IKBKG,DBNL,SOD1,GRM4,BCL10,PRDX3,NPM1,ERC1,MAP3K13,PICK1,GNAS,OXA1L,ME3,ACO2,SDHB,SLC25A14,NNT,UQCRH,SDHC,SDHD,SURF1,UQCRB,PDCD4,ACN9,DHCR24,PFKL,PFKM,CLN6,DHCR7,NSDHL,PDK1,SOAT1,PDK3,SPHK1,CDO1,BCKDK,AMT,GOT2,GCSH,GSTZ1,BCKDHA,B3GALT6,SLC35A3,SCLY,GLCE,EXT1,EXT2,KARS,B4GALT7,P4HB,SLC25A15,ALDH5A1,CHST2,MARS2,PTS,LARGE,SERINC1,C…
c3_5	9405	GO-CC	MACROMOLECULAR_COMPLEX	595	4328	945	9953	8.67e-37	7.1e-32	1.44794	ARPC5,TSC1,DYNLL1,MYL6,MYL6B,MYH7,UBE2N,IKBKG,CHRNA7,SOD1,BCL10,UBE2V1,PRDX3,ERC1,MAP3K13,GNAS,SDHC,PFKL,PFKM,PPARGC1A,MAT2B,BCKDK,GCSH,BCKDHA,PSEN2,CACNB2,INHBA,LMO4,HDAC5,HDAC4,HDAC9,CEP290,PRKCI,ERCC3,ALS2,KCNH1,VCL,CACNA1H,NDUFS4,NCOA6,RNH1,PAFAH1B1,DCX,MRPL40,CHRNA4,EIF2B2,EIF2B3,EIF2B4,KCNMB4,KCNMB2,SMAD2,SGCD,SGCE,SGCB,EIF2B1,KCNQ2,LDB1,NPAS2,MED4,MED30,MED16,MED17,THRAP3,ARID1A,MED14,MED1…
c3_5	9405	GO-CC	NUCLEAR_PART	386	4328	579	9953	4.71e-31	3.9e-26	1.53312	NF2,NPM1,PPARGC1A,DHCR7,PSEN2,HTATIP2,LMO4,TIMELESS,HDAC5,HDAC4,DYRK1A,MYO16,HDAC9,LRCH4,PNMA1,UTP3,ERCC3,ATXN3,RPS19,RTN4,NCL,NCOA6,EMD,SMAD2,NPAS2,MED4,MED30,MED16,MED17,THRAP3,ARID1A,MED14,MED13,MED1,API5,HDAC3,BNIP3,BNIP1,BNIP3L,BRE,PHB,FXR1,ZNF346,NDUFA13,HSPD1,DEDD,NUP62,DEDD2,SMNDC1,WRN,ERCC5,MSH6,HMGB2,MSH3,MSH2,SMUG1,MPG,ERCC6,OGG1,ANAPC5,ANAPC4,XRN2,FZR1,CDC23,POP1,UBE2I,MDM2,ERCC1,IKBK…
c3_5	9405	GO-BP	BIOPOLYMER_METABOLIC_PROCESS	928	4328	1684	9953	5.13e-26	4.2e-21	1.26728	SSH1,SSH2,ARHGEF10L,TSC1,CDC42BPA,CDC42BPB,LATS1,PDPK1,NF2,CRK,UBE2N,TRAF6,MAP4K1,PKN1,DAXX,MAP3K6,MAP4K5,MAP3K2,MAP3K10,SOD1,BCL10,UBE2V1,ERC1,MAP3K13,PICK1,STRADA,PTEN,PPARGC1A,CHST1,CNBP,ECD,ATF4,GAD1,ST3GAL6,YARS,AARS,RARS,FARS2,KARS,B4GALT7,P4HB,WARS,MSRA,MARS2,LARGE,NCSTN,ACHE,APH1A,PSEN2,PSENEN,RORB,MYLIP,BRAF,LIG1,LIG3,MARK2,EIF2AK3,SMURF1,HTATIP2,INHBA,NNAT,SNRK,IGF1,LMO4,BICD1,EP300,NFE…
c3_5	9405	GO-MF	RNA_BINDING	195	4328	259	9953	5.92e-26	4.9e-21	1.73142	NPM1,PPARGC1A,AARS,FARS2,RPS19,MBNL1,NCL,RBM45,HSP90B1,FXR1,ZNF346,TIA1,RPS3A,SMNDC1,TIAL1,PCBP4,RNASEH1,PABPC4,AUH,PPP1R8,SYNCRIP,DUSP11,PAIP1,CELF1,POP4,CWC15,SF3B4,SF3B3,SF3A3,TXNL4A,NCBP1,SNRPD1,SRSF10,GRSF1,SLBP,DDX17,APTX,LSM5,LSM1,GEMIN2,HEXIM2,HEXIM1,EXOSC7,EXOSC2,RPL6,ZRANB2,PARN,SF1,HNRPDL,BCAS2,ILF3,ILF2,HNRNPAB,NHP2,CSTF3,CSTF2,SSB,CSTF1,KHDRBS1,KHSRP,NUDT21,TRA2B,PABPC1,NUFIP1,PRPF3,…
c3_5	9405	GO-CC	PROTEIN_COMPLEX	496	4328	816	9953	2.84e-25	2.3e-20	1.39784	ARPC5,TSC1,DYNLL1,MYL6,MYL6B,MYH7,UBE2N,IKBKG,CHRNA7,SOD1,BCL10,UBE2V1,PRDX3,ERC1,MAP3K13,GNAS,SDHC,PFKL,PFKM,PPARGC1A,MAT2B,BCKDK,GCSH,BCKDHA,PSEN2,CACNB2,INHBA,LMO4,HDAC5,HDAC4,HDAC9,CEP290,PRKCI,ERCC3,ALS2,KCNH1,VCL,CACNA1H,NDUFS4,NCOA6,RNH1,PAFAH1B1,DCX,CHRNA4,EIF2B2,EIF2B3,EIF2B4,KCNMB4,KCNMB2,SMAD2,SGCD,SGCE,SGCB,EIF2B1,KCNQ2,LDB1,NPAS2,MED4,MED30,MED16,MED17,THRAP3,ARID1A,MED14,MED13,MED1,…
c3_5	9405	GO-BP	NUCLEOBASENUCLEOSIDENUCLEOTIDE_AND_NUCLEIC_ACID_METABOLIC_PROCESS	708	4328	1244	9953	1.92e-24	1.6e-19	1.30882	ARHGEF10L,NF2,CRK,UBE2N,DAXX,SOD1,BCL10,UBE2V1,PRDX3,NPM1,ERC1,MAP3K13,PICK1,SIGIRR,ADCY7,PDCD4,PGD,PPARGC1A,PMM2,PGLS,UGP2,CNBP,UGDH,HPRT1,ECD,ATF4,SLC35A3,YARS,AARS,RARS,GCLC,FARS2,EXTL2,KARS,UAP1,WARS,MARS2,ACHE,RORB,LIG1,LIG3,HTATIP2,INHBA,IGF1,LMO4,BICD1,EP300,TIMELESS,NFE2L1,SMARCA1,NR2C2,HDAC5,HDAC4,UBB,CEBPG,BAX,HIRA,CRMP1,YWHAH,MKL2,ERCC3,ATXN3,IGFBP4,CITED2,NME2,TRAPPC2,MYEF2,PPT1,KLF10…
c3_5	9405	GO-CC	MITOCHONDRION	240	4328	343	9953	6.17e-24	5.1e-19	1.6091	SOD1,OXA1L,ME3,ACO2,SDHB,SLC25A14,NNT,UQCRH,SDHC,SDHD,SURF1,UQCRB,ACN9,PDK1,PDK3,BCKDK,AMT,GOT2,GCSH,GSTZ1,BCKDHA,KARS,SLC25A15,ALDH5A1,MARS2,PTS,CLN3,SLC25A12,BAX,HCCS,ATPIF1,NDUFS4,MRPL40,SPG7,DNAJC19,VDAC2,VDAC1,OPA1,HSPA1B,BNIP3,TRIAP1,HSPA9,BNIP3L,DIABLO,PHB,AIFM2,AIFM1,NDUFA13,KIAA1967,HSPD1,NDUFS1,CYCS,RAF1,BID,FIS1,MTCH1,BBC3,RHOT1,RHOT2,POLG,ABAT,TUFM,TSFM,ABCE1,MTERF,PINK1,TFAM,POLRMT,P…
c3_5	9405	KEGG	KEGG_RIBOSOME	82	4328	88	9953	2.79e-23	2.3e-18	2.14288	RPL10A,RPS19,RPS3A,UBA52,RPL6,RPL18,RPL19,RPL14,RPL13,RPL15,RPL11,RPS12,RPS10,RPS11,RPS27,RPS9,RPS5,RPL41,RPL35,RPL37,RPL38,RPL39,RPL30,RPL31,RPL34,RPL26,RPL24,RPL28,RPL29,RPL22,RPL21,RPL7,RPL8,RPL3,RPL5,RPL7A,RPL4,RPL23A,RPS2,RPS3,RPL18A,RPS4Y1,RPL27A,RPS4X,RPS6,RPL17,RPL10,RPSA,RPS7,RPL27,RPL13A,FAU,RPL36,RPS29,RPS21,RPLP2,RPLP0,RPLP1,RPS13,RPS25,RPS26,RPS20,RPS23,RPS24,RPS8,RPS15A,RPS18,RPS16,…
c3_5	9405	GO-CC	MEMBRANE_ENCLOSED_LUMEN	299	4328	458	9953	5.93e-22	4.9e-17	1.50132	NF2,NPM1,ACN9,PPARGC1A,CLN6,BCKDK,BCKDHA,MARS2,LMO4,HDAC5,HDAC4,DYRK1A,MYO16,HDAC9,ERAP1,LRCH4,PNMA1,UTP3,ERCC3,ATXN3,RPS19,NCL,NCOA6,MRPL40,SMAD2,NPAS2,MED4,MED30,MED16,MED17,THRAP3,ARID1A,MED14,MED13,MED1,OPA1,HDAC3,BNIP3,HSP90B1,PHB,FXR1,ZNF346,NDUFA13,KIAA1967,DEDD,NDUFS1,CYCS,CALR,DEDD2,WRN,ERCC5,SMUG1,MPG,ERCC6,OGG1,XRN2,POP1,UBE2I,MDM2,IKBKAP,MCRS1,MYBBP1A,TRIM27,PHF12,NCBP1,HIF1A,SMARCA5,…
c3_5	9405	GO-CC	ORGANELLE_LUMEN	299	4328	458	9953	5.93e-22	4.9e-17	1.50132	NF2,NPM1,ACN9,PPARGC1A,CLN6,BCKDK,BCKDHA,MARS2,LMO4,HDAC5,HDAC4,DYRK1A,MYO16,HDAC9,ERAP1,LRCH4,PNMA1,UTP3,ERCC3,ATXN3,RPS19,NCL,NCOA6,MRPL40,SMAD2,NPAS2,MED4,MED30,MED16,MED17,THRAP3,ARID1A,MED14,MED13,MED1,OPA1,HDAC3,BNIP3,HSP90B1,PHB,FXR1,ZNF346,NDUFA13,KIAA1967,DEDD,NDUFS1,CYCS,CALR,DEDD2,WRN,ERCC5,SMUG1,MPG,ERCC6,OGG1,XRN2,POP1,UBE2I,MDM2,IKBKAP,MCRS1,MYBBP1A,TRIM27,PHF12,NCBP1,HIF1A,SMARCA5,…
c3_5	9405	GO-CC	ORGANELLE_MEMBRANE	211	4328	299	9953	6.86e-22	5.6e-17	1.62285	ATP2C1,GNAS,OXA1L,NNT,UQCRH,SDHD,SURF1,UQCRB,DHCR7,EXT1,EXT2,SLC25A15,LARGE,SERINC1,CLN3,PSEN2,LRMP,BAX,HCCS,RTN4,RTN1,HMGCR,NDUFS4,VDAC2,VDAC1,SLC17A5,OPA1,BNIP3,BNIP1,DAD1,HSP90B1,PHB,AIFM2,NDUFA13,NDUFS1,RAF1,NUP62,FIS1,RHOT1,RHOT2,AMFR,DERL2,DERL1,EDEM1,DOLPP1,TRIM27,TRIM23,ATF6,STT3B,STT3A,COG2,SREBF1,RPN1,RPN2,NUP98,MAN1C1,SUMO1,TUSC3,PIGK,PIGF,PIGB,PIGC,PIGV,PIGU,PIGT,PIGS,PIGO,KPNA1,EPC1,…
c3_5	9405	GO-BP	RNA_PROCESSING	136	4328	173	9953	1.89e-21	1.5e-16	1.80784	PPARGC1A,AARS,FARS2,BICD1,AGGF1,ZNF346,SMNDC1,HNRNPD,PABPC4,SYNCRIP,DHX38,DUSP11,SPOP,CELF1,POP4,CWC15,SF3B4,SF3B3,SF3B2,USP39,DHX15,DHX16,SF3A2,SF3A1,SF3A3,TXNL4A,NCBP2,NCBP1,SNRPD3,SNRPD1,SRSF10,GRSF1,SLBP,DDX17,PPAN,RBMS1,RRP9,DGCR8,LSM6,LSM5,LSM4,LSM3,LSM1,GEMIN2,CRNKL1,SRPK2,EXOSC7,EXOSC2,EXOSC3,SRPK1,METTL1,IVNS1ABP,ZRANB2,NONO,HNRNPH3,SRSF12,SF1,HNRPDL,BCAS2,PRPF18,SNRPN,SNRPB,SNRPC,SNRPG,…
c3_37	1646	GO-CC	CYTOPLASM	297	866	2131	9953	2.87e-20	2.4e-15	1.6018	SSH1,ARF6,ARFIP2,TSC1,CDC42,DYNLL1,CFL1,NF1,SOD1,UBE2V1,ACO2,SDHB,SDHC,PDCD4,PFKM,DHCR7,NSDHL,CDO1,SLC35A3,YARS,AARS,GLCE,EXT1,EXT2,SLC25A15,WARS,ALDH5A1,PTS,SERINC1,NCSTN,EIF2AK3,PHYH,ATXN10,ERAP1,NRP1,CANX,CYFIP1,PPT1,HMGCR,NDUFS4,NCL,DNER,PAFAH1B1,EIF2B2,EIF2B3,AGGF1,DNAJC19,SGCE,EIF2B1,VDAC2,VDAC1,CIAPIN1,HBXIP,TXNDC5,GLO1,BNIP3,BAG1,HSPA9,DIABLO,PHB,VCP,DNAJB6,DEDD,RAF1,TXNL1,BID,EEF1E1,RHOT…
c3_5	9405	GO-MF	STRUCTURAL_CONSTITUENT_OF_RIBOSOME	73	4328	80	9953	1.86e-19	1.5e-14	2.09845	RPS19,RPS3A,RPL6,RPS14,MRPL12,RPL18,RPL19,RPL14,RPL13,RPL15,RPL11,RPS12,RPS10,RPS11,RPS27,RPS9,RPS5,RPL41,RPL35,RPL37,RPL38,RPL39,RPL30,RPL31,RPL34,RPL26,RPL24,RPL28,RPL29,RPL22,RPL21,RPL7,RPL8,RPL3,RPL5,RPL7A,RPL4,RPL23A,RPS2,RPS3,MRPL52,MRPL51,RPL18A,RPS4Y1,RPL27A,MRPL10,MRPS24,MRPS7,RPS4X,RPS6,MRPS12,MRPS22,RPS7,RPL27,RPL13A,FAU,RPS29,RPS21,RPLP2,RPLP0,RPLP1,RPS13,RPS25,RPS26,RPS20,RPS23,RPS24…
c3_37	1646	GO-CC	ORGANELLE_PART	191	866	1197	9953	1.7e-18	1.4e-13	1.8339	TSC1,DYNLL1,DHCR7,EXT1,EXT2,SLC25A15,SERINC1,ERAP1,ERCC3,HMGCR,NDUFS4,NCL,PAFAH1B1,MED4,THRAP3,MED14,VDAC2,VDAC1,BNIP3,PHB,DEDD,RAF1,RHOT1,HMGB2,OGG1,AMFR,CDC23,KIAA0368,SF3B4,DHX15,TRIM27,SF3A3,SNRPD3,HIF1A,SMARCB1,ATF6,STT3B,COG3,COG2,RPA3,RPA1,RPA2,ERCC8,LSM6,EXOSC3,RPN1,TAF9,HMGA1,SMAD4,COPS2,SF1,MED7,BCAS2,PRPF18,ILF2,SNRPC,SAP18,PIGF,PIGS,KPNA2,MED23,MED21,MED26,RAN,HNRNPA0,HNRNPUL1,SNW1,GE…
c3_37	1646	GO-CC	INTRACELLULAR_ORGANELLE_PART	190	866	1192	9953	2.43e-18	2e-13	1.83195	TSC1,DYNLL1,DHCR7,EXT1,EXT2,SLC25A15,SERINC1,ERAP1,ERCC3,HMGCR,NDUFS4,NCL,PAFAH1B1,MED4,THRAP3,MED14,VDAC2,VDAC1,BNIP3,PHB,DEDD,RAF1,RHOT1,HMGB2,OGG1,AMFR,CDC23,KIAA0368,SF3B4,DHX15,TRIM27,SF3A3,SNRPD3,HIF1A,SMARCB1,ATF6,STT3B,COG3,COG2,RPA3,RPA1,RPA2,ERCC8,LSM6,EXOSC3,RPN1,TAF9,HMGA1,SMAD4,COPS2,SF1,MED7,BCAS2,PRPF18,ILF2,SNRPC,SAP18,PIGF,PIGS,KPNA2,MED23,MED21,MED26,RAN,HNRNPA0,HNRNPUL1,SNW1,GE…
c3_37	1646	GO-CC	CYTOPLASMIC_PART	210	866	1383	9953	7.51e-18	6.2e-13	1.74515	ARF6,ARFIP2,TSC1,SOD1,ACO2,SDHB,SDHC,PDCD4,PFKM,DHCR7,NSDHL,CDO1,SLC35A3,GLCE,EXT1,EXT2,SLC25A15,ALDH5A1,PTS,SERINC1,NCSTN,EIF2AK3,PHYH,ATXN10,ERAP1,NRP1,CANX,CYFIP1,PPT1,HMGCR,NDUFS4,NCL,DNER,PAFAH1B1,EIF2B2,EIF2B3,AGGF1,DNAJC19,SGCE,EIF2B1,VDAC2,VDAC1,HBXIP,TXNDC5,BNIP3,HSPA9,DIABLO,PHB,VCP,DNAJB6,RAF1,BID,RHOT1,PDCD6,HMGB2,APEX1,GBA2,TSFM,AMFR,SYVN1,KIAA0368,SQSTM1,RNF139,ATF6,PPP6C,STT3B,COG3…
c3_5	9405	GO-CC	NUCLEAR_LUMEN	250	4328	387	9953	1.26e-17	1e-12	1.48558	NF2,NPM1,PPARGC1A,LMO4,HDAC5,HDAC4,DYRK1A,MYO16,HDAC9,LRCH4,PNMA1,UTP3,ERCC3,ATXN3,RPS19,NCL,NCOA6,SMAD2,NPAS2,MED4,MED30,MED16,MED17,THRAP3,ARID1A,MED14,MED13,MED1,HDAC3,BNIP3,PHB,FXR1,ZNF346,NDUFA13,DEDD,DEDD2,WRN,ERCC5,SMUG1,MPG,ERCC6,OGG1,XRN2,POP1,UBE2I,MDM2,IKBKAP,MCRS1,MYBBP1A,TRIM27,PHF12,NCBP1,HIF1A,SMARCA5,SMARCA2,SMARCB1,ATF6,HDAC2,SMARCC2,HDAC6,SRSF10,RBPJ,APTX,UBTF,RRP9,RPAIN,RPA1,ER…
c3_5	9405	GO-BP	RNA_METABOLIC_PROCESS	481	4328	841	9953	5.06e-17	4.1e-12	1.31527	ARHGEF10L,CRK,DAXX,BCL10,UBE2V1,PPARGC1A,CNBP,ECD,ATF4,YARS,AARS,RARS,FARS2,KARS,WARS,MARS2,RORB,HTATIP2,INHBA,LMO4,BICD1,NFE2L1,SMARCA1,NR2C2,HDAC5,HDAC4,CEBPG,HIRA,MKL2,ERCC3,CITED2,NME2,TRAPPC2,MYEF2,KLF10,NCOA6,AGGF1,SMAD2,NEUROD2,PBX1,PBX4,LDB1,NRL,NPAS2,DTX1,CBY1,MED4,MED30,MED16,MED17,THRAP3,MED24,ARID1A,MED14,MED13,MED1,HMGB1,HSPA1B,ZNF346,NDUFA13,JMY,E2F1,CALR,PLAGL1,SMAD3,STAT1,SMNDC1,A…
c3_5	9405	GO-CC	RIBONUCLEOPROTEIN_COMPLEX	111	4328	143	9953	5.46e-17	4.5e-12	1.78506	MRPL40,API5,FXR1,SRA1,SMNDC1,APEX1,POP1,POP4,SF3B4,SF3B3,SF3B2,DHX15,SF3A2,SF3A1,SF3A3,TXNL4A,SNRPD3,SNRPD1,SLBP,SERP1,RRP9,LSM6,LSM4,GEMIN2,IVNS1ABP,SF1,HNRPDL,BCAS2,PRPF18,SNRPN,SNRPB,SNRPC,SNRPG,NHP2,SSB,EPM2A,PTGES3,HNRNPA0,HNRNPUL1,SNW1,GEMIN4,SNRNP40,SNRNP70,PHF5A,SNRNP200,DDX23,SNRPA1,HNRNPR,HNRNPC,U2AF1,MRPL12,RBM14,EFTUD2,RPL15,RPS11,DDX25,RPL7A,MRPL52,MRPL51,MRPL10,MRPS24,RPS4X,UTP20,PP…
c3_5	9405	KEGG	KEGG_SPLICEOSOME	101	4328	128	9953	1.86e-16	1.5e-11	1.81459	SART1,CHERP,HSPA1B,SMNDC1,DHX38,CWC15,SF3B4,SF3B3,SF3B2,USP39,DHX15,DHX16,SF3A2,SF3A1,SF3A3,TXNL4A,NCBP2,NCBP1,SNRPD3,SNRPD1,SRSF10,LSM6,LSM5,LSM4,LSM3,CRNKL1,BCAS2,PRPF18,SNRPB,SNRPC,SNRPG,PQBP1,TRA2B,PRPF3,PRPF6,SNW1,TRA2A,SNRNP40,SNRNP70,PHF5A,SNRNP200,DDX23,SNRPA1,TCERG1,HNRNPC,SRSF6,SRSF7,SRSF4,SRSF5,SRSF9,U2AF1,SRSF1,SRSF2,EFTUD2,EIF4A3,PPIH,HNRNPA1,PPIE,HSPA1L,HSPA6,HNRNPK,HSPA8,HNRNPU,HNR…
c3_5	9405	GO-CC	ENVELOPE	125	4328	169	9953	5.17e-16	4.2e-11	1.70094	OXA1L,NNT,UQCRH,SDHD,SURF1,UQCRB,ACN9,DHCR7,SLC25A15,PSEN2,HTATIP2,BAX,HCCS,RTN4,NDUFS4,EMD,VDAC2,VDAC1,OPA1,BNIP3,BNIP1,BNIP3L,PHB,AIFM2,NDUFA13,NDUFS1,CYCS,RAF1,NUP62,FIS1,RHOT1,RHOT2,TRIM27,ATF6,SREBF1,NUP98,SUMO1,KPNA1,EPC1,COX15,UCP3,MFN2,GNAZ,COX18,NDUFS7,NDUFS8,KPNA3,BCS1L,TMEM48,RETSAT,RAE1,MTX2,MSTO1,TIMM17A,TIMM17B,TAMM41,TOMM22,NUP107,NUP214,DDX19B,NUP133,XPO7,IPO5,RANBP2,TPR,KPNB1,TIM…
c3_5	9405	GO-CC	ORGANELLE_ENVELOPE	125	4328	169	9953	5.17e-16	4.2e-11	1.70094	OXA1L,NNT,UQCRH,SDHD,SURF1,UQCRB,ACN9,DHCR7,SLC25A15,PSEN2,HTATIP2,BAX,HCCS,RTN4,NDUFS4,EMD,VDAC2,VDAC1,OPA1,BNIP3,BNIP1,BNIP3L,PHB,AIFM2,NDUFA13,NDUFS1,CYCS,RAF1,NUP62,FIS1,RHOT1,RHOT2,TRIM27,ATF6,SREBF1,NUP98,SUMO1,KPNA1,EPC1,COX15,UCP3,MFN2,GNAZ,COX18,NDUFS7,NDUFS8,KPNA3,BCS1L,TMEM48,RETSAT,RAE1,MTX2,MSTO1,TIMM17A,TIMM17B,TAMM41,TOMM22,NUP107,NUP214,DDX19B,NUP133,XPO7,IPO5,RANBP2,TPR,KPNB1,TIM…
c3_5	9405	GO-CC	ENDOMEMBRANE_SYSTEM	154	4328	220	9953	8.73e-16	7.2e-11	1.60977	ATP2C1,RAC3,GNAS,DHCR7,EXT1,EXT2,LARGE,SERINC1,CLN3,PSEN2,HTATIP2,LRMP,BAX,RTN4,RTN1,HMGCR,EMD,BNIP3,BNIP1,DAD1,HSP90B1,BNIP3L,NUP62,FIS1,RHOT1,RHOT2,AMFR,DERL2,DERL1,NPLOC4,EDEM1,DOLPP1,TRIM27,TRIM23,ATF6,STT3B,STT3A,COG2,SREBF1,RPN1,RPN2,NUP98,MAN1C1,SUMO1,TUSC3,PIGK,PIGF,PIGB,PIGC,PIGV,PIGU,PIGT,PIGS,PIGO,KPNA1,EPC1,CUZD1,GPAA1,DPM1,DPM3,QSOX1,POMT1,COPA,STIM1,ENTPD4,CLCN3,KIF1B,GNAZ,AP2S1,COX…
c3_5	9405	GO-BP	CELLULAR_PROTEIN_METABOLIC_PROCESS	608	4328	1117	9953	4.11e-15	3.4e-10	1.25175	SSH1,SSH2,ARF6,TSC1,CDC42BPA,CDC42BPB,WASF3,WASF1,LATS1,PDPK1,ARHGEF2,NCK2,NCK1,TMSB4Y,RASA1,NF2,UBE2N,TRAF6,MAP4K1,PKN1,MAP3K6,MAP4K5,MAP3K2,MAP3K10,BCL10,UBE2V1,ERC1,MAP3K13,PICK1,STRADA,SIGIRR,SURF1,PTEN,PPARGC1A,CLN6,GAD1,DHPS,ST3GAL6,YARS,AARS,GLCE,RARS,EXT1,FARS2,KARS,B4GALT7,P4HB,WARS,MSRA,CHST12,PEPD,MARS2,LARGE,CLN3,NCSTN,ACHE,APH1A,PSEN2,PSENEN,MYLIP,BRAF,MARK2,EIF2AK3,SMURF1,INHBA,NNAT…
c3_5	9405	KEGG	KEGG_UBIQUITIN_MEDIATED_PROTEOLYSIS	105	4328	138	9953	4.47e-15	3.7e-10	1.74975	UBE2N,TRAF6,CUL7,SMURF1,UBE3A,PARK2,SIAH1,RNF7,BIRC6,XIAP,CUL3,CUL2,CUL5,CUL1,UBE4B,BTRC,ANAPC2,ANAPC5,ANAPC4,UBR5,FZR1,SYVN1,ANAPC10,UBE2D3,UBE2D2,UBE2D1,CDC23,UBE2E1,UBE2G1,UBE2G2,UBE2A,UBE2I,UBE2H,UBE2B,UBE2K,MDM2,STUB1,UBE4A,FBXW7,DDB1,CBL,WWP2,WWP1,FBXO2,SAE1,UBE2E2,ERCC8,UBA3,TCEB2,TCEB1,ANAPC11,UBE3C,HUWE1,CDC16,SKP2,CDC27,BIRC2,ITCH,PIAS1,UBA6,RCHY1,HERC1,CDC26,PPIL2,TRIM32,UBE2L6,PIAS2,U…
c3_5	9405	GO-BP	PROTEIN_METABOLIC_PROCESS	660	4328	1231	9953	1.55e-14	1.3e-09	1.23297	SSH1,SSH2,ARF6,TSC1,CDC42BPA,CDC42BPB,WASF3,WASF1,LATS1,CDC42,PDPK1,ARHGEF2,NCK2,NCK1,WASL,TMSB4Y,RASA1,TNXB,NF2,MALT1,UBE2N,TRAF6,MAP4K1,PKN1,MAP3K6,MAP4K5,MAP3K2,MAP3K10,BCL10,UBE2V1,ERC1,MAP3K13,TRAF2,IRAK1,PICK1,STRADA,SIGIRR,OXA1L,SURF1,PTEN,PPARGC1A,CLN6,HPRT1,GAD1,DHPS,SLC7A6,ST3GAL6,YARS,AARS,GLCE,RARS,EXT1,FARS2,KARS,B4GALT7,P4HB,WARS,MSRA,CHST12,PEPD,ALDH5A1,MARS2,LARGE,CLN3,NCSTN,ACHE,…
c3_5	9405	GO-BP	CELLULAR_MACROMOLECULE_METABOLIC_PROCESS	611	4328	1131	9953	2.6e-14	2.1e-09	1.24235	SSH1,SSH2,ARF6,TSC1,CDC42BPA,CDC42BPB,WASF3,WASF1,LATS1,DSTN,PDPK1,ARHGEF2,NCK2,NCK1,WASL,TMSB4Y,RASA1,NF2,UBE2N,TRAF6,MAP4K1,PKN1,MAP3K6,MAP4K5,MAP3K2,MAP3K10,BCL10,UBE2V1,ERC1,MAP3K13,PICK1,STRADA,SIGIRR,SURF1,PTEN,PPARGC1A,CLN6,GAD1,DHPS,ST3GAL6,YARS,AARS,GLCE,RARS,EXT1,FARS2,KARS,B4GALT7,P4HB,WARS,MSRA,CHST12,PEPD,MARS2,LARGE,CLN3,NCSTN,ACHE,APH1A,PSEN2,PSENEN,MYLIP,BRAF,MARK2,EIF2AK3,SMURF1,…
c3_126	231	GO-CC	MITOCHONDRION	29	153	343	9953	3.72e-14	3.1e-09	5.50005	ACO2,SDHB,NDUFS4,DNAJC19,VDAC2,VDAC1,PHB,TSFM,DUT,IDH3B,TIMM17A,ISCU,OGDH,SLC25A27,TIMM8B,NDUFA6,MRPS35,ATP5G3,ATP5F1,GLRX5,CS,NDUFAB1,GHITM,SUCLA2,IMMT,MRPS18C,SMCR7L,GRPEL1,NDUFB6
c3_5	9405	GO-CC	ENDOPLASMIC_RETICULUM	191	4328	294	9953	4.36e-14	3.6e-09	1.49401	THY1,DHCR24,CLN6,DHCR7,NSDHL,SOAT1,EXT1,EXT2,P4HB,SERINC1,CLN3,NCSTN,APH1A,PSEN2,PSENEN,EIF2AK3,LRMP,EBP,BAX,TPD52,ERAP1,NRP1,CANX,SEMA4F,RTN4,RTN1,STS,HMGCR,TXNDC5,HSPA1B,BNIP1,DAD1,HSP90B1,BNIP3L,PDIA2,VCP,CALR,IKBIP,PDCD6,DNM1L,APEX1,GBA2,ALG1,USE1,AMFR,DERL2,SYVN1,DERL1,NPLOC4,KIAA0368,EDEM1,DOLPP1,RNF139,ICMT,ATF6,TPST2,SERP1,STT3B,STT3A,SREBF1,RPN1,RPN2,SET,PCMT1,TUSC3,PIGK,PIGF,PIGG,PIGH,P…
c3_37	1646	GO-CC	MITOCHONDRION	74	866	343	9953	8.18e-14	6.7e-09	2.47955	SOD1,ACO2,SDHB,SDHC,SLC25A15,ALDH5A1,PTS,NDUFS4,DNAJC19,VDAC2,VDAC1,BNIP3,HSPA9,DIABLO,PHB,RAF1,BID,RHOT1,TSFM,DUT,METAP1D,TRNT1,PGS1,MRPL51,SLC22A4,FH,IDH3B,ACOT9,ACADM,FXN,MFN2,COX18,SCO1,TIMM17A,DNAJA3,CLPX,ISCU,DHRS4,ABCF2,SLC25A3,OGDH,SLC25A27,CAPRIN2,MUL1,TIMM8B,NDUFA6,FDX1,ACAT1,ATP5E,ATP5J,ATP5A1,MRPS35,MRPS11,MRPS22,TIMMDC1,ATP5G3,ATP5F1,DBT,GLRX5,CHCHD3,ETFA,CS,NDUFAB1,GHITM,SUCLA2,IMMT…
c3_5	9405	GO-CC	MITOCHONDRIAL_PART	105	4328	142	9953	1.2e-13	9.8e-09	1.70047	OXA1L,NNT,UQCRH,SDHD,SURF1,UQCRB,ACN9,BCKDK,BCKDHA,SLC25A15,MARS2,BAX,HCCS,NDUFS4,MRPL40,VDAC2,VDAC1,OPA1,BNIP3,PHB,AIFM2,NDUFA13,KIAA1967,NDUFS1,CYCS,RAF1,FIS1,RHOT1,RHOT2,POLG2,NR3C1,TFB2M,MRPL12,MRPL52,MRPL51,COX15,MRPL10,MRPS24,ACADM,UCP3,MFN2,COX18,NDUFS7,NDUFS8,BCS1L,MTX2,MSTO1,TIMM17A,TIMM17B,TAMM41,TOMM22,TIMM23,TIMM44,DNAJA3,HTRA2,PMPCA,VDAC3,ABCB8,ABCB6,SLC25A11,ABCF2,SLC25A3,OGDH,TIMM9…
c3_37	1646	KEGG	KEGG_SPLICEOSOME	39	866	128	9953	1.18e-12	9.7e-08	3.5018	CWC15,SF3B4,DHX15,SF3A3,NCBP2,SNRPD3,LSM6,LSM3,BCAS2,PRPF18,SNRPC,PRPF6,SNW1,SNRNP40,DDX23,SNRPA1,SRSF7,SRSF5,SRSF9,SRSF2,EIF4A3,HNRNPA1,HNRNPK,HNRNPU,HNRNPM,NHP2L1,U2AF2,PRPF4,WBP11,PCBP1,SRSF3,DDX42,MAGOHB,RBM22,DDX5,SNRPE,AQR,RBM8A,PPIL1
c3_37	1646	GO-CC	MACROMOLECULAR_COMPLEX	143	866	945	9953	6.42e-12	5.3e-07	1.73916	TSC1,DYNLL1,SOD1,UBE2V1,SDHC,PFKM,ERCC3,NDUFS4,RNH1,PAFAH1B1,EIF2B2,EIF2B3,SGCE,EIF2B1,LDB1,MED4,THRAP3,MED14,SMAD3,APEX1,CDC23,KIAA0368,POP4,SF3B4,DHX15,SF3A3,SNRPD3,HIF1A,SMARCB1,WWP2,STT3B,COG3,COG2,RPA3,RPA1,RPA2,ERCC8,LSM6,EXOSC3,RPN1,TAF9,HMGA1,SMAD4,COPS2,COPS5,SF1,MED7,BCAS2,PRPF18,SNRPC,SAP18,PIGS,MED23,MED21,MED26,HNRNPA0,HNRNPUL1,SNW1,GEMIN8,GEMIN4,XRCC6,INTS4,SNRNP40,GTF2H1,RUVBL1,DPM…
c3_5	9405	GO-CC	NUCLEOPLASM	177	4328	279	9953	8.33e-12	6.8e-07	1.45893	PPARGC1A,LMO4,HDAC5,HDAC4,DYRK1A,MYO16,HDAC9,LRCH4,ERCC3,ATXN3,NCOA6,SMAD2,NPAS2,MED4,MED30,MED16,MED17,THRAP3,ARID1A,MED14,MED13,MED1,HDAC3,BNIP3,PHB,NDUFA13,WRN,ERCC5,MPG,ERCC6,OGG1,UBE2I,MDM2,IKBKAP,MCRS1,TRIM27,PHF12,NCBP1,HIF1A,SMARCA5,SMARCA2,SMARCB1,ATF6,HDAC2,SMARCC2,HDAC6,SRSF10,APTX,RPAIN,RPA1,TBP,TAF9,TAF2,TAF1,TAF5,HMGA1,NUP98,NFYC,NFYB,IVNS1ABP,TAF6L,MRE11A,SMAD4,SRSF12,ASH2L,SNAPC4,…
c3_5	9405	GO-BP	MRNA_METABOLIC_PROCESS	67	4328	84	9953	9.36e-12	7.7e-07	1.83427	PPARGC1A,HSPA1B,SMNDC1,SMG7,SMG1,AUH,GSPT1,DHX38,SPOP,PAIP1,CELF1,CWC15,SF3B3,USP39,DHX15,SF3A2,SF3A1,SF3A3,TXNL4A,NCBP1,SNRPD1,SRSF10,GRSF1,SLBP,LSM5,LSM3,LSM1,GEMIN2,CRNKL1,SRPK2,SRPK1,NONO,SRSF12,SF1,PRPF18,CSTF3,CSTF2,SSB,CSTF1,KHDRBS1,KHSRP,NUDT21,TRA2B,PABPC1,SFPQ,HNRNPA0,SNW1,TRA2A,GEMIN8,GEMIN6,GEMIN7,GEMIN5,ELAVL4,PHF5A,DDX20,HNRNPR,CPSF6,CPSF1,SRSF6,SRSF7,SRSF4,SRSF5,SRSF9,SRSF1,SRSF2,R…
c3_5	9405	GO-BP	MRNA_PROCESSING_GO_0006397	60	4328	73	9953	1.05e-11	8.6e-07	1.89015	PPARGC1A,SMNDC1,DHX38,SPOP,CELF1,CWC15,SF3B3,USP39,DHX15,SF3A2,SF3A1,SF3A3,TXNL4A,NCBP1,SNRPD1,SRSF10,GRSF1,SLBP,LSM5,LSM3,LSM1,GEMIN2,CRNKL1,SRPK2,SRPK1,NONO,SRSF12,SF1,PRPF18,CSTF3,CSTF2,CSTF1,KHDRBS1,KHSRP,NUDT21,TRA2B,PABPC1,SFPQ,HNRNPA0,SNW1,TRA2A,GEMIN8,GEMIN6,GEMIN7,GEMIN5,ELAVL4,PHF5A,DDX20,HNRNPR,CPSF6,CPSF1,SRSF6,SRSF7,SRSF4,SRSF5,SRSF9,SRSF1,SRSF2,RNGTT,EFTUD2
c3_5	9405	GO-BP	CELLULAR_PROTEIN_CATABOLIC_PROCESS	50	4328	58	9953	1.65e-11	1.4e-06	1.98248	SMURF1,UBB,UFD1L,NEDD8,UBE3A,PARK2,VCP,UBE4B,UBR3,BTRC,RNF217,FBXO22,ANAPC2,ANAPC5,ANAPC4,UHRF2,UBR5,FBXL4,AMFR,FZR1,DERL2,SYVN1,DERL1,ANAPC10,ARIH1,UBE2D3,UBE2D2,RNF11,UBE2D1,NPLOC4,CDC23,PCNP,PSMC5,UBE2E1,KIAA0368,TSG101,UBE2G1,UBE2G2,UBE2A,UBE2I,UBE2H,UBE2B,UBE2K,SIAH2,STUB1,EDEM1,SQSTM1,USP33,UBE4A,PSMD14
c3_37	1646	GO-CC	ORGANELLE_MEMBRANE	63	866	299	9953	1.87e-11	1.5e-06	2.42162	DHCR7,EXT1,EXT2,SLC25A15,SERINC1,HMGCR,NDUFS4,VDAC2,VDAC1,BNIP3,PHB,RAF1,RHOT1,AMFR,TRIM27,ATF6,STT3B,COG2,RPN1,PIGF,PIGS,DPM1,PNPLA8,MFN2,COX18,TMEM48,ERP44,RER1,TIMM17A,COPB1,BET1,PEX19,DDX19B,NUP133,COPG2,COPZ1,KPNB1,SEC22A,AGFG1,SPCS1,SLC33A1,SLC25A3,OGDH,TIMM8B,NDUFA6,TMED2,PXMP4,ATP5E,ATP5J,ATP5A1,ATP5G3,OSTC,NUP54,SRPR,MAP1LC3B,SRP9,NDUFAB1,IMMT,DDOST,NDUFB6,WTAP,GLE1,MATR3
c3_5	9405	GO-BP	PROTEIN_CATABOLIC_PROCESS	57	4328	69	9953	2.32e-11	1.9e-06	1.89973	SMURF1,UBB,UFD1L,NEDD8,UBE3A,PARK2,SIAH1,VCP,MDM4,UBE4B,UBR3,BTRC,USE1,RNF217,FBXO22,ANAPC2,MTOR,ANAPC5,ANAPC4,UHRF2,UBR5,FBXL4,AMFR,FZR1,DERL2,SYVN1,DERL1,ANAPC10,ARIH1,UBE2D3,UBE2D2,RNF11,UBE2D1,NPLOC4,CDC23,PCNP,PSMC5,UBE2E1,KIAA0368,TSG101,UBE2G1,UBE2G2,UBE2A,UBE2I,UBE2H,UBE2B,UBE2K,MDM2,SIAH2,EGLN2,STUB1,EDEM1,SQSTM1,USP33,UBE4A,PSMD14,FAF1
c3_126	231	GO-CC	MITOCHONDRIAL_PART	17	153	142	9953	4.74e-11	3.9e-06	7.78795	NDUFS4,VDAC2,VDAC1,PHB,TIMM17A,OGDH,TIMM8B,NDUFA6,MRPS35,ATP5G3,ATP5F1,CS,NDUFAB1,IMMT,MRPS18C,GRPEL1,NDUFB6
c3_5	9405	GO-BP	INTRACELLULAR_TRANSPORT	175	4328	280	9953	6.73e-11	5.5e-06	1.4373	ATP2C1,TSC1,NF1,MYL6,MYL6B,MYH7,MYH10,MALT1,NPM1,STRADA,SLC25A15,HTATIP2,APBA1,NLGN1,YWHAH,OPA1,CRYAB,BNIP3,GSK3B,VCP,CALR,SMAD3,RHOT1,RHOT2,AKT1,NLRP3,USE1,DERL2,DERL1,SMG7,SMG1,SQSTM1,FAF1,VPS4B,MYBBP1A,NCBP2,ICMT,SRSF10,COG3,COG7,COG2,RPAIN,NUP98,TRAK1,SRSF12,KHDRBS1,KPNA2,KPNA1,UPF1,MCM3AP,TLK1,TRNT1,TBRG1,UHMK1,RPL11,DDX25,PEX7,AP3D1,HSP90AA1,NUDT4,CCS,KIF5A,SNAPIN,KIF1B,GABARAP,MFN2,ZW10,OP…
c3_5	9405	GO-BP	RNA_SPLICING	70	4328	91	9953	7.09e-11	5.8e-06	1.76898	PPARGC1A,SMNDC1,SYNCRIP,DHX38,CELF1,CWC15,SF3B4,SF3B3,SF3B2,USP39,DHX16,SF3A2,SF3A1,SF3A3,TXNL4A,NCBP2,NCBP1,SNRPD3,SNRPD1,SRSF10,PPAN,LSM6,LSM4,LSM1,GEMIN2,CRNKL1,SRPK2,SRPK1,IVNS1ABP,ZRANB2,NONO,HNRNPH3,SRSF12,SF1,BCAS2,PRPF18,SNRPN,SNRPB,SNRPC,SNRPG,KHSRP,TRA2B,SFPQ,PRPF3,SNW1,TRA2A,GEMIN8,GEMIN6,GEMIN7,GEMIN5,ZNF638,SNRNP40,SNRNP70,PHF5A,SNRNP200,DDX23,DDX20,SNRPA1,HNRNPC,SRSF6,SRSF7,SRSF4,SR…
c3_37	1646	GO-CC	NUCLEAR_PART	97	866	579	9953	1.01e-10	8.3e-06	1.92544	DHCR7,ERCC3,NCL,MED4,THRAP3,MED14,BNIP3,PHB,DEDD,HMGB2,OGG1,CDC23,SF3B4,DHX15,TRIM27,SF3A3,SNRPD3,HIF1A,SMARCB1,ATF6,RPA3,RPA1,RPA2,ERCC8,LSM6,EXOSC3,TAF9,HMGA1,SMAD4,COPS2,SF1,MED7,BCAS2,PRPF18,ILF2,SNRPC,SAP18,KPNA2,MED23,MED21,MED26,HNRNPA0,HNRNPUL1,SNW1,GEMIN4,GEMIN5,XRCC6,INTS4,SNRNP40,GTF2H1,RUVBL1,DDX23,SNRPA1,NBN,CPSF6,SRSF2,SUB1,GATAD2A,ING2,STAG3,ZNF259,UTP20,TMEM48,HNRNPA1,DDX19B,NUP13…
c3_5	9405	GO-BP	MACROMOLECULAR_COMPLEX_ASSEMBLY	174	4328	280	9953	1.49e-10	1.2e-05	1.42908	WASF3,CDC42,WASL,MALT1,BCL10,NPM1,TRAF2,IRAK1,PICK1,OXA1L,SURF1,PPARGC1A,HPRT1,SLC7A6,ALDH5A1,EIF2AK3,BAX,APBA1,PTCH2,ATPIF1,VCL,ACTN2,NDUFS4,NCOA6,EIF2B2,EIF2B3,EIF2B4,EIF2B1,PBX1,PBX4,MED4,MED30,MED16,MED17,THRAP3,MED24,MED14,MED13,MED1,HSPB1,HMGB1,IGF1R,RPS3A,SMAD3,NLRP3,MDM4,AKR1C1,AMFR,MDM2,FAF1,IKBKAP,PAIP1,CELF1,ATF7IP,BRF1,SF3B3,USP39,SF3A2,SF3A1,SF3A3,TXNL4A,SNRPD1,SMARCA5,E2F3,SRSF10,GE…
c3_37	1646	GO-BP	NUCLEOBASENUCLEOSIDENUCLEOTIDE_AND_NUCLEIC_ACID_METABOLIC_PROCESS	171	866	1244	9953	1.43e-10	1.2e-05	1.57984	SOD1,UBE2V1,PDCD4,PGD,UGP2,CNBP,SLC35A3,YARS,AARS,WARS,NFE2L1,UBB,ERCC3,PPT1,KLF10,BPNT1,DPYSL2,AGGF1,PRPS1,LDB1,MED4,THRAP3,MED14,BNIP3,PHB,VCP,DEDD,SMAD3,PAICS,HMGB2,OGG1,APEX1,AUH,SQSTM1,DUSP11,PARP3,POP4,CWC15,BRD8,SF3B4,POT1,DHX15,TRIM27,SF3A3,CSNK1D,NCBP2,SNRPD3,HIF1A,SMARCB1,ATF6,NRF1,E2F6,GRSF1,ALKBH1,HUS1,CCNK,RBMS1,PPP5C,TSN,FOXK2,XPC,RPA3,RPA1,RPA2,ERCC8,LSM6,LSM3,LSM1,SMARCAL1,RRN3,HS…
c3_5	9405	GO-BP	CELLULAR_LOCALIZATION	221	4328	371	9953	1.65e-10	1.4e-05	1.36989	ATP2C1,TSC1,SHROOM2,NF1,MYL6,MYL6B,MYH7,MYH10,MALT1,GRM4,NPM1,STRADA,SNCAIP,SLC25A15,ACHE,HTATIP2,LRMP,CDH13,CANX,APBA1,NLGN1,YWHAH,GLMN,SCG2,PAFAH1B1,KCNMB4,OPA1,CRYAB,BNIP3,PDIA2,GSK3B,VCP,CALR,SMAD3,ALB,RHOT1,RHOT2,AKT1,NLRP3,NLRP2,CKLF,USE1,DERL2,DERL1,SMG7,CDC23,SMG1,SQSTM1,FAF1,VPS4B,MYBBP1A,NCBP2,ICMT,SRSF10,COG3,COG7,COG2,RPAIN,NUP98,TRAK1,SRSF12,KHDRBS1,KPNA2,KPNA1,UPF1,MCM3AP,TLK1,TRNT1…
c3_5	9405	GO-BP	ESTABLISHMENT_OF_CELLULAR_LOCALIZATION	211	4328	353	9953	2.82e-10	2.3e-05	1.37459	ATP2C1,TSC1,SHROOM2,NF1,MYL6,MYL6B,MYH7,MYH10,MALT1,GRM4,NPM1,STRADA,SNCAIP,SLC25A15,ACHE,HTATIP2,LRMP,CANX,APBA1,NLGN1,YWHAH,GLMN,SCG2,PAFAH1B1,KCNMB4,OPA1,CRYAB,BNIP3,GSK3B,VCP,CALR,SMAD3,RHOT1,RHOT2,AKT1,NLRP3,NLRP2,CKLF,USE1,DERL2,DERL1,SMG7,CDC23,SMG1,SQSTM1,FAF1,VPS4B,MYBBP1A,NCBP2,ICMT,SRSF10,COG3,COG7,COG2,RPAIN,NUP98,TRAK1,SRSF12,KHDRBS1,KPNA2,KPNA1,UPF1,MCM3AP,TLK1,TRNT1,DPH3,TBRG1,UHMK…
c3_5	9405	GO-BP	RIBONUCLEOPROTEIN_COMPLEX_BIOGENESIS_AND_ASSEMBLY	66	4328	86	9953	2.98e-10	2.4e-05	1.76487	NPM1,EIF2AK3,EIF2B2,EIF2B3,EIF2B4,EIF2B1,HSPB1,RPS3A,PAIP1,CELF1,POP4,USP39,SF3A2,SF3A1,SF3A3,TXNL4A,SNRPD1,SRSF10,RRP9,GEMIN2,CRNKL1,SRPK2,EXOSC7,EXOSC2,EXOSC3,SRSF12,SF1,NHP2,DIS3,NOLC1,GEMIN8,GEMIN6,GEMIN7,GEMIN4,GEMIN5,RPS14,DDX20,FBL,SRSF6,SRSF5,SRSF9,SRSF1,EIF2S3,MTIF2,MTIF3,PAIP2,EIF2A,EIF1B,EIF4A2,EIF1,EIF2C1,EIF1AX,EIF3D,EIF3A,EIF3B,EIF3G,EIF3H,EIF3E,EIF3F,EIF3I,EIF4B,EIF4H,EIF4G2,EIF4G3…
c3_126	231	GO-CC	CYTOPLASM	67	153	2131	9953	3.44e-10	2.8e-05	2.04529	ACO2,SDHB,YARS,EXT1,NDUFS4,EIF2B3,DNAJC19,VDAC2,VDAC1,CIAPIN1,HBXIP,PHB,EEF1E1,TSFM,MTOR,KIAA0368,COPS5,PCMT1,KPNA2,DUT,EIF2A,IDH3B,PLA2G4C,DCTN3,DCTN2,DBC1,RRAGA,PRKRA,TIMM17A,ERP29,COPZ1,HPS4,TOR1A,ARL8B,ISCU,SLC25A17,ASNA1,BYSL,OGDH,SLC25A27,BRAP,TIMM8B,DTNBP1,NDUFA6,CARS,ADSL,PDCL3,ATG5,MRPS35,YIPF3,ATP5G3,ATP5F1,PARG,GLRX5,CS,NDUFAB1,GHITM,DNAJB9,SUCLA2,MLX,EIF4ENIF1,IMMT,MRPS18C,SMCR7L,MAD2…
c3_5	9405	GO-BP	CELLULAR_COMPONENT_ASSEMBLY	182	4328	298	9953	4.39e-10	3.6e-05	1.4045	WASF3,CDC42,WASL,TNXB,MALT1,BCL10,NPM1,TRAF2,IRAK1,PICK1,OXA1L,SURF1,PPARGC1A,HPRT1,SLC7A6,ALDH5A1,EIF2AK3,HDAC5,BAX,APBA1,PTCH2,ATPIF1,VCL,ACTN2,NDUFS4,NCOA6,EIF2B2,EIF2B3,EIF2B4,EIF2B1,PBX1,PBX4,MED4,MED30,MED16,MED17,THRAP3,MED24,MED14,MED13,MED1,HSPB1,HMGB1,IGF1R,RPS3A,SMAD3,NLRP3,MDM4,AKR1C1,AMFR,MDM2,FAF1,IKBKAP,PAIP1,CELF1,ATF7IP,BRF1,SF3B3,USP39,SF3A2,SF3A1,SF3A3,TXNL4A,SNRPD1,SMARCA5,E2F…
c3_5	9405	KEGG	KEGG_HUNTINGTONS_DISEASE	122	4328	185	9953	4.4e-10	3.6e-05	1.51654	SOD1,UQCRC2,SDHB,UQCRH,SDHC,SDHD,UQCRB,PPARGC1A,EP300,BAX,HTT,NDUFV2,NDUFS4,APAF1,BDNF,VDAC2,VDAC1,GPX1,CASP9,NDUFS1,CYCS,IFT57,BBC3,NRF1,HDAC2,TFAM,TBP,POLR2G,POLR2F,POLR2E,POLR2L,POLR2K,POLR2J,POLR2I,POLR2D,POLR2C,POLR2B,PPARG,SIN3A,CREBBP,GNAQ,DCTN2,AP2S1,NDUFS7,NDUFS5,NDUFS8,VDAC3,SLC25A4,SLC25A5,NDUFB9,COX5B,NDUFS2,NDUFB4,NDUFA6,CREB1,DCTN4,ATP5C1,ATP5E,ATP5B,ATP5O,ATP5J,ATP5A1,ATP5G2,ATP5G1…
c3_5	9405	GO-CC	MITOCHONDRIAL_ENVELOPE	72	4328	97	9953	6.62e-10	5.4e-05	1.70698	OXA1L,NNT,UQCRH,SDHD,SURF1,UQCRB,ACN9,SLC25A15,BAX,HCCS,NDUFS4,VDAC2,VDAC1,OPA1,BNIP3,PHB,AIFM2,NDUFA13,NDUFS1,CYCS,RAF1,FIS1,RHOT1,RHOT2,COX15,UCP3,MFN2,COX18,NDUFS7,NDUFS8,BCS1L,MTX2,MSTO1,TIMM17A,TIMM17B,TAMM41,TOMM22,TIMM23,HTRA2,PMPCA,VDAC3,ABCB8,ABCB6,SLC25A11,ABCF2,SLC25A3,OGDH,TIMM9,TIMM8B,TIMM10,TIMM13,NDUFS2,NDUFA6,ATP5C1,ATP5E,ATP5B,ATP5O,ATP5J,ATP5A1,ATP5G2,ATP5G1,ATP5G3,NDUFAB1,RAB11…
c3_5	9405	GO-MF	LIGASE_ACTIVITY	72	4328	97	9953	6.62e-10	5.4e-05	1.70698	MALT1,TRAF6,YARS,GCLC,FARS2,GCLM,KARS,GSS,MARS2,BTD,MYLIP,SMURF1,PARK2,GMPS,PAICS,UBR3,ACSL4,RNF217,FBXO22,ANAPC2,ANAPC5,ANAPC4,UHRF2,UBR5,AMFR,SYVN1,ANAPC10,ARIH1,UBE2D3,UBE2D2,CDC23,UBE2E1,UBE2H,UBE2K,MDM2,STUB1,TRIM23,RNF139,FBXW2,CBL,WWP2,WWP1,FBXL2,FBXO2,ERCC8,ANAPC11,RNF14,LIG4,DZIP3,UBE3C,SARS,HUWE1,ADSS,FARSB,SLC27A2,FBXL6,FBXO3,BRAP,NARS,FARSA,SUCLA2,MTHFD1,PCCB,CPS1,HLCS,UBE2L6,PCCA,CTP…
c3_37	1646	GO-CC	RIBONUCLEOPROTEIN_COMPLEX	37	866	143	9953	8.47e-10	6.9e-05	2.97373	APEX1,POP4,SF3B4,DHX15,SF3A3,SNRPD3,LSM6,SF1,BCAS2,PRPF18,SNRPC,HNRNPA0,HNRNPUL1,SNW1,GEMIN4,SNRNP40,DDX23,SNRPA1,RPL15,MRPL51,UTP20,ATXN2,HNRNPA1,HNRNPK,MRPS35,MRPS11,MRPS22,SRP68,MRPS18C,MRPS18A,HNRNPU,HNRNPL,HNRNPM,RPP38,UTP18,NOP10,U2AF2
c3_37	1646	GO-CC	NUCLEUS	187	866	1430	9953	1.11e-09	9.1e-05	1.50294	CFL1,NF1,SOD1,UBE2V1,PDCD4,DHCR7,NEDD8,ERCC3,PPT1,KLF10,TLE3,NCL,RCAN1,LDB1,MED4,THRAP3,MED14,BNIP3,PHB,VCP,DNAJB6,DEDD,IP6K2,EEF1E1,PDCD6,HMGB2,OGG1,APEX1,CDC23,KIAA0368,DUSP11,CWC15,SF3B4,DHX15,TRIM27,SF3A3,NCBP2,SNRPD3,HIF1A,SMARCB1,ATF6,PRMT2,KDM4A,HUS1,TP53RK,PPP5C,TSN,RPA3,RPA1,RPA2,ERCC8,LSM6,LSM3,LSM1,SMARCAL1,UBA3,EXOSC3,PA2G4,CCRN4L,POLE3,TAF9,HMGA1,NONO,SUPT5H,HTATSF1,SMAD4,CCNT2,COPS2…
c3_5	9405	GO-CC	MITOCHONDRIAL_MEMBRANE	65	4328	86	9953	1.25e-09	0.0001	1.73813	OXA1L,NNT,UQCRH,SDHD,SURF1,UQCRB,SLC25A15,HCCS,NDUFS4,VDAC2,VDAC1,OPA1,BNIP3,PHB,AIFM2,NDUFA13,NDUFS1,RAF1,FIS1,RHOT1,RHOT2,COX15,UCP3,MFN2,COX18,NDUFS7,NDUFS8,BCS1L,MTX2,MSTO1,TIMM17A,TIMM17B,TAMM41,TOMM22,TIMM23,PMPCA,VDAC3,SLC25A11,SLC25A3,OGDH,TIMM9,TIMM8B,TIMM10,TIMM13,NDUFS2,NDUFA6,ATP5C1,ATP5E,ATP5B,ATP5O,ATP5J,ATP5A1,ATP5G2,ATP5G1,ATP5G3,NDUFAB1,RAB11FIP5,IMMT,PHB2,NDUFV1,MRPL32,SLC25A6,N…
c3_5	9405	GO-MF	LIGASE_ACTIVITY_FORMING_CARBON_NITROGEN_BONDS	54	4328	68	9953	1.35e-09	0.00011	1.82621	MALT1,TRAF6,GCLC,GCLM,GSS,BTD,MYLIP,SMURF1,PARK2,GMPS,PAICS,UBR3,RNF217,FBXO22,ANAPC2,ANAPC5,ANAPC4,UHRF2,UBR5,AMFR,SYVN1,ANAPC10,ARIH1,UBE2D3,UBE2D2,CDC23,UBE2E1,UBE2H,UBE2K,MDM2,STUB1,TRIM23,FBXW2,CBL,WWP2,WWP1,FBXL2,FBXO2,ERCC8,ANAPC11,RNF14,DZIP3,UBE3C,HUWE1,ADSS,FBXL6,FBXO3,BRAP,MTHFD1,CPS1,HLCS,UBE2L6,CTPS2,PFAS
c3_5	9405	GO-CC	GOLGI_APPARATUS_PART	73	4328	100	9953	1.79e-09	0.00015	1.67876	ATP2C1,GNAS,B3GALT6,CHST2,LARGE,CLN3,TRAPPC4,CBY1,BNIP3,FIS1,RHOT1,RHOT2,DNM1L,KIAA0368,TRIM23,COG3,COG7,COG2,MAN1C1,ADAM10,QSOX1,PI4KA,COPA,ENTPD4,SMPD4,SLC9A7,ATP7B,COX18,TAPBP,GOPC,ATXN2,HOOK3,RAB14,RER1,ARFGEF2,COPB2,COPB1,GOLGA5,STEAP2,BET1,SYNRG,COPG2,COPZ1,DOPEY2,DOPEY1,ARCN1,COPE,AP4M1,AP1S1,IGF2R,OCRL,GOLGB1,AP4B1,AFTPH,AP1G2,SPG21,ICA1,STX10,COG4,COG5,COG6,COG8,COG1,TGOLN2,RAB11A,RBFOX1…
c3_37	1646	GO-BP	RNA_PROCESSING	41	866	173	9953	1.84e-09	0.00015	2.72379	AARS,AGGF1,DUSP11,POP4,CWC15,SF3B4,DHX15,SF3A3,NCBP2,SNRPD3,GRSF1,RBMS1,LSM6,LSM3,LSM1,EXOSC3,NONO,SF1,BCAS2,PRPF18,SNRPC,CSTF2,CSTF1,KHSRP,HNRNPA0,HNRNPUL1,SNW1,GEMIN8,GEMIN4,GEMIN5,INTS4,SNRNP40,DDX23,SNRPA1,TRNT1,SARS,CPSF6,SRSF7,SRSF5,SRSF9,SRSF2
c3_37	1646	GO-CC	MITOCHONDRIAL_PART	36	866	142	9953	2.62e-09	0.00021	2.91374	SLC25A15,NDUFS4,VDAC2,VDAC1,BNIP3,PHB,RAF1,RHOT1,MRPL51,ACADM,MFN2,COX18,TIMM17A,DNAJA3,ABCF2,SLC25A3,OGDH,TIMM8B,NDUFA6,ATP5E,ATP5J,ATP5A1,MRPS35,MRPS11,MRPS22,ATP5G3,ATP5F1,DBT,ETFA,CS,NDUFAB1,IMMT,MRPS18C,MRPS18A,GRPEL1,NDUFB6
c3_5	9405	GO-CC	NUCLEOPLASM_PART	134	4328	211	9953	2.66e-09	0.00022	1.46046	PPARGC1A,LMO4,HDAC5,HDAC4,DYRK1A,HDAC9,LRCH4,ERCC3,NCOA6,SMAD2,NPAS2,MED4,MED30,MED16,MED17,THRAP3,ARID1A,MED14,MED13,MED1,HDAC3,ERCC5,ERCC6,UBE2I,IKBKAP,PHF12,HIF1A,SMARCA5,SMARCB1,HDAC2,SMARCC2,HDAC6,RPAIN,RPA1,TBP,TAF9,TAF2,TAF1,TAF5,HMGA1,NFYC,NFYB,IVNS1ABP,TAF6L,SMAD4,ASH2L,SNAPC4,MED6,MED7,POLR2E,POLR2L,POLR2J,POLR2D,POLR2B,POLR3H,POLR3K,POLR3C,ARNTL,SAP18,MEN1,NUDT21,MED23,MED21,MED26,CPSF…
c3_5	9405	GO-CC	MITOCHONDRIAL_MEMBRANE_PART	44	4328	53	9953	3.43e-09	0.00028	1.90917	OXA1L,NNT,UQCRH,SURF1,UQCRB,NDUFS4,OPA1,BNIP3,NDUFA13,NDUFS1,FIS1,RHOT1,RHOT2,COX15,MFN2,COX18,NDUFS7,NDUFS8,BCS1L,TIMM17A,TIMM17B,TAMM41,TOMM22,TIMM23,TIMM9,TIMM8B,TIMM10,TIMM13,NDUFS2,NDUFA6,ATP5C1,ATP5E,ATP5B,ATP5O,ATP5A1,ATP5G2,ATP5G1,ATP5G3,NDUFAB1,NDUFV1,SLC25A6,NDUFB6,NDUFA2,NDUFA1
c3_37	1646	GO-CC	MEMBRANE_ENCLOSED_LUMEN	78	866	458	9953	3.73e-09	0.00031	1.95734	ERAP1,ERCC3,NCL,MED4,THRAP3,MED14,BNIP3,PHB,DEDD,OGG1,TRIM27,HIF1A,SMARCB1,ATF6,RPA1,ERCC8,TAF9,HMGA1,SMAD4,MED7,ILF2,SAP18,KPNA2,MED23,MED21,MED26,GEMIN4,GEMIN5,XRCC6,INTS4,GTF2H1,RUVBL1,CPSF6,SRSF2,SUB1,GATAD2A,ING2,MRPL51,ACADM,ZNF259,UTP20,ERP44,HNRNPA1,DNAJA3,ASNA1,HNRNPK,CBX1,TOP2B,MKI67IP,TP53BP1,MRPS35,MRPS11,MRPS22,ATP5F1,DBT,SRP68,NUP54,ETFA,CS,NDUFAB1,DNAJB9,MRPS18C,MRPS18A,GRPEL1,POLR…
c3_37	1646	GO-CC	ORGANELLE_LUMEN	78	866	458	9953	3.73e-09	0.00031	1.95734	ERAP1,ERCC3,NCL,MED4,THRAP3,MED14,BNIP3,PHB,DEDD,OGG1,TRIM27,HIF1A,SMARCB1,ATF6,RPA1,ERCC8,TAF9,HMGA1,SMAD4,MED7,ILF2,SAP18,KPNA2,MED23,MED21,MED26,GEMIN4,GEMIN5,XRCC6,INTS4,GTF2H1,RUVBL1,CPSF6,SRSF2,SUB1,GATAD2A,ING2,MRPL51,ACADM,ZNF259,UTP20,ERP44,HNRNPA1,DNAJA3,ASNA1,HNRNPK,CBX1,TOP2B,MKI67IP,TP53BP1,MRPS35,MRPS11,MRPS22,ATP5F1,DBT,SRP68,NUP54,ETFA,CS,NDUFAB1,DNAJB9,MRPS18C,MRPS18A,GRPEL1,POLR…
c3_5	9405	GO-BP	BIOPOLYMER_CATABOLIC_PROCESS	82	4328	117	9953	4.54e-09	0.00037	1.61174	UBE2N,SOD1,SMURF1,UBB,BAX,UFD1L,NEDD8,UBE3A,ERCC3,PARK2,PPT1,SIAH1,HSPA1B,BNIP3,AIFM1,VCP,CYCS,MDM4,ERCC5,UBE4B,UBR3,BTRC,HNRNPD,USE1,RNASEH1,RNF217,FBXO22,ANAPC2,MTOR,ANAPC5,ANAPC4,RNASEH2A,UHRF2,UBR5,FBXL4,AMFR,XRN2,FZR1,DERL2,SYVN1,DERL1,PABPC4,UBE2V2,ANAPC10,ARIH1,UBE2D3,UBE2D2,RNF11,UBE2D1,NPLOC4,SMG7,CDC23,SMG1,PCNP,PSMC5,POP1,UBE2E1,KIAA0368,TSG101,UBE2G1,UBE2G2,AUH,ABCE1,UBE2A,UBE2I,UBE2H…
c3_37	1646	GO-BP	BIOPOLYMER_METABOLIC_PROCESS	210	866	1684	9953	5.2e-09	0.00043	1.43322	SSH1,TSC1,CDC42BPB,SOD1,UBE2V1,CNBP,YARS,AARS,WARS,NCSTN,EIF2AK3,SMURF1,NFE2L1,UBB,NEDD8,ERCC3,PPT1,KLF10,NDUFS4,AGGF1,LDB1,MED4,THRAP3,MED14,BNIP3,IGF1R,PHB,DUSP22,VCP,RAF1,SMAD3,HMGB2,OGG1,APEX1,TSFM,FBXO22,MTOR,AMFR,SYVN1,ANAPC10,UBE2D2,CDC23,UBE2E1,KIAA0368,AUH,UBE2H,SQSTM1,DUSP11,PARP3,POP4,CWC15,BRD8,SF3B4,POT1,DHX15,TRIM27,SF3A3,CSNK1D,NCBP2,SNRPD3,ATG7,HIF1A,RNF139,SMARCB1,SDF2,ATF6,NRF1,…
c3_126	231	GO-CC	MITOCHONDRIAL_MEMBRANE	12	153	86	9953	6.49e-09	0.00053	9.07706	NDUFS4,VDAC2,VDAC1,PHB,TIMM17A,OGDH,TIMM8B,NDUFA6,ATP5G3,NDUFAB1,IMMT,NDUFB6
c3_5	9405	GO-BP	PROTEIN_DNA_COMPLEX_ASSEMBLY	41	4328	49	9953	7.52e-09	0.00062	1.92422	PPARGC1A,NCOA6,PBX1,PBX4,MED4,MED30,MED16,MED17,THRAP3,MED24,MED14,MED13,MED1,HMGB1,ATF7IP,BRF1,SMARCA5,E2F3,TBP,TAF2,TAF5,CDK7,SNAPC5,MED7,GTF2I,SET,MED23,MED26,MED27,MAZ,GTF3C4,NAP1L1,GTF2E1,GTF2E2,GTF2F1,GTF2F2,CHAF1A,CHAF1B,NAP1L3,NAP1L2,NAP1L4
c3_37	1646	GO-BP	RNA_METABOLIC_PROCESS	121	866	841	9953	8.39e-09	0.00069	1.65358	UBE2V1,CNBP,YARS,AARS,WARS,NFE2L1,ERCC3,KLF10,AGGF1,LDB1,MED4,THRAP3,MED14,SMAD3,HMGB2,APEX1,AUH,SQSTM1,DUSP11,POP4,CWC15,BRD8,SF3B4,DHX15,TRIM27,SF3A3,NCBP2,SNRPD3,HIF1A,SMARCB1,ATF6,NRF1,E2F6,GRSF1,CCNK,RBMS1,FOXK2,LSM6,LSM3,LSM1,SMARCAL1,RRN3,HSF2,EXOSC3,TCEB1,PA2G4,CCRN4L,TAF9,HMGA1,NONO,SUPT5H,HTATSF1,SMAD4,CCNT2,COPS2,COPS5,PARN,SNAPC5,SF1,MED7,GTF2I,POLR2K,POLR2C,BCAS2,PRPF18,ILF2,HNRNPAB,…
c3_153	77	KEGG	KEGG_OXIDATIVE_PHOSPHORYLATION	9	46	135	9953	8.56e-09	0.0007	14.4246	NDUFS5,COX5B,NDUFA11,NDUFB8,NDUFA2,NDUFA1,UQCRQ,NDUFS6,ATP5I
c3_5	9405	GO-MF	ACID_AMINO_ACID_LIGASE_ACTIVITY	46	4328	57	9953	8.87e-09	0.00073	1.85588	MALT1,TRAF6,GCLC,GCLM,GSS,MYLIP,SMURF1,PARK2,PAICS,UBR3,RNF217,FBXO22,ANAPC2,ANAPC5,ANAPC4,UHRF2,UBR5,AMFR,SYVN1,ANAPC10,ARIH1,UBE2D3,UBE2D2,CDC23,UBE2E1,UBE2H,UBE2K,MDM2,STUB1,TRIM23,FBXW2,CBL,WWP2,WWP1,FBXL2,FBXO2,ERCC8,ANAPC11,RNF14,DZIP3,UBE3C,HUWE1,FBXL6,FBXO3,BRAP,UBE2L6
c3_5	9405	GO-CC	SPLICEOSOME	42	4328	51	9953	1.27e-08	0.001	1.89385	API5,SMNDC1,SF3B4,SF3B3,SF3B2,DHX15,SF3A2,SF3A1,SF3A3,TXNL4A,SNRPD3,LSM4,GEMIN2,IVNS1ABP,SF1,BCAS2,PRPF18,SNRPN,SNRPB,SNRPC,SNRPG,SNW1,SNRNP40,SNRNP70,PHF5A,SNRNP200,DDX23,SNRPA1,HNRNPC,U2AF1,EFTUD2,PPIH,HNRNPA1,HNRNPA2B1,HNRNPM,ZMAT5,SNRNP48,SNRNP25,U2AF2,ZRSR2,SNRPA,CWC22
c3_5	9405	GO-BP	CELLULAR_BIOSYNTHETIC_PROCESS	189	4328	321	9953	1.28e-08	0.001	1.35402	TSC1,SOD1,BCL10,SIGIRR,ADCY7,ACN9,PPARGC1A,PMM2,COQ3,COQ2,UGDH,ARPP19,HPRT1,ETNK1,ATF4,CHST15,BCAT1,ALDH18A1,PAH,CDO1,PYCR1,OAZ1,PLOD1,ASMTL,MAT2B,DHPS,YARS,AARS,GLCE,RARS,EXT1,GCLC,FARS2,GCLM,KARS,WARS,CHST12,MARS2,PTS,EIF2AK3,INHBA,NFE2L1,CEBPG,GLMN,RPS19,EIF2B2,EIF2B3,EIF2B4,EIF2B1,SFTPD,HSPB1,NDUFA13,DYRK2,RPS3A,MIF,AKT1,SPR,MOCS2,GMPS,PAICS,TUFM,EEF1A1,CSGALNACT2,TRNAU1AP,TSFM,EEF2K,PABPC4,E…
c3_5	9405	GO-CC	NUCLEOLUS	86	4328	126	9953	1.45e-08	0.0012	1.56962	NF2,NPM1,PNMA1,UTP3,RPS19,NCL,FXR1,ZNF346,DEDD,DEDD2,WRN,SMUG1,ERCC6,XRN2,POP1,MDM2,IKBKAP,MYBBP1A,RBPJ,APTX,UBTF,RRP9,TAF5,CCNT1,POLR1E,POLR1C,ILF2,NHP2,NOLC1,NUFIP1,NEK11,NSUN2,GEMIN4,DDX54,TSPYL2,ELP3,RPL11,RPL35,RPL3,ZNF259,UTP20,GNL3,CDKN2AIP,ASNA1,SDAD1,TOP1,SPTBN1,FMR1,TOP2B,ZNF330,MKI67IP,RPS7,SRP68,DNAJB9,POLR2A,SURF6,ZNF43,EMG1,ZNF506,NHP2L1,POP7,RPS19BP1,EXOSC9,RPL36,REXO4,IMP3,DDX47,M…
c3_37	1646	GO-MF	RNA_BINDING	51	866	259	9953	1.85e-08	0.0015	2.26311	AARS,NCL,TIA1,AUH,DUSP11,POP4,CWC15,SF3B4,SF3A3,GRSF1,LSM1,PARN,SF1,BCAS2,ILF2,HNRNPAB,CSTF2,CSTF1,KHSRP,HNRNPA0,HNRNPUL1,GEMIN5,SNRNP40,DDX23,TRNT1,SARS,CPSF6,RPL15,EIF2A,MRPL3,EIF4A3,RPL31,ETF1,EIF4H,MRPS7,DDX19B,AGFG1,HNRNPK,CARS,MKI67IP,EIF2S2,HNRNPU,HNRNPL,NHP2L1,RPP14,PCBP1,SRSF3,RPS26,AKAP1,EWSR1,EIF4E2
c3_5	9405	GO-BP	TRANSLATION	115	4328	180	9953	2.17e-08	0.0018	1.46924	TSC1,BCL10,SIGIRR,DHPS,YARS,AARS,RARS,FARS2,KARS,WARS,MARS2,EIF2AK3,INHBA,CEBPG,GLMN,RPS19,EIF2B2,EIF2B3,EIF2B4,EIF2B1,SFTPD,HSPB1,NDUFA13,RPS3A,TUFM,EEF1A1,TRNAU1AP,TSFM,EEF2K,PABPC4,EIF2AK1,PAIP1,MAST2,RPL6,COPS5,UPF1,METAP1,RPL18,RPL19,RPL14,RPL13,RPL15,RPL11,EIF2S3,RPS12,RPS10,RPS11,MTIF2,MTIF3,RPS27,PAIP2,RPS9,RPS5,EIF2A,MRPL3,EIF1B,EIF4A3,RPL41,MTRF1,EIF4A2,NACA,RPL35,RPL37,RPL38,RPL39,PET1…
c3_5	9405	KEGG	KEGG_RNA_POLYMERASE	27	4328	29	9953	2.26e-08	0.0019	2.14108	POLR1E,POLR1C,POLR2G,POLR2F,POLR2E,POLR2L,POLR2K,POLR2J,POLR2I,POLR2D,POLR2C,POLR2B,POLR3H,POLR3K,POLR3C,POLR2A,POLR1D,POLR3B,POLR3F,POLR3D,POLR3GL,POLR3A,POLR2J2,POLR2J3,POLR1B,POLR1A,ZNRD1
c3_126	231	GO-CC	MITOCHONDRIAL_ENVELOPE	12	153	97	9953	2.62e-08	0.0021	8.04771	NDUFS4,VDAC2,VDAC1,PHB,TIMM17A,OGDH,TIMM8B,NDUFA6,ATP5G3,NDUFAB1,IMMT,NDUFB6
c3_5	9405	GO-BP	CELLULAR_MACROMOLECULE_CATABOLIC_PROCESS	73	4328	104	9953	2.88e-08	0.0024	1.6142	PGD,PFKL,PFKM,PGLS,ALDOA,ECD,GNPDA1,GNS,SMURF1,UBB,UFD1L,NEDD8,UBE3A,PARK2,HSPA1B,VCP,UBE4B,UBR3,GBA2,BTRC,HNRNPD,RNASEH1,RNF217,FBXO22,ANAPC2,ANAPC5,ANAPC4,RNASEH2A,UHRF2,UBR5,FBXL4,AMFR,XRN2,FZR1,DERL2,SYVN1,DERL1,PABPC4,ANAPC10,ARIH1,UBE2D3,UBE2D2,RNF11,UBE2D1,NPLOC4,SMG7,CDC23,SMG1,PCNP,PSMC5,POP1,UBE2E1,KIAA0368,TSG101,UBE2G1,UBE2G2,AUH,ABCE1,UBE2A,UBE2I,UBE2H,UBE2B,UBE2K,SIAH2,STUB1,EDEM1,S…
c3_5	9405	GO-MF	SMALL_PROTEIN_CONJUGATING_ENZYME_ACTIVITY	42	4328	52	9953	3.81e-08	0.0031	1.85743	MALT1,TRAF6,MYLIP,SMURF1,PARK2,UBR3,RNF217,FBXO22,ANAPC2,ANAPC5,ANAPC4,UHRF2,UBR5,AMFR,ANAPC10,UBE2D3,UBE2D2,CDC23,UBE2E1,UBE2H,UBE2K,MDM2,STUB1,TRIM23,FBXW2,ATG3,CBL,WWP2,WWP1,FBXL2,FBXO2,UBE2E2,ERCC8,ANAPC11,DZIP3,UBE3C,UBL4A,HUWE1,FBXL6,FBXO3,BRAP,UBE2L6
c3_5	9405	GO-BP	MACROMOLECULE_CATABOLIC_PROCESS	91	4328	137	9953	4.3e-08	0.0035	1.52752	UBE2N,SOD1,PGD,PFKL,PFKM,PGLS,ALDOA,ECD,GNPDA1,GNS,SMURF1,UBB,BAX,UFD1L,NEDD8,UBE3A,ERCC3,PARK2,PPT1,SIAH1,HSPA1B,BNIP3,AIFM1,VCP,CYCS,MDM4,ERCC5,UBE4B,UBR3,GBA2,BTRC,HNRNPD,USE1,RNASEH1,RNF217,FBXO22,ANAPC2,MTOR,ANAPC5,ANAPC4,RNASEH2A,UHRF2,UBR5,FBXL4,AMFR,XRN2,FZR1,DERL2,SYVN1,DERL1,PABPC4,UBE2V2,ANAPC10,ARIH1,UBE2D3,UBE2D2,RNF11,UBE2D1,NPLOC4,SMG7,CDC23,SMG1,PCNP,PSMC5,POP1,UBE2E1,KIAA0368,TSG…
c3_37	1646	KEGG	KEGG_HUNTINGTONS_DISEASE	40	866	185	9953	4.63e-08	0.0038	2.48499	SOD1,UQCRC2,SDHB,SDHC,NDUFS4,VDAC2,VDAC1,IFT57,NRF1,POLR2K,POLR2C,CREBBP,DCTN2,SLC25A5,NDUFB4,NDUFA6,DCTN4,ATP5E,ATP5J,ATP5A1,ATP5G3,ATP5F1,NDUFAB1,NDUFC2,NDUFB6,NDUFA4,POLR2A,COX5A,COX7B,COX8A,COX7C,COX7A2,UQCRFS1,NDUFB3,NDUFB2,NDUFA7,NDUFC1,NDUFB5,CLTC,RCOR1
c3_5	9405	GO-BP	PROTEIN_RNA_COMPLEX_ASSEMBLY	51	4328	67	9953	5.16e-08	0.0042	1.7505	NPM1,EIF2AK3,EIF2B2,EIF2B3,EIF2B4,EIF2B1,HSPB1,RPS3A,PAIP1,CELF1,USP39,SF3A2,SF3A1,SF3A3,TXNL4A,SNRPD1,SRSF10,GEMIN2,CRNKL1,SRPK2,SRSF12,SF1,RPS14,DDX20,SRSF6,SRSF5,SRSF9,SRSF1,EIF2S3,MTIF2,MTIF3,PAIP2,EIF2A,EIF1B,EIF4A2,EIF1,EIF2C1,EIF1AX,EIF3D,EIF3A,EIF3B,EIF3G,EIF3H,EIF3E,EIF3F,EIF3I,EIF4B,EIF4H,EIF4G2,EIF4G3,ATXN2
c3_126	231	GO-CC	CYTOPLASMIC_PART	47	153	1383	9953	5.3e-08	0.0043	2.21074	ACO2,SDHB,EXT1,NDUFS4,EIF2B3,DNAJC19,VDAC2,VDAC1,HBXIP,PHB,TSFM,KIAA0368,COPS5,PCMT1,DUT,EIF2A,IDH3B,PLA2G4C,DCTN3,DCTN2,TIMM17A,ERP29,COPZ1,HPS4,TOR1A,ISCU,SLC25A17,OGDH,SLC25A27,TIMM8B,NDUFA6,ATG5,MRPS35,YIPF3,ATP5G3,ATP5F1,GLRX5,CS,NDUFAB1,GHITM,DNAJB9,SUCLA2,IMMT,MRPS18C,SMCR7L,GRPEL1,NDUFB6
c3_5	9405	GO-BP	PROTEIN_MODIFICATION_BY_SMALL_PROTEIN_CONJUGATION	36	4328	43	9953	6.22e-08	0.0051	1.92531	TSC1,UBE2N,TRAF6,BCL10,UBE2V1,MYLIP,SMURF1,UBB,PARK2,NAE1,UBE4B,RNF217,UHRF2,AMFR,UBE2V2,RNF11,UBE2D1,PCNP,MDM2,STUB1,TRIM23,RNF139,FBXW7,ATG3,CBL,WWP1,SENP7,SAE1,ERCC8,SUMO1,ANAPC11,DZIP3,GTPBP4,UBE3C,CAND1,HUWE1
c3_5	9405	GO-CC	NUCLEAR_PORE	28	4328	31	9953	6.3e-08	0.0052	2.07713	NUP62,NUP98,SUMO1,KPNA1,KPNA3,TMEM48,RAE1,NUP107,NUP214,DDX19B,NUP133,XPO7,IPO5,RANBP2,TPR,KPNB1,NUP160,AGFG1,IPO7,RANGAP1,NUTF2,NUP54,NXT1,GLE1,NUP50,SNUPN,SENP2,NUP153
c3_5	9405	GO-MF	SMALL_CONJUGATING_PROTEIN_LIGASE_ACTIVITY	41	4328	51	9953	7.15e-08	0.0059	1.84876	MALT1,TRAF6,MYLIP,SMURF1,PARK2,UBR3,RNF217,FBXO22,ANAPC2,ANAPC5,ANAPC4,UHRF2,UBR5,AMFR,ANAPC10,ARIH1,UBE2D3,UBE2D2,CDC23,UBE2E1,UBE2H,UBE2K,MDM2,STUB1,TRIM23,FBXW2,CBL,WWP2,WWP1,FBXL2,FBXO2,ERCC8,ANAPC11,RNF14,DZIP3,UBE3C,HUWE1,FBXL6,FBXO3,BRAP,UBE2L6
c3_45	146	KEGG	KEGG_SYSTEMIC_LUPUS_ERYTHEMATOSUS	9	56	140	9953	7.2e-08	0.0059	11.4256	HIST1H2AE,HIST2H2AA4,HIST2H4B,HIST2H4A,HIST1H2BD,HIST1H4E,HIST2H2BE,HIST2H2AA3,HIST1H2AC
c3_5	9405	GO-BP	UBIQUITIN_CYCLE	39	4328	48	9953	8.72e-08	0.0072	1.86849	TSC1,UBE2N,TRAF6,BCL10,UBE2V1,MYLIP,SMURF1,UBB,PARK2,UBE4B,RNF217,UHRF2,AMFR,UBE2V2,RNF11,UBE2D1,PCNP,TSG101,MDM2,STUB1,USP33,TRIM23,RNF139,FBXW7,ATG3,CBL,WWP1,SAE1,ERCC8,USP7,ANAPC11,RNF14,DZIP3,GTPBP4,VCPIP1,UBE3C,CAND1,UCHL1,HUWE1
c3_5	9405	GO-CC	ENDOPLASMIC_RETICULUM_PART	68	4328	97	9953	9.28e-08	0.0076	1.61214	CLN6,EXT1,EXT2,SERINC1,CLN3,LRMP,BAX,ERAP1,RTN4,RTN1,HMGCR,BNIP1,DAD1,HSP90B1,CALR,AMFR,DERL2,DERL1,EDEM1,DOLPP1,ATF6,STT3B,STT3A,SREBF1,RPN1,RPN2,TUSC3,PIGK,PIGF,PIGB,PIGC,PIGV,PIGU,PIGT,PIGS,PIGO,GPAA1,DPM1,DPM3,POMT1,STIM1,TAPBP,ERP44,RETSAT,PDIA4,LMAN2L,SEC22A,TRPC4AP,SPCS1,MBTPS1,HTRA2,VAPB,DERL3,SLC33A1,CTDNEP1,HERPUD1,ASPH,SLC9A6,RCN1,ERLIN1,ALG3,OSTC,ORMDL1,SRPR,SRP9,KRTCAP2,DDOST,UBQLN4
c3_5	9405	GO-CC	ENDOPLASMIC_RETICULUM_MEMBRANE	61	4328	85	9953	1.1e-07	0.009	1.65036	EXT1,EXT2,SERINC1,CLN3,LRMP,BAX,RTN4,RTN1,HMGCR,BNIP1,DAD1,HSP90B1,AMFR,DERL2,DERL1,EDEM1,DOLPP1,ATF6,STT3B,STT3A,SREBF1,RPN1,RPN2,TUSC3,PIGK,PIGF,PIGB,PIGC,PIGV,PIGU,PIGT,PIGS,PIGO,GPAA1,DPM1,DPM3,POMT1,STIM1,TAPBP,ERP44,RETSAT,LMAN2L,SEC22A,SPCS1,HTRA2,VAPB,DERL3,SLC33A1,CTDNEP1,HERPUD1,ASPH,SLC9A6,ERLIN1,ALG3,OSTC,ORMDL1,SRPR,SRP9,KRTCAP2,DDOST,UBQLN4
c3_5	9405	GO-CC	NUCLEAR_ENVELOPE	54	4328	73	9953	1.12e-07	0.0092	1.70113	DHCR7,PSEN2,HTATIP2,RTN4,EMD,BNIP3,BNIP1,BNIP3L,NUP62,TRIM27,ATF6,SREBF1,NUP98,SUMO1,KPNA1,EPC1,GNAZ,KPNA3,TMEM48,RETSAT,RAE1,NUP107,NUP214,DDX19B,NUP133,XPO7,IPO5,RANBP2,TPR,KPNB1,NUP160,AGFG1,SCRN1,CTDNEP1,IPO7,RANGAP1,LEMD3,CBX5,TMPO,NUTF2,XPO1,NUP54,NXT1,PRICKLE1,WTAP,GLE1,FAM156A,NUP50,SNUPN,SENP2,MRPL19,MATR3,NUP153,POLR2M
c3_126	231	KEGG	KEGG_PARKINSONS_DISEASE	13	153	133	9953	1.17e-07	0.0096	6.35849	SDHB,NDUFS4,VDAC2,VDAC1,NDUFA6,ATP5G3,ATP5F1,NDUFAB1,NDUFB6,COX7B,UQCRFS1,NDUFB2,NDUFB5
c3_5	9405	GO-BP	PROTEIN_FOLDING	45	4328	58	9953	1.18e-07	0.0097	1.78423	CLN3,MKKS,PDIA2,DNAJB6,STUB1,ATF6,NFYC,PIGK,GLRX2,RUVBL2,QSOX1,ERO1L,HSP90AA1,LRPAP1,CCT6B,PPIH,ERP44,ERP29,CCT6A,TTC1,DNAJA1,DNAJA3,DNAJB2,ARL2,TBCE,TBCA,TBCC,FKBP9,FKBP4,CCT3,CCT7,CCT4,AIP,CLPX,PPIA,ST13,PDIA6,PFDN4,HSPA4L,UGGT1,HSPE1,TOR1A,AHSA1,BAG5,BAG2
c3_5	9405	GO-CC	NUCLEAR_ENVELOPE_ENDOPLASMIC_RETICULUM_NETWORK	66	4328	94	9953	1.3e-07	0.011	1.61467	DHCR7,EXT1,EXT2,SERINC1,CLN3,LRMP,BAX,RTN4,RTN1,HMGCR,BNIP1,DAD1,HSP90B1,AMFR,DERL2,DERL1,NPLOC4,EDEM1,DOLPP1,ATF6,STT3B,STT3A,SREBF1,RPN1,RPN2,TUSC3,PIGK,PIGF,PIGB,PIGC,PIGV,PIGU,PIGT,PIGS,PIGO,GPAA1,DPM1,DPM3,POMT1,STIM1,TAPBP,ERP44,RETSAT,RAE1,RAB14,LMAN2L,SEC22A,SPCS1,HTRA2,VAPB,DERL3,SLC33A1,CTDNEP1,HERPUD1,ASPH,SLC9A6,ERLIN1,XPO1,ALG3,OSTC,ORMDL1,SRPR,SRP9,KRTCAP2,DDOST,UBQLN4
c3_126	231	KEGG	KEGG_HUNTINGTONS_DISEASE	15	153	185	9953	1.46e-07	0.012	5.27451	SDHB,NDUFS4,VDAC2,VDAC1,DCTN2,NDUFA6,ATP5G3,ATP5F1,NDUFAB1,NDUFB6,COX7B,UQCRFS1,NDUFB2,NDUFB5,CLTC
c3_5	9405	GO-BP	BIOSYNTHETIC_PROCESS	259	4328	470	9953	1.43e-07	0.012	1.26727	TSC1,SOD1,BCL10,SIGIRR,ADCY7,ACN9,DHCR24,PPARGC1A,PMM2,COQ3,COQ2,CNBP,UGDH,ARPP19,HPRT1,DHCR7,ETNK1,NSDHL,FDPS,ATF4,CHST15,BCAT1,ALDH18A1,PAH,CDO1,PYCR1,OAZ1,PLOD1,ASMTL,MAT2B,DHPS,B3GALT6,YARS,AARS,GLCE,HAS1,RARS,EXT1,EXT2,GCLC,FARS2,GCLM,KARS,B4GALT7,UAP1,WARS,XYLT1,CHST12,MARS2,PTS,LARGE,UGCG,EIF2AK3,INHBA,NFE2L1,CEBPG,GLMN,RPS19,EIF2B2,EIF2B3,EIF2B4,EIF2B1,SFTPD,HSPB1,NDUFA13,DYRK2,RPS3A,MIF,…
c3_5	9405	GO-CC	DNA_DIRECTED_RNA_POLYMERASEII_HOLOENZYME	50	4328	67	9953	2.08e-07	0.017	1.71618	PPARGC1A,ERCC3,MED4,MED30,MED16,MED17,THRAP3,MED14,MED13,MED1,ERCC5,IKBKAP,TBP,TAF9,TAF2,TAF1,TAF5,MED6,POLR2E,POLR2L,POLR2J,POLR2D,POLR2B,MED21,MED26,CPSF3L,PPARGC1B,INTS1,INTS2,INTS3,INTS9,INTS8,INTS5,INTS4,INTS7,INTS6,GTF2H1,GTF2F1,INTS12,ELP3,SHFM1,MED22,TAF10,POLR2A,CDK8,MED11,TAF13,TAF12,MED8,TAF7
c3_5	9405	GO-CC	MITOCHONDRIAL_INNER_MEMBRANE	50	4328	67	9953	2.08e-07	0.017	1.71618	OXA1L,NNT,UQCRH,SDHD,SURF1,UQCRB,SLC25A15,HCCS,NDUFS4,OPA1,PHB,NDUFA13,NDUFS1,COX15,UCP3,COX18,NDUFS7,NDUFS8,BCS1L,TIMM17A,TIMM17B,TAMM41,TIMM23,PMPCA,SLC25A11,SLC25A3,TIMM9,TIMM8B,TIMM10,TIMM13,NDUFS2,NDUFA6,ATP5C1,ATP5E,ATP5B,ATP5O,ATP5J,ATP5A1,ATP5G2,ATP5G1,ATP5G3,NDUFAB1,IMMT,PHB2,NDUFV1,MRPL32,SLC25A6,NDUFB6,NDUFA2,NDUFA1
c3_5	9405	KEGG	KEGG_PARKINSONS_DISEASE	87	4328	133	9953	2.42e-07	0.02	1.5043	UQCRC2,SDHB,UQCRH,SDHC,SDHD,UQCRB,SNCAIP,UBB,PARK2,NDUFV2,NDUFS4,APAF1,SNCA,VDAC2,VDAC1,CASP9,NDUFS1,CYCS,UBE2G1,UBE2G2,PINK1,UCHL1,NDUFS7,NDUFS5,NDUFS8,HTRA2,VDAC3,SLC25A4,SLC25A5,PARK7,NDUFB9,COX5B,NDUFS2,NDUFB4,NDUFA6,ATP5C1,ATP5E,ATP5B,ATP5O,ATP5J,ATP5A1,ATP5G2,ATP5G1,ATP5G3,ATP5F1,NDUFAB1,CYC1,NDUFV1,SLC25A6,NDUFC2,NDUFB6,NDUFB8,NDUFA4,NDUFA2,NDUFA8,NDUFA1,UBE2L6,COX7A2L,COX5A,COX7B,COX8A,CO…
c3_5	9405	GO-MF	UBIQUITIN_PROTEIN_LIGASE_ACTIVITY	39	4328	49	9953	2.48e-07	0.02	1.83035	MALT1,TRAF6,MYLIP,SMURF1,PARK2,UBR3,RNF217,FBXO22,ANAPC2,ANAPC5,ANAPC4,UHRF2,UBR5,AMFR,ANAPC10,UBE2D3,UBE2D2,CDC23,UBE2E1,UBE2H,UBE2K,MDM2,STUB1,TRIM23,FBXW2,CBL,WWP2,WWP1,FBXL2,FBXO2,ERCC8,ANAPC11,DZIP3,UBE3C,HUWE1,FBXL6,FBXO3,BRAP,UBE2L6
c3_5	9405	GO-BP	TRANSCRIPTION_INITIATION_FROM_RNA_POLYMERASE_II_PROMOTER	26	4328	29	9953	2.74e-07	0.022	2.06178	PPARGC1A,NCOA6,MED4,MED30,MED16,MED17,THRAP3,MED24,MED14,MED13,MED1,E2F3,TBP,TAF2,TAF5,CDK7,MED7,GTF2I,MED23,MED26,MED27,MAZ,GTF2E1,GTF2E2,GTF2F1,GTF2F2
c3_5	9405	GO-BP	TRANSCRIPTION_INITIATION	30	4328	35	9953	2.88e-07	0.024	1.97115	PPARGC1A,NCOA6,MED4,MED30,MED16,MED17,THRAP3,MED24,MED14,MED13,MED1,BRF1,SMARCA5,E2F3,TBP,TAF2,TAF5,CDK7,SNAPC5,MED7,GTF2I,MED23,MED26,MED27,MAZ,GTF3C4,GTF2E1,GTF2E2,GTF2F1,GTF2F2
c3_92	440	GO-BP	NERVOUS_SYSTEM_DEVELOPMENT	25	206	385	9953	3.58e-07	0.029	3.13737	NNAT,NTNG1,LRRC4C,MYO16,CNTN6,DCLK1,ATP2B2,OLFM1,VWC2,YWHAH,ROBO2,NRSN1,L1CAM,RTN4,MPPED2,SPON2,BDNF,CHRNA4,DRP2,PBX1,FGF12,ODZ1,DSCAM,KALRN,NRXN1
c3_5	9405	GO-CC	GOLGI_APPARATUS	135	4328	225	9953	3.49e-07	0.029	1.37981	ATP2C1,PICK1,GNAS,B3GALT6,SLC35A3,GLCE,EXT1,EXT2,B4GALT7,CHST2,LARGE,CLN3,NCSTN,ACHE,APH1A,PSEN2,PSENEN,HTT,PARK2,TRAPPC4,PPT1,STS,CLASP2,CBY1,BNIP3,UNC13B,FIS1,RHOT1,RHOT2,DNM1L,KIAA0368,TRIM23,COG3,COG7,COG2,MAN1C1,ADAM10,SLC35A1,QSOX1,LPCAT1,PI4KA,AP3D1,COPA,SLC35B4,ENTPD4,SMPD4,SLC9A7,CLCN3,SLC30A5,ATP7B,KCNA5,PCSK2,PKMYT1,OPTN,CEP57,COX18,TAPBP,GOPC,ATXN2,HOOK3,GBF1,RAB14,RER1,ARFGEF2,BET1L,…
c3_126	231	KEGG	KEGG_CITRATE_CYCLE_TCA_CYCLE	7	153	32	9953	4.31e-07	0.035	14.2302	ACO2,SDHB,IDH3B,OGDH,CS,SUCLA2,MDH2
c3_5	9405	GO-BP	PROTEIN_UBIQUITINATION	33	4328	40	9953	4.49e-07	0.037	1.89723	TSC1,UBE2N,TRAF6,BCL10,UBE2V1,MYLIP,SMURF1,UBB,PARK2,UBE4B,RNF217,UHRF2,AMFR,UBE2V2,RNF11,UBE2D1,PCNP,MDM2,STUB1,TRIM23,RNF139,FBXW7,ATG3,CBL,WWP1,SAE1,ERCC8,ANAPC11,DZIP3,GTPBP4,UBE3C,CAND1,HUWE1
c3_37	1646	GO-BP	MRNA_PROCESSING_GO_0006397	21	866	73	9953	5.78e-07	0.047	3.30623	CWC15,DHX15,SF3A3,GRSF1,LSM3,LSM1,NONO,SF1,PRPF18,CSTF2,CSTF1,KHSRP,HNRNPA0,SNW1,GEMIN8,GEMIN5,CPSF6,SRSF7,SRSF5,SRSF9,SRSF2
