# Supplementary material for: Sex specific molecular networks and key drivers of Alzheimer’s disease
Source: Mol Neurodegener. 2023 Jun 20;18:39. doi: 10.1186/s13024-023-00624-5 (PMC10280841; doi:10.1186/s13024-023-00624-5)
Supplement: Supplementary file 6 — Additional file 6: Supplemental Table 6. Correlations between clinical and pathological traits and gene modules in the male and female gene co-expression networks in the PHG of the MSBB cohort and the PFC of the ROSMAP cohort. Spearman’s rank correlation was used. Nominal correlation p values and corrected p values by the Benjamini–Hochberg’s method were reported for A) female and B) male gene co-expression network modules in the PHG brain region from the MSBB cohort, as well as C) female and D) male gene co-expression network modules in the PFC brain region from the ROSMAP cohort. [file 13024_2023_624_MOESM6_ESM.xlsx]

## Sheet: Annotation
Supplemental Table 6A.Female AD Module (MSBB PHG)
Column Name	Description
Module	Module ID in the female network
Score	Normalized ranking score
CDR.rho	Correlation coefficient between CDR and 1st principal component of module
Plaq.rho	Correlation coefficient between Plaque and 1st principal component of module
CERAD.rho	Correlation coefficient between CERAD and 1st principal component of module
bbscore.rho	Correlation coefficient between bbscore and 1st principal component of module
CDR.p	Nominal p-value of correlation between CDR and 1st principal component of module
Plaq.p	Nominal p-value of correlation between Plaque and 1st principal component of module
CERAD.p	Nominal p-value of correlation between CERAD and 1st principal component of module
bbscore.p	Nominal p-value of correlation between bbscore and 1st principal component of module
CDR.adj.p	Multiple testing adjusted p-value of correlation between CDR and 1st principal component of module
Plaq.adj.p	Multiple testing adjusted p-value of correlation between Plaque and 1st principal component of module
CERAD.adj.p	Multiple testing adjusted p-value of correlation between CERAD and 1st principal component of module
bbscore.adj.p	Multiple testing adjusted p-value of correlation between bbscore and 1st principal component of module
bbscore_MCI-Severe_F.AD_FET.p	Fisher's exact test p-value for enrichment of differentially expressed genes (DEGs) between female MCI and female severe AD classified by bbscore
bbscore_Normal-Severe_F.AD_FET.p	Fisher's exact test p-value for enrichment of DEGs between female normal and female severe AD classified by bbscore
CDR_MCI-Severe_F.AD_FET.p	Fisher's exact test p-value for enrichment of DEGs between female MCI and female severe AD classified by CDR
CDR_Normal-Severe_F.AD_FET.p	Fisher's exact test p-value for enrichment of DEGs between female normal and female severe AD classified by CDR
CERAD_DefiniteAD-NL_F.AD_FET.p	Fisher's exact test p-value for enrichment of DEGs between female definite AD and female normal classified by CERAD
CERAD_DefiniteAD-PossibleAD_F.AD_FET.p	Fisher's exact test p-value for enrichment of DEGs between female definite AD and female possible AD classified by CERAD
PlaqueMean_High-Low_F.AD_FET.p	Fisher's exact test p-value for enrichment of DEGs between high and low Plaque in female
PlaqueMean_Low-Medium_F.AD_FET.p	Fisher's exact test p-value for enrichment of DEGs between low and medium Plaque in female
Supplemental Table 6B. Male AD Module (MSBB PHG)
Column Name	Description
Module	Module ID in the male network
Score	Normalized ranking score
CDR.rho	Correlation coefficient between CDR and 1st principal component of module
Plaq.rho	Correlation coefficient between Plaque and 1st principal component of module
CERAD.rho	Correlation coefficient between CERAD and 1st principal component of module
bbscore.rho	Correlation coefficient between bbscore and 1st principal component of module
CDR.p	Nominal p-value of correlation between CDR and 1st principal component of module
Plaq.p	Nominal p-value of correlation between Plaque and 1st principal component of module
CERAD.p	Nominal p-value of correlation between CERAD and 1st principal component of module
bbscore.p	Nominal p-value of correlation between bbscore and 1st principal component of module
CDR.adj.p	Multiple testing adjusted p-value of correlation between CDR and 1st principal component of module
Plaq.adj.p	Multiple testing adjusted p-value of correlation between Plaque and 1st principal component of module
CERAD.adj.p	Multiple testing adjusted p-value of correlation between CERAD and 1st principal component of module
bbscore.adj.p	Multiple testing adjusted p-value of correlation between bbscore and 1st principal component of module
bbscore_MCI-Severe_M.AD_FET.p	Fisher's exact test p-value for enrichment of differentially expressed genes (DEGs) between male MCI and male severe AD classified by bbscore
bbscore_Normal-Severe_M.AD_FET.p	Fisher's exact test p-value for enrichment of DEGs between male normal and male severe AD classified by bbscore
CDR_MCI-Severe_M.AD_FET.p	Fisher's exact test p-value for enrichment of DEGs between male MCI and male severe AD classified by CDR
CDR_Normal-Severe_M.AD_FET.p	Fisher's exact test p-value for enrichment of DEGs between male normal and male severe AD classified by CDR
CERAD_DefiniteAD-NL_M.AD_FET.p	Fisher's exact test p-value for enrichment of DEGs between male definite AD and male normal classified by CERAD
CERAD_DefiniteAD-PossibleAD_M.AD_FET.p	Fisher's exact test p-value for enrichment of DEGs between male definite AD and male possible AD classified by CERAD
PlaqueMean_High-Low_M.AD_FET.p	Fisher's exact test p-value for enrichment of DEGs between high and low Plaque in male
PlaqueMean_Low-Medium_M.AD_FET.p	Fisher's exact test p-value for enrichment of DEGs between low and medium Plaque in male
Supplemental Table 6C.Female AD Module (ROSMAP PFC)
Column Name	Description
Module	Module ID in the female network
Score	Normalized ranking score
cogdx.rho	Correlation coefficient between final cognitive diagnosis and 1st principal component of module
CERAD.rho	Correlation coefficient between CERAD and 1st principal component of module
braaksc.rho	Correlation coefficient between braak score and 1st principal component of module
cogdx.p	Nominal p-value of correlation between final cognitive diagnosis and 1st principal component of module
CERAD.p	Nominal p-value of correlation between CERAD and 1st principal component of module
braaksc.p	Nominal p-value of correlation between braak score and 1st principal component of module
cogdx.adj.p	Multiple testing adjusted p-value of correlation between final cognitive diagnosis and 1st principal component of module
CERAD.adj.p	Multiple testing adjusted p-value of correlation between CERAD and 1st principal component of module
braaksc.adj.p	Multiple testing adjusted p-value of correlation between braak score and 1st principal component of module
braasksc_MCI-Severe-F.AD_Mod_FET_P_corrected	Multiple testing adjusted Fisher's exact test p-value for enrichment of DEGs between female MCI and female severe AD classified by braak score
braasksc_Normal-Severe-F.AD_Mod_FET_P_corrected	Multiple testing adjusted Fisher's exact test p-value for enrichment of DEGs between female normal and female severe AD classified by braak score
CERAD_DefiniteAD-NL-F.AD.Mod_FET_P_corrected	Multiple testing adjusted Fisher's exact test p-value for enrichment of DEGs between female definite AD and female normalclassified by CERAD
cogdx_MCI-Severe-F.AD.Mod_FET_P_corrected	Multiple testing adjusted Fisher's exact test p-value for enrichment of DEGs between female MCI and female severe AD classified by final cognitive diagnosis
cogdx_Normal-Severe-F.AD.Mod_FET_P_corrected	Multiple testing adjusted Fisher's exact test p-value for enrichment of DEGs between female normal and female severe AD classified by final cognitive diagnosis
Supplemental Table 6D.Male AD Module (ROSMAP PFC)
Column Name	Description
Module	Module ID in the male network
Score	Normalized ranking score
cogdx.rho	Correlation coefficient between final cognitive diagnosis and 1st principal component of module
CERAD.rho	Correlation coefficient between CERAD and 1st principal component of module
braaksc.rho	Correlation coefficient between braak score and 1st principal component of module
cogdx.p	Nominal p-value of correlation between final cognitive diagnosis and 1st principal component of module
CERAD.p	Nominal p-value of correlation between CERAD and 1st principal component of module
braaksc.p	Nominal p-value of correlation between braak score and 1st principal component of module
cogdx.adj.p	Multiple testing adjusted p-value of correlation between final cognitive diagnosis and 1st principal component of module
CERAD.adj.p	Multiple testing adjusted p-value of correlation between CERAD and 1st principal component of module
braaksc.adj.p	Multiple testing adjusted p-value of correlation between braak score and 1st principal component of module
braasksc_MCI-Severe-F.AD_Mod_FET_P_corrected	Multiple testing adjusted Fisher's exact test p-value for enrichment of DEGs between male MCI and male severe AD classified by braak score
braasksc_Normal-Severe-F.AD_Mod_FET_P_corrected	Multiple testing adjusted Fisher's exact test p-value for enrichment of DEGs between male normal and male severe AD classified by braak score
CERAD_DefiniteAD-NL-F.AD.Mod_FET_P_corrected	Multiple testing adjusted Fisher's exact test p-value for enrichment of DEGs between male definite AD and male normalclassified by CERAD
cogdx_MCI-Severe-F.AD.Mod_FET_P_corrected	Multiple testing adjusted Fisher's exact test p-value for enrichment of DEGs between male MCI and male severe AD classified by final cognitive diagnosis
cogdx_Normal-Severe-F.AD.Mod_FET_P_corrected	Multiple testing adjusted Fisher's exact test p-value for enrichment of DEGs between male normal and male severe AD classified by final cognitive diagnosis

## Sheet: A.Female AD Module (MSBB PHG)
Module	Score	CDR.rho	Plaq.rho	CERAD.rho	bbscore.rho	CDR.p	Plaq.p	CERAD.p	bbscore.p	CDR.adj.p	Plaq.adj.p	CERAD.adj.p	bbscore.adj.p	bbscore_MCI-Severe_F.AD_FET.p	bbscore_Normal-Severe_F.AD_FET.p	CDR_MCI-Severe_F.AD_FET.p	CDR_Normal-Severe_F.AD_FET.p	CERAD_DefiniteAD-NL_F.AD_FET.p	CERAD_DefiniteAD-PossibleAD_F.AD_FET.p	PlaqueMean_High-Low_F.AD_FET.p	PlaqueMean_Low-Medium_F.AD_FET.p
c1_14	1	-0.448084	-0.393639	-0.410917	-0.404763	2.56e-11	7.42e-09	1.37e-09	9.15e-09	9.16143e-10	6.87403e-08	2.76665e-08	1.44411e-07	1.34e-12	3.15e-133	1.51e-167	2.63e-59	4.88e-162	6.38e-161	5.61e-155	4.71e-149
c1_11	0.694176	-0.434518	-0.368511	-0.373072	-0.412164	1.16e-10	7.34e-08	4.91e-08	4.6e-09	2.33933e-09	4.63377e-07	3.56466e-07	9.06519e-08	5.59e-06	5.71e-147	1.26e-98	5.86e-126	1.68e-84	2.52e-160	5.01e-52	3.99e-14
c1_439	0.560667	-0.454776	-0.415535	-0.42395	-0.423341	1.18e-11	8.56e-10	3.58e-10	1.57e-09	5.7112e-10	1.77559e-08	1.29954e-08	4.95574e-08	1	9.87e-63	7.48e-76	7.26e-60	1.4e-73	9.73e-83	2.58e-75	3.38e-117
c1_166	0.517183	-0.452967	-0.409693	-0.419665	-0.418326	1.46e-11	1.55e-09	5.6e-10	2.56e-09	6.23506e-10	2.20647e-08	1.82763e-08	6.1952e-08	1	4.07e-55	1.75e-71	8.28e-55	1.8e-65	1.32e-76	3.66e-67	1.84e-112
c1_16	0.420896	0.480098	0.418297	0.449317	0.462313	5.52e-13	6.45e-10	2.22e-11	2.72e-11	8.01504e-11	1.4564e-08	3.22344e-09	3.94944e-09	1	8.28e-62	7.33e-69	3.14e-59	4.3e-69	5.29e-52	5.47e-60	1.83e-30
c1_141	0.396309	-0.447761	-0.408969	-0.403915	-0.420601	2.65e-11	1.66e-09	2.75e-09	2.05e-09	9.16143e-10	2.23178e-08	4.15938e-08	5.9532e-08	2.5e-10	3.3e-64	3.27e-61	1.74e-41	6.21e-53	9.44e-74	1.55e-57	4.6e-19
c1_164	0.306686	-0.421668	-0.407117	-0.407403	-0.389841	4.55e-10	2e-09	1.94e-09	3.49e-08	5.3279e-09	2.54737e-08	3.43522e-08	4.44214e-07	5.46e-07	6.76e-43	4.04e-44	2.77e-14	6.08e-49	4.4e-49	4.56e-58	6.22e-26
c1_643	0.284904	-0.449336	-0.400633	-0.400214	-0.41452	2.22e-11	3.79e-09	3.94e-09	3.68e-09	8.48274e-10	4.23314e-08	5.01832e-08	7.85788e-08	0.000726	5.3e-42	2.29e-42	2.24e-34	2.4e-41	3.92e-49	2.8e-39	1.82e-14
c1_201	0.283324	0.461481	0.399229	0.429862	0.432381	5.39e-12	4.34e-09	1.91e-10	6.43e-10	3.01011e-10	4.70275e-08	9.90471e-09	2.31629e-08	1	1.01e-43	8.06e-43	6.02e-51	7.33e-44	4.67e-29	1.11e-34	9.22e-18
c1_407	0.280959	-0.449698	-0.400743	-0.39991	-0.414524	2.13e-11	3.75e-09	4.06e-09	3.68e-09	8.48274e-10	4.23314e-08	5.082e-08	7.85788e-08	0.0010164	1.67e-43	6.19e-41	4.73e-35	8.42e-41	1.69e-47	2.33e-37	6.25e-14
c1_436	0.264711	-0.42703	-0.414622	-0.420623	-0.405504	2.59e-10	9.4e-10	5.07e-10	8.55e-09	3.76068e-09	1.815e-08	1.75277e-08	1.3794e-07	5.71e-08	2.69e-33	5.6e-40	1.7e-11	8.86e-40	2.66e-37	1.71e-43	6.71e-33
c1_664	0.255764	-0.433787	-0.424675	-0.427647	-0.415046	1.25e-10	3.32e-10	2.42e-10	3.5e-09	2.4527e-09	9.27046e-09	1.09808e-08	7.85788e-08	9.66e-10	2.03e-30	2.85e-37	5.09e-13	1.36e-36	5.64e-34	7.48e-40	2.98e-35
c1_9	0.233769	0.432285	0.425632	0.419333	0.389455	1.47e-10	3e-10	5.79e-10	3.61e-08	2.73646e-09	8.712e-09	1.82763e-08	4.44214e-07	9.08e-06	1.31e-12	5.6e-43	1.08e-05	1.47e-28	3.83e-28	3.01e-55	1.38e-35
c1_146	0.231659	-0.416994	-0.329453	-0.341558	-0.388686	7.37e-10	1.79e-06	6.97e-07	3.86e-08	7.53608e-09	7.17978e-06	3.13704e-06	4.59403e-07	1	4.97e-54	6.02e-38	2.61e-51	9.22e-26	4.18e-40	8.78e-07	0.229416
c1_416	0.214328	-0.437658	-0.341206	-0.350933	-0.390305	8.2e-11	7.17e-07	3.26e-07	3.35e-08	1.804e-09	3.38014e-06	1.70793e-06	4.422e-07	1	3.06e-46	2.1e-35	1.79e-50	3.96e-28	2.03e-25	6.59e-09	0.00095832
c1_172	0.201525	-0.442276	-0.378165	-0.406571	-0.370981	4.92e-11	3.11e-08	2.11e-09	1.72e-07	1.44921e-09	2.27238e-07	3.63e-08	1.37222e-06	1	2e-19	3.87e-36	5.8e-16	5.23e-34	5.01e-22	1.53e-22	1.19e-32
c1_167	0.188705	-0.430278	-0.342736	-0.371638	-0.365617	1.83e-10	6.34e-07	5.58e-08	2.67e-07	3.0195e-09	3.02818e-06	3.95423e-07	2.00586e-06	1	1.69e-27	9.29e-38	3.19e-21	1.31e-23	2.19e-30	2.96e-19	1.55e-12
c1_126	0.172028	0.468126	0.478118	0.467795	0.43604	2.43e-12	7.08e-13	2.53e-12	4.44e-10	1.6038e-10	1.71336e-10	6.1226e-10	1.7908e-08	0.0247566	1.07e-12	1.69e-26	2.34e-10	4.89e-22	1.98e-20	7.99e-30	2.38e-21
c1_198	0.160026	-0.416577	-0.413239	-0.3872	-0.408929	7.7e-10	1.08e-09	1.36e-08	6.22e-09	7.76417e-09	1.91239e-08	1.29916e-07	1.07517e-07	4.84e-07	1.15e-20	1.09e-15	5.02e-14	9.95e-21	1.21e-38	1.51e-22	1
c1_5	0.156685	-0.434652	-0.367527	-0.382021	-0.447902	1.14e-10	8e-08	2.19e-08	1.3e-10	2.33933e-09	4.9641e-07	1.82752e-07	7.865e-09	1	7.62e-35	8.64e-22	1.32e-24	3.43e-14	1.15e-28	2.44e-10	0.2178
c1_123	0.15514	0.403536	0.402893	0.400293	0.369223	2.85e-09	3.04e-09	3.91e-09	1.99e-07	2.43424e-08	3.6181e-08	5.01832e-08	1.55348e-06	1	4.34e-12	4.52e-29	0.0291126	4.97e-21	7.01e-20	1.58e-32	5.38e-19
c1_394	0.151474	0.488866	0.506685	0.500911	0.48004	1.8e-13	1.66e-14	3.65e-14	3.6e-12	3.267e-11	1.20516e-11	1.32495e-11	8.712e-10	0.00630894	1.13e-16	1.32e-16	1.64e-11	1.71e-20	1.62e-15	5.21e-21	6.54e-15
c1_202	0.145733	0.495244	0.431538	0.442049	0.464049	7.78e-14	1.6e-10	5.04e-11	2.24e-11	3.267e-11	6.0984e-09	4.78555e-09	3.94944e-09	1	4.78e-17	5.08e-23	2.58e-17	2.23e-18	1.18e-17	5.08e-15	1.6e-10
c1_142	0.141366	-0.394742	-0.356166	-0.350985	-0.40401	6.68e-09	2.11e-07	3.25e-07	9.81e-09	4.66315e-08	1.14318e-06	1.70793e-06	1.47274e-07	1	1.47e-22	2.7e-10	4.33e-17	3.44e-16	2.75e-46	6.88e-11	1
c1_214	0.128961	-0.394945	-0.430481	-0.416379	-0.36384	6.55e-09	1.79e-10	7.85e-10	3.08e-07	4.66315e-08	6.18829e-09	2.19196e-08	2.17095e-06	0.000185856	9.37e-18	1.07e-11	1	2.5e-26	3.3e-17	3.63e-30	1
c1_20	0.127126	-0.323758	-0.372569	-0.364306	-0.31306	2.75e-06	5.14e-08	1.06e-07	1.29e-05	8.45975e-06	3.52042e-07	6.63414e-07	4.56849e-05	6.1e-09	2.29e-07	1	1	1.04e-32	1.01e-05	4.39e-57	1
c1_15	0.122806	-0.392956	-0.401098	-0.374665	-0.384256	7.92e-09	3.62e-09	4.26e-08	5.66e-08	5.324e-08	4.17162e-08	3.124e-07	6.13307e-07	2.5e-05	2.4e-14	2.7e-10	9.22e-08	2.26e-17	3.97e-30	2.72e-18	1
c1_22	0.120902	0.413499	0.323904	0.332494	0.384706	1.05e-09	2.72e-06	1.42e-06	5.44e-08	9.99429e-09	1.04483e-05	5.63344e-06	6.028e-07	1	2.24e-32	1e-15	1.97e-43	1.04e-07	0.00084942	1	1
c1_225	0.119651	0.431729	0.393551	0.398506	0.455868	1.56e-10	7.48e-09	4.65e-09	5.52e-11	2.76234e-09	6.87403e-08	5.6265e-08	5.0094e-09	1	7.41e-16	6.47e-16	7.01e-13	6.93e-13	5.55e-23	1.78e-13	0.0214896
c1_104	0.119285	-0.420247	-0.286529	-0.312772	-0.354125	5.27e-10	3.73e-05	6.17e-06	6.62e-07	5.797e-09	0.000103358	2.08345e-05	4.0051e-06	1	8.86e-25	5.95e-30	5.29e-34	2.32e-13	0.193842	1	1
c1_97	0.115131	-0.429384	-0.371039	-0.368119	-0.43196	2.01e-10	5.88e-08	7.6e-08	6.7e-10	3.1723e-09	3.8808e-07	5.10889e-07	2.31629e-08	1	4.41e-18	2.51e-13	1e-17	1.4e-11	1.68e-24	2.98e-08	1
c1_411	0.108657	-0.381369	-0.344464	-0.338526	-0.389194	2.33e-08	5.52e-07	8.86e-07	3.69e-08	1.1997e-07	2.70778e-06	3.78374e-06	4.4649e-07	1	2.77e-17	2.72e-07	6.61e-12	5.39e-11	1.77e-35	1.86e-08	1
c1_387	0.106794	0.425002	0.444632	0.437992	0.411301	3.2e-10	3.78e-11	7.91e-11	4.99e-09	4.15221e-09	3.0492e-09	4.78555e-09	9.51246e-08	1	2.85e-08	2.04e-17	0.00699864	4.35e-13	1.68e-13	2.61e-14	8.78e-13
c1_456	0.105729	-0.401586	-0.398072	-0.371123	-0.393426	3.45e-09	4.85e-09	5.84e-08	2.54e-08	2.81427e-08	4.93075e-08	4.07677e-07	3.61576e-07	0.085668	7.7e-11	2.82e-10	1.11e-08	3.78e-13	3.42e-27	8.86e-14	1
c1_10	0.103776	-0.372775	-0.395499	-0.365595	-0.33974	5.04e-08	6.21e-09	9.46e-08	1.97e-06	2.37472e-07	5.9895e-08	6.02453e-07	9.5348e-06	0.0300564	0.000699864	0.0138666	1	4.52e-17	4.41e-33	1.02e-26	1
c1_37	0.100241	-0.427676	-0.410208	-0.403124	-0.389602	2.41e-10	1.47e-09	2.97e-09	3.56e-08	3.72268e-09	2.178e-08	4.40045e-08	4.44214e-07	1	2.17e-05	3.62e-08	3.38e-06	1.53e-15	1	2.74e-12	1.15e-29
c1_649	0.0940483	-0.41942	-0.31017	-0.325321	-0.376396	5.74e-10	7.43e-06	2.45e-06	1.1e-07	6.12829e-09	2.44738e-05	9.12154e-06	9.73902e-07	1	3.62e-18	8.06e-14	6.37e-20	2.05e-09	1.32e-13	0.0668646	1
c1_476	0.0938781	-0.38466	-0.421738	-0.410802	-0.37154	1.72e-08	4.51e-10	1.38e-09	1.65e-07	9.46e-08	1.16938e-08	2.76665e-08	1.36327e-06	0.0352836	2.88e-13	2.03e-06	1	5.22e-20	4.7e-11	3.17e-19	1
c1_483	0.0921925	0.395548	0.367283	0.387996	0.385011	6.19e-09	8.17e-08	1.26e-08	5.3e-08	4.49394e-08	5.02663e-07	1.21968e-07	6.028e-07	1	2.23e-08	7.41e-18	7.91e-11	2.03e-13	4.33e-06	0.314358	5.95e-15
c1_13	0.0900129	0.408514	0.352992	0.372841	0.362682	1.74e-09	2.75e-07	5.01e-08	3.38e-07	1.57905e-08	1.4573e-06	3.60125e-07	2.31498e-06	1	1.39e-08	2.3e-19	3.51e-11	1.24e-11	3.71e-12	6.16e-08	1
c1_21	0.0887154	0.369285	0.363102	0.385375	0.34748	6.86e-08	1.17e-07	1.61e-08	1.1e-06	3.1323e-07	6.96246e-07	1.49854e-07	5.9597e-06	1	1.02e-07	4.04e-08	3.12e-11	4.24e-32	0.0306372	0.000496584	8.06e-06
c1_447	0.0884296	-0.442728	-0.384028	-0.402472	-0.364613	4.68e-11	1.82e-08	3.16e-09	2.89e-07	1.44921e-09	1.50094e-07	4.47928e-08	2.07737e-06	1	5.57e-06	7.18e-14	9.58e-06	5.81e-10	1.97e-07	9.66e-07	2.98e-17
c1_689	0.088412	-0.374849	-0.414478	-0.401335	-0.355356	4.19e-08	9.54e-10	3.54e-09	6.02e-07	2.01453e-07	1.815e-08	4.6728e-08	3.80045e-06	0.0082764	2.87e-10	2.99e-08	1	1.88e-17	2.4e-12	1.28e-16	1
c1_444	0.0878547	-0.472353	-0.410637	-0.434816	-0.412107	1.45e-12	1.41e-09	1.12e-10	4.62e-09	1.06722e-10	2.178e-08	6.25477e-09	9.06519e-08	1	5.84e-08	1e-12	8.86e-06	6.97e-09	3.93e-10	3.82e-07	1.39e-09
c1_131	0.0870173	-0.388687	-0.407746	-0.378347	-0.377777	1.18e-08	1.88e-09	3.06e-08	9.81e-08	7.139e-08	2.4816e-08	2.41474e-07	9.12554e-07	0.325974	2.13e-10	1.87e-05	0.85668	1.04e-11	5.09e-22	3.11e-15	1
c1_134	0.0860293	-0.42118	-0.421203	-0.410585	-0.376573	4.78e-10	4.77e-10	1.41e-09	1.09e-07	5.42231e-09	1.19414e-08	2.76665e-08	9.73902e-07	1	3.43e-05	2.77e-12	0.0519816	2.99e-11	1.34e-16	2.13e-15	1
c1_464	0.0859179	0.489579	0.41186	0.425926	0.458331	1.64e-13	1.24e-09	2.91e-10	4.22e-11	3.267e-11	2.00053e-08	1.1737e-08	5.0094e-09	1	5.01e-08	5.49e-11	1.25e-10	2.4e-08	4.76e-09	2.64e-05	2.4e-06
c1_433	0.0830488	0.425698	0.371379	0.38323	0.418745	2.98e-10	5.71e-08	1.96e-08	2.46e-09	4.08204e-09	3.80317e-07	1.73532e-07	6.1952e-08	1	2.72e-11	1.77e-11	4e-08	2.42e-11	0.000180774	8.57e-10	6.9e-05
c1_160	0.0828228	0.387167	0.330462	0.352712	0.348993	1.36e-08	1.66e-06	2.82e-07	9.82e-07	7.96258e-08	6.73274e-06	1.51653e-06	5.5e-06	1	3.5e-09	1.02e-17	5.22e-12	2.34e-09	1.48e-10	6.88e-07	0.713658
c1_406	0.082453	-0.438482	-0.415851	-0.406166	-0.418352	7.49e-11	8.29e-10	2.2e-09	2.55e-09	1.69929e-09	1.77016e-08	3.63e-08	6.1952e-08	1	1.92e-11	5.33e-13	0.098736	1.62e-07	4.07e-11	3.97e-11	0.0189486
c1_744	0.0802461	0.381774	0.441995	0.416533	0.350827	2.24e-08	5.08e-11	7.73e-10	8.54e-07	1.1616e-07	3.3528e-09	2.19196e-08	5.00003e-06	1	4.07e-06	1.93e-07	1	3.35e-16	6.19e-06	1.57e-21	0.56628
c1_7	0.0798018	-0.357734	-0.210029	-0.244116	-0.300225	1.85e-07	0.00276655	0.000478812	2.98e-05	7.54391e-07	0.00515004	0.00101643	9.40643e-05	1	9.8e-10	1.19e-11	4.07e-47	1	1	1	1
c1_284	0.0790631	-0.392326	-0.373251	-0.367284	-0.365829	8.41e-09	4.84e-08	8.17e-08	2.62e-07	5.60152e-08	3.38567e-07	5.34362e-07	2.00223e-06	1	3.99e-05	1.16e-06	6.5e-07	2.19e-08	1	4.86e-06	1.55e-26
c1_465	0.0786248	0.472239	0.442541	0.439992	0.45063	1.47e-12	4.77e-11	6.34e-11	9.7e-11	1.06722e-10	3.3528e-09	4.78555e-09	7.0422e-09	1	1.66e-07	1.4e-10	1.57e-05	1.55e-08	3.46e-07	1.68e-08	0.00714384
c1_648	0.0785768	-0.424824	-0.404022	-0.382185	-0.454708	3.26e-10	2.72e-09	2.16e-08	6.26e-11	4.15221e-09	3.34698e-08	1.82344e-07	5.04973e-09	0.385506	4.52e-08	8.13e-05	2.79e-07	5.72e-09	1.94e-17	5.65e-07	1
c1_124	0.0766269	-0.423712	-0.423913	-0.41283	-0.406921	3.67e-10	3.59e-10	1.13e-09	7.5e-09	4.52827e-09	9.65311e-09	2.60906e-08	1.26628e-07	0.0190938	1.9e-06	3.29e-07	1	3.35e-08	8.06e-09	3.94e-10	1.72e-09
c1_792	0.0762038	-0.40166	-0.312781	-0.319647	-0.371234	3.43e-09	6.16e-06	3.74e-06	1.69e-07	2.81427e-08	2.07044e-05	1.33756e-05	1.36327e-06	1	5.39e-12	2.11e-11	4.11e-09	5.21e-07	2.19e-15	0.000151008	1
c1_460	0.0755043	0.4418	0.371823	0.399729	0.39278	5.19e-11	5.49e-08	4.13e-09	2.69e-08	1.44921e-09	3.6905e-07	5.082e-08	3.75565e-07	1	2.24e-08	3.82e-11	1.1e-14	3.71e-08	0.0012342	3.7e-05	0.0273702
c1_223	0.0749735	0.363804	0.357345	0.371573	0.342121	1.1e-07	1.91e-07	5.61e-08	1.65e-06	4.78204e-07	1.0426e-06	3.95423e-07	8.25452e-06	1	9.37e-06	2.73e-05	2.29e-09	1.12e-24	0.05082	0.00725274	3.96e-08
c1_813	0.074557	0.379939	0.435429	0.412983	0.343935	2.65e-08	1.05e-10	1.11e-09	1.44e-06	1.32683e-07	5.6265e-09	2.60906e-08	7.46596e-06	1	1.34e-05	3.46e-09	1	1.11e-13	1.86e-05	2.99e-18	1
c1_99	0.072171	-0.410713	-0.334805	-0.359065	-0.394098	1.4e-09	1.19e-06	1.65e-07	2.4e-08	1.30308e-08	5.30025e-06	9.66048e-07	3.4848e-07	1	4.2e-10	1.48e-06	3.51e-07	3.27e-07	9.95e-12	1.88e-07	0.00373164
c1_461	0.0721664	0.459005	0.393584	0.427877	0.415954	7.22e-12	7.46e-09	2.36e-10	3.21e-09	3.74409e-10	6.87403e-08	1.09808e-08	7.51761e-08	1	4.89e-07	4.95e-07	4.75e-13	1.2e-06	1.89e-05	1.26e-05	0.0167706
c1_457	0.071002	-0.431856	-0.431089	-0.414535	-0.433841	1.54e-10	1.68e-10	9.48e-10	5.55e-10	2.76234e-09	6.0984e-09	2.54907e-08	2.12068e-08	0.000166254	1.17e-09	0.000543774	0.000588786	3.41e-06	6.42e-10	1.47e-07	1
c1_834	0.0691635	0.383188	0.435454	0.412608	0.350226	1.97e-08	1.04e-10	1.15e-09	8.94e-07	1.05163e-07	5.6265e-09	2.60906e-08	5.11058e-06	1	3.01e-05	1.82e-07	1	5.89e-12	1.78e-05	3.08e-16	1
c1_417	0.0679817	0.387407	0.326728	0.345376	0.404501	1.33e-08	2.2e-06	5.13e-07	9.37e-09	7.91459e-08	8.5871e-06	2.46648e-06	1.44737e-07	1	5.01e-09	1.54e-08	4.76e-07	8.57e-08	1.44e-13	0.00206184	1
c1_226	0.0669335	0.421495	0.306664	0.340234	0.377462	4.63e-10	9.52e-06	7.74e-07	1.01e-07	5.33552e-09	3.01813e-05	3.38946e-06	9.16575e-07	1	6e-13	1.76e-07	7.7e-18	1.82e-07	0.0363	1	1
c1_463	0.0669014	0.420855	0.434401	0.440379	0.4393	4.95e-10	1.17e-10	6.07e-11	3.18e-10	5.52877e-09	5.6265e-09	4.78555e-09	1.53912e-08	1	3.95e-08	0.000267168	0.00499488	7.99e-07	0.000177144	3.28e-07	5.17e-07
c1_462	0.0656075	0.474247	0.497698	0.512306	0.499277	1.15e-12	5.62e-14	7.61e-15	3.5e-13	1.04362e-10	2.04006e-11	5.52486e-12	2.541e-10	0.63888	3.71e-05	0.0184404	0.00143748	1.26e-05	0.000207636	4.31e-07	0.0289674
c1_490	0.064652	0.424879	0.333803	0.35665	0.382617	3.25e-10	1.28e-06	2.03e-07	6.51e-08	4.15221e-09	5.56455e-06	1.13368e-06	6.7518e-07	1	5.39e-11	5.29e-06	4.57e-16	6.12e-09	0.96558	0.0429066	1
c1_445	0.0628214	-0.426162	-0.381545	-0.397212	-0.38463	2.83e-10	2.29e-08	5.27e-09	5.48e-08	3.95112e-09	1.78768e-07	6.07305e-08	6.028e-07	1	0.00011253	9.22e-08	0.000303468	0.000109626	1.05e-05	1.95e-05	2.4e-08
c1_414	0.0626987	-0.417992	-0.404146	-0.382345	-0.456982	6.65e-10	2.68e-09	2.13e-08	4.89e-11	6.99034e-09	3.34698e-08	1.81927e-07	5.0094e-09	0.92202	3.25e-06	0.0139392	0.000432696	4.1e-07	9.58e-14	0.000386958	1
c1_437	0.0625951	-0.395768	-0.38583	-0.379286	-0.354699	6.06e-09	1.54e-08	2.81e-08	6.33e-07	4.48935e-08	1.31534e-07	2.24182e-07	3.89456e-06	1	1.47e-07	0.00100914	0.336864	1.79e-07	1.59e-09	1.02e-12	1
c1_150	0.0623079	-0.386604	-0.290375	-0.312534	-0.333421	1.44e-08	2.9e-05	6.27e-06	3.12e-06	8.29714e-08	8.22422e-05	2.10742e-05	1.39822e-05	1	4.03e-08	1.69e-08	6.12e-16	0.17061	4.68e-10	0.367356	0.0059895
c1_653	0.0621015	0.385509	0.327658	0.339089	0.391111	1.59e-08	2.05e-06	8.48e-07	3.12e-08	8.94837e-08	8.08859e-06	3.64289e-06	4.235e-07	1	2.72e-08	3.77e-08	5.33e-06	1.4e-06	2.37e-11	0.00118338	1
c1_49	0.0608309	0.383749	0.277705	0.298258	0.335779	1.87e-08	6.57e-05	1.7e-05	2.63e-06	1.02077e-07	0.000170961	5.07901e-05	1.20847e-05	1	1.6e-08	3.06e-09	2.08e-26	0.439956	1	1	1
c1_641	0.0605526	-0.430585	-0.413413	-0.401678	-0.413021	1.77e-10	1.06e-09	3.42e-09	4.24e-09	2.98842e-09	1.91239e-08	4.598e-08	8.79497e-08	1	9.8e-06	2.26e-09	1	0.00059895	2.34e-07	1.29e-08	1
c1_176	0.0590092	-0.427357	-0.322539	-0.340361	-0.361512	2.5e-10	3.02e-06	7.66e-07	3.71e-07	3.73371e-09	1.13602e-05	3.38946e-06	2.47106e-06	1	6.31e-07	1.59e-10	1.52e-07	1.36e-06	6.34e-06	0.0075504	1
c1_107	0.0588536	-0.415355	-0.315636	-0.315582	-0.371232	8.72e-10	5.01e-06	5.03e-06	1.69e-07	8.55503e-09	1.74032e-05	1.7307e-05	1.36327e-06	1	1.21e-12	7.06e-06	2.4e-16	0.000196746	0.35937	1	1
c1_459	0.0564815	0.440479	0.304194	0.358225	0.384906	6.01e-11	1.13e-05	1.78e-07	5.35e-08	1.50457e-09	3.52094e-05	1.01754e-06	6.028e-07	1	9.51e-06	3.11e-10	7.84e-09	9.8e-07	0.00107448	0.172788	1
c1_571	0.0563854	0.382411	0.332354	0.339962	0.35457	2.12e-08	1.43e-06	7.91e-07	6.4e-07	1.1153e-07	6.07123e-06	3.43872e-06	3.90454e-06	1	2.65e-15	3.96e-06	1.71e-06	1.23e-05	1	8.57e-05	1
c1_668	0.0554175	-0.387933	-0.38037	-0.376723	-0.343392	1.27e-08	2.55e-08	3.55e-08	1.5e-06	7.62e-08	1.90856e-07	2.71295e-07	7.61538e-06	1	1.87e-05	0.000246114	1	2.15e-06	1.31e-07	4.33e-11	1
c1_424	0.0554125	-0.410066	-0.317921	-0.330217	-0.350325	1.49e-09	4.24e-06	1.69e-06	8.87e-07	1.36929e-08	1.53146e-05	6.63211e-06	5.11058e-06	1	5.13e-06	1.63e-06	8.64e-11	0.0328878	4.15e-06	0.0030492	0.0007986
c1_354	0.0548463	0.475163	0.46315	0.464033	0.483688	1.02e-12	4.42e-12	3.98e-12	2.34e-12	1.04362e-10	8.0223e-10	7.2237e-10	8.4942e-10	1	0.0345576	0.00524898	0.520542	0.016335	3.49e-07	0.00154638	0.000151734
c1_548	0.0545072	-0.430695	-0.451445	-0.438639	-0.441304	1.75e-10	1.74e-11	7.36e-11	2.59e-10	2.98842e-09	2.2869e-09	4.78555e-09	1.42607e-08	1	0.00213444	0.0111078	1	0.000519816	1	7.26e-07	3.46e-09
c1_304	0.0525531	0.375307	0.280684	0.296437	0.337781	4.03e-08	5.44e-05	1.93e-05	2.27e-06	1.95052e-07	0.000146813	5.64992e-05	1.07714e-05	1	5.66e-09	1.02e-09	3.17e-16	0.092928	0.489324	1	1
c1_507	0.052079	-0.338966	-0.261397	-0.26105	-0.331141	8.56e-07	0.000178103	0.000181803	3.67e-06	2.86385e-06	0.000433902	0.000424402	1.59546e-05	1	1.52e-11	4.89e-05	3.16e-14	0.0484968	4.63e-07	1	1
c1_173	0.0515876	-0.463347	-0.429884	-0.443331	-0.423871	4.32e-12	1.91e-10	4.37e-11	1.49e-09	2.6136e-10	6.303e-09	4.78555e-09	4.917e-08	0.00706398	0.00067518	0.011253	1	0.00628716	2.43e-06	4.45e-05	1
c1_458	0.0509657	0.325476	0.433838	0.406272	0.379941	2.42e-06	1.24e-10	2.18e-09	8.17e-08	7.50821e-06	5.6265e-09	3.63e-08	7.8045e-07	1	4.99e-05	0.9438	0.307098	1.36e-05	0.0104544	9.44e-09	2.64e-06
c1_96	0.0509559	0.47762	0.434034	0.426834	0.438578	7.53e-13	1.22e-10	2.64e-10	3.42e-10	9.1113e-11	5.6265e-09	1.12744e-08	1.55183e-08	1	4.99e-05	0.000416724	0.0023595	0.00144474	0.0104544	0.0688248	0.0137214
c1_245	0.0509429	-0.331994	-0.257146	-0.256912	-0.330238	1.47e-06	0.000228611	0.000231745	3.92e-06	4.66035e-06	0.000542391	0.000530747	1.68398e-05	1	2.64e-12	0.00074778	2.34e-15	0.328152	1.89e-06	1	1
c1_574	0.0506601	0.413401	0.407267	0.409126	0.356326	1.06e-09	1.97e-09	1.64e-09	5.58e-07	9.99429e-09	2.54737e-08	3.05292e-08	3.55358e-06	1	5.99e-06	5.62e-09	0.132858	8.42e-07	1	0.00121242	1
c1_412	0.0505284	-0.440899	-0.397561	-0.395684	-0.4379	5.73e-11	5.1e-09	6.11e-09	3.67e-10	1.48571e-09	5.07205e-08	6.721e-08	1.56731e-08	1	0.000662838	0.102366	0.000276606	0.000185856	1.04e-09	0.597498	1
c1_763	0.0503797	0.378447	0.332982	0.339343	0.343599	3.04e-08	1.37e-06	8.31e-07	1.48e-06	1.50139e-07	5.88533e-06	3.59111e-06	7.56676e-06	1	1.14e-12	4.46e-05	7.84e-05	2.53e-05	1	0.000100914	1
c1_477	0.0493492	-0.390497	-0.427025	-0.407811	-0.334848	9.99e-09	2.59e-10	1.87e-09	2.81e-06	6.36205e-08	8.17539e-09	3.39405e-08	1.27504e-05	1	0.00320892	0.000612744	1	3.35e-05	0.000100188	1.87e-09	1
c1_144	0.0489965	-0.381225	-0.366209	-0.343153	-0.421667	2.36e-08	8.97e-08	6.13e-07	1.85e-09	1.20659e-07	5.42685e-07	2.84851e-06	5.59625e-08	1	1.43e-06	0.146652	0.0157542	0.000104544	4.45e-11	0.0397848	1
c1_389	0.0481946	-0.404091	-0.418036	-0.409879	-0.411044	2.7e-09	6.62e-10	1.52e-09	5.11e-09	2.36169e-08	1.4564e-08	2.904e-08	9.51246e-08	0.346302	0.0041745	0.343398	1	0.00093654	0.000519816	0.00019239	9.58e-07
c1_592	0.0477679	0.388903	0.310127	0.32865	0.365141	1.16e-08	7.45e-06	1.9e-06	2.77e-07	7.13695e-08	2.44738e-05	7.33723e-06	2.03133e-06	1	8.2e-09	8.78e-08	3.33e-05	0.000331056	0.000560472	1	1
c1_147	0.0467696	-0.441417	-0.339772	-0.35844	-0.364914	5.41e-11	8.03e-07	1.74e-07	2.82e-07	1.45469e-09	3.73704e-06	1.00257e-06	2.04732e-06	1	5.67e-05	8.86e-06	1.39e-09	0.007623	1	1	0.0205458
c1_484	0.0467294	0.368087	0.37181	0.384094	0.361947	7.62e-08	5.49e-08	1.81e-08	3.58e-07	3.4361e-07	3.6905e-07	1.6223e-07	2.40656e-06	1	8.57e-05	1	9.66e-05	2.41e-12	0.0673002	0.0201828	1
c1_549	0.0464536	-0.367829	-0.339523	-0.336493	-0.328902	7.79e-08	8.19e-07	1.04e-06	4.31e-06	3.46966e-07	3.76325e-06	4.29e-06	1.84062e-05	1	0.349932	0.0081312	9.8e-06	0.00176418	1	1	5.07e-16
c1_423	0.0457487	-0.491855	-0.396707	-0.40555	-0.418558	1.22e-13	5.54e-09	2.34e-09	2.5e-09	3.267e-11	5.43519e-08	3.7752e-08	6.1952e-08	1	0.00213444	0.000616374	0.00042108	0.00262086	1	0.0182226	0.12342
c1_830	0.0443039	-0.401204	-0.315013	-0.310845	-0.371445	3.58e-09	5.25e-06	7.08e-06	1.66e-07	2.88787e-08	1.815e-05	2.34707e-05	1.36327e-06	1	3.8e-05	8.64e-06	0.00013431	0.00454476	5.79e-06	0.021054	1
c1_847	0.0442372	0.393405	0.425703	0.411094	0.344095	7.59e-09	2.98e-10	1.34e-09	1.42e-06	5.24794e-08	8.712e-09	2.76665e-08	7.41669e-06	1	0.143748	0.000125598	1	1.31e-05	0.029766	7.26e-07	1
c1_581	0.0438042	0.380061	0.331164	0.343737	0.362825	2.62e-08	1.57e-06	5.85e-07	3.34e-07	1.32092e-07	6.47625e-06	2.75786e-06	2.30937e-06	1	0.000307824	3.5e-05	1.25e-07	4.78e-05	0.00379698	1	1
c1_673	0.0429581	-0.429501	-0.403194	-0.396598	-0.379476	1.99e-10	2.95e-09	5.59e-09	8.5e-08	3.1723e-09	3.5695e-08	6.34116e-08	8.01429e-07	1	0.335412	0.000410916	0.0699864	0.172788	0.000320892	0.0209814	0.000151734
c1_390	0.0420842	-0.406516	-0.398872	-0.384269	-0.365549	2.12e-09	4.49e-09	1.78e-08	2.68e-07	1.90015e-08	4.72937e-08	1.61535e-07	2.00586e-06	1	0.089298	5.23e-06	0.97284	0.00553212	0.00201102	0.000207636	0.251922
c1_212	0.0420576	-0.320237	-0.34825	-0.352418	-0.269508	3.58e-06	4.06e-07	2.89e-07	0.000191466	1.06958e-05	2.06123e-06	1.54275e-06	0.000466457	1	1	1	1	6.88e-12	0.136488	1.89e-11	0.291126
c1_646	0.0412128	-0.453093	-0.412243	-0.405063	-0.448737	1.44e-11	1.2e-09	2.45e-09	1.19e-10	6.23506e-10	1.98e-08	3.86674e-08	7.854e-09	1	0.182952	0.00687522	0.029403	0.084216	5.15e-05	1	1
c1_182	0.0405107	-0.363659	-0.412749	-0.366598	-0.330274	1.12e-07	1.14e-09	8.67e-08	3.91e-06	4.84e-07	1.97057e-08	5.57028e-07	1.68398e-05	1	0.000118338	1	1	2.55e-05	0.062073	1.88e-07	1
c1_367	0.0398127	-0.439088	-0.390924	-0.367624	-0.403859	7.01e-11	9.6e-09	7.93e-08	9.94e-09	1.6417e-09	8.60444e-08	5.28182e-07	1.47274e-07	1	0.000680262	0.0339042	1.89e-05	0.0154638	1	0.220704	1
c1_846	0.0394329	0.355236	0.420548	0.390784	0.340835	2.28e-07	5.11e-10	9.72e-09	1.81e-06	8.80468e-07	1.21078e-08	9.93904e-08	8.93918e-06	1	0.0400026	0.138666	1	8.93e-05	0.103092	8.28e-08	1
c1_235	0.0393083	-0.333572	-0.41162	-0.391116	-0.294812	1.3e-06	1.27e-09	9.42e-09	4.21e-05	4.17611e-06	2.00439e-08	9.88397e-08	0.000127125	1	1	0.82764	1	0.000138666	1	1.24e-07	3.59e-06
c1_642	0.0389349	-0.42369	-0.409071	-0.402447	-0.406533	3.68e-10	1.65e-09	3.17e-09	7.77e-09	4.52827e-09	2.23178e-08	4.47928e-08	1.28205e-07	0.088572	0.000111078	0.040656	1	0.0398574	0.0317988	0.440682	1
c1_195	0.0379845	0.357326	0.377338	0.382731	0.381184	1.92e-07	3.36e-08	2.06e-08	7.36e-08	7.69639e-07	2.41521e-07	1.78043e-07	7.42133e-07	1	1	1	1	0.335412	1.06e-09	0.00051183	0.272976
c1_794	0.0376569	-0.356903	-0.368403	-0.356802	-0.313867	1.99e-07	7.41e-08	2e-07	1.22e-05	7.85185e-07	4.63764e-07	1.13368e-06	4.36315e-05	1	0.0339768	0.124146	1	0.010527	6.33e-06	5.22e-07	1
c1_278	0.0374226	0.354778	0.327775	0.330558	0.327712	2.37e-07	2.04e-06	1.65e-06	4.69e-06	9.05589e-07	8.08859e-06	6.51033e-06	1.98384e-05	1	1	3.23e-06	1	0.0712206	1	2.11e-11	1
c1_665	0.0373527	-0.436186	-0.398725	-0.404799	-0.374044	9.64e-11	4.56e-09	2.52e-09	1.34e-07	2.05842e-09	4.72937e-08	3.8926e-08	1.15814e-06	1	0.174966	0.0172788	1	0.085668	0.0138666	0.0089298	0.038478
c1_386	0.0372852	0.358227	0.360282	0.353905	0.297377	1.78e-07	1.49e-07	2.55e-07	3.58e-05	7.3425e-07	8.51764e-07	1.4025e-06	0.000110131	1	0.393492	0.015609	1	0.011253	0.00080586	1.69e-08	0.0698412
c1_285	0.0371998	-0.355147	-0.391078	-0.389371	-0.314657	2.3e-07	9.46e-09	1.11e-08	1.15e-05	8.83492e-07	8.58495e-08	1.10392e-07	4.1745e-05	1	1	1	1	2.4e-07	1	2.14e-06	0.0432696
c1_849	0.0370048	0.426592	0.447975	0.43928	0.391006	2.71e-10	2.59e-11	6.86e-11	3.15e-08	3.85776e-09	2.55915e-09	4.78555e-09	4.235e-07	1	1	0.0183678	1	0.164076	0.00173514	0.117612	1
c1_170	0.0365297	-0.391986	-0.324394	-0.376529	-0.346996	8.68e-09	2.63e-06	3.61e-08	1.14e-06	5.7288e-08	1.01563e-05	2.73006e-07	6.13067e-06	1	0.00507474	0.000191664	1	0.00075504	0.00324522	0.0162624	1
c1_687	0.0360457	-0.342193	-0.369476	-0.382814	-0.270755	6.62e-07	6.75e-08	2.04e-08	0.000178293	2.29958e-06	4.33673e-07	1.78043e-07	0.000440275	1	0.180048	1	1	1.15e-07	0.07623	9.58e-07	1
c1_393	0.0359531	0.396108	0.382479	0.363396	0.317181	5.86e-09	2.1e-08	1.14e-07	9.73e-06	4.38594e-08	1.67538e-07	7.0139e-07	3.58578e-05	1	1	0.000411642	1	0.270798	0.0358644	0.000347028	0.00057354
c1_453	0.0357162	-0.419936	-0.322513	-0.335101	-0.354844	5.44e-10	3.02e-06	1.16e-06	6.26e-07	5.89469e-09	1.13602e-05	4.67867e-06	3.88441e-06	1	0.00078408	0.000132858	0.00259908	0.007623	0.102366	1	1
c1_257	0.0356067	-0.425462	-0.32472	-0.317358	-0.374849	3.05e-10	2.56e-06	4.42e-06	1.25e-07	4.10056e-09	9.93882e-06	1.52806e-05	1.09337e-06	1	3.19e-05	1	2.07e-07	0.074052	1	1	1
c1_446	0.0340289	-0.38972	-0.317364	-0.361096	-0.310347	1.07e-08	4.42e-06	1.39e-07	1.54e-05	6.69672e-08	1.58075e-05	8.34e-07	5.20019e-05	1	0.118338	0.00582252	1	5.99e-08	0.259908	0.027951	1
c1_331	0.0337644	0.395562	0.352604	0.346449	0.390034	6.18e-09	2.84e-07	4.7e-07	3.43e-08	4.49394e-08	1.49409e-06	2.2748e-06	4.44214e-07	1	0.0484968	1	0.0132132	0.014883	3.97e-05	1	1
c1_580	0.0337197	0.318457	0.344354	0.335564	0.308188	4.08e-06	5.57e-07	1.12e-06	1.78e-05	1.20705e-05	2.71397e-06	4.54257e-06	5.92789e-05	1	0.0007986	0.0215622	1	0.000262086	1	7.17e-07	1
c1_408	0.0336124	-0.390198	-0.362212	-0.3509	-0.380465	1.03e-08	1.27e-07	3.27e-07	7.82e-08	6.50243e-08	7.43565e-07	1.70793e-06	7.67205e-07	1	0.574266	0.9438	0.0143748	0.241032	4.49e-06	0.0688248	1
c1_194	0.0335465	-0.432949	-0.339593	-0.341892	-0.35701	1.37e-10	8.14e-07	6.78e-07	5.29e-07	2.61742e-09	3.76325e-06	3.07642e-06	3.45995e-06	1	0.00375342	1	2.32e-05	0.00470448	1	1	1
c1_693	0.0334472	0.342642	0.35	0.35864	0.333469	6.39e-07	3.52e-07	1.71e-07	3.11e-06	2.25201e-06	1.8385e-06	9.93168e-07	1.39822e-05	1	0.0378972	1	0.014157	1.76e-09	1	1	1
c1_23	0.0334209	0.368012	0.335032	0.349019	0.332261	7.67e-08	1.16e-06	3.82e-07	3.39e-06	3.4373e-07	5.19852e-06	1.92592e-06	1.48261e-05	1	0.00314358	1	0.0227964	2.56e-07	1	0.06171	1
c1_165	0.033189	-0.342295	-0.343603	-0.348069	-0.284176	6.57e-07	5.92e-07	4.12e-07	8.09e-05	2.29318e-06	2.86528e-06	2.03478e-06	0.00022677	1	0.0357192	0.00226512	0.153912	0.018876	5.45e-05	0.00257004	1
c1_395	0.0329976	0.394816	0.431403	0.412081	0.381004	6.63e-09	1.62e-10	1.22e-09	7.47e-08	4.66315e-08	6.0984e-09	2.684e-08	7.42907e-07	1	1	0.00270798	1	1	0.9438	0.0108174	1
c1_694	0.0328488	0.417873	0.38602	0.416681	0.40956	6.74e-10	1.52e-08	7.61e-10	5.87e-09	6.99034e-09	1.31371e-07	2.19196e-08	1.03942e-07	1	0.09075	1	0.74778	0.317262	0.00494406	1	1
c1_296	0.0326927	-0.446489	-0.447234	-0.413665	-0.4407	3.06e-11	2.82e-11	1.04e-09	2.75e-10	1.0098e-09	2.55915e-09	2.60359e-08	1.42607e-08	1	0.335412	1	1	1	1	1	1
c1_231	0.0326841	0.392954	0.409989	0.413847	0.346629	7.92e-09	1.5e-09	1.02e-09	1.17e-06	5.324e-08	2.178e-08	2.60359e-08	6.24574e-06	1	1	1	0.9075	0.00387684	1	0.000495132	1
c1_145	0.0324715	-0.439827	-0.389757	-0.384951	-0.410067	6.46e-11	1.07e-08	1.68e-08	5.6e-09	1.56332e-09	9.47341e-08	1.5439e-07	1.0164e-07	1	0.565554	0.108174	0.0140844	0.270798	1	1	1
c1_705	0.0323932	0.441911	0.450721	0.424839	0.380264	5.12e-11	1.89e-11	3.26e-10	7.95e-08	1.44921e-09	2.2869e-09	1.24566e-08	7.6956e-07	1	1	0.332508	1	0.073326	1	0.84216	1
c1_200	0.0322952	0.314783	0.348833	0.355846	0.314437	5.33e-06	3.87e-07	2.17e-07	1.17e-05	1.53555e-05	1.97861e-06	1.20261e-06	4.22597e-05	1	1	0.331782	1	0.00100914	0.0087846	1.81e-07	1
c1_25	0.0322487	-0.328805	-0.415025	-0.397544	-0.300421	1.88e-06	9.02e-10	5.11e-09	2.95e-05	5.93426e-06	1.815e-08	5.98365e-08	9.3524e-05	1	1	1	1	1	1	0.34122	4.46e-09
c1_475	0.0320075	-0.422147	-0.431055	-0.402134	-0.418748	4.32e-10	1.68e-10	3.27e-09	2.46e-09	5.15341e-09	6.0984e-09	4.47928e-08	6.1952e-08	1	1	1	1	0.325974	1	0.056991	1
c1_432	0.031792	0.403794	0.316427	0.349604	0.325947	2.78e-09	4.73e-06	3.64e-07	5.31e-06	2.40271e-08	1.66698e-05	1.848e-06	2.178e-05	1	0.307824	1.01e-05	0.009801	0.074052	0.074052	1	1
c1_366	0.0308944	-0.384949	-0.289313	-0.29701	-0.356453	1.68e-08	3.11e-05	1.86e-05	5.52e-07	9.31053e-08	8.7514e-05	5.48927e-05	3.55358e-06	1	2.18e-05	0.0465366	4.78e-05	1	0.2904	1	1
c1_227	0.0305672	0.341116	0.232206	0.239071	0.297678	7.22e-07	0.000909856	0.000630888	3.51e-05	2.47251e-06	0.00190451	0.00129752	0.0001089	1	0.000172062	1	4.23e-13	1	1	1	1
c1_718	0.030436	0.332179	0.3705	0.362243	0.288361	1.45e-06	6.17e-08	1.26e-07	6.28e-05	4.61711e-06	4.03551e-07	7.68706e-07	0.000180924	1	1	1	1	0.00144474	0.0498036	3.54e-06	1
c1_236	0.0303378	-0.274936	-0.34809	-0.329425	-0.255214	7.82e-05	4.12e-07	1.79e-06	0.000423237	0.00017491	2.06284e-06	6.98677e-06	0.000945446	1	1	1	1	0.609114	1	0.000704946	8.13e-11
c1_213	0.0303377	-0.273104	-0.332828	-0.340219	-0.272769	8.76e-05	1.38e-06	7.75e-07	0.000158781	0.000192138	5.89341e-06	3.38946e-06	0.000398875	0.680988	1	1	1	0.000100914	1	7.91e-10	1
c1_769	0.0301637	0.380785	0.385272	0.375086	0.342879	2.46e-08	1.63e-08	4.11e-08	1.56e-06	1.24892e-07	1.36855e-07	3.04476e-07	7.865e-06	1	0.95832	0.00635976	1	0.097284	1	0.00516912	1
c1_54	0.0301377	0.228242	0.123943	0.142403	0.202327	0.00111872	0.0796015	0.0437366	0.00548614	0.00191555	0.104127	0.0617198	0.00950582	1	1	1	1.14e-24	1	1	1	1
c1_383	0.0300454	0.298117	0.218894	0.233938	0.323234	1.72e-05	0.00179653	0.000830387	6.41e-06	4.4918e-05	0.00348738	0.00166536	2.57108e-05	1	0.000100914	1	2.45e-13	1	1	1	1
c1_473	0.0299204	-0.300135	-0.34201	-0.353643	-0.233694	1.5e-05	6.72e-07	2.61e-07	0.00128648	3.96e-05	3.18871e-06	1.41407e-06	0.00255886	1	1	1	1	6.33e-08	1	7.7e-06	1
c1_391	0.0298908	0.422125	0.402452	0.388329	0.355081	4.33e-10	3.17e-09	1.22e-08	6.15e-07	5.15341e-09	3.71197e-08	1.19692e-07	3.84905e-06	1	1	0.041019	1	1	1	0.066066	1
c1_692	0.0295574	-0.35535	-0.398735	-0.380792	-0.303481	2.26e-07	4.55e-09	2.45e-08	2.42e-05	8.77412e-07	4.72937e-08	1.99854e-07	7.80853e-05	1	1	1	1	0.00514008	1	0.000157542	1
c1_125	0.029207	0.415172	0.395408	0.395472	0.348692	8.89e-10	6.27e-09	6.23e-09	1e-06	8.60552e-09	5.9895e-08	6.75072e-08	5.5e-06	1	1	0.079134	1	1	1	0.079134	1
c1_528	0.0291369	0.298956	0.359783	0.349679	0.229824	1.63e-05	1.56e-07	3.62e-07	0.00155516	4.28761e-05	8.712e-07	1.848e-06	0.00300279	1	1	1	1	0.00225786	0.211266	1.43e-08	1
c1_496	0.0287404	0.371559	0.420437	0.381496	0.351372	5.62e-08	5.17e-10	2.3e-08	8.19e-07	2.5988e-07	1.21078e-08	1.8975e-07	4.8341e-06	1	1	1	1	0.11616	1	0.0107448	1
c1_313	0.0284594	0.275139	0.159028	0.191586	0.241391	7.72e-05	0.0241387	0.00643891	0.000874123	0.00017406	0.0356193	0.0106484	0.00182886	1	1	1	5.79e-20	1	1	1	1
c1_631	0.0282841	0.318424	0.241853	0.249842	0.32757	4.09e-06	0.000542251	0.000347659	4.73e-06	1.20705e-05	0.00121045	0.00076485	1.98496e-05	1	0.009438	1	1.12e-11	1	0.450846	1	1
c1_583	0.028263	0.24698	0.372646	0.336026	0.30194	0.000408348	5.1e-08	1.08e-06	2.67e-05	0.000766048	3.52042e-07	4.40494e-06	8.5393e-05	1	0.198924	1	1	1.5e-05	1	3.67e-05	1
c1_388	0.0279566	0.386397	0.363393	0.368366	0.332812	1.47e-08	1.14e-07	7.44e-08	3.26e-06	8.40331e-08	6.84e-07	5.04807e-07	1.452e-05	1	1	0.00368808	1	0.410916	0.87846	0.0408012	1
c1_488	0.0279544	0.360956	0.349094	0.385609	0.321536	1.41e-07	3.79e-07	1.58e-08	7.22e-06	5.8831e-07	1.95145e-06	1.48971e-07	2.82247e-05	1	0.166254	1	1	4.64e-05	1	0.617826	1
c1_34	0.027941	0.357324	0.31411	0.318408	0.314728	1.92e-07	5.6e-06	4.09e-06	1.15e-05	7.69639e-07	1.89981e-05	1.43797e-05	4.1745e-05	1	1	0.00078408	1	1	1	3.45e-06	1
c1_224	0.0277342	0.363418	0.326911	0.375923	0.303472	1.14e-07	2.17e-06	3.81e-08	2.42e-05	4.89728e-07	8.51578e-06	2.85161e-07	7.80853e-05	1	1	0.108174	1	3.85e-06	1	1	1
c1_229	0.0275914	0.363274	0.320393	0.337245	0.321877	1.16e-07	3.54e-06	9.8e-07	7.05e-06	4.92491e-07	1.30459e-05	4.08897e-06	2.79689e-05	1	0.00531432	1	0.577896	5.04e-05	1	0.476256	1
c1_169	0.0274089	0.391522	0.414258	0.394058	0.370497	9.07e-09	9.75e-10	7.13e-09	1.79e-07	5.8793e-08	1.815e-08	7.61232e-08	1.41254e-06	1	1	1	1	0.726	1	1	1
c1_848	0.0272506	0.338743	0.397991	0.377248	0.297454	8.71e-07	4.89e-09	3.38e-08	3.56e-05	2.88742e-06	4.93075e-08	2.61051e-07	0.000109981	1	1	0.98736	1	0.0218526	1	0.00137214	1
c1_216	0.0271562	0.318002	0.366964	0.350404	0.297899	4.22e-06	8.4e-08	3.41e-07	3.46e-05	1.23041e-05	5.12471e-07	1.76833e-06	0.000108274	1	1	1	1	0.00241758	1	5.18e-05	1
c1_795	0.0270956	-0.394857	-0.375653	-0.367289	-0.346042	6.61e-09	3.9e-08	8.17e-08	1.23e-06	4.66315e-08	2.77588e-07	5.34362e-07	6.5181e-06	1	0.565554	1	1	0.270798	1	0.0252648	1
c1_656	0.0269151	0.286284	0.279123	0.303813	0.26651	3.79e-05	6.01e-05	1.16e-05	0.00022697	9.11106e-05	0.000157518	3.66157e-05	0.000535001	1	0.335412	0.000410916	0.00592416	0.172788	0.000320892	0.0209814	1
c1_372	0.0267198	-0.346408	-0.242885	-0.275003	-0.332263	4.72e-07	0.000512406	7.78e-05	3.39e-06	1.72197e-06	0.00115172	0.000195442	1.48261e-05	1	0.00078408	0.124872	9.87e-05	0.007623	1	1	1
c1_481	0.0265707	-0.320555	-0.34684	-0.341899	-0.285138	3.5e-06	4.56e-07	6.78e-07	7.64e-05	1.05e-05	2.26751e-06	3.07642e-06	0.000216666	1	1	1	1	0.00278784	1	1.36e-05	1
c1_836	0.0264226	0.384973	0.412462	0.396022	0.326499	1.67e-08	1.17e-09	5.91e-09	5.1e-06	9.31053e-08	1.9754e-08	6.60102e-08	2.12793e-05	1	1	0.33033	1	1	1	1	1
c1_530	0.0263889	0.3829	0.40997	0.390998	0.351674	2.02e-08	1.5e-09	9.53e-09	8e-07	1.07045e-07	2.178e-08	9.88397e-08	4.76066e-06	1	1	1	1	1	1	0.84216	1
c1_658	0.026351	0.386047	0.309627	0.343326	0.3183	1.51e-08	7.72e-06	6.05e-07	9.02e-06	8.56453e-08	2.52465e-05	2.83374e-06	3.41069e-05	1	1	0.00604758	0.00387684	1	0.206184	1	1
c1_385	0.0259471	0.324523	0.33422	0.329057	0.315674	2.6e-06	1.24e-06	1.85e-06	1.08e-05	8.03234e-06	5.456e-06	7.18235e-06	3.96e-05	1	0.357918	0.0164076	1	1	1	0.000619278	0.0577896
c1_184	0.0257868	0.379067	0.334544	0.350062	0.364064	2.87e-08	1.21e-06	3.5e-07	3.02e-07	1.42714e-07	5.35646e-06	1.80213e-06	2.14953e-06	1	0.704946	0.00678084	1	1	0.549582	0.491502	1
c1_218	0.0257855	-0.323378	-0.346659	-0.338228	-0.284844	2.83e-06	4.62e-07	9.07e-07	7.77e-05	8.66911e-06	2.28171e-06	3.82838e-06	0.000219495	1	1	1	1	0.0238854	1	9.66e-06	1
c1_434	0.0256996	-0.393071	-0.328853	-0.334356	-0.337947	7.83e-09	1.87e-06	1.23e-06	2.24e-06	5.324e-08	7.45945e-06	4.93359e-06	1.06989e-05	1	1	0.0153912	1	1	0.251922	0.0577896	1
c1_645	0.0256417	-0.383271	-0.33666	-0.336572	-0.383741	1.96e-08	1.03e-06	1.03e-06	5.91e-08	1.05163e-07	4.67362e-06	4.27303e-06	6.21835e-07	1	1	1	1	0.681714	0.00604758	1	1
c1_654	0.0255335	0.382046	0.293446	0.308322	0.336391	2.19e-08	2.36e-05	8.47e-06	2.51e-06	1.14384e-07	6.93668e-05	2.76992e-05	1.16068e-05	1	0.72237	1	0.00387684	1	0.00097284	1	1
c1_190	0.0255144	-0.356018	-0.379395	-0.366822	-0.373453	2.14e-07	2.79e-08	8.51e-08	1.41e-07	8.3529e-07	2.06688e-07	5.5163e-07	1.20431e-06	1	1	1	1	1	0.0633798	1	1
c1_161	0.0253992	0.391548	0.399283	0.389896	0.317247	9.05e-09	4.32e-09	1.06e-08	9.69e-06	5.8793e-08	4.70275e-08	1.06883e-07	3.58578e-05	1	1	1	1	0.90024	1	1	1
c1_812	0.0252394	0.326221	0.408986	0.369691	0.348734	2.29e-06	1.66e-09	6.62e-08	1e-06	7.16612e-06	2.23178e-08	4.57726e-07	5.5e-06	0.0506748	1	1	1	0.681714	1	1	1
c1_69	0.025138	0.368751	0.323711	0.325481	0.362137	7.19e-08	2.76e-06	2.42e-06	3.53e-07	3.26246e-07	1.05461e-05	9.05629e-06	2.39512e-06	1	0.23595	1	1	0.75504	0.00132858	1	1
c1_450	0.0250569	-0.321654	-0.33085	-0.347894	-0.285491	3.22e-06	1.61e-06	4.18e-07	7.48e-05	9.78126e-06	6.60373e-06	2.05046e-06	0.000213798	1	0.109626	0.0131406	1	0.0350658	1	1	0.0149556
c1_697	0.0248371	0.35004	0.358884	0.380403	0.319466	3.51e-07	1.68e-07	2.54e-08	8.32e-06	1.3068e-06	9.24e-07	2.04893e-07	3.19594e-05	1	0.339768	1	1	0.0207636	1	0.643962	1
c1_627	0.024728	-0.427274	-0.314644	-0.356668	-0.382288	2.52e-10	5.39e-06	2.02e-07	6.7e-08	3.73371e-09	1.85457e-05	1.13368e-06	6.85099e-07	1	1	0.86394	1	1	1	1	1
c1_545	0.0245283	0.399988	0.355177	0.359282	0.365398	4.03e-09	2.29e-07	1.62e-07	2.72e-07	3.146e-08	1.22779e-06	9.56195e-07	2.01502e-06	1	1	1	1	1	1	1	1
c1_29	0.0244167	-0.377589	-0.264995	-0.260039	-0.310568	3.28e-08	0.000143698	0.000192976	1.52e-05	1.60897e-07	0.000358504	0.00044904	5.15664e-05	1	0.7986	1	9.08e-08	1	1	1	1
c1_187	0.0243618	0.344577	0.385195	0.39753	0.336839	5.47e-07	1.64e-08	5.11e-09	2.43e-06	1.95627e-06	1.36855e-07	5.98365e-08	1.13088e-05	1	1	1	1	1	0.75504	0.80586	1
c1_638	0.0243085	0.404567	0.383411	0.364871	0.309367	2.58e-09	1.93e-08	1.01e-07	1.64e-05	2.28424e-08	1.55687e-07	6.37617e-07	5.51222e-05	1	1	1	1	1	1	1	1
c1_122	0.0242524	0.275316	0.179463	0.215223	0.280382	7.63e-05	0.0107975	0.00215268	0.000101611	0.000172566	0.0169596	0.00399705	0.000273221	1	0.00405834	1	1.1e-11	1	1	1	1
c1_266	0.0239114	0.344461	0.382039	0.353745	0.31233	5.52e-07	2.19e-08	2.58e-07	1.35e-05	1.96447e-06	1.7282e-07	1.40833e-06	4.71202e-05	1	1	1	1	1	1	0.014157	1
c1_669	0.0238659	-0.3873	-0.370286	-0.344703	-0.353214	1.35e-08	6.28e-08	5.42e-07	7.1e-07	7.96258e-08	4.07079e-07	2.57184e-06	4.26e-06	1	1	1	1	1	1	1	1
c1_180	0.0238454	0.320551	0.380569	0.346651	0.371448	3.5e-06	2.5e-08	4.63e-07	1.66e-07	1.05e-05	1.90856e-07	2.25596e-06	1.36327e-06	0.0718014	1	1	1	1	1	0.84216	1
c1_427	0.0238452	-0.333596	-0.355128	-0.348241	-0.383774	1.3e-06	2.3e-07	4.07e-07	5.9e-08	4.17611e-06	1.22779e-06	2.02385e-06	6.21835e-07	0.0577896	1	1	1	1	1	1	1
c1_302	0.0237753	0.294514	0.315659	0.32269	0.270229	2.2e-05	5.01e-06	2.98e-06	0.000183742	5.66383e-05	1.74032e-05	1.08174e-05	0.000450664	1	1	1	1	1	1	9.15e-08	1
c1_422	0.0237183	-0.388794	-0.290994	-0.311343	-0.312311	1.17e-08	2.78e-05	6.83e-06	1.35e-05	7.13798e-08	7.94598e-05	2.28506e-05	4.71202e-05	1	0.724548	0.374616	0.000303468	1	1	1	1
c1_305	0.0236147	0.358336	0.220883	0.251588	0.297178	1.76e-07	0.00162695	0.000314867	3.62e-05	7.30149e-07	0.00320969	0.000699063	0.000110425	1	1	1	3.55e-09	1	1	1	1
c1_637	0.023398	0.37449	0.369145	0.361232	0.325998	4.33e-08	6.95e-08	1.38e-07	5.29e-06	2.06814e-07	4.42605e-07	8.34e-07	2.178e-05	1	1	1	1	1	1	0.643962	1
c1_132	0.0233369	-0.374192	-0.378104	-0.337722	-0.297705	4.45e-08	3.13e-08	9.44e-07	3.5e-05	2.11157e-07	2.27238e-07	3.96153e-06	0.0001089	1	1	1	1	0.0597498	1	1	1
c1_353	0.0232221	0.415371	0.340204	0.326474	0.33767	8.71e-10	7.76e-07	2.25e-06	2.29e-06	8.55503e-09	3.63468e-06	8.50781e-06	1.07957e-05	1	0.567732	1	1	1	1	1	1
c1_790	0.0230221	0.365046	0.380472	0.37802	0.294754	9.92e-08	2.53e-08	3.15e-08	4.22e-05	4.356e-07	1.90856e-07	2.45903e-07	0.000127125	1	1	1	1	1	1	1	1
c1_487	0.022564	0.365003	0.296065	0.324357	0.32481	9.96e-08	1.98e-05	2.63e-06	5.75e-06	4.356e-07	5.91556e-05	9.64333e-06	2.33212e-05	1	1	1	0.00132132	1	1	1	1
c1_365	0.0224301	-0.399411	-0.279303	-0.277579	-0.33258	4.26e-09	5.94e-05	6.62e-05	3.31e-06	3.29017e-08	0.000156248	0.000172882	1.46528e-05	1	0.77682	1	0.00103818	1	1	1	1
c1_192	0.0223587	-0.403343	-0.348177	-0.336216	-0.302483	2.91e-09	4.09e-07	1.06e-06	2.58e-05	2.45338e-08	2.06204e-06	4.3478e-06	8.28796e-05	1	1	1	1	0.681714	1	1	1
c1_659	0.0222379	0.403212	0.317586	0.341503	0.313965	2.94e-09	4.35e-06	7e-07	1.21e-05	2.45338e-08	1.56342e-05	3.13704e-06	4.34881e-05	1	1	0.31581	1	1	1	1	1
c1_594	0.0222039	0.357664	0.234936	0.262194	0.308671	1.86e-07	0.000787548	0.000169879	1.72e-05	7.54391e-07	0.0016916	0.000401733	5.75447e-05	1	1	1	6.07e-07	1	1	1	1
c1_661	0.0221878	-0.400666	-0.316139	-0.33827	-0.339748	3.77e-09	4.83e-06	9.04e-07	1.96e-06	3.00771e-08	1.694e-05	3.82838e-06	9.5348e-06	1	1	1	1	1	1	1	1
c1_368	0.0220069	-0.397653	-0.280609	-0.310713	-0.356386	5.05e-09	5.46e-05	7.15e-06	5.55e-07	3.85926e-08	0.000146813	2.3595e-05	3.55358e-06	1	1	0.219252	0.365904	1	1	1	0.74778
c1_524	0.0219295	-0.396107	-0.293043	-0.289426	-0.313053	5.86e-09	2.42e-05	3.08e-05	1.29e-05	4.38594e-08	7.0559e-05	8.56736e-05	4.56849e-05	1	1	1	0.00282414	1	1	1	1
c1_178	0.0219218	-0.335842	-0.360021	-0.402186	-0.255465	1.09e-06	1.53e-07	3.25e-09	0.000417539	3.56459e-06	8.6107e-07	4.47928e-08	0.000935597	1	1	1	1	0.270798	1	1	1
c1_672	0.0218836	-0.363321	-0.321434	-0.325478	-0.312164	1.15e-07	3.28e-06	2.42e-06	1.37e-05	4.91118e-07	1.21494e-05	9.05629e-06	4.73629e-05	1	1	1	1	0.681714	1	0.138666	0.157542
c1_485	0.0218817	0.286173	0.309386	0.328238	0.266103	3.82e-05	7.86e-06	1.96e-06	0.000232236	9.15287e-05	2.55891e-05	7.52889e-06	0.000545642	1	1	1	1	8.42e-05	1	0.0472626	1
c1_418	0.0218334	-0.323068	-0.247419	-0.26108	-0.307396	2.9e-06	0.000398458	0.000181477	1.87e-05	8.84622e-06	0.000909687	0.000424402	6.19918e-05	1	0.209088	1	0.0019239	1	0.000503844	1	1
c1_505	0.0217571	0.309839	0.383907	0.364013	0.29155	7.61e-06	1.84e-08	1.08e-07	5.16e-05	2.13595e-05	1.50094e-07	6.70154e-07	0.000149249	1	1	1	1	0.503844	1	0.317988	1
c1_151	0.0216632	-0.285212	-0.306848	-0.31098	-0.349966	4.06e-05	9.4e-06	7.01e-06	9.12e-07	9.69592e-05	2.99316e-05	2.33452e-05	5.17275e-06	0.000182952	1	1	1	1	1	1	1
c1_514	0.0216375	-0.300663	-0.216954	-0.237261	-0.321983	1.45e-05	0.00197744	0.000695528	7e-06	3.85604e-05	0.00382832	0.00141841	2.79231e-05	1	0.00020691	1	5.63e-05	1	1	1	1
c1_704	0.0215792	0.321177	0.387997	0.348706	0.317184	3.34e-06	1.26e-08	3.91e-07	9.73e-06	1.01035e-05	1.10212e-07	1.9577e-06	3.58578e-05	1	1	1	1	1	1	1	1
c1_495	0.0215501	-0.290057	-0.373221	-0.318878	-0.263357	2.96e-05	4.85e-08	3.96e-06	0.000270841	7.41021e-05	3.38567e-07	1.40242e-05	0.000630226	1	1	1	1	1	1	0.00037752	1
c1_593	0.0213533	0.383257	0.276584	0.277149	0.326155	1.96e-08	7.05e-05	6.8e-05	5.23e-06	1.05163e-07	0.000182796	0.000175687	2.1697e-05	1	1	0.699138	0.00259908	1	1	1	1
c1_762	0.0213234	0.361603	0.290978	0.313807	0.368636	1.33e-07	2.78e-05	5.72e-06	2.09e-07	5.58139e-07	7.94598e-05	1.94052e-05	1.61419e-06	1	0.413094	1	0.249018	1	1	1	1
c1_714	0.021272	-0.389443	-0.295206	-0.287673	-0.306014	1.1e-08	2.1e-05	3.46e-05	2.05e-05	6.82564e-08	6.19756e-05	9.515e-05	6.765e-05	1	1	1	0.00592416	1	1	1	1
c1_722	0.021185	-0.372188	-0.258674	-0.284546	-0.348193	5.31e-08	0.00020909	4.24e-05	1.04e-06	2.47119e-07	0.000502647	0.000113588	5.67699e-06	1	0.201828	0.76956	0.092928	1	0.171336	1	1
c1_636	0.0210735	0.356581	0.32142	0.322956	0.339595	2.04e-07	3.28e-06	2.92e-06	1.99e-06	8.00562e-07	1.21494e-05	1.06529e-05	9.56781e-06	1	1	0.259908	1	1	1	1	1
c1_660	0.0208523	-0.372727	-0.331798	-0.320048	-0.325469	5.07e-08	1.5e-06	3.63e-06	5.49e-06	2.37472e-07	6.25862e-06	1.30464e-05	2.23918e-05	1	1	1	1	1	1	1	1
c1_233	0.0208183	-0.290076	-0.380734	-0.325103	-0.275773	2.95e-05	2.47e-08	2.49e-06	0.000133344	7.41021e-05	1.90768e-07	9.17635e-06	0.000344512	1	1	1	1	1	1	0.010527	1
c1_564	0.0207284	0.242101	0.314415	0.294733	0.201143	0.000534923	5.48e-06	2.16e-05	0.0057727	0.000966055	1.87664e-05	6.22286e-05	0.00993123	1	1	1	1	1	1	5.19e-08	1
c1_701	0.0206314	0.347769	0.330521	0.369138	0.270492	4.23e-07	1.65e-06	6.95e-08	0.000180994	1.551e-06	6.72978e-06	4.76009e-07	0.000445429	1	1	0.33033	1	1	1	1	1
c1_399	0.0206271	0.40026	0.311694	0.34119	0.276453	3.93e-09	6.66e-06	7.17e-07	0.000128144	3.10128e-08	2.22818e-05	3.19351e-06	0.000334649	1	1	1	1	1	1	1	1
c1_789	0.0206236	0.298696	0.358949	0.342846	0.337087	1.65e-05	1.67e-07	6.29e-07	2.39e-06	4.32455e-05	9.24e-07	2.89022e-06	1.11945e-05	1	1	1	1	1	1	0.84216	0.683892
c1_618	0.0204709	-0.315732	-0.349504	-0.3452	-0.285413	4.98e-06	3.67e-07	5.2e-07	7.51e-05	1.44043e-05	1.90316e-06	2.48368e-06	0.000213814	1	1	1	1	0.073326	1	1	1
c1_635	0.0202914	0.287115	0.335446	0.327393	0.279321	3.59e-05	1.13e-06	2.09e-06	0.00010822	8.79483e-05	5.09553e-06	7.986e-06	0.000287794	1	1	1	1	1	1	0.0167706	0.09438
c1_698	0.0202907	0.354655	0.301934	0.360951	0.30406	2.4e-07	1.32e-05	1.41e-07	2.33e-05	9.12251e-07	4.09538e-05	8.39066e-07	7.58556e-05	1	1	1	1	0.686796	1	1	1
c1_425	0.0201307	0.32828	0.23859	0.272459	0.29181	1.96e-06	0.000647515	9.12e-05	5.07e-05	6.16e-06	0.00143322	0.000225977	0.000147824	1	0.72237	0.81312	0.00080586	1	0.017061	1	1
c1_256	0.0200994	-0.350915	-0.250191	-0.240803	-0.291984	3.27e-07	0.000340871	0.000574268	5.02e-05	1.23647e-06	0.00078314	0.00120149	0.000146956	1	1	1	1.5e-05	1	1	1	1
c1_118	0.0200584	-0.336815	-0.296299	-0.299897	-0.360976	1.01e-06	1.95e-05	1.52e-05	3.87e-07	3.333e-06	5.85e-05	4.63664e-05	2.5542e-06	1	0.174966	0.699138	1	1	1	1	1
c1_152	0.0198526	-0.303363	-0.279327	-0.257686	-0.348776	1.2e-05	5.93e-05	0.000221531	9.98e-07	3.22667e-05	0.000156248	0.00050896	5.5e-06	1	0.12342	1	1	1	0.00263538	1	1
c1_515	0.0197246	-0.289465	-0.189991	-0.214595	-0.29973	3.07e-05	0.00690417	0.00221965	3.08e-05	7.63295e-05	0.0115776	0.00408974	9.68e-05	1	0.00103818	0.96558	1.77e-05	1	1	1	1
c1_491	0.0196611	0.391421	0.228209	0.289852	0.342022	9.16e-09	0.00112065	3e-05	1.66e-06	5.8851e-08	0.00229828	8.37692e-05	8.25452e-06	1	0.474078	1	0.162624	1	1	1	1
c1_431	0.019607	0.271392	0.257027	0.279163	0.241126	9.74e-05	0.000230205	5.99e-05	0.000885977	0.000211082	0.000544394	0.000158713	0.00184833	1	1	0.0285318	0.0011616	0.136488	0.09438	0.569184	1
c1_221	0.019581	0.300442	0.331885	0.343102	0.335126	1.47e-05	1.49e-06	6.16e-07	2.75e-06	3.89496e-05	6.25283e-06	2.84851e-06	1.25566e-05	1	1	1	1	1	1	1	1
c1_573	0.019305	0.334296	0.28187	0.290043	0.283741	1.23e-06	5.04e-05	2.96e-05	8.31e-05	4.00439e-06	0.000136531	8.29714e-05	0.00022967	1	0.04719	0.0339768	1	1	1	1	1
c1_206	0.0192714	0.345986	0.319566	0.333708	0.273074	4.88e-07	3.76e-06	1.29e-06	0.000156003	1.77144e-06	1.36488e-05	5.14582e-06	0.000393258	1	1	1	1	1	1	0.369534	1
c1_591	0.01916	0.336638	0.230728	0.250411	0.293265	1.03e-06	0.000983139	0.000336644	4.63e-05	3.38362e-06	0.00203931	0.000742868	0.000137761	1	1	1	3.33e-05	1	1	1	1
c1_778	0.0190252	0.369316	0.226788	0.275022	0.305766	6.84e-08	0.00120577	7.77e-05	2.08e-05	3.1323e-07	0.00245207	0.000195442	6.83294e-05	1	1	1	0.00315084	1	1	1	1
c1_137	0.0188522	-0.291797	-0.361032	-0.315105	-0.284062	2.63e-05	1.4e-07	5.21e-06	8.15e-05	6.72317e-05	8.06667e-07	1.78418e-05	0.000227573	1	1	1	1	1	1	0.220704	1
c1_419	0.0187647	0.348718	0.297645	0.285284	0.344948	3.91e-07	1.78e-05	4.04e-05	1.33e-06	1.4483e-06	5.40703e-05	0.000109035	6.99696e-06	1	1	1	1	1	1	1	1
c1_8	0.018581	0.273055	0.179422	0.214971	0.279246	8.79e-05	0.0108158	0.00217929	0.0001087	0.000192215	0.0169596	0.00403614	0.000288015	1	0.231594	1	1.05e-07	1	1	1	1
c1_26	0.0184652	0.357857	0.308466	0.278096	0.317557	1.83e-07	8.38e-06	6.41e-05	9.49e-06	7.5061e-07	2.70395e-05	0.000168002	3.55141e-05	1	1	1	1	1	1	1	1
c1_651	0.0183165	0.309025	0.264004	0.30399	0.362811	8.06e-06	0.000152497	1.15e-05	3.34e-07	2.24754e-05	0.000376574	3.66157e-05	2.30937e-06	1	1	1	1	1	0.240306	1	1
c1_724	0.0182437	-0.357232	-0.304789	-0.307915	-0.280197	1.93e-07	1.09e-05	8.72e-06	0.000102734	7.69639e-07	3.41095e-05	2.82621e-05	0.000275221	1	1	1	1	1	1	1	1
c1_32	0.0182168	0.253627	0.332209	0.314281	0.21639	0.000280205	1.45e-06	5.53e-06	0.00293394	0.000548326	6.12035e-06	1.88487e-05	0.00543378	1	1	1	1	1	1	0.000633072	1
c1_243	0.0182	0.255876	0.360163	0.32243	0.251053	0.000246121	1.51e-07	3.04e-06	0.000528759	0.000488207	8.56453e-07	1.09803e-05	0.00115896	1	1	1	1	1	1	0.0425436	1
c1_240	0.0181364	0.386557	0.287192	0.263996	0.30149	1.44e-08	3.57e-05	0.000152573	2.75e-05	8.29714e-08	9.96854e-05	0.000363174	8.75658e-05	1	1	1	1	1	1	1	1
c1_810	0.0180789	0.341936	0.331416	0.325226	0.237033	6.76e-07	1.54e-06	2.47e-06	0.00108953	2.32595e-06	6.3888e-06	9.14908e-06	0.00221568	1	1	1	1	1	1	1	1
c1_179	0.0180256	-0.339097	-0.311558	-0.286093	-0.310617	8.47e-07	6.73e-06	3.84e-05	1.51e-05	2.84686e-06	2.24128e-05	0.000104024	5.14676e-05	1	1	1	1	1	1	1	1
c1_504	0.0178843	0.357166	0.286508	0.277165	0.318314	1.94e-07	3.73e-05	6.8e-05	9.01e-06	7.69639e-07	0.000103358	0.000175687	3.41069e-05	1	1	1	1	1	1	1	1
c1_700	0.0177364	0.340513	0.25341	0.302048	0.240874	7.57e-07	0.000283722	1.31e-05	0.000897425	2.56814e-06	0.000664459	4.06436e-05	0.00186685	1	1	0.0151008	1	0.345576	1	1	1
c1_750	0.017699	0.291242	0.362439	0.307528	0.268	2.73e-05	1.24e-07	8.96e-06	0.000208626	6.95432e-05	7.31902e-07	2.89109e-05	0.000501531	1	1	1	1	1	1	1	1
c1_685	0.0175673	-0.28144	-0.292466	-0.2988	-0.262108	5.18e-05	2.52e-05	1.64e-05	0.000290309	0.000120535	7.31808e-05	4.94041e-05	0.000671224	1	1	1	1	0.0603306	1	1	0.0570636
c1_768	0.017443	0.283701	0.322423	0.303829	0.310768	4.48e-05	3.04e-06	1.16e-05	1.5e-05	0.0001056	1.13765e-05	3.66157e-05	5.13679e-05	1	1	1	1	1	1	0.597498	1
c1_265	0.0174009	0.220492	0.314303	0.302225	0.190024	0.00165904	5.52e-06	1.3e-05	0.0091903	0.00276889	1.88146e-05	4.05064e-05	0.0151296	1	1	1	1	1	1	4.67e-05	1
c1_127	0.0172685	0.361952	0.287791	0.318406	0.232279	1.29e-07	3.43e-05	4.1e-06	0.00137938	5.445e-07	9.61459e-05	1.43797e-05	0.00270658	1	1	1	1	1	1	1	1
c1_715	0.017229	0.366617	0.264164	0.265746	-0.312109	8.66e-08	0.000151047	0.000137351	1.37e-05	3.83363e-07	0.000374267	0.000329098	4.73629e-05	1	1	1	1	1	1	1	1
c1_24	0.0171135	-0.287029	-0.361574	-0.299889	-0.255726	3.61e-05	1.34e-07	1.52e-05	0.000411684	8.79483e-05	7.78272e-07	4.63664e-05	0.000925333	1	1	1	1	1	1	1	1
c1_623	0.0171018	-0.225191	-0.289454	-0.308219	-0.189235	0.00130852	3.08e-05	8.53e-06	0.00949001	0.00221441	8.7007e-05	2.77703e-05	0.0155877	1	1	1	1	1	1	3.62e-05	1
c1_472	0.0169896	-0.274595	-0.296848	-0.298923	-0.251009	7.98e-05	1.88e-05	1.63e-05	0.000529992	0.000177171	5.6634e-05	4.93075e-05	0.00115896	1	1	1	1	0.259182	1	0.22506	0.117612
c1_246	0.0169806	0.243195	0.232694	0.276494	0.377634	0.000503756	0.000886765	7.09e-05	9.93e-08	0.000918912	0.00187694	0.00018253	9.12554e-07	1	0.31581	0.044286	1	1	1	1	1
c1_703	0.0169369	0.376577	0.20958	0.281468	0.31765	3.59e-08	0.00282643	5.17e-05	9.43e-06	1.74922e-07	0.00522191	0.000137488	3.54724e-05	1	1	1	1	1	1	1	1
c1_356	0.016925	-0.281726	-0.313065	-0.326906	-0.283881	5.09e-05	6.04e-06	2.17e-06	8.24e-05	0.000118821	2.03955e-05	8.24827e-06	0.000229205	1	1	1	1	1	1	1	1
c1_95	0.01673	-0.304906	-0.241389	-0.275181	-0.343864	1.08e-05	0.00055618	7.7e-05	1.45e-06	2.9148e-05	0.00123482	0.00019478	7.46596e-06	1	0.138666	1	1	1	1	1	1
c1_489	0.0167031	0.316426	0.25054	0.299943	0.227356	4.73e-06	0.000334181	1.52e-05	0.00175236	1.37359e-05	0.000772661	4.63664e-05	0.00333041	1	1	0.004719	1	1	1	1	1
c1_603	0.0166552	0.294917	0.202347	0.225714	0.247341	2.14e-05	0.00396755	0.001274	0.000642904	5.52897e-05	0.00699137	0.00244689	0.00138913	1	1	1	6.59e-06	1	1	1	1
c1_171	0.0166201	-0.34584	-0.249781	-0.295466	-0.297273	4.94e-07	0.000348859	2.06e-05	3.6e-05	1.7843e-06	0.000798964	5.98224e-05	0.000110278	1	1	1	1	1	1	1	1
c1_535	0.0166082	-0.317999	-0.333793	-0.28321	-0.251339	4.22e-06	1.28e-06	4.62e-05	0.000520776	1.23041e-05	5.56455e-06	0.000123313	0.00114571	1	1	1	1	1	1	1	1
c1_219	0.0165729	-0.269291	-0.286439	-0.301846	-0.261051	0.000110767	3.75e-05	1.33e-05	0.000307787	0.00023792	0.000103517	4.10885e-05	0.0007049	0.0147378	1	1	1	1	1	1	1
c1_666	0.0165707	-0.31145	-0.284729	-0.319169	-0.26384	6.78e-06	4.19e-05	3.87e-06	0.000263635	1.91528e-05	0.000114359	1.37726e-05	0.000615431	1	1	1	1	1	1	0.569184	1
c1_626	0.0165559	0.350685	0.244362	0.268127	-0.321569	3.33e-07	0.000472344	0.000118917	7.2e-06	1.25263e-06	0.00106829	0.000289711	2.82247e-05	1	1	1	1	1	1	1	1
c1_509	0.016499	0.251147	0.233562	0.286281	0.38477	0.000322863	0.000847089	3.79e-05	5.41e-08	0.000618466	0.00180878	0.000103054	6.028e-07	1	0.283866	0.85668	1	1	0.74052	1	1
c1_62	0.0163841	0.305647	0.237338	0.246879	0.277059	1.02e-05	0.000692659	0.000410672	0.000123669	2.77348e-05	0.00151012	0.000887345	0.000325303	1	1	1	0.00135762	1	1	1	1
c1_702	0.0163134	0.350441	0.221044	0.259493	0.327653	3.4e-07	0.00161381	0.000199279	4.7e-06	1.27237e-06	0.00319245	0.000462225	1.98384e-05	1	1	1	0.520542	1	1	1	1
c1_228	0.0162874	-0.338816	-0.290849	-0.248907	-0.296972	8.66e-07	2.81e-05	0.000366511	3.67e-05	2.88402e-06	8.00024e-05	0.000801467	0.000111482	1	1	1	1	1	1	1	1
c1_835	0.0162637	0.274914	0.337821	0.317866	0.239659	7.83e-05	9.37e-07	4.26e-06	0.000954559	0.00017491	4.27838e-06	1.47979e-05	0.00196878	1	1	1	1	1	1	1	1
c1_230	0.0161059	0.31364	0.278795	0.290135	0.292449	5.79e-06	6.13e-05	2.94e-05	4.88e-05	1.65494e-05	0.000160086	8.27302e-05	0.000144315	1	1	1	1	1	1	1	1
c1_42	0.0160808	0.286819	0.295168	0.273287	0.321428	3.66e-05	2.1e-05	8.66e-05	7.27e-06	8.8814e-05	6.19756e-05	0.000216054	2.82247e-05	1	1	1	1	1	1	1	1
c1_287	0.0160694	-0.290617	-0.137441	-0.167807	-0.235036	2.85e-05	0.0516961	0.017259	0.00120374	7.23462e-05	0.0705477	0.0263236	0.00242082	1	1	1	1.06e-07	1	1	1	1
c1_255	0.0160537	0.279987	0.256951	0.297345	0.340174	5.68e-05	0.000231227	1.81e-05	1.9e-06	0.000131327	0.000545035	5.36351e-05	9.32027e-06	1	1	1	1	1	1	1	1
c1_327	0.0160487	0.286673	0.211558	0.225367	0.242377	3.69e-05	0.00257115	0.00129682	0.000831125	8.90013e-05	0.00487377	0.00248415	0.00175917	1	1	1	1.91e-05	1	1	1	1
c1_349	0.0160423	0.342323	0.226389	0.231628	0.283725	6.56e-07	0.00123072	0.000937913	8.32e-05	2.29318e-06	0.00249581	0.00186045	0.00022967	1	1	1	0.0150282	1	1	1	1
c1_628	0.0160383	-0.342875	-0.205486	-0.252626	-0.282838	6.27e-07	0.00342924	0.000296749	8.77e-05	2.2205e-06	0.0061931	0.000660858	0.000240265	1	1	0.625812	0.0271524	1	1	1	1
c1_220	0.0159923	-0.276264	-0.323226	-0.275748	-0.275879	7.19e-05	2.87e-06	7.43e-05	0.000132517	0.000163634	1.0909e-05	0.000189936	0.000343598	0.355014	1	1	1	1	1	1	1
c1_177	0.0158963	-0.279771	-0.2744	-0.296836	-0.31843	5.76e-05	8.08e-05	1.88e-05	8.94e-06	0.000132754	0.000207282	5.52583e-05	3.41069e-05	1	1	1	1	1	1	1	1
c1_45	0.0158895	0.228728	0.333589	0.302565	0.284389	0.00109091	1.3e-06	1.27e-05	7.99e-05	0.00187235	5.61786e-06	3.99143e-05	0.000224835	0.558294	1	1	1	1	1	1	1
c1_729	0.0158359	-0.333574	-0.297106	-0.286755	-0.233562	1.3e-06	1.84e-05	3.67e-05	0.00129487	4.17611e-06	5.566e-05	0.000100166	0.00256852	1	1	1	1	1	1	1	1
c1_767	0.0157643	0.274622	0.316779	0.303859	0.262236	7.97e-05	4.61e-06	1.16e-05	0.000288257	0.000177171	1.63261e-05	3.66157e-05	0.000668609	1	1	1	1	1	1	1	1
c1_332	0.0157249	0.290135	0.27003	0.278301	0.324664	2.94e-05	0.000105869	6.33e-05	5.81e-06	7.41021e-05	0.000268744	0.000166507	2.34337e-05	1	1	1	1	1	1	1	1
c1_163	0.0157182	0.345137	0.25725	0.272474	0.275909	5.23e-07	0.000227235	9.11e-05	0.000132286	1.87969e-06	0.000540894	0.000225977	0.000343598	1	1	1	1	1	1	1	1
c1_108	0.0156628	-0.325713	-0.180404	-0.218545	-0.275301	2.38e-06	0.0103839	0.00182793	0.000137074	7.41579e-06	0.0164113	0.00344696	0.000352893	1	1	1	0.000607662	1	1	1	1
c1_470	0.0156119	0.319686	0.255209	0.26666	0.311652	3.73e-06	0.000255795	0.00012998	1.41e-05	1.10983e-05	0.000600994	0.000313507	4.85147e-05	1	1	1	1	1	1	1	1
c1_557	0.0155808	0.282664	0.293093	0.258436	0.321444	4.79e-05	2.42e-05	0.000212027	7.26e-06	0.000112179	7.0559e-05	0.000488672	2.82247e-05	1	1	1	1	1	1	1	1
c1_143	0.0155767	-0.347945	-0.242254	-0.270084	-0.28347	4.17e-07	0.000530463	0.000105526	8.45e-05	1.53676e-06	0.00118863	0.000259701	0.000232375	1	1	1	1	1	1	1	1
c1_719	0.015559	0.250479	0.329891	0.318245	0.173444	0.000335344	1.73e-06	4.14e-06	0.0176001	0.000637329	6.97767e-06	1.44502e-05	0.0270713	1	1	1	1	1	1	0.066066	1
c1_478	0.0155232	-0.267632	-0.305993	-0.299207	-0.260705	0.000122548	9.98e-06	1.6e-05	0.000313708	0.000260909	3.15021e-05	4.86025e-05	0.000713956	1	1	1	1	1	1	0.438504	1
c1_537	0.01532	-0.34017	-0.225878	-0.253333	-0.312369	7.78e-07	0.0012634	0.00028498	1.35e-05	2.62711e-06	0.00255496	0.000638566	4.71202e-05	1	1	1	1	1	1	1	1
c1_27	0.0153184	0.246909	0.343123	0.295346	0.24595	0.000409988	6.15e-07	2.08e-05	0.00069121	0.000767142	2.95689e-06	6.01625e-05	0.00148568	1	1	1	1	1	1	1	1
c1_217	0.0152853	-0.254351	-0.301034	-0.291569	-0.250527	0.000268777	1.41e-05	2.67e-05	0.000543695	0.000527384	4.356e-05	7.54249e-05	0.00118535	1	1	1	1	1	1	0.106722	1
c1_392	0.0150243	0.311927	0.279586	0.298071	0.231868	6.55e-06	5.83e-05	1.73e-05	0.00140748	1.85754e-05	0.000154474	5.14746e-05	0.00274685	1	1	1	1	1	1	1	1
c1_47	0.015016	0.241099	0.308766	0.302336	0.27376	0.000565049	8.21e-06	1.29e-05	0.000149924	0.00101041	2.66092e-05	4.03681e-05	0.000381175	1	1	1	1	1	1	1	1
c1_342	0.0149475	0.313967	0.231442	0.254457	0.294561	5.66e-06	0.000947103	0.000267148	4.27e-05	1.62417e-05	0.00197585	0.000607992	0.0001281	1	1	1	0.194568	1	1	1	1
c1_188	0.0147903	-0.313253	-0.272303	-0.262096	-0.27091	5.96e-06	9.21e-05	0.000170864	0.000176715	1.69685e-05	0.000235439	0.000402751	0.000437867	1	1	1	1	1	1	1	1
c1_359	0.0146713	-0.214732	-0.274825	-0.295705	-0.174919	0.00220483	7.87e-05	2.03e-05	0.0166462	0.00360519	0.000202611	5.9188e-05	0.025843	1	1	1	1	1	1	0.0008349	1
c1_215	0.0145691	-0.273137	-0.28026	-0.288339	-0.270133	8.74e-05	5.59e-05	3.31e-05	0.000184756	0.000192138	0.000149754	9.13711e-05	0.000451626	1	1	1	1	1	1	1	1
c1_426	0.0145231	-0.26011	-0.261478	-0.273702	-0.305174	0.000192176	0.000177247	8.44e-05	2.17e-05	0.00038972	0.00043327	0.000211291	7.09649e-05	0.52272	1	1	1	1	1	1	1
c1_111	0.0144845	-0.317996	-0.22011	-0.243498	-0.285797	4.22e-06	0.00169103	0.000495413	7.34e-05	1.23041e-05	0.00331808	0.00104252	0.000210626	1	0.393492	0.410916	1	1	1	1	1
c1_6	0.0144501	-0.239393	-0.29205	-0.30834	-0.192873	0.000619968	2.59e-05	8.46e-06	0.0081764	0.00110048	7.49139e-05	2.76992e-05	0.0137409	1	1	1	1	1	1	0.050094	1
c1_493	0.0144059	0.305066	0.260281	0.269699	0.268348	1.07e-05	0.00019025	0.000108042	0.000204543	2.89858e-05	0.000460405	0.000264995	0.00049335	1	1	1	1	1	1	1	1
c1_775	0.0143545	0.229701	0.316981	0.275549	0.275016	0.00103718	4.55e-06	7.52e-05	0.000139369	0.00178859	1.61926e-05	0.000190892	0.000356274	1	1	1	1	1	1	1	1
c1_273	0.0141686	-0.332523	-0.212937	-0.244063	-0.292393	1.42e-06	0.00240574	0.000480215	4.89e-05	4.5415e-06	0.00458417	0.00101643	0.000144315	1	1	1	1	1	1	1	1
c1_3	0.0140853	0.227294	0.320055	0.306005	0.221326	0.00117477	3.63e-06	9.97e-06	0.00233346	0.00200207	1.331e-05	3.20275e-05	0.00435499	1	1	1	1	1	1	1	1
c1_82	0.0140816	0.253349	0.285397	0.271252	0.2818	0.000284711	4.01e-05	9.82e-05	9.34e-05	0.000554156	0.000110275	0.000242494	0.000253016	1	1	1	1	1	1	1	1
c1_232	0.0140136	0.288083	0.28337	0.284869	0.224397	3.37e-05	4.58e-05	4.15e-05	0.00201863	8.32184e-05	0.000124535	0.000111589	0.00380656	1	1	1	1	1	1	1	1
c1_103	0.0139013	-0.309821	-0.157076	-0.193867	-0.266589	7.62e-06	0.0259546	0.00582251	0.000225956	2.13595e-05	0.0382212	0.00973996	0.000534345	1	1	1	0.00135036	1	1	1	1
c1_634	0.0138395	0.261414	0.170392	0.214544	0.258801	0.000177926	0.0155901	0.00222513	0.0003483	0.000364899	0.0239291	0.00408974	0.000787744	1	1	1	0.00023595	1	1	1	1
c1_788	0.0138346	0.259442	0.29918	0.294119	0.217234	0.000199881	1.6e-05	2.26e-05	0.00282226	0.000403093	4.90127e-05	6.48522e-05	0.00524031	1	1	1	1	1	1	1	1
c1_239	0.0138276	0.308987	0.264457	0.234768	0.267464	8.08e-06	0.000148417	0.000794633	0.000215058	2.24754e-05	0.000369009	0.00160251	0.000513592	1	1	1	1	1	1	1	1
c1_737	0.0138089	0.262965	0.304972	0.298259	0.195613	0.000162259	1.07e-05	1.7e-05	0.0072966	0.000338243	3.36286e-05	5.07901e-05	0.0123481	1	1	1	1	1	1	1	1
c1_808	0.01376	0.258801	0.310804	0.288838	0.203096	0.000207538	7.1e-06	3.2e-05	0.00530703	0.000416223	2.3537e-05	8.86718e-05	0.00921748	1	1	1	1	1	1	1	1
c1_133	0.0136966	-0.243132	-0.279772	-0.269565	-0.245937	0.000505499	5.76e-05	0.000108932	0.00069168	0.00091978	0.00015371	0.000266278	0.00148568	1	1	1	1	1	0.166254	1	1
c1_295	0.0136234	0.261477	0.269885	0.247357	0.294387	0.000177258	0.000106817	0.000399832	4.32e-05	0.000364559	0.000270206	0.000869096	0.000129067	1	1	1	1	1	1	1	1
c1_595	0.0135319	0.340768	0.193772	0.222026	0.268816	7.42e-07	0.00584711	0.00153614	0.000199175	2.52907e-06	0.00998823	0.00292713	0.000482004	1	1	1	0.38478	1	1	1	1
c1_162	0.0135311	-0.289505	-0.263256	-0.278835	-0.231144	3.07e-05	0.000159467	6.12e-05	0.00145823	7.63295e-05	0.000392451	0.000161568	0.00283827	1	1	1	1	1	1	1	1
c1_531	0.0134768	0.254487	0.29776	0.267185	0.241553	0.000266691	1.76e-05	0.000125914	0.000866907	0.000524709	5.36874e-05	0.000304712	0.001819	1	1	1	1	1	1	1	1
c1_758	0.013406	0.185036	0.300508	0.286963	0.234784	0.00854536	1.46e-05	3.62e-05	0.00121885	0.012898	4.49136e-05	9.91743e-05	0.00244443	1	1	1	1	1	1	0.131406	1
c1_282	0.0132972	0.307795	0.237763	0.245449	0.261314	8.79e-06	0.000677008	0.000444733	0.000303343	2.41725e-05	0.00148492	0.000952437	0.000697677	1	1	1	1	1	1	1	1
c1_706	0.013211	-0.236562	-0.307138	-0.275688	-0.222857	0.000722103	9.21e-06	7.46e-05	0.00217129	0.00127865	2.94558e-05	0.000190034	0.00408383	1	1	1	1	1	1	1	1
c1_174	0.0131243	-0.255098	-0.279717	-0.292314	-0.212599	0.00025745	5.78e-05	2.55e-05	0.00348662	0.000507904	0.00015371	7.26e-05	0.00632822	1	1	1	1	1	1	1	1
c1_46	0.0130861	0.221512	0.307462	0.293469	0.207685	0.00157637	9e-06	2.36e-05	0.00434212	0.00264307	2.89115e-05	6.74551e-05	0.00761444	1	1	1	1	1	1	1	1
c1_726	0.0130132	-0.306057	-0.165016	-0.192432	-0.264149	9.94e-06	0.0192328	0.00620401	0.000259124	2.71295e-05	0.0288816	0.0103069	0.000606852	1	1	1	0.0095106	1	1	1	1
c1_782	0.0128612	0.306324	0.202694	0.23136	0.261294	9.75e-06	0.00390455	0.00095118	0.000303672	2.67113e-05	0.00689709	0.00188163	0.000697677	1	1	1	0.27588	1	1	1	1
c1_204	0.0128572	-0.251576	-0.295301	-0.254197	-0.23038	0.000315079	2.08e-05	0.000271168	0.00151368	0.000605152	6.18885e-05	0.000613683	0.00293048	1	1	1	1	1	1	1	1
c1_207	0.0128375	-0.241605	-0.191124	-0.201131	-0.350364	0.00054965	0.00657073	0.00419567	8.84e-07	0.000987737	0.0111197	0.0071841	5.11058e-06	1	0.174966	1	1	1	1	1	1
c1_65	0.0128201	0.24551	0.237878	0.254187	0.291977	0.000443205	0.000672836	0.000271339	5.02e-05	0.000820834	0.00148024	0.000613683	0.000146956	1	1	1	1	1	0.670824	1	1
c1_474	0.0128113	-0.279025	-0.268449	-0.276252	-0.200726	6.04e-05	0.000116609	7.2e-05	0.00587687	0.000138329	0.000291925	0.000184707	0.0100627	1	1	1	1	1	1	1	1
c1_48	0.0128016	0.308797	0.202758	0.216397	0.273733	8.19e-06	0.003893	0.00203229	0.00015016	2.26944e-05	0.00689709	0.00381252	0.000381175	1	1	1	0.33759	1	1	1	1
c1_605	0.0127801	0.297246	0.236974	0.212663	0.282129	1.83e-05	0.000706351	0.00243777	9.16e-05	4.76194e-05	0.00153536	0.00443565	0.00024907	1	1	1	1	1	1	1	1
c1_779	0.0126672	0.308639	0.2189	0.218628	0.26699	8.28e-06	0.00179606	0.00182046	0.000220893	2.28566e-05	0.00348738	0.00344181	0.000524079	1	1	1	0.73326	1	1	1	1
c1_328	0.0126502	0.286791	0.216064	0.198321	0.276722	3.67e-05	0.0020658	0.00476903	0.00012614	8.8814e-05	0.003984	0.0081275	0.000330605	1	1	1	0.115434	1	1	1	1
c1_506	0.0125663	0.206024	0.319618	0.267672	0.213003	0.00334379	3.75e-06	0.00012225	0.00342352	0.00530041	1.36488e-05	0.000296834	0.00622926	1	1	1	1	1	1	1	1
c1_713	0.0125608	-0.285123	-0.260112	-0.248702	-0.224958	4.09e-05	0.00019215	0.000370748	0.00196546	9.73554e-05	0.000463458	0.000808297	0.00371596	1	1	1	1	1	1	1	1
c1_503	0.0125358	0.342022	0.225477	0.188631	0.239283	6.71e-07	0.00128954	0.00732397	0.000972864	2.31974e-06	0.00259762	0.011922	0.00200085	1	1	1	1	1	1	1	1
c1_746	0.0124718	0.275069	0.285133	0.263344	0.178499	7.75e-05	4.08e-05	0.000158636	0.0145159	0.000174195	0.000111777	0.000376372	0.0228107	1	1	1	1	1	1	1	1
c1_254	0.0124673	0.242943	0.203852	0.246489	0.320167	0.000510782	0.00370062	0.000419718	7.93e-06	0.000927069	0.0066011	0.000901524	3.06233e-05	1	1	1	1	1	1	1	1
c1_100	0.0124016	-0.26476	-0.219175	-0.240019	-0.291524	0.000145743	0.00177161	0.000599283	5.16e-05	0.000306694	0.0034575	0.0012464	0.000149249	1	1	1	1	1	1	1	1
c1_155	0.0123979	0.260975	0.234671	0.266379	0.254436	0.000182606	0.000798739	0.000132202	0.000441341	0.000372393	0.00171057	0.00031781	0.000982864	1	1	1	1	1	1	1	1
c1_781	0.0123495	0.293163	0.222431	0.246774	0.247857	2.4e-05	0.00150511	0.000413073	0.000625771	6.15689e-05	0.00300195	0.000889884	0.00135615	1	1	1	1	1	1	1	1
c1_742	0.012254	0.248012	0.291558	0.277216	0.172105	0.000385428	2.68e-05	6.77e-05	0.0185067	0.000726807	7.72095e-05	0.000175687	0.0283456	1	1	1	1	1	1	1	1
c1_38	0.0120337	-0.273711	-0.122355	-0.151103	-0.212465	8.44e-05	0.0835632	0.0322579	0.00350769	0.000186812	0.108334	0.0462831	0.00634147	1	1	1	7.91e-05	1	1	1	1
c1_28	0.0120027	-0.251789	-0.164987	-0.181248	-0.272277	0.000311279	0.0192544	0.0100247	0.000163355	0.000599439	0.0288816	0.0159955	0.000407545	1	1	1	0.00447942	1	1	1	1
c1_128	0.0118362	0.26293	0.250209	0.224681	0.237156	0.000162599	0.000340511	0.00134295	0.00108287	0.000338243	0.00078314	0.00256575	0.00220833	1	1	1	1	1	1	0.498762	1
c1_544	0.0117844	0.301105	0.207286	0.23052	0.239173	1.4e-05	0.00315116	0.000993879	0.000978298	3.75055e-05	0.0057481	0.00195583	0.00200634	1	1	1	1	1	1	1	1
c1_413	0.0117575	-0.252398	-0.235646	-0.219562	-0.279352	0.000300646	0.000758325	0.00173789	0.000108022	0.000582051	0.00163366	0.00329428	0.000287794	1	1	1	1	1	1	1	1
c1_101	0.0117201	-0.217096	-0.268895	-0.292046	-0.18537	0.00196366	0.000113482	2.59e-05	0.0110868	0.00324004	0.000285079	7.34508e-05	0.0180068	1	1	1	1	1	1	0.80586	1
c1_578	0.011719	0.26185	0.250965	0.258727	0.208166	0.000173382	0.000326228	0.00020844	0.00425077	0.000359644	0.000756682	0.000481935	0.00752698	1	1	1	1	1	1	1	1
c1_536	0.0115095	0.24376	0.213916	0.25565	0.260436	0.000488296	0.00229413	0.000249367	0.000318407	0.000895209	0.00439457	0.00056931	0.000722386	1	1	1	1	1	1	1	1
c1_191	0.0115052	-0.275713	-0.23583	-0.23938	-0.219834	7.45e-05	0.000750938	0.000620413	0.00250198	0.000169022	0.00162256	0.0012796	0.00465753	1	1	1	1	1	1	1	1
c1_468	0.0114562	0.278286	0.222302	0.252996	0.211813	6.33e-05	0.00151499	0.00029053	0.00361236	0.000144515	0.00301338	0.000648999	0.00649151	1	1	1	1	1	1	1	1
c1_780	0.0114543	0.268545	0.18819	0.205402	0.232696	0.000115929	0.00746505	0.00344271	0.00135137	0.000248273	0.0124019	0.00598686	0.0026588	1	1	1	0.0376068	1	1	1	1
c1_361	0.0112934	-0.258615	-0.261064	-0.253499	-0.178293	0.000209813	0.000181652	0.000282268	0.0146318	0.000419626	0.000441068	0.000634448	0.0229432	1	1	1	1	1	1	1	1
c1_415	0.0112853	0.263625	0.186148	0.240451	0.26737	0.000155994	0.00814968	0.000585361	0.000216197	0.000326374	0.0133861	0.00122118	0.00051462	1	1	1	1	1	1	1	1
c1_168	0.0112758	-0.235422	-0.233262	-0.213089	-0.281143	0.000767454	0.000860614	0.00238806	9.71e-05	0.00134258	0.00183227	0.0043561	0.000262062	1	1	1	1	1	1	1	1
c1_551	0.0112421	-0.270794	-0.123128	-0.153518	-0.232158	0.000101023	0.081616	0.0295673	0.00138757	0.000218282	0.106189	0.0429317	0.00271529	1	1	1	0.0011253	1	1	1	1
c1_604	0.0110774	0.264475	0.195418	0.183832	0.260727	0.000148253	0.00543413	0.00899304	0.000313337	0.000311074	0.00930466	0.0145088	0.000713956	1	1	1	0.149556	1	1	1	1
c1_568	0.0110608	0.173279	0.2709	0.253636	0.205307	0.013895	0.000100367	0.000280067	0.00482035	0.0202974	0.000255672	0.000631455	0.00841243	1	1	1	1	1	1	0.169158	1
c1_18	0.0109746	0.246774	0.244058	0.249192	0.204611	0.00041308	0.000480335	0.000360668	0.0049691	0.000770941	0.00108299	0.000791072	0.00865124	1	1	1	1	1	1	1	1
c1_397	0.0109625	0.248462	0.220407	0.265123	0.208637	0.000375793	0.00166615	0.0001426	0.00416288	0.000710962	0.00327811	0.000340551	0.00740749	1	1	1	1	1	1	1	1
c1_117	0.0109359	-0.29517	-0.210426	-0.196825	-0.232992	2.1e-05	0.00271449	0.005102	0.00133182	5.445e-05	0.0050923	0.00859409	0.00262746	1	1	1	1	1	1	1	1
c1_314	0.0109111	0.29043	0.198273	0.247003	0.195249	2.88e-05	0.0047794	0.000407839	0.00740818	7.2853e-05	0.00824191	0.000883854	0.0125078	1	1	1	1	1	1	1	1
c1_379	0.0108664	-0.287569	-0.212673	-0.203828	-0.230619	3.48e-05	0.00243664	0.00370479	0.00149614	8.56434e-05	0.00463089	0.00640399	0.00290428	1	1	1	1	1	1	1	1
c1_75	0.0107771	-0.28065	-0.227091	-0.208327	-0.215753	5.45e-05	0.00118714	0.00299982	0.00302083	0.000126412	0.0024278	0.00535104	0.00554386	1	1	1	1	1	1	1	1
c1_199	0.0107346	-0.23294	-0.257368	-0.23977	-0.201691	0.00087536	0.00022568	0.000607423	0.00563842	0.00152767	0.000538959	0.00125638	0.00973029	1	1	1	1	1	1	1	1
c1_804	0.0107017	0.17364	0.261501	0.228002	0.10968	0.0136945	0.000177013	0.00113268	0.135097	0.0200447	0.00043327	0.00218123	0.172677	1	1	1	1	1	1	0.00332508	1
c1_270	0.0106351	-0.252347	-0.191388	-0.210135	-0.27265	0.00030152	0.00649516	0.00275255	0.000159872	0.00058219	0.0110433	0.00494641	0.000400231	1	1	1	1	1	1	1	1
c1_36	0.0105713	0.261689	0.221567	0.230516	0.211006	0.00017505	0.00157203	0.000994081	0.00374561	0.000362069	0.00311829	0.00195583	0.00670006	1	1	1	1	1	1	1	1
c1_119	0.010503	-0.283391	-0.228405	-0.212281	-0.188935	4.57e-05	0.00110934	0.00248311	0.00960611	0.000107373	0.00228153	0.00450684	0.0157427	1	1	1	1	1	1	1	1
c1_384	0.0104991	0.252621	0.163393	0.207537	0.251868	0.000296843	0.0204684	0.00311403	0.000506348	0.000576225	0.0305134	0.00546667	0.00111735	1	1	1	0.16335	1	1	1	1
c1_398	0.010473	0.271944	0.232197	0.251448	0.145008	9.41e-05	0.000910284	0.000317376	0.0476886	0.000204541	0.00190451	0.000702485	0.06817	1	1	1	1	1	1	1	1
c1_297	0.0104683	0.207692	0.225445	0.216221	0.27355	0.00309129	0.00129165	0.00204994	0.000151761	0.00493247	0.00259762	0.00383571	0.000383897	1	1	1	1	1	1	1	1
c1_532	0.0104625	-0.24845	-0.185468	-0.211757	-0.271355	0.000376046	0.00838954	0.00254662	0.000172254	0.000710962	0.0136565	0.00459912	0.000428275	1	1	1	1	1	1	1	1
c1_250	0.0103846	-0.235733	-0.147499	-0.164435	-0.253661	0.000754837	0.0366572	0.0196674	0.00046009	0.00133013	0.0520805	0.0296235	0.00102148	1	0.1452	1	0.075504	1	1	1	1
c1_572	0.0103667	0.183607	0.251915	0.24436	0.176749	0.00907894	0.000309055	0.000472403	0.0155256	0.0136184	0.000719147	0.00100576	0.0242922	1	1	1	1	1	1	0.100188	1
c1_570	0.0102714	0.245247	0.235916	0.243962	0.179795	0.000449726	0.000747478	0.000482888	0.0138058	0.000830792	0.00161991	0.00101912	0.0218844	1	1	1	1	1	1	1	1
c1_211	0.0101977	-0.198723	-0.269417	-0.228339	-0.205741	0.0046829	0.000109922	0.0011131	0.00472966	0.00724901	0.000277095	0.00214923	0.00827406	1	1	1	1	1	1	1	1
c1_77	0.0101909	0.231752	0.141245	0.167004	0.21615	0.000931817	0.0454964	0.0178076	0.00296642	0.00161779	0.0633981	0.0271034	0.00546604	1	1	1	0.00238854	1	1	1	1
c1_370	0.0101645	-0.300623	-0.149382	-0.189656	-0.242168	1.45e-05	0.034299	0.00700541	0.000840071	3.85604e-05	0.0492116	0.0114806	0.00177294	1	1	1	1	1	1	1	1
c1_680	0.0101378	0.261512	0.20668	0.233141	0.198271	0.000176889	0.00324233	0.00086612	0.00652448	0.000364559	0.00588483	0.00172869	0.0110931	1	1	1	1	1	1	1	1
c1_421	0.0100591	-0.287006	-0.181868	-0.207765	-0.210999	3.61e-05	0.00976829	0.00308075	0.00374686	8.79483e-05	0.0154842	0.00542869	0.00670006	1	1	1	1	1	1	1	1
c1_710	0.0100317	-0.243538	-0.257733	-0.214356	-0.173781	0.000494308	0.000220921	0.00224565	0.017378	0.000903949	0.000529335	0.00411703	0.0268205	1	1	1	1	1	1	1	1
c1_554	0.00999846	-0.289265	-0.204347	-0.197808	-0.192723	3.12e-05	0.00361639	0.00488088	0.00822729	7.73078e-05	0.00648272	0.00827925	0.0137724	1	1	1	1	1	1	1	1
c1_720	0.00997703	0.17825	0.276255	0.261554	0.157613	0.0113518	7.2e-05	0.000176458	0.0312117	0.0168535	0.000186021	0.000414591	0.0462443	1	1	1	1	1	1	1	1
c1_135	0.0099732	-0.231714	-0.252737	-0.228424	-0.175583	0.000933682	0.00029487	0.00110827	0.0162318	0.00161779	0.000688346	0.00214923	0.0253425	1	1	1	1	1	1	1	1
c1_622	0.00990977	-0.222735	-0.224984	-0.237588	-0.207858	0.0014822	0.00132239	0.000683435	0.0043091	0.0024967	0.00265209	0.00139767	0.0076117	1	1	1	1	1	1	1	1
c1_283	0.00989857	0.247084	0.171988	0.237707	0.22967	0.000405983	0.0146319	0.000679068	0.00156685	0.000763585	0.0226016	0.00139266	0.00300935	1	1	1	1	1	1	1	1
c1_520	0.00987191	-0.235597	-0.183485	-0.179045	-0.279099	0.000760333	0.00912614	0.0109859	0.000109647	0.00133657	0.0146122	0.0173764	0.000289468	1	1	1	0.78408	1	1	1	1
c1_569	0.00983239	0.26794	0.189288	0.233128	0.188321	0.000120278	0.00711832	0.000866726	0.00984803	0.000256829	0.011853	0.00172869	0.0160667	1	1	1	1	1	1	1	1
c1_765	0.00974671	0.158078	0.223826	0.229379	0.267614	0.0250083	0.00140261	0.00105473	0.000213235	0.0349837	0.00280523	0.00206398	0.00051092	1	1	1	1	1	1	1	1
c1_826	0.00963774	0.259759	0.188126	0.217782	0.207769	0.000196183	0.0074855	0.00189825	0.00432603	0.000396738	0.0124075	0.00357028	0.00761444	1	1	1	1	1	1	1	1
c1_508	0.00961419	-0.232519	-0.186487	-0.1835	-0.269366	0.00089498	0.00803218	0.00912035	0.000193033	0.00155817	0.013223	0.0146491	0.000468702	1	1	1	1	1	1	1	1
c1_156	0.00959532	-0.23016	-0.210117	-0.207515	-0.229747	0.0010127	0.00275495	0.00311736	0.00156096	0.00175052	0.00514162	0.00546667	0.00300599	1	1	1	1	1	1	1	1
c1_252	0.00957593	-0.253364	-0.184098	-0.172913	-0.256416	0.000284467	0.00889262	0.0141004	0.000396594	0.000554156	0.014315	0.0218271	0.000894184	1	1	1	1	1	1	1	1
c1_31	0.00956129	0.186892	0.197282	0.245358	0.243949	0.0078938	0.00499821	0.00044697	0.000766662	0.0119643	0.00859882	0.000954412	0.00163225	1	1	1	1	1	1	1	1
c1_109	0.00955752	-0.269616	-0.138968	-0.203008	-0.244988	0.000108588	0.049127	0.00384821	0.000726595	0.000233931	0.0672948	0.00662038	0.00155149	1	1	1	1	1	1	1	1
c1_525	0.00949218	-0.267575	-0.182473	-0.168654	-0.240786	0.000122971	0.00952324	0.0166961	0.000901485	0.000261044	0.015162	0.0256265	0.00186994	1	1	1	0.99462	1	1	1	1
c1_247	0.0094128	-0.273372	-0.15205	-0.184673	-0.240557	8.62e-05	0.0311785	0.00867834	0.000912033	0.000190216	0.0451808	0.0140322	0.00188643	1	1	1	1	1	1	1	1
c1_556	0.00935596	0.213039	0.216034	0.208068	0.228856	0.00239385	0.00206883	0.0030369	0.00162996	0.00387931	0.003984	0.00539069	0.00312229	1	1	1	1	1	1	1	1
c1_538	0.00934589	-0.279195	-0.164513	-0.192092	-0.212442	5.98e-05	0.0196084	0.00629747	0.00351139	0.000137389	0.0292916	0.0104383	0.00634147	1	1	1	1	1	1	1	1
c1_248	0.0093417	-0.246261	-0.206741	-0.161502	-0.242391	0.000425083	0.00323313	0.0219949	0.000830569	0.00078958	0.00588284	0.0329243	0.00175917	1	1	1	1	1	1	1	1
c1_441	0.00930242	0.272555	0.210274	0.214875	0.142917	9.06e-05	0.00273431	0.00218951	0.0510227	0.000197524	0.00511626	0.00404474	0.0722076	1	1	1	1	1	1	1	1
c1_262	0.00922103	0.185472	0.191136	0.242967	0.235532	0.0083883	0.0065673	0.000510115	0.00117436	0.0126873	0.0111197	0.00107036	0.0023683	1	1	1	1	1	1	1	1
c1_630	0.00919246	0.226736	0.150912	0.18038	0.282762	0.00120903	0.0324785	0.0103943	8.81e-05	0.00205083	0.0468775	0.0165488	0.000240453	1	1	1	1	1	1	1	1
c1_728	0.00915405	-0.284487	-0.18539	-0.174095	-0.191443	4.26e-05	0.00841758	0.0134461	0.00867221	0.000101071	0.0136715	0.0210384	0.0144074	1	1	1	1	1	1	1	1
c1_663	0.0091474	0.260151	0.174002	0.198157	0.212194	0.000191711	0.0134963	0.00480447	0.00355093	0.00038972	0.0208919	0.00816873	0.00639696	1	1	1	1	1	1	1	1
c1_324	0.00912478	0.256492	0.213511	0.178609	0.196272	0.000237474	0.00233976	0.0111852	0.0070979	0.000472346	0.00447017	0.0176531	0.0120399	1	1	1	1	1	1	1	1
c1_798	0.00905698	0.243799	0.199299	0.208068	0.19265	0.000487251	0.00456196	0.0030369	0.00825205	0.000895209	0.0079234	0.00539069	0.0137724	1	1	1	1	1	1	1	1
c1_576	0.00903437	0.147131	0.226804	0.229203	0.237691	0.0371345	0.0012048	0.00106442	0.00105419	0.0505809	0.00245207	0.00207734	0.00215589	1	1	1	1	1	1	1	1
c1_799	0.00903044	0.226877	0.200521	0.232754	0.181444	0.00120029	0.00431473	0.000883987	0.0129466	0.00204077	0.00753004	0.00175829	0.0207488	1	1	1	1	1	1	1	1
c1_277	0.00890093	0.261306	0.189594	0.194715	0.184219	0.000179064	0.0070244	0.00560728	0.0116061	0.000366198	0.0117505	0.00942334	0.0187662	1	1	1	1	1	1	1	1
c1_800	0.00889971	0.184003	0.246724	0.236217	0.161781	0.00892816	0.000414248	0.00073554	0.026961	0.0134478	0.000942771	0.0014958	0.0402417	1	1	1	1	1	1	1	1
c1_33	0.00885823	0.211297	0.183455	0.207905	0.233927	0.00260354	0.00913764	0.00306039	0.00127172	0.00420037	0.0146122	0.00540594	0.00253645	1	1	1	1	1	1	1	1
c1_533	0.00884409	-0.220209	-0.177542	-0.190477	-0.245235	0.00168269	0.0116871	0.00675924	0.000717344	0.00280191	0.0182078	0.0111023	0.00153626	1	1	1	1	1	1	1	1
c1_148	0.00870506	-0.259337	-0.150223	-0.19728	-0.20883	0.000201114	0.0332878	0.00499858	0.00412751	0.000404456	0.0479503	0.00845914	0.00736258	1	1	1	1	1	1	1	1
c1_362	0.00865532	-0.204357	-0.232906	-0.228829	-0.139423	0.00361466	0.000876921	0.00108526	0.0570276	0.00568018	0.00186153	0.00211234	0.0797727	1	1	1	1	1	1	0.7623	1
c1_102	0.00865426	-0.213811	-0.232413	-0.228353	-0.135442	0.00230592	0.000900024	0.00111229	0.0645668	0.00375359	0.00189396	0.00214923	0.0891169	1	1	1	1	1	1	1	1
c1_281	0.00857949	0.227789	0.199071	0.207915	0.18349	0.0011452	0.00460953	0.00305892	0.011946	0.00195626	0.00798692	0.00540594	0.0192301	1	1	1	1	1	1	1	1
c1_86	0.0085729	0.250638	0.144202	0.191531	0.222046	0.00033233	0.0411164	0.00645455	0.0022559	0.000633259	0.0578003	0.01065	0.00423199	1	1	1	1	1	1	1	1
c1_68	0.00854825	0.240741	0.163165	0.155001	0.247911	0.000576185	0.0206475	0.0280129	0.000623999	0.00102779	0.0307174	0.040838	0.00135615	1	1	1	1	1	1	1	1
c1_357	0.00850428	-0.204035	-0.200905	-0.23997	-0.164968	0.00366921	0.00423939	0.000600882	0.0240541	0.00575345	0.00743429	0.0012464	0.0363818	1	1	1	1	1	1	1	1
c1_272	0.00849711	0.191965	0.190953	0.219646	0.215717	0.0063328	0.00662003	0.00173062	0.00302587	0.00967918	0.0111771	0.00328909	0.00554386	1	1	1	1	1	1	1	1
c1_378	0.00841482	-0.283971	-0.128545	-0.18362	-0.186502	4.4e-05	0.0689683	0.00907395	0.0105961	0.000104052	0.0913704	0.0146068	0.0172484	1	1	1	1	1	1	1	1
c1_374	0.00838975	-0.26717	-0.123788	-0.165579	-0.228264	0.000126029	0.0799818	0.0188197	0.00167728	0.000266755	0.104437	0.0284649	0.0032045	1	1	1	1	1	1	1	1
c1_112	0.00837608	-0.246254	-0.11108	-0.148076	-0.190376	0.000425242	0.116446	0.0359202	0.00905931	0.00078958	0.146263	0.0513347	0.0149819	1	1	1	0.0295482	1	1	1	1
c1_655	0.0082392	-0.219173	-0.162366	-0.173046	-0.241977	0.00177187	0.0212852	0.0140253	0.000848336	0.00294366	0.0316014	0.0218271	0.00178519	1	1	1	1	1	1	1	1
c1_501	0.00821298	0.216588	0.206515	0.194178	0.181904	0.00201331	0.00326767	0.00574273	0.0127152	0.00331442	0.00591603	0.0096287	0.0204231	1	1	1	1	1	1	1	1
c1_238	0.00812952	-0.213907	-0.204855	-0.191165	-0.184914	0.00229524	0.00353182	0.00655897	0.0112899	0.00374459	0.00634678	0.0107978	0.0182956	1	1	1	1	1	1	1	1
c1_205	0.00795737	0.208417	0.201671	0.2051	0.167152	0.00298703	0.00409294	0.00349156	0.0222218	0.00477662	0.00719486	0.00604982	0.0338929	1	1	1	1	1	1	1	1
c1_52	0.0079285	0.162759	0.0821907	0.0744962	0.141906	0.0209698	0.246069	0.29324	0.0527036	0.0299098	0.28954	0.332125	0.0742967	1	1	1	3.53e-05	1	1	1	1
c1_511	0.00786697	-0.242134	-0.133808	-0.148883	-0.236218	0.000533961	0.0582585	0.0349117	0.00113486	0.000966055	0.0784707	0.0499919	0.00230143	1	1	1	1	1	1	1	1
c1_286	0.00785614	-0.2511	-0.140467	-0.172246	-0.200944	0.000323728	0.0467111	0.0144818	0.00582213	0.000618491	0.064718	0.0223698	0.00999259	1	1	1	1	1	1	1	1
c1_529	0.00782232	0.13684	0.246636	0.234971	0.133975	0.0527375	0.000416271	0.00078609	0.0675424	0.0697403	0.000944415	0.0015897	0.092552	1	1	1	1	1	1	1	1
c1_175	0.00781574	-0.194977	-0.17822	-0.233975	-0.162634	0.00554218	0.0113657	0.000828779	0.0261547	0.0085066	0.0177452	0.00166536	0.0391512	1	1	1	1	1	1	1	1
c1_113	0.00772458	-0.244612	-0.122074	-0.157314	-0.22658	0.000465842	0.084281	0.0257267	0.0018189	0.000858379	0.10907	0.0378054	0.00344783	1	1	1	1	1	1	1	1
c1_499	0.00768412	-0.192979	-0.230123	-0.189333	-0.149675	0.00605606	0.00101466	0.00710451	0.0408962	0.00927574	0.0020987	0.0115907	0.0595003	1	1	1	1	1	1	1	1
c1_435	0.00766193	0.255478	0.147694	0.169355	0.179636	0.000251851	0.0364072	0.0162422	0.0138911	0.000498212	0.0518268	0.0249826	0.021931	1	1	1	1	1	1	1	1
c1_797	0.00763841	0.256777	0.156517	0.18952	0.143203	0.000233577	0.0264954	0.00704681	0.0505559	0.000465871	0.0388599	0.0115225	0.0716867	1	1	1	1	1	1	1	1
c1_688	0.00753808	-0.157292	-0.230971	-0.235419	-0.110904	0.0257483	0.000970724	0.000767566	0.130765	0.0358108	0.00201933	0.00155657	0.168325	1	1	1	1	1	1	1	1
c1_757	0.00750868	0.152846	0.229335	0.206536	0.162686	0.0302967	0.00105713	0.00326441	0.0261069	0.041658	0.00218034	0.00571075	0.0391512	1	1	1	1	1	1	1	1
c1_743	0.00740901	0.175686	0.219817	0.214261	0.131333	0.0126069	0.00171594	0.00225606	0.0731846	0.0186029	0.00335787	0.0041257	0.0996848	1	1	1	1	1	1	1	1
c1_138	0.0074045	-0.179132	-0.23262	-0.186972	-0.146043	0.0109463	0.000890255	0.00786671	0.0461057	0.0163182	0.00187885	0.0127768	0.0662827	1	1	1	1	1	1	1	1
c1_449	0.00733081	-0.176212	-0.210518	-0.215287	-0.137893	0.0123399	0.0027026	0.00214589	0.0598347	0.0182831	0.00508314	0.00399465	0.0832184	1	1	1	1	1	1	1	1
c1_766	0.00727852	0.13173	0.20272	0.212122	0.192685	0.0623102	0.00389971	0.0025023	0.0082403	0.0812158	0.00689709	0.00453035	0.0137724	1	1	1	1	1	1	1	1
c1_751	0.00727436	0.21799	0.210657	0.164126	0.141549	0.00187884	0.00268472	0.0199023	0.0533089	0.00310715	0.00506261	0.0299152	0.0750043	1	1	1	1	1	1	1	1
c1_734	0.0072361	-0.213356	-0.104995	-0.0915305	-0.155893	0.0023574	0.137973	0.196257	0.0331262	0.00382879	0.169777	0.233691	0.0487822	1	1	1	0.00521268	1	1	1	1
c1_735	0.0072125	0.157842	0.24181	0.209489	0.105868	0.0252286	0.000543536	0.00283866	0.149284	0.035223	0.00121045	0.00508188	0.188487	1	1	1	1	1	1	1	1
c1_158	0.007207	-0.161139	-0.171815	-0.169686	-0.23594	0.0222987	0.0147332	0.0160316	0.00115073	0.0316807	0.0227098	0.0247111	0.0023271	1	1	1	1	1	1	1	1
c1_833	0.00712934	0.189139	0.198839	0.193683	0.15068	0.0071644	0.00465834	0.00587016	0.0395446	0.0109043	0.00805227	0.00979709	0.0577654	1	1	1	1	1	1	1	1
c1_337	0.0070589	-0.15964	-0.207622	-0.230031	-0.114116	0.0235916	0.00310153	0.00101956	0.119914	0.033322	0.00567181	0.00200054	0.155183	1	1	1	1	1	1	1	1
c1_513	0.00703361	0.236361	0.116757	0.158604	0.199568	0.000729913	0.0988115	0.0245236	0.00617468	0.00128934	0.126076	0.0364093	0.010523	1	1	1	1	1	1	1	1
c1_301	0.00703172	0.139552	0.237478	0.209465	0.121973	0.0481743	0.000687488	0.00284193	0.0963138	0.0641734	0.00150336	0.00508188	0.127598	1	1	1	1	1	1	1	1
c1_289	0.00694532	-0.241218	-0.170109	-0.156533	-0.138646	0.000561397	0.0157659	0.0264802	0.0584387	0.00100636	0.0241478	0.0387593	0.0814328	1	1	1	1	1	1	1	1
c1_486	0.00692828	0.174018	0.208261	0.202295	0.128595	0.0134875	0.00300927	0.00397701	0.0794298	0.0197817	0.00551699	0.00682579	0.107186	1	1	1	1	1	1	1	1
c1_500	0.00683252	-0.19971	-0.209276	-0.163566	-0.135213	0.00447737	0.00286758	0.0203338	0.0650236	0.00694567	0.00528392	0.0305007	0.0894075	1	1	1	1	1	1	1	1
c1_85	0.00680926	0.220867	0.132925	0.131242	0.215416	0.00162825	0.0599531	0.0632947	0.00306789	0.00272376	0.0804546	0.0862138	0.0055962	1	1	1	1	1	1	1	1
c1_615	0.00680657	-0.265785	-0.185756	-0.107904	-0.110522	0.000137027	0.00828715	0.127329	0.132107	0.000289191	0.0135288	0.160209	0.169752	1	1	1	1	1	1	1	1
c1_695	0.00670162	0.169068	0.203992	0.198473	0.12818	0.0164265	0.00367659	0.00473616	0.0804115	0.0237009	0.0065744	0.00809048	0.108109	1	1	1	1	1	1	1	1
c1_809	0.00666589	0.174323	0.210989	0.211524	0.080462	0.0133226	0.00264227	0.00257531	0.273648	0.0195794	0.00499554	0.00463939	0.326758	1	1	1	1	1	1	1	1
c1_279	0.00666161	0.228734	0.141166	0.164895	0.1596	0.00109057	0.0456175	0.0193228	0.0291191	0.00187235	0.063445	0.029165	0.0432321	1	1	1	1	1	1	1	1
c1_149	0.00658414	-0.204534	-0.166697	-0.160571	-0.166569	0.00358497	0.0180217	0.0227808	0.0226992	0.00564574	0.0272579	0.0338911	0.0344762	1	1	1	1	1	1	1	1
c1_396	0.00655626	0.241729	0.168623	0.182135	0.05734	0.000545956	0.0167159	0.00965956	0.435687	0.000983534	0.0254953	0.0154468	0.495782	1	1	1	1	1	1	1	1
c1_189	0.00655217	-0.206745	-0.12718	-0.215699	-0.130821	0.00323253	0.071995	0.00210306	0.0743202	0.00513526	0.0952064	0.00392499	0.101042	1	1	1	1	1	1	1	1
c1_400	0.00654886	0.171109	0.200692	0.172968	0.152561	0.0151534	0.004281	0.0140692	0.0371179	0.0219588	0.00748917	0.0218271	0.0544396	1	1	1	1	1	1	1	1
c1_776	0.00652656	0.12585	0.185233	0.205375	0.174898	0.0750451	0.00847392	0.00344698	0.0166591	0.0969444	0.0137323	0.00598686	0.025843	1	1	1	1	1	1	1	1
c1_716	0.00651993	-0.165693	-0.101826	-0.119741	-0.27511	0.0187367	0.150331	0.0904302	0.000138605	0.0268831	0.184358	0.11872	0.000355573	1	1	1	1	1	1	1	1
c1_242	0.00650719	0.135983	0.214485	0.167888	0.173919	0.0542523	0.00223159	0.0172044	0.0172877	0.0714831	0.00428607	0.0262956	0.0267609	1	1	1	1	1	1	1	1
c1_106	0.00647487	-0.224264	-0.0866786	-0.135969	-0.208467	0.00137179	0.221133	0.0542769	0.00419454	0.0023161	0.262753	0.0754885	0.00744557	1	1	1	0.680262	1	1	1	1
c1_770	0.00646503	0.154392	0.20541	0.197173	0.126014	0.0286421	0.00344134	0.00502285	0.0857017	0.0394577	0.00619954	0.00848044	0.114796	1	1	1	1	1	1	1	1
c1_234	0.0064298	-0.203778	-0.199352	-0.143726	-0.133036	0.00371329	0.00455098	0.041796	0.069506	0.00581002	0.0079233	0.0592654	0.0948521	1	1	1	1	1	1	1	1
c1_684	0.00639996	0.0942924	0.238156	0.172919	0.162789	0.183039	0.000662829	0.0140973	0.0260105	0.222134	0.00146266	0.0218271	0.0391512	1	1	1	1	1	1	1	1
c1_471	0.00637528	0.155775	0.179785	0.179787	0.172941	0.0272294	0.0106543	0.0106534	0.0179362	0.0376544	0.0167788	0.01692	0.02753	1	1	1	1	1	1	1	1
c1_196	0.0061889	-0.235535	-0.112209	-0.132869	-0.171245	0.000762822	0.112757	0.0600622	0.0191101	0.0013377	0.142368	0.0821189	0.0292082	1	1	1	1	1	1	1	1
c1_620	0.0061783	-0.155986	-0.174423	-0.206404	-0.129094	0.0270186	0.0132691	0.00328479	0.0782596	0.0374342	0.0206282	0.00573259	0.105803	1	1	1	1	1	1	1	1
c1_185	0.00611703	-0.211372	-0.118361	-0.178095	-0.149822	0.00259421	0.0942327	0.0114245	0.0406956	0.00419464	0.120871	0.0179918	0.0593273	1	1	1	1	1	1	1	1
c1_540	0.00609817	0.219059	0.135578	0.157262	0.145	0.0017819	0.0549811	0.0257764	0.0477002	0.00295357	0.074332	0.0378054	0.06817	1	1	1	1	1	1	1	1
c1_599	0.0060164	0.178303	0.13954	0.122376	0.215676	0.0113273	0.0481939	0.0835116	0.00303156	0.0168517	0.0662658	0.11084	0.00554386	1	1	1	1	1	1	1	1
c1_516	0.00601472	-0.188612	-0.124297	-0.122734	-0.21631	0.00733004	0.0787405	0.0826043	0.00294477	0.0111331	0.103374	0.110038	0.00543996	1	1	1	1	1	1	1	1
c1_260	0.00598197	0.141682	0.208279	0.203215	0.078014	0.0448257	0.00300661	0.00381148	0.288558	0.0601543	0.00551699	0.00657277	0.341193	1	1	1	1	1	1	1	1
c1_292	0.00594668	0.146383	0.149923	0.173138	0.190703	0.0381193	0.0336461	0.0139736	0.00893918	0.0517282	0.0483705	0.0218169	0.014817	1	1	1	1	1	1	1	1
c1_363	0.00588931	-0.172767	-0.144171	-0.133986	-0.201675	0.0141833	0.0411608	0.0579218	0.00564249	0.0206354	0.0578003	0.0797937	0.00973029	1	1	1	1	1	1	1	1
c1_802	0.00578144	-0.239652	-0.065462	-0.112764	-0.18355	0.00061134	0.355858	0.110977	0.0119173	0.00108783	0.401169	0.142349	0.0192266	1	1	1	1	1	1	1	1
c1_12	0.0057269	-0.14329	-0.100515	-0.118762	-0.253463	0.0424283	0.155677	0.0931155	0.000464996	0.0570425	0.189952	0.121805	0.00102923	1	1	1	1	1	1	1	1
c1_330	0.00571383	0.205413	0.140277	0.158235	0.12837	0.00344089	0.0470121	0.0248624	0.0799615	0.00544246	0.065011	0.036762	0.107703	1	1	1	1	1	1	1	1
c1_291	0.00561716	-0.209394	-0.148155	-0.152952	-0.10998	0.0028516	0.0358202	0.0301803	0.134024	0.00458022	0.0511919	0.0437343	0.171607	1	1	1	1	1	1	1	1
c1_567	0.0055889	0.147074	0.185119	0.177617	0.116084	0.0372085	0.00851545	0.0116509	0.113618	0.0505868	0.0137689	0.018269	0.147826	1	1	1	1	1	1	1	1
c1_40	0.00549833	0.118955	0.185741	0.158504	0.161747	0.0925809	0.00829243	0.0246149	0.0269941	0.117301	0.0135288	0.0364703	0.0402417	1	1	1	1	1	1	1	1
c1_494	0.00545923	0.100694	0.209578	0.137921	0.165182	0.154939	0.00282674	0.050878	0.0238691	0.190331	0.00522191	0.0710335	0.0361774	1	1	1	1	1	1	1	1
c1_352	0.00544078	-0.18395	-0.203304	-0.138136	-0.0673064	0.00894851	0.00379577	0.0505133	0.360051	0.0134506	0.00675424	0.0706602	0.415576	1	1	1	1	1	1	1	1
c1_727	0.00543587	-0.215426	-0.071821	-0.11237	-0.19017	0.00213142	0.310966	0.112236	0.00913589	0.00349303	0.356653	0.14371	0.0150742	1	1	1	1	1	1	1	1
c1_681	0.00541949	-0.158085	-0.135047	-0.133528	-0.193967	0.025002	0.0559467	0.0587917	0.00781456	0.0349837	0.0754968	0.0806858	0.0131633	1	1	1	1	1	1	1	1
c1_91	0.005384	-0.201363	-0.187284	-0.107742	-0.0971233	0.00415132	0.00776202	0.127904	0.186047	0.0064675	0.0128073	0.160299	0.229711	1	1	1	1	1	1	1	1
c1_542	0.00536055	-0.165896	-0.178449	-0.134341	-0.136538	0.0185905	0.0112591	0.0572546	0.0624139	0.0267261	0.0176166	0.0790243	0.0866395	1	1	1	1	1	1	1	1
c1_311	0.00535792	0.154726	0.0619824	0.0740421	0.139694	0.0282952	0.382057	0.296201	0.0565407	0.0390538	0.426729	0.334956	0.0792443	1	1	1	0.0073326	1	1	1	1
c1_346	0.00529993	-0.0896751	-0.209857	-0.177732	-0.112973	0.205518	0.00278929	0.0115962	0.123692	0.246621	0.00517909	0.0182226	0.159787	1	1	1	1	1	1	1	1
c1_39	0.0052812	-0.210108	-0.141019	-0.139236	-0.102946	0.00275608	0.0458465	0.0486877	0.160898	0.00443662	0.0636417	0.068238	0.201748	1	1	1	1	1	1	1	1
c1_340	0.00527881	0.181522	0.1398	0.133469	0.155339	0.00991082	0.0477736	0.0589035	0.033763	0.0148356	0.0658134	0.0806866	0.0496194	1	1	1	1	1	1	1	1
c1_222	0.00521512	0.111855	0.183117	0.126766	0.179628	0.113904	0.00926878	0.0729326	0.0138957	0.142576	0.0147893	0.0982358	0.021931	1	1	1	1	1	1	1	1
c1_819	0.00518847	0.0650364	0.182024	0.165639	0.173747	0.359001	0.00970469	0.0187762	0.0174001	0.411095	0.0154171	0.0284582	0.0268205	1	1	1	1	1	1	1	1
c1_351	0.00518236	-0.209312	-0.174247	-0.0822028	-0.107723	0.00286278	0.0133638	0.245999	0.142245	0.00458803	0.020731	0.285296	0.180858	1	1	1	1	1	1	1	1
c1_565	0.00518123	0.195829	0.164855	0.126681	0.100932	0.00533523	0.0193525	0.0731264	0.169294	0.00820961	0.0289689	0.0983144	0.210458	1	1	1	1	1	1	1	1
c1_61	0.00508097	0.20475	0.112841	0.0997061	0.161152	0.00354907	0.11073	0.15905	0.0275692	0.00560136	0.140053	0.193742	0.0410148	1	1	1	1	1	1	1	1
c1_193	0.00499184	-0.101137	-0.148064	-0.186327	-0.147092	0.153121	0.0359362	0.00808753	0.0445464	0.188699	0.0512568	0.0131061	0.0642957	1	1	1	1	1	1	1	0.9438
c1_527	0.00498482	-0.144665	-0.0910734	-0.0915111	-0.233444	0.0404647	0.19851	0.196352	0.00130247	0.0547065	0.237427	0.233691	0.00257656	1	1	1	1	1	1	1	1
c1_309	0.00492743	0.19582	0.0739002	0.111353	0.180195	0.00533738	0.29713	0.115545	0.0135931	0.00820961	0.343171	0.146865	0.0216417	1	1	1	1	1	1	1	1
c1_159	0.00492643	-0.144236	-0.073628	-0.100068	-0.234728	0.0410678	0.298918	0.157534	0.00122224	0.0554186	0.343921	0.192652	0.00244448	1	1	1	1	1	1	1	1
c1_74	0.0049039	0.207502	0.115802	0.122495	0.120234	0.00311923	0.101621	0.0832089	0.101192	0.00496615	0.129206	0.11064	0.13333	1	1	1	1	1	1	1	1
c1_41	0.00488073	0.134945	0.190819	0.124865	0.125262	0.0561347	0.00665901	0.0773708	0.0876036	0.0736959	0.0112168	0.103637	0.116698	1	1	1	1	1	1	1	1
c1_590	0.00484054	0.100325	0.154191	0.183437	0.133964	0.156465	0.0288534	0.00914437	0.0675655	0.191881	0.042233	0.0146552	0.092552	1	1	1	1	1	1	1	1
c1_754	0.00481663	0.135719	0.169776	0.166592	0.0950479	0.0547257	0.0159744	0.0180957	0.195673	0.0719762	0.0244156	0.0274843	0.240778	1	1	1	1	1	1	1	1
c1_293	0.00477444	0.123109	0.196214	0.127048	0.118194	0.0816633	0.005244	0.0722922	0.107159	0.104564	0.00900034	0.0975541	0.139923	1	1	1	1	1	1	1	1
c1_268	0.0047643	0.158077	0.167147	0.121771	0.122997	0.025009	0.0177087	0.0850602	0.0935326	0.0349837	0.0268848	0.112689	0.12414	1	1	1	1	1	1	1	1
c1_589	0.00475827	0.0665257	0.189988	0.152155	0.14727	0.348079	0.00690507	0.0310611	0.0442873	0.39985	0.0115776	0.0449211	0.0641768	1	1	1	1	1	1	1	1
c1_64	0.00471872	0.160599	0.111523	0.152063	0.144166	0.022757	0.114988	0.0311642	0.0490093	0.0322687	0.144681	0.0449805	0.0697661	1	1	1	1	1	1	1	1
c1_209	0.00470783	-0.131345	-0.132797	-0.112067	-0.188873	0.0630855	0.0602026	0.113214	0.0096305	0.082079	0.0805113	0.144452	0.0157472	1	1	1	1	1	1	1	1
c1_624	0.00467959	-0.119382	-0.166247	-0.192467	-0.0585677	0.0914085	0.0183396	0.00619422	0.425907	0.116018	0.027681	0.0103069	0.485414	1	1	1	1	1	1	1	1
c1_139	0.00452223	-0.1119	-0.192416	-0.134961	-0.103555	0.113756	0.00620836	0.0561049	0.158424	0.142576	0.0105804	0.0775851	0.198989	1	1	1	1	1	1	1	1
c1_369	0.00452129	-0.20246	-0.0622963	-0.1013	-0.156792	0.0039469	0.379646	0.152459	0.0321138	0.00616225	0.425345	0.18792	0.0473874	1	1	1	1	1	1	1	1
c1_115	0.00447655	-0.179555	-0.074863	-0.0942368	-0.17996	0.0107563	0.290864	0.183299	0.0137175	0.0160681	0.336789	0.219958	0.021792	1	1	1	1	1	1	1	1
c1_358	0.0044363	-0.126727	-0.142872	-0.17974	-0.0853112	0.0730228	0.0430407	0.0106741	0.245679	0.0945001	0.0602072	0.01692	0.296284	1	1	1	1	1	1	1	1
c1_186	0.00442446	-0.139822	-0.160653	-0.154226	-0.0806403	0.0477389	0.0227112	0.0288167	0.272583	0.0638277	0.0335811	0.0419256	0.326388	1	1	1	1	1	1	1	1
c1_51	0.00440734	0.191696	0.0637103	0.100262	0.162699	0.00640809	0.368904	0.156729	0.0260947	0.00977368	0.415231	0.192205	0.0391512	1	1	1	1	1	1	1	1
c1_114	0.00439098	-0.222612	-0.0530281	-0.111946	-0.10893	0.00149146	0.454677	0.113605	0.137802	0.00250647	0.498634	0.144697	0.175517	1	1	1	1	1	1	1	1
c1_307	0.00435061	0.112582	0.147081	0.135112	0.148822	0.111556	0.0371993	0.0558277	0.0420723	0.140346	0.0526447	0.077349	0.0610889	1	1	1	1	1	1	1	1
c1_467	0.00432974	0.156501	0.11633	0.140087	0.124908	0.0265113	0.10006	0.0473139	0.0885095	0.0368016	0.127445	0.0664407	0.117689	1	1	1	1	1	1	1	1
c1_662	0.00430011	0.200249	0.0920272	0.102676	0.119016	0.00436865	0.19383	0.146937	0.104723	0.00679152	0.232212	0.182041	0.136989	1	1	1	1	1	1	1	1
c1_745	0.00424379	0.0805099	0.189309	0.160656	0.0738865	0.255893	0.00711187	0.0227087	0.314905	0.304056	0.011853	0.0338533	0.36815	1	1	1	1	1	1	1	1
c1_318	0.00421164	0.164132	0.107656	0.100387	0.151722	0.0198975	0.128212	0.156209	0.038184	0.0284923	0.158572	0.191891	0.0558902	1	1	1	1	1	1	1	1
c1_345	0.00420352	0.216002	0.0458883	0.0801323	0.135798	0.00207213	0.517721	0.258137	0.0638597	0.00340354	0.556014	0.29513	0.0884363	1	1	1	1	1	1	1	1
c1_259	0.0041795	-0.121361	-0.0626095	-0.0720393	-0.228104	0.0861235	0.37725	0.309494	0.00169026	0.109887	0.423969	0.348361	0.00322082	1	1	1	1	1	1	1	1
c1_55	0.00410874	0.172136	0.0573281	0.0809712	0.180305	0.0145457	0.418882	0.25317	0.013535	0.0211203	0.464288	0.291286	0.0216248	1	1	1	1	1	1	1	1
c1_17	0.0040869	-0.120601	-0.165567	-0.114558	-0.115336	0.0881228	0.0188282	0.105374	0.115979	0.112241	0.0283595	0.135882	0.150359	1	1	1	1	1	1	1	1
c1_803	0.00407958	-0.17571	-0.0688776	-0.0899499	-0.162861	0.0125951	0.331263	0.204126	0.0259439	0.0186029	0.375777	0.241755	0.0391512	1	1	1	1	1	1	1	1
c1_801	0.00407187	0.139561	0.141834	0.144963	0.085455	0.0481598	0.044593	0.0400492	0.244881	0.0641734	0.0622587	0.0570112	0.295813	1	1	1	1	1	1	1	1
c1_303	0.00404118	0.0643975	0.167417	0.151808	0.117061	0.363751	0.0175239	0.031452	0.110592	0.415879	0.0266715	0.0453058	0.144147	1	1	1	1	1	1	1	1
c1_748	0.00402604	0.196431	0.119562	0.107794	0.0568321	0.00519313	0.0909173	0.127721	0.43977	0.00802173	0.117032	0.160299	0.498864	1	1	1	1	1	1	1	1
c1_497	0.00399302	-0.105436	-0.184456	-0.124804	-0.0801996	0.136319	0.00875845	0.077518	0.275221	0.169175	0.0141303	0.103643	0.327558	1	1	1	1	1	1	1	1
c1_563	0.00398399	0.0921822	0.18037	0.155634	0.0512668	0.193077	0.0103984	0.0273704	0.485915	0.232076	0.0164113	0.0399817	0.544405	1	1	1	1	1	1	1	1
c1_58	0.00395039	-0.0939039	-0.153807	-0.157494	-0.093373	0.184858	0.0292586	0.0255565	0.203702	0.223306	0.0426541	0.0376513	0.250233	1	1	1	1	1	1	1	1
c1_249	0.00393919	-0.159845	-0.0600471	-0.0810733	-0.180271	0.0234112	0.397123	0.252571	0.0135527	0.0331316	0.441518	0.291286	0.0216248	1	1	1	1	1	1	1	1
c1_67	0.00390284	-0.0740745	-0.170764	-0.160993	-0.0737063	0.295989	0.0153619	0.0224218	0.31609	0.34382	0.0236287	0.0334942	0.368941	1	1	1	1	1	1	1	1
c1_73	0.00389752	-0.0780425	-0.15354	-0.168124	-0.0877097	0.2708	0.0295444	0.0170463	0.232607	0.319157	0.0429845	0.0261089	0.283819	1	1	1	1	1	1	1	1
c1_586	0.00387495	0.0232219	0.185913	0.157482	0.0897282	0.743503	0.00823192	0.0255676	0.221991	0.776666	0.0134907	0.0376513	0.27178	1	1	1	1	1	1	1	1
c1_335	0.00386985	0.169026	0.0871	0.108707	0.12692	0.0164535	0.218887	0.124505	0.0834569	0.0237009	0.260512	0.156928	0.111996	1	1	1	1	1	1	1	1
c1_755	0.00386661	0.124096	0.143802	0.142401	0.0850806	0.0792276	0.0416868	0.0437389	0.246962	0.101984	0.0584259	0.0617198	0.297338	1	1	1	1	1	1	1	1
c1_56	0.00385646	-0.0835416	-0.187858	-0.15137	-0.0347371	0.238366	0.00757271	0.0319504	0.636941	0.284627	0.0125234	0.0459327	0.684052	1	1	1	1	1	1	1	1
c1_816	0.00380812	0.175624	0.123689	0.0972273	0.0825617	0.0126387	0.0802257	0.169723	0.261283	0.018612	0.104567	0.205708	0.31354	1	1	1	1	1	1	1	1
c1_708	0.00379042	-0.148527	-0.13813	-0.096633	-0.105982	0.0353533	0.0505248	0.17236	0.14884	0.0483361	0.0690791	0.208209	0.188255	1	1	1	1	1	1	1	1
c1_4	0.00372141	0.173056	0.0678469	0.0822511	0.144524	0.0140198	0.338567	0.245721	0.0484434	0.0204385	0.38227	0.285296	0.0690961	1	1	1	1	1	1	1	1
c1_83	0.00366597	-0.0481005	-0.183844	-0.145485	-0.0696563	0.49772	0.00898856	0.0393294	0.343486	0.543376	0.0144374	0.0560965	0.398875	1	1	1	1	1	1	1	1
c1_121	0.00363464	-0.127493	-0.0843705	-0.0953499	-0.166655	0.0712921	0.233723	0.178155	0.0226284	0.0924251	0.276807	0.214495	0.0344407	1	1	1	1	1	1	1	1
c1_130	0.0036344	0.112526	0.140071	0.137709	0.0867994	0.111735	0.0473386	0.0512383	0.237509	0.140346	0.0653381	0.0713992	0.28883	1	1	1	1	1	1	1	1
c1_526	0.00361174	-0.101145	-0.0433162	-0.061663	-0.2216	0.153091	0.541484	0.384519	0.0023037	0.188699	0.578966	0.423613	0.00431053	1	1	1	1	1	1	1	1
c1_534	0.00354642	0.0942416	0.10057	0.142373	0.135292	0.183276	0.155452	0.043782	0.0648667	0.222134	0.189952	0.0617198	0.0893609	1	1	1	1	1	1	1	1
c1_63	0.00354232	0.162578	0.0467929	0.0997996	0.142267	0.0211147	0.509493	0.158658	0.0520977	0.0300574	0.548801	0.193589	0.0735855	1	1	1	1	1	1	1	1
c1_632	0.00341666	0.123316	0.0823719	0.110952	0.143508	0.0811476	0.245026	0.11687	0.050061	0.104087	0.28878	0.147838	0.0711239	1	1	1	1	1	1	1	1
c1_306	0.00334679	0.157493	0.0945336	0.083665	0.110055	0.0255573	0.181916	0.23767	0.133758	0.0356134	0.219165	0.278304	0.17157	1	1	1	1	1	1	1	1
c1_786	0.00334065	0.158304	0.0479085	0.0929865	0.135752	0.0247986	0.499439	0.189205	0.0639519	0.034891	0.54152	0.226298	0.0884363	1	1	1	1	1	1	1	1
c1_339	0.00333226	0.170278	0.0736578	0.0950033	0.0972867	0.0156605	0.298721	0.179745	0.185304	0.0226484	0.343921	0.216051	0.229183	1	1	1	1	1	1	1	1
c1_264	0.00328561	0.072636	0.167105	0.133619	0.0489337	0.305493	0.017738	0.0586178	0.506006	0.353729	0.0268848	0.0805995	0.561713	1	1	1	1	1	1	1	1
c1_157	0.00327606	-0.075983	-0.061247	-0.0643911	-0.207736	0.283685	0.38774	0.363799	0.00433246	0.332186	0.431748	0.403234	0.00761444	1	1	1	1	1	1	1	1
c1_805	0.00326909	0.094483	0.156672	0.116582	0.0686592	0.182152	0.026345	0.0993208	0.350455	0.221511	0.0387175	0.12863	0.40579	1	1	1	1	1	1	1	1
c1_360	0.00322772	-0.0926328	-0.144917	-0.141909	-0.0431658	0.190901	0.0401132	0.0444798	0.557473	0.229841	0.056548	0.062582	0.606785	1	1	1	1	1	1	1	1
c1_315	0.00320856	0.163889	0.0762695	0.0636845	0.119793	0.0200836	0.281869	0.369098	0.102461	0.0287021	0.327419	0.408483	0.134514	1	1	1	1	1	1	1	1
c1_382	0.00318708	-0.114525	-0.0840282	-0.101108	-0.140402	0.105473	0.235632	0.153243	0.0552886	0.133171	0.278614	0.188567	0.0776394	1	1	1	1	1	1	1	1
c1_35	0.00318322	0.158721	0.0732745	0.106628	0.0884967	0.024417	0.30125	0.131917	0.228426	0.0344209	0.346056	0.164839	0.279187	1	1	1	1	1	1	1	1
c1_92	0.00314969	-0.0612097	-0.121633	-0.128385	-0.121282	0.388031	0.0854161	0.069318	0.0982311	0.440861	0.110342	0.0938897	0.129901	1	1	1	1	1	1	1	1
c1_522	0.00312282	0.0756923	0.162275	0.128528	0.0395845	0.285537	0.0213595	0.0690051	0.590652	0.333279	0.031647	0.0936406	0.64002	1	1	1	1	1	1	1	1
c1_140	0.00311216	-0.138212	-0.0374524	-0.0411295	-0.175135	0.050386	0.597602	0.562104	0.0165105	0.0667522	0.629986	0.599247	0.0257224	1	1	1	1	1	1	1	1
c1_94	0.00311143	0.140049	0.100792	0.0775429	0.109368	0.0473748	0.154537	0.273888	0.136217	0.0634578	0.189197	0.311178	0.173803	1	1	1	1	1	1	1	1
c1_136	0.0031058	0.0762408	0.133457	0.117191	0.103856	0.28205	0.0589278	0.0975544	0.157212	0.330805	0.0792252	0.126926	0.197809	1	1	1	1	1	1	1	1
c1_267	0.00308766	0.122451	0.109056	0.116737	0.0800325	0.083319	0.123295	0.0988712	0.276225	0.106496	0.153013	0.128409	0.328216	1	1	1	1	1	1	1	1
c1_575	0.00308334	0.148454	0.124308	0.110947	0.00603211	0.0354448	0.0787133	0.116886	0.934698	0.0483702	0.103374	0.147838	0.938576	1	1	1	1	1	1	1	1
c1_294	0.00306644	-0.119477	-0.124371	-0.0809845	-0.101813	0.0911493	0.0785598	0.253092	0.165582	0.115892	0.103374	0.291286	0.206906	1	1	1	1	1	1	1	1
c1_105	0.00305378	-0.116926	-0.0979648	-0.0822067	-0.129854	0.0983204	0.166493	0.245977	0.076506	0.124356	0.202347	0.285296	0.103626	1	1	1	1	1	1	1	1
c1_614	0.00305049	-0.134807	-0.139484	-0.0525051	-0.0836102	0.0563895	0.0482846	0.459144	0.255255	0.0738967	0.0662658	0.49901	0.306813	1	1	1	1	1	1	1	1
c1_288	0.00304393	-0.15048	-0.0420753	-0.0586514	-0.147204	0.0329847	0.553139	0.408207	0.044384	0.0452682	0.587104	0.446322	0.0641888	1	1	1	1	1	1	1	1
c1_451	0.00304363	-0.054787	-0.151965	-0.144561	-0.044682	0.439833	0.0312749	0.0406092	0.543702	0.49126	0.0452302	0.0576953	0.594358	1	1	1	1	1	1	1	1
c1_712	0.00303769	0.106647	0.108714	0.107698	0.10535	0.131849	0.124481	0.128062	0.151292	0.163908	0.154221	0.160299	0.190691	1	1	1	1	1	1	1	1
c1_553	0.00293657	-0.138285	-0.0407777	-0.0904345	-0.130269	0.0502629	0.565456	0.20169	0.0755629	0.0667109	0.599301	0.23926	0.10254	1	1	1	1	1	1	1	1
c1_825	0.0029276	0.123352	0.0847315	0.105656	0.101628	0.0810585	0.231722	0.135497	0.166355	0.104087	0.274885	0.168732	0.207515	1	1	1	1	1	1	1	1
c1_552	0.00286379	-0.145732	-0.044493	-0.0433698	-0.145562	0.038993	0.530545	0.540983	0.0468353	0.0528151	0.568106	0.577579	0.0671984	1	1	1	1	1	1	1	1
c1_838	0.00277729	0.0543976	0.154046	0.100047	0.0761067	0.443095	0.0290058	0.157625	0.300544	0.493937	0.0423706	0.192652	0.354213	1	1	1	1	1	1	1	1
c1_321	0.00266123	0.128973	0.0704183	0.0522263	0.125659	0.0680418	0.320535	0.461536	0.0865943	0.0883691	0.36647	0.50086	0.115778	1	1	1	1	1	1	1	1
c1_341	0.00263524	0.134311	0.0477907	0.068776	0.120592	0.0573117	0.500496	0.331978	0.100173	0.0749699	0.54152	0.371939	0.132229	1	1	1	1	1	1	1	1
c1_561	0.00260524	-0.0588745	-0.153299	-0.119344	-0.0108776	0.406423	0.0298037	0.0915122	0.882536	0.458885	0.0432749	0.119924	0.899889	1	1	1	1	1	1	1	1
c1_244	0.00259814	-0.124368	-0.0235307	-0.0609744	-0.146413	0.0785669	0.740214	0.389861	0.0455513	0.101314	0.764431	0.428847	0.0656155	1	1	1	1	1	1	1	1
c1_19	0.0025696	-0.0523404	-0.03252	-0.033535	-0.200582	0.460556	0.64674	0.636492	0.00591314	0.508925	0.678036	0.668773	0.010101	1	1	1	1	1	1	1	1
c1_269	0.00254039	0.054086	0.11857	0.120941	0.0744682	0.445715	0.0936493	0.0872251	0.3111	0.494785	0.120335	0.115137	0.364288	1	1	1	1	1	1	1	1
c1_621	0.00253271	-0.0926716	-0.0936074	-0.135773	-0.0383456	0.190714	0.186254	0.0546289	0.602337	0.229841	0.223875	0.0758329	0.651708	1	1	1	1	1	1	1	1
c1_721	0.00252979	0.0358865	0.136121	0.129687	0.0456418	0.613019	0.0540055	0.0665185	0.535073	0.657388	0.0732859	0.0904352	0.58769	1	1	1	1	1	1	1	1
c1_787	0.00250714	0.0559108	0.0979238	0.101712	0.115934	0.430494	0.166672	0.150789	0.11409	0.483058	0.202347	0.186495	0.148174	1	1	1	1	1	1	1	1
c1_71	0.00248771	0.143361	0.032473	0.0644222	0.107536	0.0423239	0.647216	0.363566	0.142942	0.0570077	0.678036	0.403234	0.181426	1	1	1	1	1	1	1	1
c1_682	0.00248631	0.0518278	0.147198	0.112912	0.0280506	0.464966	0.0370469	0.110506	0.703138	0.512238	0.0525314	0.141995	0.74253	1	1	1	1	1	1	1	1
c1_582	0.00245523	0.0554281	0.125713	0.125788	0.041181	0.434491	0.0753641	0.0751888	0.575751	0.486791	0.0994806	0.1009	0.624806	1	1	1	1	1	1	1	1
c1_717	0.00245156	-0.0699736	-0.0142066	-0.0319233	-0.192064	0.323608	0.84135	0.652795	0.00845381	0.373513	0.857661	0.682895	0.0140768	1	1	1	1	1	1	1	1
c1_610	0.00241426	-0.0348971	-0.135854	-0.127135	-0.0326299	0.622849	0.0544828	0.0720949	0.657524	0.665963	0.0737957	0.0974691	0.702004	1	1	1	1	1	1	1	1
c1_280	0.00240303	-0.0768304	-0.124176	-0.0718352	-0.0861272	0.278334	0.0790339	0.31087	0.241176	0.326975	0.103572	0.349368	0.291847	1	1	1	1	1	1	1	1
c1_308	0.00237799	-0.0491332	-0.115254	-0.120765	-0.0627765	0.488525	0.103259	0.0876876	0.393359	0.534516	0.13106	0.115538	0.452581	1	1	1	1	1	1	1	1
c1_381	0.00236884	-0.0859313	-0.0702259	-0.0555105	-0.13927	0.225155	0.321862	0.433808	0.0573035	0.269296	0.366832	0.4736	0.0800045	1	1	1	1	1	1	1	1
c1_566	0.00234796	0.0286776	0.148275	0.0992107	0.0510297	0.686122	0.0356689	0.161142	0.487937	0.72192	0.0510761	0.195634	0.545077	1	1	1	1	1	1	1	1
c1_777	0.00233895	0.0619502	0.092676	0.123279	0.0732152	0.382305	0.190693	0.081239	0.319334	0.435036	0.228831	0.108418	0.372129	1	1	1	1	1	1	1	1
c1_325	0.00233733	0.138719	0.0312567	0.0341847	0.120038	0.0495387	0.659587	0.629969	0.101753	0.0658701	0.688017	0.664764	0.133828	1	1	1	1	1	1	1	1
c1_30	0.00232545	-0.0790976	-0.017719	-0.0280704	-0.179099	0.264355	0.802847	0.692428	0.0141836	0.313085	0.824423	0.719172	0.0223368	1	1	1	1	1	1	1	1
c1_629	0.00227502	-0.150197	-0.0130603	-0.0287115	-0.111777	0.0333196	0.854001	0.685771	0.127743	0.0456416	0.868354	0.715331	0.164728	1	1	1	1	1	1	1	1
c1_110	0.00226312	-0.110869	-0.0289993	-0.0650509	-0.125559	0.117145	0.682791	0.358893	0.0868469	0.146381	0.708424	0.399627	0.115902	1	1	1	1	1	1	1	1
c1_336	0.00223825	-0.0381925	-0.110784	-0.119898	-0.0617859	0.590376	0.117429	0.0900066	0.400882	0.637347	0.146989	0.118378	0.459266	1	1	1	1	1	1	1	1
c1_597	0.0022321	-0.0352154	-0.117125	-0.110015	-0.0678946	0.619679	0.0977446	0.120013	0.355859	0.66355	0.124934	0.151529	0.411391	1	1	1	1	1	1	1	1
c1_753	0.00222949	0.0237584	0.136305	0.0920291	0.0695919	0.737791	0.0536782	0.193821	0.343934	0.77181	0.0729782	0.231437	0.398875	1	1	1	1	1	1	1	1
c1_609	0.00222164	-0.0140493	-0.128818	-0.111302	-0.0616524	0.843084	0.0683759	0.115712	0.401902	0.864907	0.0907511	0.146865	0.459498	1	1	1	1	1	1	1	1
c1_319	0.00221295	-0.040645	-0.114526	-0.132277	-0.0234077	0.566722	0.105469	0.0612227	0.750491	0.615928	0.133631	0.0835483	0.786228	1	1	1	1	1	1	1	1
c1_752	0.00219635	0.0287128	0.147017	0.099569	0.0257753	0.685758	0.0372821	0.159627	0.726213	0.72192	0.0526591	0.194119	0.761894	1	1	1	1	1	1	1	1
c1_93	0.00214568	-0.0394292	-0.132789	-0.067659	-0.0796479	0.578391	0.0602171	0.33991	0.278548	0.626735	0.0805113	0.380027	0.330434	1	1	1	1	1	1	1	1
c1_596	0.00213153	-0.0624494	-0.0954912	-0.115629	-0.052333	0.378474	0.17751	0.102136	0.476878	0.431354	0.214787	0.131941	0.535934	1	1	1	1	1	1	1	1
c1_344	0.00210519	-0.0504372	-0.11791	-0.118638	-0.0119905	0.477045	0.0955032	0.0934597	0.870618	0.52475	0.122284	0.122035	0.890238	1	1	1	1	1	1	1	1
c1_608	0.00210323	-0.0381469	-0.101957	-0.117377	-0.0601278	0.590819	0.149803	0.0970218	0.413664	0.637347	0.184022	0.126459	0.472202	1	1	1	1	1	1	1	1
c1_72	0.00205076	-0.0755788	-0.111975	-0.0880897	-0.037496	0.286262	0.113514	0.213677	0.610408	0.33359	0.143075	0.251834	0.659459	1	1	1	1	1	1	1	1
c1_579	0.00203185	0.101764	0.0682556	0.0954551	0.0508019	0.150578	0.335659	0.177675	0.489884	0.186234	0.380169	0.214272	0.546322	1	1	1	1	1	1	1	1
c1_584	0.00200233	0.0379071	0.110868	0.121519	0.0183568	0.593158	0.117149	0.0857136	0.80308	0.638921	0.146891	0.113348	0.835295	1	1	1	1	1	1	1	1
c1_274	0.00199077	-0.0775627	-0.0995593	-0.0883662	-0.0464307	0.273765	0.159668	0.212238	0.528032	0.322129	0.194495	0.250544	0.581716	1	1	1	1	1	1	1	1
c1_355	0.00197762	-0.0589387	-0.0829976	-0.116557	-0.0492147	0.40591	0.241447	0.0993959	0.503563	0.458885	0.285025	0.12863	0.559857	1	1	1	1	1	1	1	1
c1_300	0.00195042	-0.0326097	-0.120813	-0.11401	-0.00612733	0.645831	0.0875616	0.10706	0.933669	0.687666	0.112912	0.137811	0.938576	1	1	1	1	1	1	1	1
c1_736	0.00188827	0.0503191	0.132335	0.0782821	-0.0124843	0.478079	0.0611076	0.269326	0.865338	0.525091	0.0815517	0.306475	0.886087	1	1	1	1	1	1	1	1
c1_466	0.00185965	-0.0586062	-0.105833	-0.0588882	-0.074569	0.408569	0.134842	0.406313	0.310444	0.460591	0.166488	0.445594	0.364107	1	1	1	1	1	1	1	1
c1_709	0.00183936	0.0625009	0.0787893	0.112112	0.035892	0.37808	0.266227	0.11307	0.625775	0.431354	0.31074	0.144452	0.674054	1	1	1	1	1	1	1	1
c1_823	0.00183403	-0.0680792	0.110311	0.0818702	0.0221641	0.336912	0.11901	0.247922	0.763343	0.388251	0.148711	0.287067	0.797391	1	1	1	1	1	1	1	1
c1_66	0.00182919	-0.019159	-0.137035	-0.0769337	-0.0297413	0.787193	0.052397	0.277687	0.686162	0.815267	0.07137	0.315001	0.729361	1	1	1	1	1	1	1	1
c1_263	0.00180645	-0.00841491	0.0945083	0.0804641	0.0955885	0.905624	0.182034	0.256165	0.193132	0.919557	0.219165	0.293996	0.238054	1	1	1	1	1	1	1	1
c1_733	0.00180194	-0.0273916	0.130366	0.0790214	0.0281364	0.699501	0.0650938	0.264816	0.702272	0.734932	0.0865533	0.301816	0.74253	1	1	1	1	1	1	1	1
c1_90	0.00178444	-0.00415926	-0.109502	-0.103645	-0.0472532	0.953271	0.12176	0.14314	0.520741	0.95854	0.151366	0.177944	0.57543	1	1	1	1	1	1	1	1
c1_57	0.00178018	0.109838	0.0427905	0.0239798	0.0980271	0.12061	0.546408	0.735438	0.181965	0.150452	0.58337	0.75842	0.225438	1	1	1	1	1	1	1	1
c1_44	0.00177959	0.0962794	0.110247	0.054624	0.000937352	0.173943	0.119228	0.441196	0.989841	0.212239	0.148728	0.480944	0.989841	1	1	1	1	1	1	1	1
c1_806	0.00171974	0.00886924	0.13221	0.0854832	0.0148753	0.900554	0.0613537	0.227592	0.839866	0.915689	0.0817298	0.267366	0.864884	1	1	1	1	1	1	1	1
c1_818	0.00171545	0.0100469	0.122632	0.0737009	0.052755	0.887432	0.0828617	0.298438	0.473327	0.904881	0.107616	0.336962	0.532768	1	1	1	1	1	1	1	1
c1_87	0.00170106	0.11321	0.0214187	0.051198	0.0803416	0.109561	0.762802	0.470415	0.274369	0.138093	0.785524	0.509734	0.327081	1	1	1	1	1	1	1	1
c1_401	0.00164472	0.0560095	0.080421	0.10141	0.026145	0.42968	0.25642	0.152012	0.722446	0.482891	0.30026	0.187689	0.759039	1	1	1	1	1	1	1	1
c1_442	0.00163198	-0.0992782	-0.0306302	-0.0937764	-0.0324862	0.160856	0.665995	0.185457	0.658938	0.196602	0.693705	0.222182	0.70248	1	1	1	1	1	1	1	1
c1_298	0.00161089	0.0314836	0.0570209	0.0268146	0.133152	0.657271	0.421384	0.705535	0.0692614	0.696612	0.464931	0.729444	0.0946964	1	1	1	1	1	1	1	1
c1_611	0.00159233	-0.0490943	-0.0887876	-0.0967919	0.0177471	0.488869	0.210057	0.171652	0.809493	0.534516	0.250413	0.207699	0.840761	1	1	1	1	1	1	1	1
c1_261	0.00159202	-0.0446018	-0.0271163	-0.0635794	-0.119213	0.52954	0.702378	0.36989	0.104146	0.577246	0.726391	0.408737	0.13648	1	1	1	1	1	1	1	1
c1_154	0.00157813	-0.132666	-5.22e-05	-0.0468481	-0.0493324	0.060458	0.999413	0.508993	0.502542	0.0789433	0.999413	0.54745	0.559579	1	1	1	1	1	1	1	1
c1_774	0.00156376	-0.0541309	0.0947246	0.0633301	0.0485883	0.445338	0.181031	0.371774	0.509017	0.494785	0.218683	0.410194	0.563332	1	1	1	1	1	1	1	1
c1_377	0.00155175	-0.136205	0.0274362	-0.0326493	-0.0287246	0.0538567	0.699036	0.64543	0.696352	0.0710908	0.723966	0.676165	0.73911	1	1	1	1	1	1	1	1
c1_347	0.00153376	0.0550358	0.0471046	0.0828097	0.0761505	0.437755	0.506673	0.242518	0.300265	0.489692	0.546575	0.283068	0.354213	1	1	1	1	1	1	1	1
c1_824	0.00152773	0.0140149	0.0776961	0.106187	0.0446027	0.843463	0.272939	0.133531	0.544419	0.864907	0.317898	0.16657	0.594358	1	1	1	1	1	1	1	1
c1_588	0.00150301	0.032594	0.0818119	0.0830979	0.0551759	0.64599	0.24826	0.240877	0.453236	0.687666	0.291631	0.281605	0.510946	1	1	1	1	1	1	1	1
c1_738	0.00146733	-0.0951286	-0.0196386	-0.0153275	-0.100764	0.179169	0.781999	0.829017	0.170009	0.21825	0.804151	0.847699	0.210985	1	1	1	1	1	1	1	1
c1_739	0.00146649	0.0220233	0.109787	0.0826975	-0.00691998	0.756314	0.120785	0.243159	0.925112	0.787782	0.150411	0.28336	0.936725	1	1	1	1	1	1	1	1
c1_271	0.00146186	0.0939696	0.0752992	0.0438965	0.0282438	0.184549	0.288053	0.536077	0.70119	0.223304	0.334068	0.574029	0.74253	1	1	1	1	1	1	1	1
c1_251	0.00145789	0.101081	0.0382839	-0.005608	-0.0866425	0.15335	0.589486	0.937023	0.238361	0.188699	0.622951	0.943521	0.289381	1	1	1	1	1	1	1	1
c1_208	0.00145517	-0.00671639	0.0172119	0.0120355	-0.1569	0.92461	0.808379	0.865345	0.0319936	0.936216	0.828931	0.879888	0.0473063	1	1	1	1	1	1	1	1
c1_275	0.00143497	0.0319604	0.0624663	0.0876651	0.0625739	0.652418	0.378345	0.215901	0.394891	0.692479	0.424541	0.254043	0.453625	1	1	1	1	1	1	1	1
c1_316	0.00142584	-0.0343852	-0.0708202	-0.103582	-0.022235	0.627962	0.317774	0.143385	0.762608	0.670441	0.363886	0.177944	0.797391	1	1	1	1	1	1	1	1
c1_707	0.00140509	0.079543	-0.0164997	0.0659865	0.0756632	0.261666	0.816164	0.352009	0.303378	0.310407	0.835734	0.392563	0.356973	1	1	1	1	1	1	1	1
c1_807	0.00140419	0.0295646	0.0966083	0.081522	-0.0170899	0.67695	0.17247	0.249946	0.816421	0.71434	0.209037	0.28895	0.844333	1	1	1	1	1	1	1	1
c1_731	0.00134349	0.0302118	0.0519975	0.064705	0.0861235	0.670289	0.463503	0.36146	0.241196	0.70834	0.50602	0.401868	0.291847	1	1	1	1	1	1	1	1
c1_290	0.00130447	-0.0311421	0.0738711	0.0676122	0.0559471	0.660757	0.29732	0.340245	0.446938	0.699285	0.343171	0.380027	0.505415	1	1	1	1	1	1	1	1
c1_817	0.00129211	-0.019786	-0.0618705	-0.0795052	-0.0617616	0.780404	0.382919	0.261893	0.401067	0.80939	0.427034	0.298954	0.459266	1	1	1	1	1	1	1	1
c1_562	0.00128313	-0.100014	0.0459002	0.0270569	-0.0417579	0.157759	0.517612	0.702999	0.570409	0.193142	0.556014	0.728071	0.619935	1	1	1	1	1	1	1	1
c1_60	0.00126668	-0.0665997	-0.03176	-0.0895768	-0.0264634	0.347542	0.654456	0.206017	0.719208	0.39985	0.683647	0.243597	0.756731	1	1	1	1	1	1	1	1
c1_741	0.00123184	0.0183602	0.0893164	0.0804353	0.00943327	0.795867	0.207344	0.256336	0.898041	0.821906	0.247585	0.293996	0.914415	1	1	1	1	1	1	1	1
c1_839	0.00120696	0.0209495	0.0531094	0.0586725	0.080589	0.767849	0.453985	0.408038	0.27289	0.798651	0.498628	0.446322	0.326388	1	1	1	1	1	1	1	1
c1_837	0.00120182	-0.0376672	0.105426	0.0448055	-0.00357762	0.5955	0.136354	0.527659	0.961242	0.640493	0.16807	0.566687	0.962568	1	1	1	1	1	1	1	1
c1_600	0.00118889	0.0746962	0.0126211	-0.0282153	0.0874268	0.291942	0.85886	0.690922	0.234122	0.339664	0.86964	0.718638	0.285189	1	1	1	1	1	1	1	1
c1_88	0.00115662	0.105026	0.000735311	0.0336028	0.0471141	0.137856	0.991734	0.635811	0.52197	0.170791	0.993102	0.668773	0.575912	1	1	1	1	1	1	1	1
c1_76	0.00115508	0.0718469	0.00510317	0.00862349	0.101106	0.310791	0.942682	0.903296	0.168554	0.35929	0.949219	0.915912	0.209897	1	1	1	1	1	1	1	1
c1_811	0.00115004	-0.00823781	0.0701312	0.0435942	-0.0781242	0.907601	0.322517	0.53889	0.287875	0.920277	0.367002	0.576192	0.340942	1	1	1	1	1	1	1	1
c1_253	0.00113015	-0.0202881	0.0292849	0.0335311	-0.107205	0.774978	0.679838	0.636532	0.144182	0.804913	0.707109	0.668773	0.18268	1	1	1	1	1	1	1	1
c1_258	0.00111941	0.0884279	0.00556405	0.0305507	0.0658985	0.211918	0.937516	0.66681	0.37021	0.253881	0.945328	0.696553	0.426623	1	1	1	1	1	1	1	1
c1_70	0.00111452	0.0532043	-0.0420924	-0.0330466	0.0746129	0.453178	0.552978	0.641415	0.310158	0.501535	0.587104	0.672929	0.364107	1	1	1	1	1	1	1	1
c1_747	0.00111115	-0.0578709	0.0681311	0.0532982	-0.0187844	0.414484	0.336543	0.45238	0.79859	0.466535	0.380577	0.492395	0.831816	1	1	1	1	1	1	1	1
c1_317	0.0011018	0.0599789	0.0128515	-0.00687075	0.10251	0.397661	0.85631	0.922883	0.162688	0.450393	0.868638	0.933165	0.20364	1	1	1	1	1	1	1	1
c1_601	0.00109145	0.0788854	0.0481218	0.0201791	0.048733	0.265642	0.497529	0.776155	0.507754	0.314098	0.540728	0.797014	0.562793	1	1	1	1	1	1	1	1
c1_320	0.00106674	0.0784064	0.0321374	-0.00630598	0.0696274	0.268565	0.65062	0.929204	0.343687	0.317037	0.680619	0.938251	0.398875	1	1	1	1	1	1	1	1
c1_237	0.00106089	-0.0833734	-0.0420932	-0.0497008	0.00616188	0.239315	0.55297	0.48351	0.933296	0.285292	0.587104	0.520813	0.938576	1	1	1	1	1	1	1	1
c1_730	0.00103618	-0.108071	-0.00248559	-0.00458595	-0.0450723	0.126738	0.972064	0.948483	0.540185	0.157824	0.974749	0.953138	0.591902	1	1	1	1	1	1	1	1
c1_81	0.00102129	-0.0103272	-0.0690163	-0.0841012	0.00383904	0.884313	0.330288	0.235224	0.958412	0.903479	0.375257	0.275885	0.96106	1	1	1	1	1	1	1	1
c1_183	0.000960268	-0.0102823	-0.0446824	-0.091321	-0.015035	0.884812	0.528795	0.197287	0.838171	0.903479	0.567068	0.23442	0.864364	1	1	1	1	1	1	1	1
c1_78	0.00095242	-0.0255638	-0.058449	-0.0402655	0.0556063	0.718677	0.409829	0.570352	0.449715	0.753987	0.454948	0.607149	0.507765	1	1	1	1	1	1	1	1
c1_59	0.000939152	0.0247149	-0.0496089	-0.0700162	0.0274474	0.727643	0.48432	0.323313	0.709229	0.762293	0.527953	0.36279	0.747315	1	1	1	1	1	1	1	1
c1_210	0.000922028	0.0370694	-0.0232309	0.0120682	-0.0915618	0.601356	0.743407	0.864982	0.21265	0.645835	0.766639	0.879888	0.260783	1	1	1	1	1	1	1	1
c1_598	0.000889415	0.0169912	-0.0389155	-0.0593377	0.0520156	0.81079	0.583356	0.402734	0.479559	0.834941	0.617371	0.442337	0.538114	1	1	1	1	1	1	1	1
c1_469	0.000885443	-0.00895219	0.0776483	0.0501495	-0.0197535	0.899629	0.273234	0.479565	0.788438	0.915689	0.317898	0.517332	0.822422	1	1	1	1	1	1	1	1
c1_560	0.000877288	0.00571804	-0.0545972	-0.0802374	-0.00749042	0.93579	0.441421	0.257511	0.918959	0.944901	0.4863	0.294879	0.931794	1	1	1	1	1	1	1	1
c1_80	0.000864464	0.00416225	-0.0817448	-0.050232	0.010914	0.953237	0.24865	0.478841	0.882145	0.95854	0.291631	0.51732	0.899889	1	1	1	1	1	1	1	1
c1_455	0.000846419	0.075782	0.0112832	-0.0387894	0.0279983	0.284965	0.873689	0.584578	0.703665	0.333147	0.883424	0.621382	0.74253	1	1	1	1	1	1	1	1
c1_79	0.000843205	0.0654556	-0.0484022	-0.0279753	0.0147493	0.355905	0.495024	0.693417	0.841205	0.408194	0.538812	0.719172	0.865035	1	1	1	1	1	1	1	1
c1_740	0.000802414	-0.0225882	0.0473313	0.0510843	-0.0337559	0.750268	0.504628	0.471403	0.646492	0.782607	0.545178	0.510043	0.692262	1	1	1	1	1	1	1	1
c1_116	0.000802113	-0.0385221	0.0570268	0.0267383	-0.0329483	0.587171	0.421335	0.706334	0.654397	0.6353	0.464931	0.729444	0.699694	1	1	1	1	1	1	1	1
c1_53	0.00078713	0.0808993	-0.037424	0.00208459	0.0174979	0.253594	0.597879	0.97657	0.812119	0.301818	0.629986	0.97657	0.841082	1	1	1	1	1	1	1	1
c1_343	0.000781744	0.00226719	-0.0523771	-0.0727341	0.00645503	0.974518	0.460242	0.304839	0.930131	0.974518	0.503216	0.343653	0.938576	1	1	1	1	1	1	1	1
c1_43	0.0007781	0.00227317	-0.0790832	-0.0445446	0.00774623	0.974451	0.264442	0.530069	0.916202	0.974518	0.309154	0.568434	0.931585	1	1	1	1	1	1	1	1
c1_771	0.000756766	-0.0543386	0.0142364	0.0211529	-0.0562953	0.44359	0.841022	0.76566	0.44411	0.493937	0.857661	0.78735	0.503001	1	1	1	1	1	1	1	1
c1_498	0.000755136	-0.0601097	-0.0422684	0.00562591	-0.0356325	0.396631	0.551317	0.936822	0.628277	0.449928	0.587104	0.943521	0.675747	1	1	1	1	1	1	1	1
c1_333	0.000741201	0.053551	-0.0343963	-0.00279036	0.0510204	0.450235	0.627851	0.96864	0.488017	0.499039	0.659653	0.969976	0.545077	1	1	1	1	1	1	1	1
c1_577	0.000736568	0.014724	-0.0571827	-0.0366448	-0.0343263	0.835652	0.420065	0.605531	0.640932	0.859325	0.464889	0.640839	0.687322	1	1	1	1	1	1	1	1
c1_732	0.000726775	-0.0495995	-0.0525285	-0.028216	0.006554	0.484403	0.458944	0.690914	0.929062	0.531233	0.502554	0.718638	0.938576	1	1	1	1	1	1	1	1
c1_348	0.000709143	-0.00538252	-0.0702319	-0.0384676	-0.0145551	0.93955	0.321821	0.5877	0.843269	0.94738	0.366832	0.623787	0.865931	1	1	1	1	1	1	1	1
c1_585	0.000700242	0.00353978	-0.0478034	-0.0382004	-0.0457351	0.960224	0.500382	0.590299	0.534237	0.962877	0.54152	0.62563	0.587661	1	1	1	1	1	1	1	1
c1_541	0.000668273	-0.00584882	-0.0621539	-0.0138778	-0.0444019	0.934325	0.380739	0.844975	0.546233	0.944735	0.425911	0.862801	0.595444	1	1	1	1	1	1	1	1
c1_749	0.000643874	0.0737801	0.0289739	0.00452207	0.00605918	0.297918	0.683053	0.9492	0.934406	0.345508	0.708424	0.953138	0.938576	1	1	1	1	1	1	1	1
c1_683	0.000642078	-0.0396975	-0.0128187	-0.0186165	-0.0568415	0.575807	0.856673	0.793082	0.439695	0.624867	0.868638	0.812098	0.498864	1	1	1	1	1	1	1	1
c1_203	0.000481344	0.043652	-0.00283162	0.0349084	0.015822	0.538351	0.968177	0.622737	0.829825	0.585972	0.972194	0.658089	0.856975	1	1	1	1	1	1	1	1
c1_822	0.000449364	-0.0321748	-0.0141201	-0.01884	0.0306432	0.65024	0.842304	0.790654	0.67717	0.691177	0.857661	0.810756	0.720859	1	1	1	1	1	1	1	1
c1_50	0.000435047	0.051848	-0.00420082	-0.0132944	0.0175165	0.464792	0.952804	0.851415	0.811922	0.512238	0.958083	0.868157	0.841082	1	1	1	1	1	1	1	1
c1_350	0.000424736	0.0172251	-0.0146376	-0.0232803	0.0360759	0.808235	0.836603	0.74288	0.624005	0.833493	0.855456	0.765009	0.673146	1	1	1	1	1	1	1	1
c1_555	0.000396024	-0.0188444	-0.00784978	0.0117675	0.0450331	0.790606	0.911936	0.868315	0.540538	0.817636	0.920814	0.881674	0.591902	1	1	1	1	1	1	1	1
c1_299	0.000378089	-0.00404268	-0.0537463	-0.00724389	0.00762859	0.954579	0.448582	0.918709	0.91747	0.95854	0.493441	0.93024	0.931585	1	1	1	1	1	1	1	1
c1_84	0.000305169	0.0115086	-0.0359236	0.00417075	0.01263	0.871188	0.612652	0.953142	0.863783	0.892077	0.644616	0.955775	0.885743	1	1	1	1	1	1	1	1

## Sheet: B. Male AD Module (MSBB PHG)
Module	Score	CDR.rho	Plaq.rho	CERAD.rho	bbscore.rho	CDR.p	Plaq.p	CERAD.p	bbscore.p	CDR.adj.p	Plaq.adj.p	CERAD.adj.p	bbscore.adj.p	bbscore_MCI-Severe_M.AD_FET.p	bbscore_Normal-Severe_M.AD_FET.p	CDR_MCI-Severe_M.AD_FET.p	CDR_Normal-Severe_M.AD_FET.p	CERAD_DefiniteAD-NL_M.AD_FET.p	CERAD_DefiniteAD-PossibleAD_M.AD_FET.p	PlaqueMean_High-Low_M.AD_FET.p	PlaqueMean_Low-Medium_M.AD_FET.p
c1_47	1	-0.434692	-0.374564	-0.387239	-0.3714	1.13e-10	4.3e-08	1.36e-08	1.67e-07	1.57483e-09	2.75577e-07	1.10563e-07	1.12789e-06	1	6.36e-48	1.01e-79	2.55e-61	1.13e-58	2.67e-51	3.65e-57	3.2e-103
c1_336	0.85999	-0.456764	-0.398646	-0.403494	-0.411943	9.4e-12	4.59e-09	2.86e-09	4.69e-09	2.62577e-10	5.18921e-08	3.512e-08	7.22425e-08	0.00174722	7.56e-54	1.48e-64	6.63e-51	3.32e-48	2.36e-77	1.56e-54	2.05e-36
c1_6	0.811965	-0.440702	-0.396742	-0.411633	-0.39904	5.86e-11	5.52e-09	1.27e-09	1.54e-08	9.89438e-10	5.83923e-08	2.23012e-08	1.77911e-07	1	3.85e-58	3.23e-71	1.65e-30	2.02e-62	1.94e-53	1.91e-61	4.74e-29
c1_55	0.788154	-0.444809	-0.378616	-0.387589	-0.398575	3.7e-11	2.99e-08	1.31e-08	1.61e-08	7.06217e-10	2.10018e-07	1.08314e-07	1.83582e-07	0.151016	1.47e-52	1.46e-63	3.16e-55	2.47e-46	9.75e-68	6.26e-41	1.13e-28
c1_305	0.737282	-0.43568	-0.374861	-0.388644	-0.375304	1.02e-10	4.19e-08	1.19e-08	1.21e-07	1.4926e-09	2.70501e-07	1.00463e-07	9.07513e-07	1	3.47e-40	2.84e-57	5.22e-45	2.68e-40	3.26e-43	7.98e-41	1.37e-65
c1_16	0.53167	-0.435289	-0.363173	-0.371679	-0.409474	1.06e-10	1.17e-07	5.56e-08	5.92e-09	1.5011e-09	6.46075e-07	3.53745e-07	8.38348e-08	1	3.99e-46	3.79e-36	8.39e-44	3.24e-27	4.19e-53	1.31e-17	4.51e-09
c1_708	0.524467	-0.476411	-0.40737	-0.411326	-0.421558	8.76e-13	1.95e-09	1.31e-09	1.87e-09	4.80705e-11	2.76145e-08	2.25525e-08	4.2099e-08	0.42583	9.92e-31	6.32e-41	5.59e-32	4.09e-32	1.32e-40	4.2e-34	2.05e-14
c1_22	0.410621	-0.370955	-0.4168	-0.39804	-0.333215	5.92e-08	7.52e-10	4.87e-09	3.16e-06	2.75014e-07	1.41227e-08	5.01277e-08	1.31492e-05	1.54e-14	4.65e-11	2.04e-08	1	3.48e-35	2.45e-30	1.71e-63	1.37e-13
c1_218	0.390881	-0.380579	-0.420676	-0.401748	-0.340535	2.5e-08	5.04e-10	3.4e-09	1.85e-06	1.28363e-07	1.0291e-08	3.69627e-08	8.59418e-06	4.54e-13	3.02e-14	6.41e-13	1	5.13e-33	1.54e-31	3.39e-48	2.53e-13
c1_506	0.378587	-0.435939	-0.353609	-0.365383	-0.409588	9.9e-11	2.61e-07	9.64e-08	5.85e-09	1.4926e-09	1.33231e-06	5.64261e-07	8.38348e-08	1	2.29e-28	2.34e-25	1.28e-32	4.16e-19	3.75e-35	5.96e-14	3.56e-05
c1_113	0.377419	-0.46903	-0.387968	-0.409099	-0.41351	2.17e-12	1.27e-08	1.64e-09	4.05e-09	9.28171e-11	1.05032e-07	2.71683e-08	6.63378e-08	1	3.21e-25	2.8e-29	4.17e-16	3.9e-21	6.4e-24	3.4e-19	1.4e-20
c1_168	0.359844	-0.435653	-0.353197	-0.364922	-0.409623	1.02e-10	2.7e-07	1e-07	5.83e-09	1.4926e-09	1.37029e-06	5.81457e-07	8.38348e-08	1	5.21e-27	4.03e-24	1.58e-30	1.28e-17	1.34e-33	6.6e-13	6.31e-05
c1_665	0.359792	-0.427479	-0.365032	-0.378063	-0.365882	2.46e-10	9.93e-08	3.14e-08	2.61e-07	2.67736e-09	5.62486e-07	2.18803e-07	1.54836e-06	1	1.03e-19	2.34e-27	2.48e-17	1.32e-18	5.67e-24	4.79e-16	2.29e-28
c1_443	0.331949	-0.460657	-0.377427	-0.401756	-0.400678	5.94e-12	3.33e-08	3.39e-09	1.33e-08	1.79839e-10	2.26647e-07	3.69627e-08	1.62186e-07	1	2.12e-22	5.72e-27	8e-12	7.2e-19	2.11e-20	2.36e-18	8.01e-16
c1_147	0.327891	-0.40703	-0.30297	-0.323982	-0.355248	2.02e-09	1.23e-05	2.71e-06	6.07e-07	1.52893e-08	4.04472e-05	9.83215e-06	3.21052e-06	1	3.92e-30	2.56e-28	1.71e-35	2.03e-13	7.99e-26	0.106238	1.07e-05
c1_56	0.30228	0.450466	0.371224	0.391492	0.391827	1.95e-11	5.79e-08	9.1e-09	2.93e-08	4.6273e-10	3.55468e-07	7.92808e-08	2.89049e-07	1	1.1e-20	2.47e-20	9.66e-39	3.37e-21	8.69e-05	6.35e-06	7.65e-10
c1_32	0.291106	-0.427313	-0.428336	-0.406149	-0.394875	2.51e-10	2.25e-10	2.2e-09	2.24e-08	2.68754e-09	5.64429e-09	3.06603e-08	2.36954e-07	1.01e-10	3.41e-16	3.21e-14	0.402124	4.24e-18	1.49e-34	1.12e-19	1
c1_57	0.288691	0.503854	0.487172	0.485076	0.492775	2.45e-14	2.24e-13	2.93e-13	7.83e-13	4.51292e-12	6.55573e-11	5.14508e-11	2.8096e-10	0.013609	5.44e-09	1.02e-14	6.03e-06	5.24e-13	5.37e-23	2.08e-18	4.45e-17
c1_666	0.264472	-0.432013	-0.393938	-0.402728	-0.369325	1.52e-10	7.21e-09	3.09e-09	1.98e-07	1.93414e-09	7.2763e-08	3.56976e-08	1.2661e-06	1	3.47e-10	1e-17	2.89e-12	5.56e-11	6.04e-13	6.24e-15	1.84e-24
c1_75	0.260225	-0.422499	-0.373028	-0.387605	-0.401641	4.17e-10	4.93e-08	1.31e-08	1.22e-08	4.25728e-09	3.13662e-07	1.08314e-07	1.53023e-07	0.50485	2.25e-19	6.15e-23	1.48e-08	1.61e-17	1.43e-17	1.22e-13	0.0428464
c1_115	0.235981	-0.399394	-0.391672	-0.40038	-0.371769	4.27e-09	8.94e-09	3.88e-09	1.62e-07	2.95202e-08	8.39704e-08	4.15444e-08	1.1026e-06	1	1.56e-13	7.16e-16	0.000575968	1.04e-17	8.96e-14	2.11e-18	9.57e-08
c1_15	0.226074	-0.359951	-0.245114	-0.272541	-0.311503	1.53e-07	0.000453064	9.07e-05	1.43e-05	6.10609e-07	0.000999473	0.000223066	4.7024e-05	1	3.2e-18	3.52e-21	3.84e-50	1	2.99e-05	1	1
c1_894	0.223363	-0.422236	-0.369843	-0.383407	-0.363004	4.28e-10	6.53e-08	1.93e-08	3.29e-07	4.31936e-09	3.92695e-07	1.48644e-07	1.88799e-06	1	9.83e-10	5.52e-13	1.46e-06	6.8e-12	2.42e-14	9.13e-12	2.97e-18
c1_447	0.219185	-0.41443	-0.39682	-0.402409	-0.376794	9.58e-10	5.48e-09	3.18e-09	1.07e-07	8.16625e-09	5.83923e-08	3.57954e-08	8.24088e-07	1	6.83e-12	4.2e-15	0.000585626	4.35e-15	1.69e-11	2.2e-16	4.57e-08
c1_20	0.218861	0.386276	0.388932	0.403447	0.359623	1.48e-08	1.16e-08	2.88e-09	4.31e-07	8.43792e-08	1.0084e-07	3.512e-08	2.37999e-06	1	9.92e-09	4.5e-07	1.07e-08	1e-30	6.65e-07	5.51e-14	2.01e-07
c1_285	0.211613	-0.427989	-0.32512	-0.335574	-0.400477	2.33e-10	2.49e-06	1.12e-06	1.35e-08	2.65681e-09	9.58868e-06	4.57377e-06	1.6237e-07	1	1.46e-17	2.73e-12	4.75e-26	7.76e-09	2.04e-14	0.138724	1
c1_663	0.208154	-0.54277	-0.474668	-0.497622	-0.4911	8.55e-17	1.09e-12	5.67e-14	9.6e-13	7.5069e-14	1.59503e-10	2.48913e-11	2.8096e-10	0.000388076	4.53e-06	1.68e-09	9.22e-06	1.33e-06	1.11e-09	2.87e-08	3.8e-13
c1_61	0.202285	-0.400087	-0.392489	-0.38358	-0.351876	3.99e-09	8.28e-09	1.9e-08	7.88e-07	2.78033e-08	8.16836e-08	1.48644e-07	4.04599e-06	1	3.69e-08	7.08e-13	0.0091312	4.03e-09	5.49e-14	3.23e-18	1.07e-10
c1_33	0.20146	-0.33091	-0.380499	-0.378075	-0.318688	1.6e-06	2.52e-08	3.14e-08	8.78e-06	5.08986e-06	1.82856e-07	2.18803e-07	3.1608e-05	3.17e-07	8e-07	9.75e-05	1	8.96e-21	1.32e-06	3.31e-32	1
c1_12	0.192691	0.398284	0.299209	0.31721	0.34921	4.76e-09	1.6e-05	4.47e-06	9.66e-07	3.21483e-08	5.10836e-05	1.56361e-05	4.81902e-06	1	4.05e-08	2.97e-14	8.67e-46	0.034681	0.00023706	1	1
c1_345	0.192166	0.500305	0.481798	0.488354	0.49929	3.96e-14	4.45e-13	1.92e-13	3.5e-13	5.7948e-12	9.76775e-11	5.14508e-11	2.8096e-10	1	1.27e-05	2.12e-09	0.00102726	1.07e-05	3.86e-13	2.67e-09	7.62e-10
c1_30	0.189052	0.446626	0.410572	0.424351	0.429495	3.02e-11	1.42e-09	3.43e-10	8.58e-10	6.02627e-10	2.26684e-08	1.11539e-08	2.2828e-08	1	4.02e-11	2.86e-10	1.83e-07	1.12e-12	2.78e-08	6.6e-08	4.02e-06
c1_302	0.187995	-0.389929	-0.404379	-0.394278	-0.350959	1.05e-08	2.62e-09	6.98e-09	8.45e-07	6.1053e-08	3.48539e-08	6.58972e-08	4.2885e-06	0.180868	1.11e-05	3.84e-05	0.402124	1.06e-10	1.13e-09	2.57e-16	3.41e-19
c1_40	0.183618	-0.421239	-0.328479	-0.337918	-0.404306	4.75e-10	1.93e-06	9.29e-07	9.54e-09	4.68596e-09	7.73763e-06	3.92145e-06	1.25017e-07	1	3.08e-15	1.13e-08	1.84e-21	8.06e-07	2.76e-14	1	1
c1_393	0.180537	-0.456604	-0.411289	-0.422528	-0.425825	9.57e-12	1.32e-09	4.15e-10	1.23e-09	2.62577e-10	2.18672e-08	1.30132e-08	2.99983e-08	1	7.09e-10	5.66e-11	3.14e-06	6.02e-10	1.43e-06	2.93e-10	1.09e-05
c1_569	0.177507	-0.345287	-0.400239	-0.382937	-0.31562	5.17e-07	3.93e-09	2.02e-08	1.08e-05	1.80847e-06	4.60072e-08	1.54223e-07	3.70406e-05	0.000121164	6.62e-06	0.000270424	1	1.13e-15	2.84e-13	1.12e-19	0.00606698
c1_667	0.17733	-0.431239	-0.3394	-0.363667	-0.368473	1.65e-10	8.27e-07	1.12e-07	2.12e-07	2.04042e-09	3.68582e-06	6.34426e-07	1.33911e-06	1	4.49e-08	1.92e-12	2.29e-10	4.8e-09	3.68e-09	1.48e-07	8.3e-08
c1_199	0.174898	0.39037	0.383104	0.397193	0.375089	1.01e-08	1.99e-08	5.28e-09	1.23e-07	5.91187e-08	1.49335e-07	5.25824e-08	9.07513e-07	1	8.16e-05	1.14e-11	5.32e-10	5.11e-13	1.39e-07	0.0218622	1.26e-12
c1_539	0.174534	-0.380402	-0.250987	-0.275794	-0.334082	2.54e-08	0.000325814	7.41e-05	2.97e-06	1.29658e-07	0.00074886	0.000188034	1.24768e-05	1	7.97e-14	1.58e-10	1.99e-39	0.000107116	1	1	1
c1_626	0.17424	-0.427475	-0.429274	-0.415517	-0.392907	2.47e-10	2.04e-10	8.58e-10	2.66e-08	2.67736e-09	5.31965e-09	1.79363e-08	2.71567e-07	3.04e-07	7.02e-09	0.00093068	1	1.31e-10	1.5e-13	3.13e-13	1
c1_706	0.171012	-0.414755	-0.383165	-0.381945	-0.381399	9.27e-10	1.98e-08	2.21e-08	7.22e-08	7.97947e-09	1.49335e-07	1.66671e-07	6.33725e-07	1	5.65e-08	3.73e-08	0.00020194	2.39e-07	1.76e-14	2.68e-11	5.07e-06
c1_741	0.170381	-0.38548	-0.38789	-0.392511	-0.356756	1.6e-08	1.28e-08	8.26e-09	5.39e-07	9.00513e-08	1.05032e-07	7.47658e-08	2.90333e-06	1	3.03e-07	3.68e-14	0.00242328	4.18e-09	1.99e-06	4.88e-11	2.74e-09
c1_117	0.168478	-0.455596	-0.410842	-0.437199	-0.407366	1.08e-11	1.38e-09	8.63e-11	7.2e-09	2.87345e-10	2.24378e-08	3.78857e-09	9.8775e-08	1	7.38e-09	1.1e-10	0.0151894	8.05e-10	4.75e-10	1.12e-10	0.401246
c1_260	0.166348	0.440508	0.401206	0.415232	0.412301	5.99e-11	3.58e-09	8.83e-10	4.54e-09	9.92306e-10	4.24762e-08	1.80296e-08	7.11807e-08	1	3.65e-07	6.58e-09	2.32e-06	5.38e-09	5.39e-07	2.18e-10	2.86e-05
c1_266	0.165006	-0.44127	-0.431299	-0.410561	-0.401079	5.5e-11	1.64e-10	1.42e-09	1.28e-08	9.46863e-10	4.79973e-09	2.39762e-08	1.58287e-07	0.00205452	1e-06	4.38e-09	0.019755	2.24e-08	2.06e-15	1.71e-07	1
c1_171	0.164808	-0.495899	-0.403298	-0.425909	-0.444887	7.14e-14	2.92e-09	2.91e-10	1.78e-10	8.9556e-12	3.82651e-08	9.82685e-09	7.56752e-09	1	1.47e-08	2.23e-06	2.42e-08	7.24e-08	2.55e-07	7.19e-07	0.000112384
c1_895	0.163059	-0.429972	-0.355703	-0.37037	-0.363859	1.89e-10	2.2e-07	6.24e-08	3.07e-07	2.27318e-09	1.14976e-06	3.88562e-07	1.80903e-06	1	2.81e-08	9.04e-13	2.15e-09	1.31e-05	2.48e-08	0.00117652	5.49e-09
c1_304	0.1613	-0.519285	-0.427998	-0.458802	-0.450703	2.83e-15	2.33e-10	7.4e-12	9.62e-11	1.24237e-12	5.68261e-09	8.1215e-10	6.03311e-09	0.0081215	3.12e-05	1.94e-08	6.8e-05	6e-05	7.66e-06	0.00160674	1.74e-10
c1_356	0.159684	-0.385223	-0.380006	-0.387531	-0.359731	1.63e-08	2.64e-08	1.32e-08	4.27e-07	9.05785e-08	1.89993e-07	1.08314e-07	2.37999e-06	1	1.2e-06	3.03e-13	0.00776152	1.38e-07	6.07e-07	1.04e-09	8.2e-09
c1_269	0.158368	-0.427714	-0.430688	-0.416897	-0.393702	2.4e-10	1.75e-10	7.45e-10	2.48e-08	2.67736e-09	4.829e-09	1.63528e-08	2.56169e-07	7.23e-07	4.33e-07	0.0089556	1	3.29e-09	3.56e-12	2.17e-11	1
c1_340	0.157637	0.447345	0.404561	0.414855	0.421655	2.78e-11	2.58e-09	9.18e-10	1.86e-09	5.81152e-10	3.48498e-08	1.83183e-08	4.2099e-08	1	1.19e-08	1.36e-09	1.32e-10	9.04e-09	0.3512	0.00146626	5.6e-07
c1_477	0.154903	0.448047	0.381889	0.393511	0.413427	2.57e-11	2.22e-08	7.51e-09	4.08e-09	5.64115e-10	1.65183e-07	6.94082e-08	6.63378e-08	1	1.04e-07	6.07e-11	3.16e-14	5.78e-05	8.51e-09	0.25023	0.172088
c1_342	0.154395	0.438223	0.386852	0.418015	0.414916	7.71e-11	1.4e-08	6.64e-10	3.54e-09	1.18761e-09	1.12771e-07	1.61417e-08	6.31816e-08	1	5.15e-09	5.64e-06	8.6e-11	4.79e-11	0.000177356	1.63e-06	0.675182
c1_140	0.15424	-0.428042	-0.391043	-0.381166	-0.44728	2.32e-10	9.49e-09	2.37e-08	1.38e-10	2.65681e-09	8.58992e-08	1.74862e-07	6.73133e-09	0.752446	3.16e-09	1.98e-07	9.48e-10	2.26e-05	1.46e-10	9.57e-06	1
c1_627	0.151237	-0.310947	-0.362383	-0.368874	-0.292821	7.03e-06	1.25e-07	7.11e-08	4.76e-05	1.92886e-05	6.81677e-07	4.36544e-07	0.000136578	0.000543482	0.000644452	0.00224768	1	2.57e-17	0.00101848	6.59e-24	1
c1_858	0.14695	-0.394513	-0.421056	-0.405862	-0.337511	6.83e-09	4.84e-10	2.27e-09	2.31e-06	4.30905e-08	1.01179e-08	3.06625e-08	9.99103e-06	0.103604	0.000394222	0.000154528	1	1.14e-07	1.53e-09	4.44e-13	1.91e-07
c1_136	0.14498	0.442201	0.38452	0.395684	0.420046	4.96e-11	1.74e-08	6.11e-09	2.17e-09	8.70976e-10	1.35973e-07	5.89514e-08	4.64698e-08	1	1.68e-06	3.95e-10	2.48e-12	0.000240572	5.76e-09	0.508362	0.295886
c1_270	0.143811	-0.308885	-0.349646	-0.357851	-0.291913	8.14e-06	3.62e-07	1.83e-07	5.04e-05	2.17894e-05	1.72737e-06	9.67916e-07	0.000144141	0.00016682	0.000309056	0.0017999	1	1.6e-15	0.000705912	7.41e-22	1
c1_570	0.142475	-0.39522	-0.423323	-0.407216	-0.339018	6.38e-09	3.82e-10	1.98e-09	2.07e-06	4.05916e-08	8.30888e-09	2.97057e-08	9.27025e-06	0.133456	0.000503972	0.000599674	1	1.62e-07	1.1e-08	5.9e-13	4.57e-07
c1_823	0.141861	-0.426995	-0.364733	-0.367461	-0.400249	2.6e-10	1.02e-07	8.05e-08	1.38e-08	2.71762e-09	5.7042e-07	4.8081e-07	1.63735e-07	1	1.19e-08	2.65e-07	1.05e-08	1.9e-05	1.34e-10	0.0477632	0.0072435
c1_193	0.141533	-0.360646	-0.231685	-0.257176	-0.322339	1.45e-07	0.00093507	0.00022822	6.83e-06	5.86682e-07	0.00191339	0.000515108	2.55554e-05	1	6.99e-10	0.00049607	1e-39	1	1	1	1
c1_46	0.141261	-0.336844	-0.388266	-0.368787	-0.309303	1.01e-06	1.23e-08	7.17e-08	1.65e-05	3.32127e-06	1.04685e-07	4.37171e-07	5.34576e-05	1	1	1	1	2.67e-05	1	3.43e-10	9.31e-32
c1_724	0.140061	0.471411	0.477915	0.482684	0.47324	1.63e-12	7.26e-13	3.98e-13	7.93e-12	7.95078e-11	1.27486e-10	5.82407e-11	1.39251e-09	1	7.74e-05	0.000151894	0.010975	0.000107994	2.92e-06	0.000244084	3.22e-06
c1_707	0.137595	-0.482885	-0.440474	-0.453821	-0.469752	3.88e-13	6.01e-11	1.32e-11	1.18e-11	2.83887e-11	2.88816e-09	1.0536e-09	1.72673e-09	1	0.000277448	3.01e-06	0.00035559	9.31e-05	1.12e-07	0.000717326	0.0012292
c1_802	0.136591	-0.414773	-0.39221	-0.399864	-0.365964	9.26e-10	8.5e-09	4.08e-09	2.59e-07	7.97947e-09	8.29222e-08	4.31595e-08	1.54836e-06	1	1.19e-05	3.75e-08	0.100092	2.21e-08	6.8e-06	8.38e-09	0.000499582
c1_660	0.132567	0.512958	0.508255	0.504073	0.453165	6.95e-15	1.34e-14	2.38e-14	7.39e-11	2.03403e-12	1.17652e-11	2.08964e-11	5.40702e-09	1	0.0176478	0.049168	0.439878	4.29e-05	0.000106238	1.19e-06	1.94e-05
c1_804	0.131083	-0.419473	-0.402375	-0.41212	-0.382261	5.71e-10	3.19e-09	1.21e-09	6.71e-08	5.39073e-09	3.94482e-08	2.21329e-08	5.95976e-07	1	1.62e-05	6.83e-08	0.000227402	2.91e-07	0.000646208	2.59e-06	0.00164186
c1_346	0.129452	0.485401	0.456943	0.449265	0.466984	2.81e-13	9.2e-12	2.24e-11	1.62e-11	2.42647e-11	8.0776e-10	1.63893e-09	1.77795e-09	4.08e-07	0.00453926	0.101848	0.0199306	0.00568944	7.5e-06	0.000495192	0.000762104
c1_632	0.126738	-0.41746	-0.456081	-0.43411	-0.417888	7.03e-10	1.02e-11	1.21e-10	2.67e-09	6.4972e-09	8.14145e-10	4.829e-09	5.32786e-08	1	3.83e-07	0.00384564	1	8.1e-07	0.000574212	4.18e-09	0.0180868
c1_292	0.124709	0.412114	0.414245	0.408771	0.451404	1.21e-09	9.77e-10	1.7e-09	8.93e-11	9.65009e-09	1.7871e-08	2.76407e-08	6.03118e-09	1	0.00174722	0.000814784	0.0130822	0.000356468	3.44e-09	3.2e-07	0.00319592
c1_42	0.124351	0.454629	0.439015	0.443758	0.445758	1.21e-11	7.06e-11	4.17e-11	1.62e-10	3.12465e-10	3.09934e-09	2.65909e-09	7.48611e-09	1	0.00375784	3.98e-05	0.0584748	0.000145748	0.000554018	4.38e-09	0.0167698
c1_241	0.123428	0.354933	0.430635	0.397304	0.332379	2.34e-07	1.76e-10	5.23e-09	3.36e-06	8.9327e-07	4.829e-09	5.25824e-08	1.37621e-05	1	0.0273936	0.0309934	1	7.52e-10	0.000330128	4.24e-18	1
c1_914	0.123169	-0.443816	-0.402865	-0.396991	-0.418359	4.14e-11	3.04e-09	5.39e-09	2.55e-09	7.73387e-10	3.92518e-08	5.25824e-08	5.32786e-08	1	0.00094824	7.45e-06	0.000119408	0.009219	5.57e-06	0.000753324	1.34e-06
c1_503	0.122595	-0.427549	-0.361237	-0.364369	-0.396384	2.45e-10	1.38e-07	1.05e-07	1.96e-08	2.67736e-09	7.38805e-07	6.06513e-07	2.12454e-07	1	1e-06	8.13e-06	1.47e-07	0.000439	9.13e-09	0.257254	0.022389
c1_720	0.120947	0.460673	0.413001	0.435377	0.420071	5.93e-12	1.11e-09	1.05e-10	2.16e-09	1.79839e-10	1.98894e-08	4.39e-09	4.64698e-08	1	0.000344176	0.000194038	5.79e-08	7.79e-06	0.440756	0.000190526	0.0237938
c1_896	0.118901	-0.429725	-0.351464	-0.373717	-0.370159	1.94e-10	3.12e-07	4.64e-08	1.84e-07	2.29451e-09	1.53897e-06	3.0631e-07	1.20561e-06	1	0.000121164	2.2e-06	3.15e-07	3.47e-05	0.00093946	0.00625136	1.91e-05
c1_567	0.117635	-0.391479	-0.433615	-0.408516	-0.367708	9.11e-09	1.28e-10	1.74e-09	2.25e-07	5.44121e-08	4.32246e-09	2.77767e-08	1.41107e-06	1	0.00784932	0.000555774	1	2.89e-05	1.05e-07	2.57e-11	0.554896
c1_360	0.116909	0.503481	0.492916	0.486017	0.486545	2.57e-14	1.06e-13	2.6e-13	1.66e-12	4.51292e-12	4.6534e-11	5.14508e-11	3.6437e-10	0.223012	0.010097	0.000185258	0.163308	0.000404758	0.00574212	0.00625136	1
c1_341	0.11551	-0.439599	-0.331942	-0.350713	-0.35652	6.62e-11	1.48e-06	3.32e-07	5.49e-07	1.07636e-09	6.07215e-06	1.61048e-06	2.92135e-06	1	1.97e-06	6e-07	7.24e-13	0.00010097	0.510118	1	0.013609
c1_586	0.114759	0.383641	0.449935	0.413883	0.362848	1.89e-08	2.07e-11	1.01e-09	3.33e-07	1.02433e-07	1.39805e-09	1.88677e-08	1.89853e-06	1	0.0404758	0.00064972	1	7.39e-06	0.000367882	2.03e-11	0.005707
c1_207	0.111909	0.488089	0.436414	0.442802	0.4402	1.99e-13	9.4e-11	4.64e-11	2.9e-10	1.94136e-11	3.58835e-09	2.71595e-09	1.06457e-08	1	0.018438	0.0345054	0.0014048	0.00621624	0.000136968	0.00138724	0.00047412
c1_452	0.111749	-0.446806	-0.419108	-0.438822	-0.40474	2.96e-11	5.93e-10	7.22e-11	9.17e-09	6.02627e-10	1.15701e-08	3.72892e-09	1.21989e-07	1	0.009219	4.63e-06	0.0454804	0.00032047	0.0025023	9.92e-06	0.024584
c1_714	0.109921	-0.412498	-0.381339	-0.390474	-0.372294	1.17e-09	2.33e-08	1e-08	1.55e-07	9.60056e-09	1.70478e-07	8.60784e-08	1.07006e-06	1	0.000176478	9.39e-06	0.442512	0.0032486	5.65e-08	8.54e-05	0.00529434
c1_167	0.109456	-0.40758	-0.340791	-0.348447	-0.381283	1.91e-09	7.41e-07	4e-07	7.29e-08	1.45824e-08	3.31938e-06	1.89838e-06	6.33725e-07	1	1.68e-05	1.33e-05	3.24e-08	0.00414416	2.5e-08	1	0.352078
c1_917	0.109127	-0.475051	-0.43769	-0.439351	-0.457699	1.04e-12	8.17e-11	6.81e-11	4.52e-11	5.37129e-11	3.37232e-09	3.72892e-09	3.96856e-09	1	0.010097	0.00074191	0.0181746	0.00431976	3.88e-05	0.0440756	0.00821808
c1_306	0.107899	-0.39135	-0.35051	-0.354069	-0.331339	9.22e-09	3.38e-07	2.52e-07	3.62e-06	5.4697e-08	1.62166e-06	1.28401e-06	1.46468e-05	1	0.00122042	0.000103604	2.84e-05	0.000103604	0.071996	0.000202818	9.57e-09
c1_307	0.107494	-0.394375	-0.338008	-0.350939	-0.357743	6.92e-09	9.23e-07	3.26e-07	4.99e-07	4.30905e-08	4.05197e-06	1.59904e-06	2.70446e-06	1	0.0102726	1.31e-05	2.18e-06	0.00753324	0.000143992	0.260766	2.17e-09
c1_311	0.104324	-0.40187	-0.322097	-0.325672	-0.3923	3.36e-09	3.12e-06	2.39e-06	2.81e-08	2.4181e-08	1.16569e-05	9.00322e-06	2.80361e-07	1	7.22e-06	8.66e-05	8.02e-08	0.013609	9.48e-09	1	1
c1_478	0.102491	0.366719	0.259468	0.278078	0.310768	8.58e-08	0.000199567	6.42e-05	1.5e-05	3.78555e-07	0.000478743	0.000164818	4.87778e-05	1	0.165064	0.00440756	3.33e-29	1	1	1	1
c1_151	0.102066	-0.347043	-0.214644	-0.248009	-0.303613	4.48e-07	0.00221431	0.000385482	2.4e-05	1.59896e-06	0.00417202	0.000826506	7.47234e-05	1	1.78e-09	6.89e-14	1.12e-12	1	1	1	1
c1_138	0.101004	0.480325	0.429173	0.437372	0.468257	5.36e-13	2.06e-10	8.46e-11	1.4e-11	3.62006e-11	5.31965e-09	3.78857e-09	1.756e-09	1	0.852538	0.000168576	0.123798	0.0784054	0.00619868	0.0273058	0.000608454
c1_659	0.100937	-0.430001	-0.440934	-0.427059	-0.41093	1.88e-10	5.71e-11	2.58e-10	5.16e-09	2.27318e-09	2.88816e-09	9.1312e-09	7.81117e-08	1	0.0187014	0.0186136	0.301154	0.0420562	0.0705034	0.00202818	6.72e-08
c1_19	0.100367	-0.317872	-0.19025	-0.222631	-0.302641	4.26e-06	0.00682653	0.00149004	2.55e-05	1.22119e-05	0.0113089	0.00283172	7.80105e-05	1	2.61e-06	1	4.69e-30	1	1	1	1
c1_137	0.0993079	0.36019	0.252995	0.274729	0.306679	1.5e-07	0.000290558	7.92e-05	1.96e-05	6.04128e-07	0.000674894	0.000198679	6.28058e-05	1	0.331884	0.0150138	4.78e-29	1	1	1	1
c1_648	0.0990423	-0.448786	-0.390825	-0.391997	-0.447815	2.36e-11	9.69e-09	8.67e-09	1.31e-10	5.31303e-10	8.68145e-08	7.76761e-08	6.73133e-09	1	0.00117652	0.0223012	0.000113262	0.00595284	2.04e-05	0.187014	1
c1_355	0.096843	-0.38195	-0.396988	-0.373598	-0.330165	2.21e-08	5.39e-09	4.69e-08	3.94e-06	1.17599e-07	5.83923e-08	3.073e-07	1.58684e-05	1	0.000674304	9.83e-05	1	0.0378418	6.43e-08	4.24e-06	0.818296
c1_449	0.0967832	0.412204	0.416749	0.417618	0.379397	1.2e-09	7.56e-10	6.92e-10	8.56e-08	9.65009e-09	1.41227e-08	1.61417e-08	7.024e-07	1	0.0274814	7.68e-05	0.167698	1.79e-07	1	0.000204574	1
c1_451	0.0964798	-0.433918	-0.387949	-0.418912	-0.399352	1.23e-10	1.27e-08	6.05e-10	1.5e-08	1.63627e-09	1.05032e-07	1.60967e-08	1.756e-07	1	0.000243206	0.00327494	1	0.000821808	4.35e-05	0.00202818	1
c1_746	0.0953973	-0.466598	-0.366612	-0.374111	-0.414599	2.92e-12	8.66e-08	4.48e-08	3.65e-09	1.06414e-10	5.00229e-07	3.00263e-07	6.31816e-08	1	0.009658	0.005707	4.73e-08	0.000450414	0.0787566	1	1
c1_116	0.0950191	0.395752	0.398613	0.403973	0.369213	6.07e-09	4.61e-09	2.73e-09	1.99e-07	3.89012e-08	5.18921e-08	3.47383e-08	1.2661e-06	1	0.000674304	0.00661134	0.224768	6.8e-08	1	2.35e-05	1
c1_512	0.0946412	-0.467082	-0.40152	-0.406771	-0.444748	2.75e-12	3.47e-09	2.07e-09	1.81e-10	1.04978e-10	4.17351e-08	2.97944e-08	7.56752e-09	1	0.00117652	0.130822	0.0170332	0.00595284	0.10536	0.00380174	0.0350322
c1_272	0.0944101	-0.397527	-0.440121	-0.414196	-0.40861	5.12e-09	6.25e-11	9.82e-10	6.41e-09	3.40558e-08	2.88816e-09	1.88677e-08	8.9333e-08	0.51802	0.00038632	0.116774	1	0.00628648	0.0835856	2.04e-06	0.0673426
c1_222	0.0929197	-0.394419	-0.397246	-0.399696	-0.415235	6.89e-09	5.26e-09	4.15e-09	3.44e-09	4.30905e-08	5.77285e-08	4.33774e-08	6.29233e-08	0.02195	0.00538214	1	0.0173844	0.00174722	0.00230036	4.84e-05	0.53997
c1_671	0.0927872	-0.404438	-0.343846	-0.347365	-0.340385	2.61e-09	5.8e-07	4.37e-07	1.87e-06	1.9257e-08	2.66618e-06	2.05175e-06	8.64137e-06	1	0.0057509	0.00077264	1.41e-05	0.017999	0.16243	0.073752	1.38e-07
c1_482	0.0924042	-0.442312	-0.40861	-0.403166	-0.435765	4.9e-11	1.72e-09	2.96e-09	4.56e-10	8.70976e-10	2.60372e-08	3.512e-08	1.42989e-08	1	0.0137846	0.0003951	0.0159796	0.260766	0.000268668	0.0374028	1
c1_125	0.0923011	-0.39864	-0.401855	-0.383705	-0.382239	4.59e-09	3.36e-09	1.88e-08	6.72e-08	3.14845e-08	4.09733e-08	1.48644e-07	5.95976e-07	0.57509	0.00101848	0.179112	0.0827076	0.0459194	1.13e-05	5.66e-06	1
c1_13	0.0921155	-0.400158	-0.375873	-0.360643	-0.429972	3.97e-09	3.83e-08	1.45e-07	8.18e-10	2.78033e-08	2.52838e-07	8.10892e-07	2.28006e-08	6.73e-06	0.000740154	1	1	0.260766	2.12e-08	1	1
c1_985	0.0920394	-0.446018	-0.362895	-0.39169	-0.380388	3.23e-11	1.19e-07	8.93e-09	7.87e-08	6.30209e-10	6.53012e-07	7.91974e-08	6.7086e-07	1	0.0417928	2.45e-05	0.000287106	0.019755	0.00506606	0.216866	0.0279204
c1_927	0.0911299	0.484798	0.458519	0.443607	0.433955	3.04e-13	7.65e-12	4.24e-11	5.48e-10	2.42647e-11	7.463e-10	2.65909e-09	1.65912e-08	1	0.0846392	0.94824	1	0.417928	0.0148382	0.00017121	0.157162
c1_878	0.09086	-0.40341	-0.435189	-0.426972	-0.415237	2.89e-09	1.07e-10	2.6e-10	3.44e-09	2.11452e-08	3.91442e-09	9.1312e-09	6.29233e-08	0.0698888	0.00751568	0.053558	1	0.00288862	0.0423196	0.00165942	0.0532068
c1_481	0.0907595	-0.434501	-0.383766	-0.378585	-0.455837	1.16e-10	1.87e-08	3e-08	5.54e-11	1.5804e-09	1.4277e-07	2.12419e-07	4.42193e-09	1	0.00258132	0.00331884	9.04e-05	0.0547872	0.00230036	0.780542	1
c1_615	0.090744	0.334929	0.367907	0.359061	0.33479	1.17e-06	7.74e-08	1.66e-07	2.82e-06	3.81881e-06	4.57267e-07	9.10925e-07	1.19612e-05	1	8.36e-06	0.025462	1	1.3e-05	1	3.12e-10	1
c1_658	0.0897653	-0.350576	-0.364933	-0.357529	-0.322437	3.36e-07	1e-07	1.88e-07	6.78e-06	1.23434e-06	5.62821e-07	9.88407e-07	2.55554e-05	0.028535	0.0264278	0.0411782	1	0.000101848	0.0091312	4.68e-08	0.00205452
c1_807	0.0894915	0.447601	0.407981	0.417276	0.396809	2.7e-11	1.84e-09	7.16e-10	1.88e-08	5.78195e-10	2.69253e-08	1.61417e-08	2.0633e-07	1	0.0093946	0.00466218	0.0016682	0.00449536	0.339786	0.011414	1
c1_919	0.0873006	-0.43899	-0.40255	-0.403704	-0.401931	7.08e-11	3.14e-09	2.8e-09	1.19e-08	1.11004e-09	3.93846e-08	3.512e-08	1.51423e-07	1	1	0.0167698	0.371394	0.00174722	0.000360858	0.34681	0.00237938
c1_511	0.0859862	-0.478563	-0.368913	-0.404282	-0.414559	6.69e-13	7.09e-08	2.65e-09	3.67e-09	4.19559e-11	4.23471e-07	3.47383e-08	6.31816e-08	1	0.0025023	0.090434	0.0115018	0.0420562	0.00243206	0.312568	1
c1_716	0.0859822	-0.401778	-0.284938	-0.311183	-0.341294	3.39e-09	4.13e-05	6.91e-06	1.75e-06	2.41985e-08	0.000119281	2.31564e-05	8.21658e-06	1	2.84e-06	0.000657622	4.15e-07	0.0009658	0.00792834	1	1
c1_65	0.085554	-0.431777	-0.351408	-0.35282	-0.397146	1.56e-10	3.14e-07	2.79e-07	1.83e-08	1.95669e-09	1.54018e-06	1.39183e-06	2.03385e-07	1	0.000765616	1	3.4e-11	0.236182	1	1	1
c1_915	0.0853432	-0.416689	-0.407686	-0.407874	-0.374568	7.61e-10	1.89e-09	1.86e-09	1.28e-07	6.88823e-09	2.72036e-08	2.89586e-08	9.28793e-07	1	0.338908	0.0202818	1	0.0251108	3.7e-05	0.00128188	0.160674
c1_235	0.0850665	0.415826	0.409259	0.40698	0.366731	8.31e-10	1.62e-09	2.03e-09	2.44e-07	7.36988e-09	2.53993e-08	2.97057e-08	1.50868e-06	1	1	0.000287106	1	0.433732	3.76e-05	0.00328372	0.0698888
c1_50	0.083558	0.36542	0.43471	0.406505	0.382269	9.61e-08	1.13e-10	2.13e-09	6.71e-08	4.15644e-07	3.96856e-09	3.01635e-08	5.95976e-07	3.84e-05	0.348566	1	1	0.000237938	1	0.000510118	1
c1_467	0.0833119	-0.39367	-0.408635	-0.381824	-0.379061	7.4e-09	1.72e-09	2.23e-08	8.8e-08	4.51194e-08	2.60372e-08	1.66671e-07	7.15407e-07	1	0.00482022	1	0.00341542	0.0784054	0.00619868	5.65e-05	1
c1_25	0.0831994	0.315072	0.37267	0.354	0.271886	5.22e-06	5.09e-08	2.53e-07	0.00016707	1.47368e-05	3.19216e-07	1.28401e-06	0.000417913	1	1	1	1	0.000133456	1	2.13e-16	1
c1_161	0.0819589	-0.413431	-0.305276	-0.324038	-0.39022	1.06e-09	1.05e-05	2.7e-06	3.37e-08	8.78e-09	3.53218e-05	9.83215e-06	3.25149e-07	1	0.00094824	0.000160674	0.000119408	0.009219	0.0017121	1	1
c1_445	0.0818006	-0.362369	-0.351599	-0.352963	-0.311673	1.25e-07	3.09e-07	2.76e-07	1.41e-05	5.22619e-07	1.53278e-06	1.38473e-06	4.68932e-05	1	0.00482022	1.56e-06	0.123798	0.0129944	0.00094824	0.000568944	1
c1_259	0.0811689	0.396033	0.453054	0.43784	0.436551	5.91e-09	1.45e-11	8.04e-11	4.21e-10	3.84369e-08	1.06092e-09	3.78857e-09	1.36903e-08	1	0.00094824	1	1	0.009219	1	0.098336	0.376662
c1_337	0.0803906	-0.397559	-0.27981	-0.305045	-0.338695	5.1e-09	5.75e-05	1.07e-05	2.12e-06	3.40558e-08	0.000152788	3.40384e-05	9.40081e-06	1	0.000432854	0.00072874	3.07e-08	0.00090434	0.111506	1	1
c1_748	0.0799989	0.419991	0.334339	0.347254	0.391387	5.41e-10	1.23e-06	4.41e-07	3.05e-08	5.21976e-09	5.16718e-06	2.05175e-06	2.97544e-07	1	1.22e-05	1	7.87e-08	0.158918	1	1	1
c1_200	0.0799162	0.323016	0.352452	0.358275	0.303829	2.91e-06	2.88e-07	1.77e-07	2.37e-05	8.66095e-06	1.45324e-06	9.58305e-07	7.4052e-05	1	0.328372	1	1	6.02e-10	1	1.56e-08	1
c1_170	0.0793498	0.477161	0.394296	0.42121	0.443998	7.98e-13	6.97e-09	4.77e-10	1.95e-10	4.67096e-11	7.11588e-08	1.37648e-08	7.78227e-09	1	0.59265	0.00853416	0.439878	1	0.00652354	1	1
c1_879	0.0788642	-0.406685	-0.465056	-0.427432	-0.406984	2.09e-09	3.52e-12	2.48e-10	7.46e-09	1.5551e-08	3.8632e-10	9.1312e-09	1.00767e-07	1	0.0205452	1	1	0.103604	1	0.000753324	1
c1_726	0.0784532	0.470547	0.444678	0.463266	0.44956	1.81e-12	3.76e-11	4.36e-12	1.09e-10	8.36411e-11	2.35806e-09	5.46869e-10	6.38013e-09	1	1	0.99214	1	1	0.0384564	0.532946	1
c1_373	0.0781136	0.421972	0.332258	0.350242	0.402929	4.4e-10	1.44e-06	3.45e-07	1.08e-08	4.39e-09	5.96377e-06	1.66434e-06	1.39447e-07	1	0.0274814	7.68e-05	0.00028096	0.040827	0.138724	1	1
c1_66	0.0781098	0.41678	0.330249	0.336364	0.397752	7.54e-10	1.69e-06	1.05e-06	1.73e-08	6.88823e-09	6.83788e-06	4.32817e-06	1.94736e-07	1	9.83e-06	0.0242328	2.89e-05	0.0749812	1	1	1
c1_357	0.0780253	0.450134	0.425203	0.407758	0.379843	2.02e-11	3.14e-10	1.88e-09	8.24e-08	4.66726e-10	7.25505e-09	2.89586e-08	6.9246e-07	1	1	0.205452	1	0.0784054	1	0.000568944	0.0361736
c1_9	0.077591	-0.37853	-0.385996	-0.37044	-0.375199	3.01e-08	1.52e-08	6.2e-08	1.22e-07	1.52762e-07	1.21324e-07	3.88562e-07	9.07513e-07	1	0.467096	0.700644	1	1	6.05e-09	0.00281838	1
c1_713	0.0774466	-0.462463	-0.431787	-0.421822	-0.440168	4.8e-12	1.55e-10	4.47e-10	2.91e-10	1.56089e-10	4.79973e-09	1.35333e-08	1.06457e-08	0.00090434	0.499582	1	1	0.878	1	1	1
c1_395	0.0758728	-0.424646	-0.304843	-0.339585	-0.366185	3.33e-10	1.08e-05	8.15e-07	2.55e-07	3.43969e-09	3.61924e-05	3.52498e-06	1.54407e-06	1	0.000801614	0.000196672	0.061021	0.00168576	0.022389	1	1
c1_727	0.0746515	0.494702	0.432301	0.411734	0.429816	8.36e-14	1.47e-10	1.26e-09	8.31e-10	9.1751e-12	4.78022e-09	2.23012e-08	2.28006e-08	1	1	1	1	1	0.0428464	1	1
c1_932	0.0744715	0.393829	0.395649	0.397023	0.385296	7.29e-09	6.13e-09	5.37e-09	5.17e-08	4.47596e-08	6.33193e-08	5.25824e-08	4.829e-07	1	0.0417928	0.00634794	0.629526	0.208964	1	0.00187014	0.248474
c1_44	0.0739685	0.378482	0.381387	0.395303	0.341048	3.03e-08	2.32e-08	6.33e-09	1.78e-06	1.52893e-07	1.70478e-07	6.04102e-08	8.31298e-06	1	1	1	1	0.000157162	1	9.92e-07	1
c1_308	0.0733984	-0.370155	-0.370831	-0.35739	-0.3163	6.36e-08	5.99e-08	1.91e-07	1.03e-05	2.9236e-07	3.62705e-07	9.98202e-07	3.56039e-05	1	1	0.00057509	0.187892	0.00619868	1	0.0875366	1.74e-05
c1_743	0.0733347	0.343449	0.346288	0.34893	0.31757	5.99e-07	4.77e-07	3.84e-07	9.48e-06	2.03846e-06	2.22769e-06	1.84236e-06	3.35623e-05	1	1.97e-05	0.330128	1	0.00115896	1	1.95e-06	1
c1_358	0.0724254	0.43934	0.392633	0.416261	0.457786	6.81e-11	8.17e-09	7.95e-10	4.48e-11	1.08712e-09	8.15143e-08	1.70246e-08	3.96856e-09	1	0.211598	1	1	0.734886	0.123798	0.098336	1
c1_187	0.0718212	0.381821	0.376164	0.376526	0.310781	2.23e-08	3.73e-08	3.61e-08	1.5e-05	1.17948e-07	2.48767e-07	2.47623e-07	4.87778e-05	1	1	0.00207208	1	0.00826198	0.20194	1.81e-05	1
c1_118	0.0715957	-0.363842	-0.391269	-0.360423	-0.363124	1.1e-07	9.29e-09	1.47e-07	3.26e-07	4.73431e-07	8.58592e-08	8.16873e-07	1.88799e-06	1	1	1	1	0.403002	6.76e-08	0.016682	1
c1_668	0.0714085	-0.420644	-0.376124	-0.380531	-0.377357	5.06e-10	3.74e-08	2.51e-08	1.02e-07	4.93631e-09	2.48767e-07	1.82131e-07	8.06811e-07	1	0.018438	0.556652	0.046534	0.165064	1	0.688352	0.00358224
c1_729	0.0711774	0.391079	0.469661	0.453881	0.448113	9.46e-09	2.01e-12	1.31e-11	1.27e-10	5.57442e-08	2.52111e-10	1.0536e-09	6.73133e-09	0.762104	1	1	1	1	0.91312	0.97458	0.670792
c1_709	0.0710632	-0.391773	-0.328232	-0.336421	-0.3475	8.86e-09	1.97e-06	1.05e-06	1.1e-06	5.32814e-08	7.79126e-06	4.32817e-06	5.33591e-06	1	0.282716	0.0280082	0.000640062	0.287984	9.48e-05	1	0.0388076
c1_370	0.0708871	0.414266	0.336047	0.33945	0.379673	9.75e-10	1.08e-06	8.24e-07	8.36e-08	8.23125e-09	4.62556e-06	3.54643e-06	6.9246e-07	1	0.00081654	1	8.2e-07	1	1	1	1
c1_725	0.0707924	0.457437	0.423191	0.417266	0.414007	8.69e-12	3.88e-10	7.17e-10	3.86e-09	2.54327e-10	8.30888e-09	1.61417e-08	6.51746e-08	1	1	0.45656	1	1	0.094824	0.722594	1
c1_493	0.0707782	-0.339182	-0.197656	-0.237211	-0.291746	8.41e-07	0.00491453	0.000697393	5.09e-05	2.81831e-06	0.00847731	0.00143063	0.000145098	1	0.000818296	4.96e-09	3.51e-09	1	1	1	1
c1_728	0.0703198	0.435353	0.408478	0.417706	0.437745	1.06e-10	1.75e-09	6.85e-10	3.73e-10	1.5011e-09	2.60424e-08	1.61417e-08	1.30998e-08	0.0142236	1	1	1	1	1	1	1
c1_574	0.0702245	-0.412053	-0.42754	-0.421029	0.417082	1.22e-09	2.45e-10	4.86e-10	2.88e-09	9.65009e-09	5.81378e-09	1.37648e-08	5.49704e-08	0.344176	1	1	1	0.734886	0.123798	0.098336	1
c1_324	0.0702058	-0.37431	-0.441249	-0.404182	0.387654	4.4e-08	5.51e-11	2.68e-09	4.22e-08	2.13436e-07	2.88816e-09	3.47383e-08	3.98404e-07	0.0009658	1	1	1	0.70679	1	0.0229158	1
c1_332	0.0701341	0.325028	0.205941	0.233622	0.290406	2.5e-06	0.00335683	0.000844403	5.53e-05	7.56897e-06	0.00605195	0.00170043	0.000152684	1	0.01756	1	6.92e-19	1	1	1	1
c1_62	0.0699609	0.409661	0.411784	0.405972	0.344255	1.55e-09	1.25e-09	2.24e-09	1.4e-06	1.20434e-08	2.11058e-08	3.06625e-08	6.71694e-06	1	1	0.000190526	1	0.0633038	1	0.277448	1
c1_759	0.0699025	0.452911	0.440566	0.456049	0.392531	1.47e-11	5.95e-11	1.02e-11	2.75e-08	3.58517e-10	2.88816e-09	9.95067e-10	2.77529e-07	1	1	1	1	1	1	0.97458	0.670792
c1_936	0.0693715	-0.453793	-0.354824	-0.372712	-0.412306	1.33e-11	2.36e-07	5.07e-08	4.54e-09	3.3364e-10	1.21174e-06	3.24924e-07	7.11807e-08	1	0.410904	0.73752	0.000599674	0.198428	1	1	1
c1_510	0.0689046	0.466301	0.392044	0.401704	0.432875	3.03e-12	8.63e-09	3.41e-09	6.12e-10	1.06414e-10	8.32653e-08	3.69627e-08	1.79112e-08	1	1	0.124676	1	0.824442	0.93946	1	1
c1_114	0.0681746	-0.361435	-0.336535	-0.335972	-0.301179	1.35e-07	1.04e-06	1.08e-06	2.81e-05	5.53879e-07	4.47608e-06	4.43103e-06	8.47828e-05	1	0.275692	7.2e-07	0.554018	0.270424	0.00657622	0.00699766	1
c1_617	0.0677544	-0.392132	-0.437384	-0.419976	-0.377692	8.56e-09	8.45e-11	5.42e-10	9.88e-08	5.18323e-08	3.37232e-09	1.48711e-08	7.88604e-07	1	1	1	1	0.226524	1	0.016243	0.269546
c1_288	0.0669918	-0.41483	-0.367881	-0.368503	-0.428109	9.2e-10	7.76e-08	7.35e-08	9.85e-10	7.97947e-09	4.57267e-07	4.42007e-07	2.54362e-08	1	0.0652354	0.417928	1	0.68923	0.00792834	0.776152	1
c1_29	0.066236	0.366005	0.38759	0.37783	0.326946	9.13e-08	1.31e-08	3.21e-08	4.95e-06	4.00807e-07	1.06498e-07	2.2192e-07	1.9316e-05	1	1	1	1	0.0078581	1	7.64e-06	1
c1_654	0.0661194	0.410364	0.396518	0.393408	0.436962	1.45e-09	5.64e-09	7.59e-09	4.04e-10	1.1367e-08	5.89514e-08	6.94169e-08	1.36428e-08	1	1	1	1	1	0.10536	0.187014	1
c1_454	0.0655578	-0.361099	-0.398912	-0.375057	-0.337415	1.39e-07	4.48e-09	4.12e-08	2.33e-06	5.67637e-07	5.17558e-08	2.80416e-07	1.00281e-05	1	1	1	1	0.18877	6.58e-05	0.0227402	1
c1_509	0.0653134	0.464697	0.371362	0.413885	0.423409	3.67e-12	5.72e-08	1.01e-09	1.56e-09	1.23933e-10	3.53673e-07	1.88677e-08	3.70184e-08	1	1	1	1	1	1	1	1
c1_673	0.0651689	-0.402549	-0.385493	-0.381805	-0.353528	3.14e-09	1.59e-08	2.24e-08	6.93e-07	2.27845e-08	1.25768e-07	1.66671e-07	3.62175e-06	1	1	0.0202818	1	0.672548	1	0.0094824	0.160674
c1_652	0.0647417	0.37743	0.391786	0.388859	0.379745	3.33e-08	8.85e-09	1.17e-08	8.31e-08	1.67071e-07	8.39704e-08	9.9734e-08	6.9246e-07	0.160674	1	1	1	1	0.339786	0.011414	0.095702
c1_935	0.0645749	-0.468862	-0.367444	-0.363482	-0.410366	2.22e-12	8.06e-08	1.14e-07	5.44e-09	9.28171e-11	4.7098e-07	6.41615e-07	8.09546e-08	1	1	1	0.036876	0.830588	1	1	1
c1_239	0.0643342	0.443029	0.419859	0.40709	0.376438	4.52e-11	5.49e-10	2.01e-09	1.1e-07	8.26783e-10	1.0955e-08	2.97057e-08	8.39826e-07	1	1	0.402124	1	1	1	1	1
c1_721	0.064176	0.432708	0.397862	0.403988	0.417249	1.41e-10	4.95e-09	2.73e-09	2.84e-09	1.84773e-09	5.50139e-08	3.47383e-08	5.49704e-08	1	1	1	0.653232	1	1	1	0.854294
c1_204	0.0637805	0.350107	0.33433	0.35224	0.319109	3.49e-07	1.23e-06	2.93e-07	8.53e-06	1.27146e-06	5.16718e-06	1.45341e-06	3.11291e-05	1	0.085605	1	0.019316	3.42e-07	1	1	1
c1_550	0.063439	0.384266	0.384492	0.403198	0.351534	1.78e-08	1.75e-08	2.95e-09	8.09e-07	9.70708e-08	1.35973e-07	3.512e-08	4.12966e-06	1	0.499582	1	1	0.000821808	1	0.312568	1
c1_580	0.0634195	0.396077	0.354975	0.363679	0.374126	5.88e-09	2.33e-07	1.12e-07	1.33e-07	3.84369e-08	1.2105e-06	6.34426e-07	9.49382e-07	1	0.093068	0.00878	0.416172	0.824442	1	0.167698	0.190526
c1_343	0.063369	0.429613	0.33643	0.373301	0.372207	1.96e-10	1.04e-06	4.81e-08	1.56e-07	2.29451e-09	4.47608e-06	3.10528e-07	1.07006e-06	1	0.9219	1	8.44e-05	1	1	1	1
c1_267	0.0631661	-0.371399	-0.390513	-0.357974	-0.378813	5.7e-08	9.98e-09	1.81e-07	8.99e-08	2.67626e-07	8.85095e-08	9.63139e-07	7.24149e-07	1	1	0.721716	1	1	2.79e-05	1	1
c1_513	0.0629995	-0.467316	-0.391072	-0.397955	-0.375693	2.68e-12	9.46e-09	4.91e-09	1.17e-07	1.04978e-10	8.58992e-08	5.01277e-08	8.85569e-07	1	1	1	1	1	1	1	1
c1_653	0.0628797	0.373359	0.388594	0.380879	0.426569	4.79e-08	1.19e-08	2.43e-08	1.15e-09	2.31078e-07	1.02433e-07	1.77795e-07	2.88486e-08	1	1	1	1	1	0.00376662	1	1
c1_95	0.0621764	0.373214	0.323304	0.345004	0.360829	4.85e-08	2.85e-06	5.29e-07	3.91e-07	2.32694e-07	1.07395e-05	2.40654e-06	2.21483e-06	1	1.66e-05	1	0.0194916	0.231792	1	1	1
c1_545	0.0614473	0.327509	0.358327	0.354383	0.297065	2.08e-06	1.76e-07	2.45e-07	3.65e-05	6.38545e-06	9.36533e-07	1.26535e-06	0.00010754	1	1	1	1	3.08e-05	1	8.96e-05	1
c1_381	0.0614441	0.381285	0.336534	0.373791	0.317926	2.35e-08	1.04e-06	4.61e-08	9.25e-06	1.22089e-07	4.47608e-06	3.0631e-07	3.30142e-05	1	1	1	3.97e-05	0.0102726	1	1	1
c1_257	0.0613314	0.332353	0.357089	0.344743	0.32253	1.43e-06	1.95e-07	5.4e-07	6.74e-06	4.58226e-06	1.02521e-06	2.43138e-06	2.55554e-05	1	0.0388954	1	1	0.0251108	1	8.96e-06	1
c1_347	0.0612354	0.414159	0.37267	0.383389	0.365892	9.85e-10	5.09e-08	1.93e-08	2.61e-07	8.23648e-09	3.19216e-07	1.48644e-07	1.54836e-06	1	1	1	1	0.284472	0.290618	0.0568066	1
c1_369	0.0612048	-0.434431	-0.339018	-0.330092	-0.382797	1.17e-10	8.52e-07	1.71e-06	6.41e-08	1.5804e-09	3.77806e-06	6.64327e-06	5.86248e-07	1	1	1	0.000126432	1	1	1	1
c1_722	0.0608359	0.361848	0.301645	0.325063	0.350389	1.31e-07	1.35e-05	2.5e-06	8.83e-07	5.42538e-07	4.42252e-05	9.22269e-06	4.4556e-06	1	0.010097	0.0582992	0.0181746	0.0510996	1	1	0.00821808
c1_608	0.0607766	0.317836	0.402621	0.379269	0.38878	4.27e-06	3.12e-09	2.82e-08	3.83e-08	1.22119e-05	3.93846e-08	2.02948e-07	3.65515e-07	1	0.0846392	1	1	0.417928	0.808638	0.00463584	1
c1_573	0.0607334	-0.318094	-0.378402	-0.373504	-0.323795	4.19e-06	3.05e-08	4.73e-08	6.17e-06	1.21014e-05	2.12532e-07	3.07625e-07	2.38646e-05	1	0.0176478	1	1	0.0482022	1	0.000309056	1
c1_809	0.0602783	0.353035	0.423343	0.402736	0.393785	2.74e-07	3.81e-10	3.08e-09	2.46e-08	1.02809e-06	8.30888e-09	3.56976e-08	2.56169e-07	1	1	1	1	1	0.10536	1	1
c1_876	0.0600621	-0.380621	-0.431525	-0.418523	-0.372627	2.49e-08	1.6e-10	6.3e-10	1.51e-07	1.28363e-07	4.79973e-09	1.61417e-08	1.05221e-06	1	1	1	1	1	1	1	1
c1_69	0.0592722	0.353316	0.31963	0.344669	0.303318	2.68e-07	3.74e-06	5.43e-07	2.44e-05	1.01366e-06	1.37971e-05	2.43242e-06	7.57004e-05	1	0.626014	1	8.59e-06	0.00181746	1	1	1
c1_423	0.0579236	0.385754	0.375025	0.378736	0.362995	1.56e-08	4.13e-08	2.96e-08	3.29e-07	8.83665e-08	2.68603e-07	2.11291e-07	1.88799e-06	1	0.28096	1	1	0.093068	1	0.454804	1
c1_920	0.0576207	-0.384992	-0.316789	-0.329452	-0.340216	1.67e-08	4.61e-06	1.79e-06	1.9e-06	9.22176e-08	1.65884e-05	6.92344e-06	8.73403e-06	1	0.0238816	0.791078	0.0066289	1	0.013609	1	1
c1_656	0.056697	0.416391	0.365734	0.384333	0.376776	7.84e-10	9.35e-08	1.77e-08	1.07e-07	7.024e-09	5.33071e-07	1.42574e-07	8.24088e-07	1	1	1	1	1	1	1	1
c1_877	0.0566838	-0.38147	-0.411779	-0.393995	-0.356528	2.31e-08	1.25e-09	7.17e-09	5.49e-07	1.20725e-07	2.11058e-08	6.69709e-08	2.92135e-06	1	1	1	1	1	1	1	0.89556
c1_630	0.0563286	-0.356984	-0.411989	-0.39146	-0.317444	1.97e-07	1.23e-09	9.12e-09	9.56e-06	7.68738e-07	2.11058e-08	7.92808e-08	3.37096e-05	1	1	1	1	1	1	0.0152772	1
c1_806	0.056186	0.36332	0.389765	0.383632	0.339294	1.15e-07	1.07e-08	1.89e-08	2.03e-06	4.87778e-07	9.3946e-08	1.48644e-07	9.27025e-06	1	1	1	1	0.012292	1	1	1
c1_694	0.0561497	0.345898	0.253373	0.278107	0.322308	4.92e-07	0.000284317	6.4e-05	6.84e-06	1.73484e-06	0.000662149	0.000164786	2.55554e-05	1	6.52e-05	0.0856928	2.99e-05	1	1	1	1
c1_705	0.0558952	-0.396509	-0.350686	-0.374268	-0.337815	5.64e-09	3.33e-07	4.42e-08	2.26e-06	3.72325e-08	1.60645e-06	2.9852e-07	9.82317e-06	1	1	1	0.416172	0.824442	0.106238	0.167698	1
c1_508	0.055203	-0.367582	-0.316462	-0.313224	-0.359394	7.96e-08	4.72e-06	5.97e-06	4.38e-07	3.54765e-07	1.69149e-05	2.03956e-05	2.3886e-06	1	0.00453926	0.028535	0.255498	0.315202	0.758592	1	1
c1_585	0.0551774	0.289535	0.375533	0.345881	0.271942	3.06e-05	3.95e-08	4.92e-07	0.000166532	7.63261e-05	2.58813e-07	2.24988e-06	0.000417913	1	1	1	1	0.009219	1	1.39e-05	1
c1_808	0.0547541	-0.355906	-0.388226	-0.358126	-0.322408	2.16e-07	1.24e-08	1.79e-07	6.79e-06	8.35454e-07	1.04685e-07	9.58305e-07	2.55554e-05	1	1	1	1	1	0.0196672	0.090434	1
c1_613	0.0547524	0.281445	0.334612	0.325599	0.271898	5.18e-05	1.2e-06	2.4e-06	0.000166963	0.00012529	5.08986e-06	9.00322e-06	0.000417913	1	0.0862196	0.475876	1	0.0145748	1	2.66e-06	1
c1_711	0.0547333	-0.398316	-0.366214	-0.344531	-0.37378	4.74e-09	8.97e-08	5.49e-07	1.37e-07	3.21483e-08	5.14749e-07	2.44681e-06	9.70048e-07	1	0.10975	1	0.90434	1	1	1	1
c1_238	0.0544791	0.362996	0.405651	0.402411	0.317276	1.18e-07	2.31e-09	3.18e-09	9.67e-06	4.98096e-07	3.21933e-08	3.57954e-08	3.3961e-05	1	1	1	1	0.97458	1	0.27218	1
c1_219	0.0543024	-0.308446	-0.358056	-0.358897	-0.279571	8.4e-06	1.8e-07	1.68e-07	0.000106627	2.2417e-05	9.52048e-07	9.16174e-07	0.000280295	1	1	1	1	0.0410026	1	2.8e-05	1
c1_48	0.0540619	-0.323728	-0.249058	-0.260552	-0.339052	2.76e-06	0.000363386	0.00018723	2.07e-06	8.24245e-06	0.000820187	0.000429211	9.27025e-06	1	0.000179112	1	1.34e-05	1	0.12731	1	1
c1_494	0.0539022	-0.356407	-0.255008	-0.275782	-0.328851	2.07e-07	0.000258788	7.41e-05	4.32e-06	8.04186e-07	0.000605909	0.000188034	1.72407e-05	1	4.36e-05	0.00244084	0.058387	1	1	1	1
c1_366	0.0538444	0.344031	0.318339	0.328782	0.323717	5.72e-07	4.12e-06	1.89e-06	6.2e-06	1.96178e-06	1.49224e-05	7.27816e-06	2.38754e-05	1	0.0019316	1	1	0.288862	1	0.0036876	1
c1_394	0.0535164	-0.353801	-0.341186	-0.347214	-0.37476	2.57e-07	7.18e-07	4.42e-07	1.26e-07	9.76823e-07	3.23284e-06	2.05175e-06	9.219e-07	1	0.338908	0.0202818	1	1	0.367004	1	1
c1_227	0.0534757	0.372939	0.32826	0.342032	0.322988	4.97e-08	1.96e-06	6.71e-07	6.53e-06	2.37155e-07	7.79126e-06	2.93103e-06	2.49276e-05	1	0.475876	0.00037315	0.657622	1	1	1	1
c1_99	0.0531561	0.370524	0.309241	0.325292	0.301303	6.15e-08	7.94e-06	2.46e-06	2.78e-05	2.84195e-07	2.72317e-05	9.11342e-06	8.41669e-05	1	0.181746	1	0.000734886	0.0283594	1	1	1
c1_465	0.0528247	-0.349623	-0.351791	-0.335141	-0.349669	3.63e-07	3.04e-07	1.16e-06	9.33e-07	1.31158e-06	1.51655e-06	4.71519e-06	4.68099e-06	1	1	1	1	1	0.000740154	1	1
c1_662	0.0525549	-0.261065	-0.319532	-0.284565	-0.279064	0.000181632	3.77e-06	4.24e-05	0.000109878	0.000381514	1.38496e-05	0.000112469	0.000287122	1	1	1	1	1	1	1	2.57e-10
c1_924	0.0523525	0.393846	0.384013	0.360327	0.33663	7.28e-09	1.83e-08	1.49e-07	2.47e-06	4.47596e-08	1.40942e-07	8.2278e-07	1.05788e-05	1	1	1	1	1	1	1	1
c1_3	0.0522483	0.355068	0.286417	0.307596	0.306414	2.31e-07	3.76e-05	8.92e-06	2e-05	8.89553e-07	0.000109605	2.9039e-05	6.38545e-05	1	0.00486412	1	7.01e-05	1	1	1	1
c1_945	0.0521325	0.427023	0.315767	0.346343	0.363548	2.59e-10	4.97e-06	4.74e-07	3.15e-07	2.71762e-09	1.76666e-05	2.17891e-06	1.8438e-06	1	1	0.363492	1	1	1	1	1
c1_226	0.0520822	0.34661	0.282878	0.30124	0.291434	4.64e-07	4.72e-05	1.39e-05	5.19e-05	1.64936e-06	0.000131144	4.34313e-05	0.000146994	1	8.23e-05	0.000652354	1	1	1	1	1
c1_756	0.0520301	0.432309	0.318495	0.347601	0.367245	1.47e-10	4.07e-06	4.28e-07	2.34e-07	1.89803e-09	1.48276e-05	2.02034e-06	1.45711e-06	1	1	0.94824	1	1	1	1	1
c1_575	0.0519329	-0.349169	-0.352355	-0.358123	-0.377146	3.77e-07	2.9e-07	1.79e-07	1.03e-07	1.35104e-06	1.45497e-06	9.58305e-07	8.07446e-07	1	1	1	0.416172	0.824442	1	0.167698	1
c1_453	0.0516558	-0.351915	-0.371133	-0.333654	-0.37126	3.01e-07	5.83e-08	1.3e-06	1.69e-07	1.11041e-06	3.55468e-07	5.21187e-06	1.13076e-06	1	1	1	1	1	0.0511874	1	1
c1_556	0.0514116	0.32874	0.404897	0.363964	0.36973	1.89e-06	2.49e-09	1.09e-07	1.91e-07	5.88447e-06	3.41597e-08	6.25503e-07	1.24221e-06	1	1	1	1	1	1	1	1
c1_139	0.0513991	-0.369117	-0.338705	-0.318542	-0.371167	6.96e-08	8.74e-07	4.05e-06	1.7e-07	3.14994e-07	3.85614e-06	1.43383e-05	1.13076e-06	0.14048	1	1	1	1	0.0572456	1	1
c1_787	0.0513834	0.361912	0.295077	0.323587	0.34783	1.3e-07	2.11e-05	2.79e-06	1.07e-06	5.40948e-07	6.59281e-05	1.00807e-05	5.21922e-06	1	0.00163308	1	0.0525922	1	1	1	1
c1_1013	0.0511552	0.406858	0.280747	0.3247	0.366375	2.05e-09	5.42e-05	2.57e-06	2.51e-07	1.53838e-08	0.000145974	9.44126e-06	1.5304e-06	1	1	0.363492	0.0560164	1	0.314324	1	1
c1_723	0.0511499	0.387294	0.37892	0.351059	0.341363	1.35e-08	2.91e-08	3.23e-07	1.74e-06	7.74706e-08	2.06047e-07	1.59322e-06	8.21355e-06	1	1	1	1	1	1	1	1
c1_803	0.0508375	-0.358712	-0.379783	-0.36857	-0.348072	1.7e-07	2.69e-08	7.3e-08	1.05e-06	6.72342e-07	1.92018e-07	4.42007e-07	5.17921e-06	1	1	1	1	1	1	1	1
c1_911	0.0508073	0.3528	0.237725	0.269593	0.332321	2.8e-07	0.000678395	0.000108745	3.37e-06	1.04613e-06	0.0014318	0.000263025	1.37621e-05	1	0.0107994	1	5.22e-06	1	1	1	1
c1_392	0.0504969	-0.357708	-0.327599	-0.343467	-0.343601	1.86e-07	2.06e-06	5.98e-07	1.48e-06	7.32323e-07	8.03858e-06	2.62522e-06	7.06217e-06	1	1	1	1	0.609332	0.00648842	1	1
c1_361	0.0504125	0.376641	0.378263	0.371296	0.316987	3.57e-08	3.09e-08	5.75e-08	9.86e-06	1.77088e-07	2.13624e-07	3.63201e-07	3.44904e-05	1	1	1	1	1	1	1	1
c1_169	0.0500402	0.346545	0.297158	0.309137	0.370286	4.67e-07	1.84e-05	8e-06	1.83e-07	1.65333e-06	5.8322e-05	2.63071e-05	1.20561e-06	1	0.000868342	0.617234	1	0.437244	1	1	1
c1_731	0.0500201	0.412122	0.350974	0.344749	0.326506	1.21e-09	3.25e-07	5.4e-07	5.1e-06	9.65009e-09	1.57652e-06	2.43138e-06	1.98133e-05	1	1	1	1	1	1	1	1
c1_53	0.0496544	0.322893	0.204888	0.231134	0.287481	2.94e-06	0.00352629	0.000962498	6.62e-05	8.72068e-06	0.00628009	0.00191627	0.00018107	1	1	1	5.79e-11	1	1	1	1
c1_986	0.0493655	-0.395762	-0.322644	-0.332175	-0.33914	6.06e-09	2.99e-06	1.45e-06	2.05e-06	3.89012e-08	1.12189e-05	5.73468e-06	9.27025e-06	1	1	1	0.416172	0.824442	1	1	0.190526
c1_293	0.0493649	-0.363717	-0.371346	-0.365447	-0.316724	1.11e-07	5.72e-08	9.58e-08	1e-05	4.75405e-07	3.53673e-07	5.64261e-07	3.47036e-05	1	1	1	1	1	1	0.46095	1
c1_422	0.0493454	0.359721	0.293109	0.321083	0.359681	1.56e-07	2.41e-05	3.36e-06	4.29e-07	6.19765e-07	7.37275e-05	1.20411e-05	2.37999e-06	1	0.00348566	1	0.339786	1	1	1	1
c1_300	0.0491633	0.372589	0.331067	0.355143	0.373194	5.13e-08	1.58e-06	2.3e-07	1.44e-07	2.43467e-07	6.45228e-06	1.19491e-06	1.01146e-06	1	1	1	1	1	1	1	1
c1_698	0.0490895	0.354953	0.242477	0.271363	0.332954	2.34e-07	0.000524015	9.75e-05	3.22e-06	8.9327e-07	0.00113321	0.000237792	1.32731e-05	1	0.0503972	1	1.28e-05	1	1	1	1
c1_485	0.0478284	0.371426	0.282655	0.306865	0.395395	5.68e-08	4.79e-05	9.39e-06	2.14e-08	2.67626e-07	0.000132669	3.04222e-05	2.29137e-07	0.033803	1	1	1	1	1	1	1
c1_258	0.0474809	-0.349941	-0.376989	-0.369353	-0.298714	3.54e-07	3.46e-08	6.82e-08	3.29e-05	1.28435e-06	2.33683e-07	4.21687e-07	9.72599e-05	1	1	1	1	1	1	1	1
c1_123	0.0473859	-0.338392	-0.332912	-0.325548	-0.338546	8.95e-07	1.37e-06	2.41e-06	2.15e-06	2.97655e-06	5.7279e-06	9.00322e-06	9.48593e-06	1	1	1	1	1	0.0093946	1	1
c1_912	0.0467324	0.419715	0.280326	0.317967	0.359443	5.57e-10	5.56e-05	4.23e-06	4.37e-07	5.31572e-09	0.000149287	1.49154e-05	2.3886e-06	1	1	1	1	1	1	1	1
c1_205	0.0465741	0.309951	0.345207	0.353978	0.300959	7.55e-06	5.2e-07	2.53e-07	2.85e-05	2.04596e-05	2.41566e-06	1.28401e-06	8.56952e-05	1	1	1	1	0.00619868	1	1	1
c1_991	0.0464708	0.38277	0.277739	0.305533	0.347906	2.05e-08	6.55e-05	1.03e-05	1.07e-06	1.0975e-07	0.000171669	3.30051e-05	5.21922e-06	1	0.683962	1	0.0170332	1	1	1	1
c1_287	0.0463766	-0.350196	-0.277897	-0.295674	-0.352684	3.47e-07	6.49e-05	2.03e-05	7.4e-07	1.26944e-06	0.000170605	6.02142e-05	3.82188e-06	1	0.38193	1	0.0593528	0.878	0.0423196	1	1
c1_543	0.046332	-0.375264	-0.304212	-0.326051	-0.380503	4.04e-08	1.13e-05	2.32e-06	7.79e-08	1.99276e-07	3.74392e-05	8.81784e-06	6.70551e-07	1	1	1	1	1	1	1	1
c1_374	0.0461482	0.381666	0.293415	0.295699	0.369527	2.27e-08	2.36e-05	2.03e-05	1.94e-07	1.19345e-07	7.24503e-05	6.02142e-05	1.25244e-06	1	0.082971	1	1	1	1	1	1
c1_45	0.0458496	0.369349	0.323591	0.34862	0.334414	6.82e-08	2.79e-06	3.94e-07	2.9e-06	3.10257e-07	1.05587e-05	1.88007e-06	1.22413e-05	1	1	1	1	1	1	1	1
c1_675	0.0458331	0.344719	0.351013	0.327258	0.277702	5.41e-07	3.24e-07	2.12e-06	0.000119078	1.87007e-06	1.57652e-06	8.12821e-06	0.000307501	1	1	0.845514	1	0.734886	0.0167698	1	1
c1_699	0.0457995	0.417979	0.256473	0.30193	0.338943	6.66e-10	0.000237732	1.32e-05	2.08e-06	6.22072e-09	0.000562611	4.13914e-05	9.27025e-06	1	1	1	0.0593528	1	1	1	1
c1_685	0.0456931	0.276314	0.367389	0.353548	0.338999	7.17e-05	8.1e-08	2.63e-07	2.08e-06	0.000167427	4.7098e-07	1.32709e-06	9.27025e-06	0.417928	1	1	1	0.221256	1	1	1
c1_623	0.0456928	-0.3495	-0.377687	-0.347164	-0.291026	3.67e-07	3.25e-08	4.44e-07	5.33e-05	1.3206e-06	2.2293e-07	2.05175e-06	0.000148563	1	1	1	1	1	1	1	1
c1_233	0.0456534	0.321041	0.341477	0.333611	0.268939	3.37e-06	7.01e-07	1.3e-06	0.000197783	9.92906e-06	3.18901e-06	5.21187e-06	0.000485066	1	1	0.672548	1	0.554018	1	0.00314324	1
c1_546	0.045541	0.289654	0.320317	0.336596	0.293754	3.04e-05	3.56e-06	1.03e-06	4.49e-05	7.60433e-05	1.32444e-05	4.28597e-06	0.000129253	1	1	1	1	0.00431976	1	0.0440756	1
c1_271	0.0453231	-0.312833	-0.391618	-0.366522	-0.280499	6.14e-06	8.99e-09	8.73e-08	0.000100908	1.69526e-05	8.39704e-08	5.17901e-07	0.000267665	1	1	1	1	1	1	0.685718	1
c1_566	0.0451791	-0.270841	-0.354847	-0.341001	-0.328097	0.000100731	2.36e-07	7.28e-07	4.56e-06	0.000224472	1.21174e-06	3.16428e-06	1.81162e-05	0.0101848	1	1	1	1	1	1	1
c1_64	0.0446659	0.367437	0.318489	0.332256	0.311651	8.06e-08	4.07e-06	1.44e-06	1.41e-05	3.57408e-07	1.48276e-05	5.7209e-06	4.68932e-05	1	0.19755	1	1	1	1	1	1
c1_926	0.0438422	0.365821	0.327588	0.331014	0.316775	9.28e-08	2.06e-06	1.59e-06	1e-05	4.03358e-07	8.03858e-06	6.23223e-06	3.47036e-05	1	1	1	1	1	1	1	1
c1_379	0.0437448	0.408862	0.281752	0.317778	0.320387	1.68e-09	5.08e-05	4.29e-06	7.81e-06	1.29389e-08	0.000138948	1.50665e-05	2.88486e-05	1	1	1	1	1	1	1	1
c1_244	0.0432019	0.341129	0.346805	0.330165	0.313722	7.21e-07	4.57e-07	1.7e-06	1.23e-05	2.42543e-06	2.1457e-06	6.63378e-06	4.1377e-05	1	1	1	1	1	1	1	1
c1_194	0.0429981	-0.368651	-0.281523	-0.29529	-0.3606	7.25e-08	5.15e-05	2.08e-05	3.99e-07	3.2477e-07	0.000140425	6.14896e-05	2.24565e-06	1	1	1	0.284472	1	1	1	1
c1_655	0.0429859	-0.327322	-0.348084	-0.337139	-0.274421	2.11e-06	4.12e-07	9.88e-07	0.000144278	6.43257e-06	1.94482e-06	4.13078e-06	0.000367177	1	1	1	1	1	1	0.095702	1
c1_323	0.0428613	0.259599	0.361299	0.350699	0.319768	0.000198046	1.37e-07	3.32e-07	8.15e-06	0.000412048	7.37951e-07	1.61048e-06	2.99402e-05	1	1	1	1	0.142236	1	1	1
c1_670	0.042776	-0.329801	-0.344161	-0.344419	-0.28666	1.74e-06	5.66e-07	5.54e-07	6.96e-05	5.45614e-06	2.61552e-06	2.45663e-06	0.000188567	1	1	1	1	1	1	0.34681	1
c1_143	0.0427009	0.342187	0.282109	0.289809	0.384054	6.63e-07	4.96e-05	3.01e-05	5.76e-08	2.24565e-06	0.000136517	8.44339e-05	5.32345e-07	0.180868	1	1	1	1	1	1	1
c1_664	0.0426709	-0.388817	-0.28635	-0.326519	-0.314059	1.17e-08	3.77e-05	2.24e-06	1.2e-05	6.75829e-08	0.000109605	8.55096e-06	4.06795e-05	1	1	1	1	1	1	1	1
c1_718	0.0424322	-0.345797	-0.28178	-0.293286	-0.301691	4.96e-07	5.07e-05	2.39e-05	2.72e-05	1.74195e-06	0.000138948	6.94841e-05	8.26353e-05	1	0.143114	0.0216866	0.778786	1	1	1	1
c1_500	0.0422955	0.361052	0.312995	0.311369	0.331927	1.4e-07	6.07e-06	6.82e-06	3.47e-06	5.69074e-07	2.12329e-05	2.29424e-05	1.41049e-05	1	1	1	1	1	1	1	1
c1_280	0.0422485	-0.33789	-0.327824	-0.304767	-0.349092	9.31e-07	2.03e-06	1.09e-05	9.75e-07	3.0846e-06	7.99256e-06	3.45495e-05	4.83644e-06	1	1	1	1	1	1	1	1
c1_325	0.0422008	-0.363572	-0.313393	-0.337924	-0.2965	1.13e-07	5.9e-06	9.29e-07	3.78e-05	4.81621e-07	2.07208e-05	3.92145e-06	0.000110998	1	1	1	1	1	1	1	1
c1_547	0.0421099	0.357636	0.319885	0.323281	0.311503	1.87e-07	3.67e-06	2.85e-06	1.43e-05	7.32973e-07	1.3596e-05	1.02553e-05	4.7024e-05	1	1	1	1	1	1	1	1
c1_990	0.0420876	0.374492	0.249572	0.289456	0.342728	4.33e-08	0.000353001	3.08e-05	1.57e-06	2.11208e-07	0.000804259	8.55772e-05	7.45114e-06	1	1	1	0.0454804	1	1	1	1
c1_68	0.0416667	0.374918	0.284144	0.29599	0.299415	4.17e-08	4.35e-05	1.99e-05	3.14e-05	2.0454e-07	0.000123602	5.94293e-05	9.31392e-05	1	1	0.056192	1	1	1	1	1
c1_757	0.0416233	0.400423	0.264169	0.309409	0.319032	3.87e-09	0.000150999	7.84e-06	8.58e-06	2.74021e-08	0.000372408	2.59755e-05	3.11291e-05	1	1	1	1	1	1	1	1
c1_862	0.0414663	-0.26507	-0.361961	-0.344212	-0.277361	0.000143053	1.29e-07	5.63e-07	0.00012149	0.000306495	6.99148e-07	2.48399e-06	0.000311895	1	1	1	1	1	1	0.0591772	1
c1_375	0.0412855	-0.362899	-0.304337	-0.298999	-0.333276	1.19e-07	1.12e-05	1.62e-05	3.15e-06	4.99914e-07	3.72485e-05	4.90469e-05	1.31492e-05	1	1	1	1	1	1	1	1
c1_899	0.0412631	-0.320569	-0.312029	-0.332832	-0.337994	3.49e-06	6.5e-06	1.38e-06	2.23e-06	1.02141e-05	2.24685e-05	5.50745e-06	9.741e-06	1	1	1	1	1	1	1	1
c1_439	0.0412071	0.27742	0.181179	0.195517	0.237981	6.69e-05	0.0100539	0.00541011	0.00103891	0.000157054	0.016199	0.00929565	0.00210662	1	1	1	2.63e-10	1	1	1	1
c1_172	0.0411935	-0.327496	-0.325133	-0.313088	-0.320378	2.08e-06	2.48e-06	6.03e-06	7.82e-06	6.38545e-06	9.58868e-06	2.05207e-05	2.88486e-05	1	1	1	1	1	0.367004	1	1
c1_7	0.0410491	0.314962	0.331938	0.3153	0.338087	5.26e-06	1.48e-06	5.14e-06	2.22e-06	1.48022e-05	6.07215e-06	1.78376e-05	9.741e-06	1	1	1	1	1	1	1	1
c1_303	0.0409451	-0.226043	-0.284372	-0.241646	-0.248113	0.00125276	4.29e-05	0.00054842	0.000617439	0.00222206	0.000122691	0.00114646	0.00133855	1	1	1	1	1	1	1	4.19e-08
c1_483	0.0408236	-0.31697	-0.301189	-0.284941	-0.366619	4.55e-06	1.39e-05	4.13e-05	2.46e-07	1.29705e-05	4.4704e-05	0.000110553	1.51041e-06	1	1	1	1	1	0.207208	1	1
c1_672	0.0407374	-0.313641	-0.343354	-0.314664	-0.250446	5.79e-06	6.04e-07	5.38e-06	0.000546038	1.61385e-05	2.76204e-06	1.8597e-05	0.00118963	1	1	1	1	1	1	1	0.022389
c1_846	0.0406597	0.300167	0.318294	0.337523	0.314691	1.5e-05	4.13e-06	9.59e-07	1.15e-05	3.90801e-05	1.49224e-05	4.02872e-06	3.92879e-05	1	1	1	1	0.260766	1	1	1
c1_159	0.040623	-0.344718	-0.264194	-0.287455	-0.327038	5.41e-07	0.00015077	3.51e-05	4.91e-06	1.87007e-06	0.000372408	9.51167e-05	1.92454e-05	1	1	1	0.0196672	1	1	1	1
c1_256	0.0405367	0.256352	0.312879	0.305399	0.241825	0.000239409	6.12e-06	1.04e-05	0.000854961	0.000491124	2.13229e-05	3.32044e-05	0.00178728	1	1	1	1	1	1	4.44e-05	1
c1_578	0.0405228	0.344109	0.315155	0.325462	0.295438	5.68e-07	5.19e-06	2.42e-06	4.04e-05	1.9557e-06	1.83743e-05	9.00322e-06	0.000117454	1	1	0.73752	1	1	1	1	1
c1_365	0.0404962	0.369941	0.295587	0.313686	0.30312	6.48e-08	2.04e-05	5.77e-06	2.48e-05	2.96325e-07	6.41978e-05	1.97893e-05	7.66704e-05	1	1	1	1	1	1	1	1
c1_149	0.040364	-0.371139	-0.260899	-0.300117	-0.308606	5.83e-08	0.000183431	1.5e-05	1.73e-05	2.72273e-07	0.000443671	4.58885e-05	5.58434e-05	1	0.107994	1	1	1	1	1	1
c1_320	0.0402805	0.352062	0.269305	0.28255	0.374427	2.97e-07	0.000110676	4.82e-05	1.3e-07	1.10494e-06	0.000280039	0.000126705	9.35574e-07	1	1	1	1	1	1	1	1
c1_427	0.040214	0.306415	0.254109	0.289643	0.26674	9.69e-06	0.000272545	3.04e-05	0.000224036	2.57813e-05	0.000636422	8.4734e-05	0.000540395	1	1	0.0624258	0.0603186	1	0.0139602	1	1
c1_220	0.0400533	-0.271717	-0.363318	-0.300201	-0.236507	9.54e-05	1.15e-07	1.49e-05	0.00111862	0.000214223	6.39051e-07	4.58885e-05	0.00225264	1	1	1	1	1	1	0.0033364	1
c1_63	0.039445	0.280677	0.258154	0.309361	0.418052	5.44e-05	0.000215558	7.87e-06	2.63e-09	0.00013074	0.0005129	2.59769e-05	5.32786e-08	1	1	1	1	1	1	1	1
c1_85	0.0393844	0.313602	0.323884	0.294218	0.275152	5.81e-06	2.73e-06	2.24e-05	0.000138266	1.6143e-05	1.04215e-05	6.55573e-05	0.0003529	1	1	1	1	1	1	0.0688352	0.370516
c1_758	0.0393318	0.32809	0.270973	0.320054	0.260675	1.99e-06	9.99e-05	3.63e-06	0.000314241	6.17392e-06	0.000253503	1.29559e-05	0.00073184	1	1	1	0.0080776	0.878	1	1	1
c1_108	0.0392889	0.279194	0.182999	0.193278	0.240496	5.98e-05	0.00931492	0.00597639	0.000914851	0.000142288	0.0151658	0.0101889	0.00189443	1	1	1	2.65e-09	1	1	1	1
c1_775	0.0392189	0.38295	0.264275	0.300641	0.30575	2.01e-08	0.000150045	1.45e-05	2.09e-05	1.08269e-07	0.000372408	4.48275e-05	6.60079e-05	1	1	1	1	1	1	1	1
c1_448	0.0388693	-0.312323	-0.308059	-0.338831	-0.290599	6.37e-06	8.63e-06	8.65e-07	5.47e-05	1.75325e-05	2.9483e-05	3.68675e-06	0.000151503	1	1	1	1	0.609332	1	1	1
c1_248	0.0387655	-0.368744	-0.281347	-0.307577	-0.29119	7.19e-08	5.21e-05	8.93e-06	5.27e-05	3.23734e-07	0.000141622	2.9039e-05	0.000148303	1	1	1	1	1	1	1	1
c1_309	0.0385746	-0.332948	-0.330691	-0.331366	-0.247715	1.37e-06	1.63e-06	1.55e-06	0.000630438	4.4386e-06	6.62565e-06	6.10269e-06	0.00136001	1	1	1	1	1	1	1	1
c1_145	0.0385463	-0.304567	-0.348146	-0.325964	-0.268033	1.1e-05	4.1e-07	2.33e-06	0.000208228	2.9003e-05	1.94482e-06	8.81784e-06	0.000506438	1	1	1	1	1	1	1	1
c1_916	0.0385317	-0.342152	-0.294513	-0.298316	-0.305087	6.65e-07	2.2e-05	1.7e-05	2.18e-05	2.24565e-06	6.80141e-05	5.11164e-05	6.86036e-05	1	1	1	1	1	0.613722	0.778786	1
c1_592	0.038342	-0.376782	-0.285323	-0.305679	-0.269694	3.53e-08	4.03e-05	1.02e-05	0.000189447	1.76099e-07	0.000116777	3.28044e-05	0.000468548	1	1	1	1	1	1	1	1
c1_371	0.0382872	0.329206	0.273345	0.290496	0.355065	1.83e-06	8.63e-05	2.87e-05	6.15e-07	5.71794e-06	0.000223514	8.12858e-05	3.23335e-06	1	1	1	1	1	1	1	1
c1_317	0.0381754	-0.365925	-0.255638	-0.288728	-0.327199	9.19e-08	0.000249529	3.23e-05	4.86e-06	4.01434e-07	0.000587363	8.89009e-05	1.91349e-05	1	1	0.94824	1	1	1	1	1
c1_297	0.0378293	0.294562	0.332516	0.339036	0.260544	2.19e-05	1.42e-06	8.51e-07	0.000316513	5.58959e-05	5.90882e-06	3.64477e-06	0.000735181	1	1	1	1	1	1	0.631282	1
c1_710	0.0377594	-0.384476	-0.247841	-0.284853	-0.305995	1.75e-08	0.000389142	4.16e-05	2.05e-05	9.60313e-08	0.000871599	0.000111018	6.49783e-05	1	1	1	1	1	1	1	1
c1_994	0.037613	-0.351991	-0.290744	-0.298599	-0.291043	2.99e-07	2.83e-05	1.67e-05	5.32e-05	1.10769e-06	8.56807e-05	5.03869e-05	0.000148563	1	1	1	1	1	1	1	1
c1_551	0.0373357	0.305211	0.290126	0.30565	0.279352	1.05e-05	2.94e-05	1.02e-05	0.000108016	2.77681e-05	8.84014e-05	3.28044e-05	0.000283099	1	1	1	1	0.0424074	1	1	1
c1_749	0.0373109	-0.353246	-0.303565	-0.273706	-0.295063	2.69e-07	1.18e-05	8.44e-05	4.14e-05	1.01366e-06	3.89489e-05	0.00021052	0.00011957	1	1	1	1	1	1	1	1
c1_103	0.03706	-0.361686	-0.283983	-0.300159	-0.271593	1.32e-07	4.4e-05	1.5e-05	0.000169913	5.44113e-07	0.000124102	4.58885e-05	0.000423817	1	1	1	1	1	1	1	1
c1_70	0.0369747	0.29753	0.316252	0.313713	0.299418	1.79e-05	4.79e-06	5.76e-06	3.14e-05	4.58198e-05	1.7096e-05	1.97893e-05	9.31392e-05	1	1	1	1	1	1	1	1
c1_380	0.0365447	0.322587	0.291263	0.310062	0.277533	3.01e-06	2.73e-05	7.49e-06	0.000120268	8.89825e-06	8.29391e-05	2.50046e-05	0.000309664	1	1	1	0.407392	1	1	1	1
c1_417	0.036459	0.299698	0.298931	0.318927	0.300378	1.54e-05	1.63e-05	3.94e-06	2.95e-05	3.98855e-05	5.18529e-05	1.40053e-05	8.83993e-05	1	1	1	1	1	1	1	1
c1_745	0.0364289	-0.38533	-0.271779	-0.243334	-0.29602	1.62e-08	9.51e-05	0.000499898	3.9e-05	9.05785e-08	0.000242726	0.00105507	0.00011414	1	1	1	1	1	1	1	1
c1_299	0.0358768	0.335355	0.292659	0.312416	0.258633	1.14e-06	2.49e-05	6.33e-06	0.000351516	3.73478e-06	7.59104e-05	2.14585e-05	0.000803727	1	1	1	1	1	1	1	1
c1_77	0.0354223	0.269638	0.312052	0.302202	0.315728	0.000108444	6.49e-06	1.3e-05	1.07e-05	0.000239221	2.24685e-05	4.09104e-05	3.68416e-05	1	1	1	1	1	1	1	1
c1_490	0.035039	-0.27826	-0.334829	-0.315963	-0.25488	6.34e-05	1.18e-06	4.9e-06	0.00043091	0.000150041	5.02932e-06	1.70722e-05	0.000962695	1	1	1	1	1	1	1	1
c1_243	0.0349548	0.32483	0.282571	0.324527	0.246948	2.54e-06	4.82e-05	2.6e-06	0.000656204	7.6374e-06	0.000133081	9.51167e-06	0.00140867	1	1	1	1	1	1	1	1
c1_847	0.0349454	0.316263	0.280951	0.299617	0.291081	4.79e-06	5.35e-05	1.55e-05	5.31e-05	1.36104e-05	0.000144532	4.709e-05	0.000148563	1	1	1	1	1	1	1	1
c1_436	0.0348325	-0.285602	-0.307601	-0.272931	-0.323552	3.96e-05	8.91e-06	8.85e-05	6.27e-06	9.73916e-05	3.02724e-05	0.000220122	2.40396e-05	1	1	1	1	1	1	1	1
c1_534	0.034828	-0.330455	-0.283572	-0.294792	-0.274155	1.66e-06	4.52e-05	2.16e-05	0.000146527	5.24273e-06	0.000126387	6.36403e-05	0.000371823	1	1	1	1	1	1	1	1
c1_875	0.034714	0.31397	0.301232	0.281575	0.28678	5.66e-06	1.39e-05	5.14e-05	6.91e-05	1.58264e-05	4.4704e-05	0.000133915	0.000187832	1	1	1	1	1	1	1	1
c1_501	0.0346464	0.310287	0.294909	0.272865	0.30599	7.37e-06	2.14e-05	8.89e-05	2.05e-05	2.00958e-05	6.66284e-05	0.000220487	6.49783e-05	1	1	1	1	1	1	1	1
c1_368	0.0343436	-0.345168	-0.28013	-0.257239	-0.286399	5.22e-07	5.63e-05	0.000227383	7.07e-05	1.81871e-06	0.000150705	0.000514542	0.000190413	1	1	1	1	1	1	1	1
c1_97	0.0340429	0.313347	0.294298	0.293035	0.269434	5.92e-06	2.23e-05	2.43e-05	0.000192284	1.63967e-05	6.86996e-05	7.04139e-05	0.0004729	1	1	1	1	1	1	1	1
c1_418	0.0339743	0.261333	0.313781	0.284393	0.311473	0.000178779	5.73e-06	4.28e-05	1.43e-05	0.000376422	2.02046e-05	0.000113188	4.7024e-05	1	1	1	1	1	1	1	1
c1_853	0.0339442	-0.298342	-0.329595	-0.297126	-0.234701	1.69e-05	1.77e-06	1.84e-05	0.00122388	4.35138e-05	7.12872e-06	5.51372e-05	0.00244707	1	1	1	1	1	1	1	1
c1_780	0.0338831	-0.279749	-0.294697	-0.333896	-0.255359	5.77e-05	2.17e-05	1.27e-06	0.000419924	0.000137665	6.73237e-05	5.13853e-06	0.000940544	1	1	1	1	1	1	1	1
c1_338	0.0335142	-0.33257	-0.249601	-0.266551	-0.279645	1.41e-06	0.000352421	0.00013084	0.000106161	4.5514e-06	0.000804259	0.000313873	0.000279908	1	1	0.209842	1	1	1	1	1
c1_696	0.0333874	0.327356	0.24324	0.248837	0.313904	2.1e-06	0.000502498	0.000367945	1.21e-05	6.42439e-06	0.00109206	0.000797668	4.08608e-05	1	1	1	0.339786	1	1	1	1
c1_385	0.0332471	0.333544	0.265428	0.290271	0.260469	1.31e-06	0.000140003	2.92e-05	0.000317818	4.25993e-06	0.000351208	8.2436e-05	0.000736264	1	1	1	1	1	1	1	1
c1_930	0.0331936	0.298996	0.287931	0.29135	0.278413	1.62e-05	3.4e-05	2.71e-05	0.000114187	4.18341e-05	0.000100851	7.70026e-05	0.000296616	1	1	1	1	1	1	1	1
c1_555	0.033117	-0.269964	-0.341409	-0.299898	-0.228114	0.000106303	7.05e-07	1.52e-05	0.0016895	0.000236289	3.19067e-06	4.63389e-05	0.0032891	1	1	1	1	1	1	0.91312	1
c1_993	0.0330428	-0.320296	-0.230131	-0.278501	-0.317845	3.56e-06	0.00101422	6.25e-05	9.3e-06	1.03843e-05	0.00205656	0.000161397	3.30583e-05	1	1	1	1	1	1	1	1
c1_992	0.0328942	0.331879	0.230228	0.250584	0.327498	1.49e-06	0.00100911	0.000333359	4.76e-06	4.75716e-06	0.00205093	0.000731723	1.88256e-05	1	1	1	1	1	1	1	1
c1_157	0.0328744	-0.324876	-0.223723	-0.231575	-0.289429	2.53e-06	0.00140995	0.000940484	5.88e-05	7.63347e-06	0.00278778	0.00188097	0.000161838	1	0.9219	1	0.0230036	1	1	1	1
c1_922	0.0328535	0.314589	0.26128	0.27735	0.287064	5.41e-06	0.000179342	6.72e-05	6.79e-05	1.51757e-05	0.000434979	0.000171516	0.000185143	1	1	1	1	1	1	1	0.670792
c1_1012	0.0328299	0.318623	0.252919	0.260492	0.313196	4.03e-06	0.000291814	0.000187894	1.27e-05	1.16777e-05	0.000676023	0.000429612	4.25595e-05	1	1	1	1	1	1	1	1
c1_234	0.032768	0.269598	0.328227	0.312168	0.224606	0.000108712	1.97e-06	6.44e-06	0.00199866	0.000239221	7.79126e-06	2.17474e-05	0.00381484	1	1	1	1	1	1	1	1
c1_768	0.0326424	0.360105	0.284689	0.289664	0.171727	1.51e-07	4.2e-05	3.03e-05	0.0187699	6.05379e-07	0.00012051	8.47242e-05	0.0287609	1	1	1	1	1	1	1	1
c1_249	0.0322759	-0.249365	-0.152006	-0.185093	-0.25424	0.00035716	0.0312288	0.00852454	0.000446017	0.000703109	0.0463156	0.0140355	0.000988896	1	1	1	5.91e-07	1	1	1	1
c1_900	0.0322416	0.237956	0.324245	0.308223	0.25958	0.000670035	2.66e-06	8.53e-06	0.000333734	0.0012693	1.01986e-05	2.79453e-05	0.000767064	1	1	1	1	1	1	1	1
c1_497	0.0322263	-0.343912	-0.245031	-0.264797	-0.272095	5.77e-07	0.000455148	0.000145416	0.000165079	1.97123e-06	0.00100155	0.000343246	0.000416492	1	1	1	1	1	1	1	1
c1_681	0.0321984	-0.279921	-0.264763	-0.292885	-0.301686	5.71e-05	0.000145714	2.45e-05	2.72e-05	0.000136604	0.000364493	7.07599e-05	8.26353e-05	1	1	1	1	1	1	1	1
c1_715	0.0321212	-0.325482	-0.283951	-0.292163	-0.219603	2.42e-06	4.41e-05	2.57e-05	0.0025291	7.35211e-06	0.000124102	7.37405e-05	0.00471454	1	1	1	1	1	1	1	1
c1_642	0.0320112	-0.29342	-0.258684	-0.26271	-0.31904	2.36e-05	0.000208971	0.00016474	8.57e-06	5.97141e-05	0.000499936	0.000385711	3.11291e-05	1	1	1	1	1	1	1	1
c1_544	0.031991	-0.330857	-0.239938	-0.241388	-0.311025	1.61e-06	0.000601925	0.000556203	1.47e-05	5.10318e-06	0.001289	0.00115722	4.8159e-05	1	1	1	1	1	1	1	1
c1_507	0.0318662	0.275189	0.224078	0.271687	0.353244	7.69e-05	0.00138478	9.56e-05	7.09e-07	0.000177679	0.00275202	0.000233807	3.68344e-06	1	1	1	1	1	1	1	1
c1_24	0.0318262	0.304466	0.278226	0.29184	0.250295	1.11e-05	6.36e-05	2.63e-05	0.000550397	2.9179e-05	0.00016769	7.52163e-05	0.00119616	1	1	1	1	1	1	1	1
c1_83	0.0317905	0.301193	0.248261	0.274188	0.304291	1.39e-05	0.000380077	8.19e-05	2.3e-05	3.6322e-05	0.000853472	0.000204867	7.21214e-05	1	1	1	1	1	1	1	1
c1_173	0.0317319	-0.298236	-0.274196	-0.266168	-0.289167	1.71e-05	8.19e-05	0.000133904	5.97e-05	4.39e-05	0.000213377	0.000318612	0.000163802	1	1	1	1	1	1	1	1
c1_203	0.0314821	0.291106	0.284034	0.287841	0.258748	2.76e-05	4.38e-05	3.42e-05	0.000349315	6.9435e-05	0.000124053	9.35439e-05	0.00080078	1	1	1	1	1	1	1	1
c1_164	0.0313676	-0.339006	-0.232398	-0.229045	-0.269552	8.53e-07	0.00090073	0.00107315	0.000190988	2.84766e-06	0.00185643	0.00210788	0.000471032	1	1	1	0.139602	1	1	1	1
c1_424	0.0313576	0.318917	0.245176	0.264796	0.286616	3.94e-06	0.00045151	0.00014543	6.98e-05	1.14547e-05	0.000999423	0.000343246	0.000188567	1	1	1	1	1	1	1	1
c1_295	0.0313	0.324427	0.260131	0.286484	0.237413	2.62e-06	0.000191939	3.74e-05	0.00106897	7.85106e-06	0.000462974	0.000100728	0.00215759	1	1	1	1	1	1	1	1
c1_498	0.0312516	-0.332523	-0.227539	-0.231651	-0.307334	1.42e-06	0.00116006	0.000936764	1.88e-05	4.56689e-06	0.00234146	0.00187781	6.0463e-05	1	0.686596	1	1	1	1	1	1
c1_579	0.0311971	0.317866	0.266928	0.284661	0.239223	4.26e-06	0.000127887	4.21e-05	0.000975854	1.22119e-05	0.000322657	0.000112012	0.00200656	1	1	1	1	1	1	1	1
c1_612	0.0310686	0.288409	0.282891	0.287705	0.253769	3.3e-05	4.72e-05	3.45e-05	0.000457449	8.18475e-05	0.000131144	9.40714e-05	0.00101169	1	1	1	1	1	1	1	1
c1_848	0.0307792	0.277555	0.284716	0.294604	0.250855	6.63e-05	4.19e-05	2.18e-05	0.000534338	0.000156482	0.00012051	6.40147e-05	0.00116704	1	1	1	1	1	1	1	1
c1_284	0.030649	0.289269	0.304712	0.291535	0.207845	3.11e-05	1.09e-05	2.68e-05	0.00431159	7.73535e-05	3.63886e-05	7.63974e-05	0.00757116	1	1	1	1	1	1	1	1
c1_606	0.0305733	0.215002	0.323803	0.28545	0.239017	0.002176	2.75e-06	4e-05	0.000986036	0.00360478	1.04524e-05	0.000107401	0.00201804	1	1	1	1	1	1	0.216866	1
c1_686	0.0303452	0.215972	0.30757	0.303277	0.265763	0.00207517	8.93e-06	1.21e-05	0.00023672	0.00346387	3.02724e-05	3.82151e-05	0.000569425	1	1	1	1	1	1	1	1
c1_130	0.0303099	0.30433	0.257036	0.280154	0.253675	1.12e-05	0.000230085	5.62e-05	0.000459745	2.9354e-05	0.000545985	0.000145987	0.00101421	1	1	1	1	1	1	1	1
c1_857	0.030139	-0.192188	-0.325486	-0.300897	-0.175584	0.00627087	2.42e-06	1.42e-05	0.0162312	0.00972761	9.40159e-06	4.40551e-05	0.0252677	1	1	1	1	1	1	0.0281838	1
c1_941	0.0300543	0.315127	0.223211	0.24507	0.302845	5.2e-06	0.00144696	0.000454177	2.52e-05	1.47277e-05	0.00284851	0.000967882	7.76337e-05	1	1	1	1	1	1	1	1
c1_939	0.0298664	0.309765	0.215217	0.27281	0.284618	7.65e-06	0.00215328	8.92e-05	7.88e-05	2.06034e-05	0.00406575	0.000220487	0.000210293	1	1	1	1	1	1	1	1
c1_572	0.0296514	-0.26719	-0.300149	-0.309559	-0.19075	0.000125875	1.5e-05	7.76e-06	0.00892179	0.000271544	4.80657e-05	2.58079e-05	0.0146417	1	1	1	1	1	1	1	1
c1_49	0.0294117	-0.269868	-0.237841	-0.289375	-0.283645	0.000106927	0.000674188	3.09e-05	8.36e-05	0.000237076	0.00142635	8.55842e-05	0.000222427	1	1	1	1	1	1	1	1
c1_931	0.0293764	0.274018	0.283693	0.287538	0.20872	8.28e-05	4.48e-05	3.49e-05	0.00414774	0.000189319	0.000125669	9.48675e-05	0.00731268	1	1	1	1	1	1	0.405636	1
c1_852	0.0291165	-0.225995	-0.336566	-0.289185	-0.199734	0.00125583	1.03e-06	3.13e-05	0.00613111	0.00222302	4.47608e-06	8.64195e-05	0.0103921	1	1	1	1	1	1	1	1
c1_891	0.0290946	0.327506	0.213337	0.265327	0.254663	2.08e-06	0.00235955	0.00014086	0.000435987	6.38545e-06	0.00442667	0.000334257	0.000969105	1	1	1	1	1	1	1	1
c1_476	0.0290861	0.26028	0.26279	0.262299	0.291356	0.000190255	0.00016396	0.00016882	5.22e-05	0.000396779	0.000400994	0.000394213	0.000147368	1	1	1	1	1	1	1	1
c1_378	0.0290606	0.309499	0.263381	0.253383	0.240866	7.79e-06	0.000158286	0.000284166	0.000897808	2.09163e-05	0.000388199	0.000626879	0.00186795	1	1	1	1	1	1	1	1
c1_28	0.0289227	0.232569	0.284217	0.277718	0.215721	0.000892624	4.33e-05	6.56e-05	0.00302535	0.00162936	0.000123433	0.000167921	0.00554542	1	1	1	1	1	1	0.0591772	1
c1_312	0.0288984	-0.26812	-0.236464	-0.226009	-0.334846	0.000118963	0.000725893	0.00125495	2.81e-06	0.0002579	0.00152472	0.00242076	1.19612e-05	1	1	1	1	1	1	1	1
c1_87	0.0288359	0.225785	0.29538	0.283079	0.261994	0.0012694	2.07e-05	4.66e-05	0.000292147	0.0022372	6.49093e-05	0.000122867	0.000684014	1	1	1	1	1	1	1	1
c1_202	0.0286957	0.242791	0.301512	0.289921	0.224355	0.000515059	1.36e-05	2.98e-05	0.00202266	0.000998282	4.42252e-05	8.38603e-05	0.00385227	1	1	1	1	1	1	1	1
c1_106	0.0284538	0.291945	0.23528	0.269819	0.242959	2.61e-05	0.00077327	0.000107247	0.000806703	6.585e-05	0.00160884	0.000260118	0.00169861	1	1	1	1	1	0.398612	1	1
c1_166	0.02814	0.282501	0.199371	0.24259	0.32216	4.84e-05	0.00454713	0.000520792	6.91e-06	0.000117715	0.00796882	0.00109654	2.57075e-05	1	1	1	1	1	1	1	1
c1_404	0.0281363	0.33742	0.220487	0.243631	0.234391	9.67e-07	0.00165951	0.000491789	0.00124284	3.19183e-06	0.00324511	0.00104297	0.00245769	1	1	1	1	1	1	1	1
c1_740	0.0281334	-0.271806	-0.272772	-0.258968	-0.251125	9.49e-05	8.94e-05	0.000205518	0.00052672	0.000214097	0.000230185	0.000468688	0.00115327	1	1	1	1	1	1	1	1
c1_495	0.0279758	-0.310137	-0.218684	-0.243507	-0.271418	7.45e-06	0.00181538	0.00049518	0.000171636	2.02511e-05	0.00350373	0.00104763	0.000426902	1	1	1	1	1	1	1	1
c1_221	0.0278415	-0.251257	-0.290519	-0.288466	-0.208455	0.000320853	2.87e-05	3.28e-05	0.00419663	0.000640248	8.65931e-05	8.9995e-05	0.00738404	1	1	1	1	1	1	1	1
c1_450	0.0278226	0.255494	0.27123	0.260553	0.261916	0.000251623	9.83e-05	0.000187213	0.000293404	0.0005114	0.000250166	0.000429211	0.00068513	1	1	1	1	1	1	1	1
c1_314	0.027748	-0.272105	-0.213211	-0.23793	-0.318622	9.32e-05	0.002374	0.000670945	8.82e-06	0.000210901	0.00444428	0.0013796	3.1608e-05	1	1	1	1	1	1	1	1
c1_737	0.0277452	-0.282711	-0.234419	-0.286566	-0.238357	4.77e-05	0.000809469	3.72e-05	0.00101942	0.000116659	0.00168017	0.000100497	0.00208152	1	1	1	1	1	1	1	1
c1_310	0.0276804	0.282526	0.287691	0.255377	0.211548	4.83e-05	3.46e-05	0.000253332	0.00365552	0.000117715	0.000101942	0.000563103	0.00652036	1	1	1	1	1	1	1	1
c1_657	0.0275595	-0.254316	-0.288676	-0.279934	-0.211514	0.000269321	3.24e-05	5.7e-05	0.0036612	0.000541107	9.67592e-05	0.000147628	0.00652036	1	1	1	1	1	1	1	1
c1_363	0.0274918	0.224687	0.211098	0.249629	0.345462	0.00134254	0.00262851	0.000351879	1.28e-06	0.00234811	0.00489985	0.000764727	6.17495e-06	1	1	1	1	1	1	1	1
c1_96	0.0274641	0.320765	0.215562	0.248519	0.242793	3.44e-06	0.0021173	0.000374603	0.000813612	1.01014e-05	0.00400645	0.000810102	0.00170897	1	1	1	1	1	1	1	1
c1_682	0.0273971	-0.264263	-0.236144	-0.300891	-0.231941	0.000150151	0.00073845	1.42e-05	0.00140239	0.000320761	0.00154371	4.40551e-05	0.00276697	1	1	1	1	1	1	1	1
c1_416	0.0273692	0.287357	0.216938	0.239249	0.291555	3.53e-05	0.00197896	0.000624826	5.15e-05	8.70601e-05	0.00377724	0.00129386	0.000146333	1	1	1	1	1	1	1	1
c1_301	0.0273501	-0.177546	-0.301271	-0.270873	-0.172323	0.0116853	1.39e-05	0.000100537	0.018356	0.0173598	4.4704e-05	0.000244519	0.0282747	1	1	1	1	1	1	1	0.011853
c1_752	0.0272701	0.309786	0.191677	0.214598	0.302727	7.64e-06	0.00641345	0.00221931	2.54e-05	2.06034e-05	0.0107462	0.00402595	7.79762e-05	1	1	1	1	1	1	1	1
c1_538	0.027127	0.265062	0.194872	0.228789	0.333127	0.000143124	0.00556811	0.0010875	3.18e-06	0.000306495	0.00949281	0.00212656	1.317e-05	1	1	1	1	1	1	1	1
c1_223	0.0271252	-0.25607	-0.301512	-0.293944	-0.151239	0.000243364	1.36e-05	2.28e-05	0.0388105	0.000496915	4.42252e-05	6.65063e-05	0.0558617	1	1	1	1	1	1	1	1
c1_618	0.0270904	-0.269117	-0.280985	-0.275283	-0.195132	0.000111951	5.33e-05	7.65e-05	0.00744465	0.00024451	0.000144436	0.000193009	0.0124503	1	1	1	1	1	1	1	1
c1_174	0.0270632	0.271053	0.199158	0.221308	0.329519	9.94e-05	0.00459129	0.0015926	4.12e-06	0.000222069	0.00799832	0.00298145	1.65176e-05	1	1	1	1	1	1	1	1
c1_937	0.0269544	-0.299809	-0.240008	-0.222468	-0.26223	1.53e-05	0.000599638	0.00150233	0.000288347	3.97438e-05	0.00128724	0.00284277	0.000678736	1	1	1	1	1	1	1	1
c1_800	0.0269325	0.275899	0.207811	0.22683	0.259735	7.36e-05	0.003074	0.00120319	0.000330906	0.000170954	0.00558793	0.00233717	0.000763226	1	1	1	0.0593528	1	1	1	1
c1_331	0.0268863	0.263632	0.210549	0.229924	0.318678	0.000155932	0.00269865	0.00102524	8.79e-06	0.000332302	0.00498825	0.00203197	3.1608e-05	1	1	1	1	1	1	1	1
c1_321	0.0263754	-0.256211	-0.239525	-0.260901	-0.262025	0.000241379	0.000615569	0.00018341	0.000291634	0.000494011	0.00131501	0.000422661	0.000684014	1	1	1	1	1	1	1	1
c1_982	0.02626	-0.216541	-0.311485	-0.266609	-0.204584	0.00201804	6.76e-06	0.000130379	0.00497496	0.00338138	2.32756e-05	0.000313624	0.00864954	1	1	1	1	1	1	1	1
c1_603	0.0261938	0.21488	0.297018	0.264195	0.229682	0.00218898	1.85e-05	0.000150763	0.00156593	0.00361944	5.84281e-05	0.000354879	0.0030621	1	1	1	1	1	1	1	1
c1_520	0.0261601	0.247228	0.288372	0.256311	0.214881	0.000402738	3.3e-05	0.000239988	0.0031436	0.000787537	9.82169e-05	0.000537524	0.00573821	1	1	1	1	1	1	1	1
c1_951	0.0261394	-0.259407	-0.262584	-0.27218	-0.212154	0.000200286	0.000165981	9.28e-05	0.00355721	0.000415724	0.000404809	0.000227593	0.00637394	1	1	1	1	1	1	1	1
c1_225	0.0261218	-0.208801	-0.286693	-0.292174	-0.211467	0.00293319	3.69e-05	2.57e-05	0.00366889	0.00477801	0.000108355	7.37405e-05	0.00652082	1	1	1	1	1	1	1	1
c1_593	0.0259772	0.262807	0.147094	0.183918	0.251216	0.000163791	0.0371819	0.0089605	0.000524195	0.000347364	0.0541387	0.0145154	0.00115061	1	1	1	0.00093068	1	1	1	1
c1_52	0.0258757	0.244322	0.210798	0.232841	0.314082	0.000473375	0.00266665	0.000879931	1.2e-05	0.00091952	0.00494833	0.00176792	4.06795e-05	1	1	1	1	1	1	1	1
c1_315	0.025836	-0.280641	-0.219306	-0.216221	-0.285157	5.45e-05	0.00176015	0.00205002	7.63e-05	0.00013074	0.00341905	0.00373426	0.000204867	1	1	1	1	1	1	1	1
c1_576	0.0257783	-0.234544	-0.305794	-0.281931	-0.152284	0.000804114	1.01e-05	5.02e-05	0.0374665	0.00149488	3.41069e-05	0.000131569	0.0543569	1	1	1	1	1	1	1	1
c1_152	0.0257336	0.305534	0.207435	0.221952	0.257446	1.03e-05	0.00312906	0.00154193	0.000375022	2.73215e-05	0.00567627	0.00291143	0.000848632	1	1	1	1	1	1	1	1
c1_316	0.0253538	-0.2775	-0.21596	-0.211673	-0.284938	6.65e-05	0.00207641	0.00255695	7.73e-05	0.000156534	0.00393755	0.00458163	0.000206919	1	1	1	1	1	1	1	1
c1_679	0.025337	0.266692	0.231644	0.215708	0.278749	0.000129731	0.000937084	0.00210218	0.000111942	0.000279176	0.00191339	0.00382135	0.000291647	1	1	1	1	1	1	1	1
c1_254	0.0252974	0.256707	0.258512	0.261231	0.213236	0.000234533	0.00021109	0.000179861	0.0033877	0.00048338	0.000503633	0.00041667	0.00613278	1	1	1	1	1	1	1	1
c1_548	0.0252196	0.241344	0.23167	0.256345	0.264254	0.000557539	0.000935839	0.000239511	0.000257614	0.00107587	0.00191339	0.000537524	0.000612968	1	1	1	1	1	1	1	1
c1_616	0.025149	0.272292	0.249543	0.235974	0.230874	9.21e-05	0.000353581	0.000745186	0.00147758	0.00020895	0.000804259	0.00150754	0.00289579	1	1	1	1	1	1	1	1
c1_197	0.0251108	-0.330119	-0.155045	-0.214062	-0.258018	1.7e-06	0.0279672	0.00227796	0.000363509	5.34982e-06	0.0420467	0.00411534	0.000826842	1	1	1	1	1	1	1	1
c1_155	0.025023	-0.310387	-0.191417	-0.225623	-0.244425	7.32e-06	0.00648689	0.00127995	0.000748056	2.00217e-05	0.0108219	0.00245488	0.00158646	1	1	1	1	1	1	1	1
c1_636	0.0249982	0.271065	0.234205	0.262131	0.214504	9.94e-05	0.000818743	0.000170517	0.00319809	0.000222069	0.00169542	0.000397119	0.00580149	1	1	1	1	1	1	1	1
c1_770	0.0249562	0.228611	0.261975	0.248393	0.247637	0.00109756	0.000172102	0.000377254	0.000633031	0.00195866	0.000418575	0.00081383	0.00136226	1	1	1	1	1	1	1	1
c1_736	0.0249503	-0.267203	-0.240153	-0.256679	-0.218347	0.000125772	0.000594918	0.000234906	0.00268089	0.000271544	0.00128024	0.00052884	0.00497636	1	1	1	1	1	1	1	1
c1_253	0.0247964	0.191308	0.27211	0.27278	0.204132	0.00651803	9.32e-05	8.94e-05	0.00507377	0.0100754	0.00023857	0.000220487	0.00876923	1	1	1	1	1	1	0.233548	1
c1_750	0.0247482	0.294181	0.173633	0.220253	0.278354	2.25e-05	0.0136984	0.00167902	0.000114584	5.70954e-05	0.0215928	0.00312989	0.000296769	1	1	1	1	1	1	1	1
c1_23	0.0243819	-0.221237	-0.276577	-0.250096	-0.22053	0.00159828	7.05e-05	0.000342699	0.00242208	0.00274617	0.000184223	0.000748372	0.004544	1	1	1	1	1	1	1	1
c1_153	0.0243632	-0.274879	-0.216016	-0.221353	-0.257928	7.84e-05	0.00207064	0.00158905	0.000365309	0.000180657	0.00393512	0.00298117	0.000828789	1	1	1	1	1	1	1	1
c1_160	0.0243236	0.273341	0.234146	0.222537	0.24002	8.63e-05	0.000821271	0.00149708	0.000937237	0.000196809	0.00169665	0.00283896	0.00193622	1	1	1	1	1	1	1	1
c1_212	0.0242623	0.281845	0.19115	0.213571	0.264915	5.05e-05	0.00656322	0.00233291	0.000248257	0.000122483	0.0109138	0.00420594	0.000592309	1	1	1	0.590016	1	1	1	1
c1_788	0.0242406	-0.260291	-0.196414	-0.210493	-0.29537	0.000190138	0.00519719	0.00270579	4.06e-05	0.000396779	0.00892981	0.00482863	0.000117646	1	1	1	1	1	1	1	1
c1_524	0.0241836	0.225624	0.289334	0.266269	0.168364	0.00127987	3.1e-05	0.000133088	0.0212579	0.00224745	9.28942e-05	0.000317531	0.0323473	1	1	1	1	1	1	1	1
c1_834	0.0241514	0.225872	0.287767	0.263644	0.173884	0.00126378	3.44e-05	0.00015582	0.0173103	0.00223259	0.000101694	0.000365802	0.0267578	1	1	1	1	1	1	1	1
c1_81	0.0241325	-0.281342	-0.189823	-0.258863	-0.227709	5.21e-05	0.00695457	0.00020679	0.00172276	0.00012567	0.0114993	0.000470367	0.00333904	1	1	1	1	1	1	1	1
c1_874	0.0241323	0.249932	0.246618	0.25264	0.216179	0.000345895	0.000416687	0.000296511	0.00296248	0.000687095	0.000928556	0.000652473	0.00545295	1	1	1	1	1	1	1	1
c1_411	0.0240722	-0.294304	-0.177897	-0.24159	-0.239081	2.23e-05	0.0115177	0.000550104	0.000982878	5.67519e-05	0.0184872	0.00114725	0.00201628	1	1	1	1	1	1	1	1
c1_647	0.0239727	-0.254551	-0.223681	-0.220482	-0.265154	0.000265705	0.00141294	0.00165985	0.000244953	0.000535066	0.00278778	0.00310074	0.000586018	1	1	1	1	1	1	1	1
c1_676	0.0237614	-0.235186	-0.199207	-0.219791	-0.299651	0.000777136	0.00458103	0.00171817	3.1e-05	0.00144867	0.00799631	0.00319609	9.25782e-05	1	1	1	1	1	1	1	1
c1_351	0.0236264	-0.202053	-0.286477	-0.260941	-0.193206	0.00402171	3.74e-05	0.000182971	0.00806485	0.00645532	0.000109457	0.000422661	0.0133351	1	1	1	1	1	1	1	1
c1_43	0.0235652	0.274847	0.241655	0.236824	0.192376	7.86e-05	0.000548168	0.000712028	0.00834597	0.000180657	0.00118253	0.00144858	0.013774	1	1	1	1	1	1	1	1
c1_339	0.0235628	0.254812	0.217899	0.218253	0.262901	0.000261728	0.00188737	0.00185458	0.000277796	0.000528269	0.00362242	0.00340653	0.000655658	1	1	1	1	1	1	1	1
c1_562	0.0235201	0.24924	0.224069	0.241203	0.239569	0.000359684	0.00138541	0.000561863	0.000958902	0.000706493	0.00275202	0.00116623	0.00197633	1	1	1	1	1	1	1	1
c1_224	0.0234775	-0.215103	-0.272972	-0.242119	-0.217595	0.00216531	8.83e-05	0.000534407	0.00277576	0.00359385	0.000228022	0.00111983	0.00511999	1	1	1	1	1	1	1	1
c1_684	0.0234441	-0.240641	-0.195884	-0.26634	-0.245433	0.00057936	0.00532202	0.000132513	0.000710021	0.00111065	0.00910865	0.00031702	0.00152048	1	1	1	1	1	1	1	1
c1_322	0.0234061	-0.24514	-0.200154	-0.27494	-0.224627	0.00045242	0.00438769	7.81e-05	0.00199671	0.000880764	0.00770479	0.000196481	0.00381484	1	1	1	1	1	1	1	1
c1_213	0.0233881	0.261353	0.210971	0.238706	0.237876	0.000178565	0.00264463	0.000643474	0.00104444	0.000376422	0.00491946	0.00132622	0.00211294	1	1	1	1	1	1	1	1
c1_596	0.0233223	-0.24606	-0.168405	-0.192058	-0.263841	0.00042987	0.0168598	0.00630697	0.000263621	0.000838724	0.0261535	0.0106286	0.000625566	1	1	1	0.0382808	1	1	1	1
c1_561	0.0233129	0.272948	0.197773	0.217448	0.255526	8.84e-05	0.00488861	0.00192983	0.000416173	0.000201076	0.00846588	0.00353736	0.000936923	1	1	1	1	1	1	1	1
c1_1010	0.0229988	0.287486	0.173577	0.209769	0.257174	3.5e-05	0.0137293	0.00280108	0.000380605	8.65634e-05	0.0216027	0.00497843	0.000859052	1	1	1	1	1	1	1	1
c1_353	0.0229267	-0.242306	-0.227312	-0.248188	-0.22144	0.000528954	0.00117373	0.000381623	0.00232102	0.00102296	0.00236362	0.000821238	0.00436373	1	1	1	1	1	1	1	1
c1_252	0.0227978	0.205378	0.274002	0.253528	0.193213	0.00344655	8.28e-05	0.000281801	0.00806236	0.00559348	0.000215084	0.000623227	0.0133351	1	1	1	1	1	1	1	1
c1_633	0.0225822	-0.232694	-0.24516	-0.233997	-0.219759	0.000886777	0.000451903	0.000827822	0.00251081	0.00162206	0.000999423	0.00167087	0.0046904	1	1	1	1	1	1	1	1
c1_779	0.0224782	-0.228458	-0.237416	-0.219323	-0.24522	0.0011063	0.000689779	0.00175863	0.000717899	0.00197024	0.00145234	0.00325755	0.00152989	1	1	1	1	1	1	1	1
c1_747	0.0224561	-0.258376	-0.217875	-0.205936	-0.24496	0.000212772	0.0018896	0.00335776	0.000727649	0.000440599	0.00362242	0.00591991	0.00154691	1	1	1	1	1	1	1	1
c1_412	0.0224277	-0.217484	-0.223818	-0.275357	-0.20438	0.00192647	0.0014032	7.61e-05	0.00501925	0.0032341	0.00278106	0.000192553	0.00870929	1	1	1	1	1	1	1	1
c1_703	0.022406	0.285416	0.19377	0.184019	0.252156	4.01e-05	0.00584769	0.00892218	0.000498628	9.83458e-05	0.00987359	0.0145024	0.00109723	1	1	1	1	1	1	1	1
c1_276	0.0223752	-0.232756	-0.239264	-0.231234	-0.224144	0.000883884	0.000624336	0.000957448	0.00204303	0.00162015	0.0013305	0.00191054	0.00388263	1	1	1	1	1	1	1	1
c1_104	0.0223228	0.261505	0.22853	0.250055	0.173472	0.000176968	0.00110217	0.000343501	0.0175815	0.000374405	0.00222974	0.000748372	0.0271293	1	1	1	1	1	1	1	1
c1_229	0.0222646	0.189836	0.225623	0.23896	0.268238	0.00695085	0.00127999	0.000634675	0.000205826	0.0107067	0.00256582	0.00131116	0.000501987	1	1	1	1	1	1	1	1
c1_486	0.0221769	0.22969	0.21868	0.191112	0.279893	0.00103779	0.00181572	0.0065742	0.000104608	0.00185955	0.00350373	0.0110578	0.000276644	1	1	1	1	1	1	1	1
c1_129	0.0221015	0.291013	0.192528	0.19929	0.224873	2.78e-05	0.00617783	0.00456385	0.00197343	6.97383e-05	0.0103911	0.00788791	0.00379141	1	1	1	1	1	1	1	1
c1_192	0.0219552	-0.237397	-0.12657	-0.154308	-0.254804	0.000690459	0.0733799	0.0287301	0.000432691	0.00130091	0.100511	0.0421119	0.00096422	1	1	1	0.00480266	1	1	1	1
c1_255	0.0219536	0.225753	0.220702	0.236806	0.234595	0.00127148	0.00164172	0.000712742	0.00123036	0.0022372	0.00321747	0.00144858	0.00244956	1	1	1	1	1	1	1	1
c1_334	0.0219368	0.277085	0.205733	0.190074	0.235797	6.83e-05	0.00338984	0.00687901	0.00115895	0.000159913	0.00608667	0.0114824	0.00232852	1	1	1	1	1	1	1	1
c1_313	0.0218803	0.257207	0.185437	0.199238	0.266793	0.000227798	0.00840075	0.00457453	0.000223364	0.000470604	0.0138125	0.00789084	0.000540258	1	1	1	1	1	1	1	1
c1_832	0.0217686	0.215477	0.272324	0.255709	0.144499	0.00212613	9.19e-05	0.000248514	0.048483	0.0035422	0.00023593	0.000553795	0.0677835	1	1	1	1	1	1	1	1
c1_611	0.0217485	0.233267	0.243336	0.247508	0.179646	0.000860404	0.000499864	0.000396462	0.0138861	0.00158041	0.00108903	0.000846943	0.0220072	1	1	1	1	1	1	1	1
c1_571	0.0216484	-0.18186	-0.264626	-0.281707	-0.155245	0.00977138	0.000146918	5.09e-05	0.0338725	0.0147664	0.00036646	0.000133007	0.0498159	1	1	1	1	1	1	1	1
c1_872	0.0216449	0.220521	0.249235	0.247987	0.184043	0.00165663	0.000359782	0.000385954	0.0116871	0.00284086	0.000814146	0.000826506	0.0188281	1	1	1	1	1	1	1	1
c1_319	0.0216443	0.254259	0.185048	0.193019	0.269986	0.000270215	0.00854089	0.00604531	0.00018631	0.000541664	0.0140166	0.0102665	0.000462091	1	1	1	1	1	1	1	1
c1_589	0.0216003	-0.194093	-0.279782	-0.226645	-0.196743	0.0057645	5.76e-05	0.00121466	0.00695875	0.00903792	0.000152788	0.00234905	0.0116599	1	1	1	1	1	1	1	1
c1_247	0.0215949	-0.193484	-0.279979	-0.22669	-0.197016	0.00592228	5.69e-05	0.00121189	0.0068794	0.00921943	0.000151849	0.00234887	0.0115711	1	1	1	1	1	1	1	1
c1_1014	0.021571	0.218175	0.110436	0.117299	0.178554	0.00186176	0.118591	0.0972453	0.0144851	0.00313748	0.154485	0.128393	0.0228328	1	1	1	2.75e-05	1	1	1	1
c1_549	0.0215578	0.237935	0.236399	0.236583	0.191948	0.00067079	0.000728417	0.0007213	0.00849416	0.0012693	0.00152637	0.00146259	0.0139923	1	1	1	1	1	1	1	1
c1_609	0.02144	0.187575	0.263624	0.255823	0.184882	0.0076654	0.000156005	0.000246871	0.0113045	0.0116844	0.000383676	0.000551534	0.0182788	1	1	1	1	1	1	1	1
c1_960	0.0213775	-0.186549	-0.279663	-0.26175	-0.146625	0.00801076	5.8e-05	0.000174416	0.0452359	0.0121897	0.000153386	0.000405125	0.0639567	1	1	1	1	1	1	1	1
c1_976	0.0212111	-0.279048	-0.152774	-0.189301	-0.259719	6.03e-05	0.0303754	0.00711437	0.000331195	0.00014309	0.0452795	0.0117857	0.000763226	1	1	1	1	1	1	1	1
c1_646	0.0211813	-0.274735	-0.15056	-0.160293	-0.223232	7.91e-05	0.0328898	0.0230211	0.00213323	0.000181331	0.0482897	0.0344924	0.0040279	1	1	1	0.0495192	1	1	1	1
c1_693	0.0211296	0.260959	0.124947	0.162478	0.223574	0.000182775	0.077176	0.0211948	0.00209893	0.000382999	0.105218	0.0319742	0.00397168	1	1	1	0.0124676	1	1	1	1
c1_362	0.0210722	0.231874	0.243561	0.244129	0.164464	0.000925842	0.0004937	0.000478462	0.0244951	0.00168078	0.00107828	0.00101717	0.0368897	1	1	1	1	1	1	1	1
c1_844	0.0209808	-0.262907	-0.176959	-0.164817	-0.273432	0.000162824	0.0119697	0.0193809	0.000152799	0.000346149	0.0190732	0.0294912	0.000386621	1	1	1	1	1	1	1	1
c1_691	0.0209773	0.214218	0.194431	0.216701	0.265555	0.00226073	0.00567862	0.00200218	0.000239494	0.00372406	0.00964377	0.00366231	0.000574524	1	1	1	1	1	1	1	1
c1_376	0.0208666	0.268209	0.168559	0.181975	0.258352	0.000118321	0.016758	0.00972446	0.000356956	0.000257781	0.0260417	0.0156375	0.000814045	1	1	1	1	1	1	1	1
c1_680	0.0207109	-0.223261	-0.209819	-0.225973	-0.228355	0.00144336	0.00279436	0.00125725	0.00166989	0.00250449	0.00514349	0.00242076	0.00325814	1	1	1	1	1	1	1	1
c1_610	0.0206811	0.179563	0.249642	0.253854	0.193511	0.0107527	0.000351605	0.00027658	0.00796358	0.0161107	0.000804259	0.000613225	0.0132174	1	1	1	1	1	1	1	1
c1_790	0.0205727	-0.180903	-0.266203	-0.267492	-0.139955	0.0101702	0.000133621	0.000123592	0.0560772	0.0153164	0.000336158	0.000298115	0.077172	1	1	1	1	1	1	1	1
c1_72	0.0205651	0.276092	0.170116	0.206471	0.218414	7.27e-05	0.0157617	0.00327435	0.00267256	0.000169312	0.0245369	0.00578446	0.00497141	1	1	1	1	1	1	1	1
c1_577	0.0204655	-0.237598	-0.245601	-0.250343	-0.11736	0.000683067	0.000440977	0.000337939	0.109676	0.00128975	0.000980197	0.000739926	0.14266	1	1	1	1	1	1	1	1
c1_438	0.0203697	0.271768	0.172958	0.18044	0.240577	9.51e-05	0.0140749	0.0103684	0.000911125	0.000214097	0.0220674	0.0166121	0.00189118	1	1	1	1	1	1	1	1
c1_230	0.0203402	0.229755	0.209546	0.196415	0.241947	0.00103428	0.00283096	0.00519679	0.000849633	0.00185955	0.00517829	0.00894663	0.00178038	1	1	1	1	1	1	1	1
c1_1005	0.0202167	0.231475	0.121985	0.140489	0.186155	0.000945426	0.0845086	0.046676	0.0107445	0.00171151	0.114152	0.0658867	0.0174698	1	1	1	0.000782298	1	1	1	1
c1_971	0.020197	0.237076	0.154723	0.166327	0.295879	0.000702475	0.0282985	0.0182822	3.93e-05	0.00131789	0.0424122	0.0280625	0.000114636	1	1	1	1	1	1	1	1
c1_491	0.019914	-0.230798	-0.2524	-0.189691	-0.186503	0.000979563	0.000300608	0.00699474	0.0105957	0.00176603	0.000694563	0.0116314	0.0172598	1	1	1	1	1	1	1	1
c1_861	0.0198309	-0.177181	-0.24777	-0.258061	-0.165412	0.0118612	0.000390692	0.000216726	0.0236718	0.0175915	0.000872844	0.000491694	0.0357725	1	1	1	1	1	1	1	1
c1_867	0.0197854	-0.269308	-0.147699	-0.184283	-0.245237	0.000110656	0.0364006	0.00882323	0.000717274	0.00024289	0.0530892	0.0143992	0.00152989	1	1	1	1	1	1	1	1
c1_697	0.0197451	0.234022	0.194793	0.229455	0.201136	0.000826701	0.00558775	0.00105056	0.00577455	0.00152488	0.00950784	0.00207745	0.00986392	1	1	1	1	1	1	1	1
c1_359	0.0197413	0.235223	0.248316	0.224231	0.133753	0.000775623	0.000378884	0.00137407	0.0680028	0.00144867	0.000852975	0.00262839	0.0918561	1	1	1	1	1	1	1	1
c1_605	0.019735	0.204093	0.244848	0.237127	0.166044	0.00365941	0.000459801	0.000700579	0.023136	0.00592798	0.00100926	0.00143382	0.0350231	1	1	1	1	1	1	1	1
c1_953	0.0197307	-0.268167	-0.219121	-0.182372	-0.17957	0.000118622	0.00177641	0.00956402	0.0139269	0.000257797	0.00344302	0.015436	0.0220321	1	1	1	1	1	1	1	1
c1_842	0.0197231	0.249521	0.152356	0.165014	0.276638	0.000354024	0.0308369	0.0192343	0.000126763	0.000698501	0.0458118	0.029319	0.000324484	1	1	1	1	1	1	1	1
c1_968	0.0196933	0.197783	0.26424	0.242438	0.13133	0.00488647	0.000150353	0.000525152	0.0731908	0.00777215	0.000372408	0.00110307	0.0985661	1	1	1	1	1	1	1	1
c1_354	0.0194994	-0.23186	-0.220396	-0.210496	-0.190465	0.000926533	0.00166708	0.00270549	0.00902656	0.00168078	0.00325265	0.00482863	0.014786	1	1	1	1	1	1	1	1
c1_413	0.0193573	0.162458	0.251939	0.219149	0.211661	0.0212109	0.000308635	0.00177396	0.00363716	0.0301346	0.000711238	0.00327902	0.00650393	1	1	1	1	1	1	1	1
c1_970	0.0191935	-0.256503	-0.156814	-0.164096	-0.255405	0.000237329	0.0262076	0.0199255	0.000418889	0.000487997	0.0395365	0.0302151	0.000940544	1	1	1	1	1	1	1	1
c1_59	0.019115	-0.202103	-0.209564	-0.228441	-0.20565	0.00401244	0.00282864	0.00110729	0.00474864	0.00645224	0.00517829	0.00216044	0.00828889	1	1	1	1	1	1	1	1
c1_330	0.0190416	0.193884	0.176205	0.206805	0.263488	0.00581828	0.0123435	0.0032234	0.000268875	0.00910597	0.0196333	0.00570595	0.000636313	1	1	1	1	1	1	1	1
c1_755	0.0189894	0.269778	0.19349	0.209787	0.14975	0.000107521	0.00592079	0.00279868	0.0407933	0.000237792	0.00997783	0.00497843	0.0582382	1	1	1	1	1	1	1	1
c1_473	0.0188167	0.275758	0.163736	0.169515	0.21273	7.42e-05	0.0202022	0.0161398	0.00346596	0.000171893	0.0311731	0.0249925	0.00622313	1	1	1	1	1	1	1	1
c1_536	0.0188039	-0.249761	-0.135054	-0.164272	-0.267509	0.000349258	0.0559344	0.0197907	0.000214513	0.000692209	0.0780769	0.0300628	0.000520283	1	1	1	1	1	1	1	1
c1_466	0.0186768	0.233761	0.158887	0.202043	0.234661	0.000838196	0.0242654	0.00402354	0.00122632	0.00154284	0.0368599	0.00699538	0.00244707	1	1	1	1	1	1	1	1
c1_866	0.0186437	0.229299	0.129902	0.163652	0.244291	0.00105908	0.0660649	0.0202672	0.000753231	0.00189384	0.0913465	0.0306804	0.00159358	1	1	1	0.119408	1	1	1	1
c1_206	0.0185536	0.223063	0.204619	0.223763	0.174792	0.00145789	0.00357084	0.00140711	0.0167265	0.00252471	0.00633373	0.00268575	0.0259926	1	1	1	1	1	1	1	1
c1_735	0.0184945	-0.189011	-0.210038	-0.236853	-0.190928	0.00720444	0.00276537	0.000710929	0.00885729	0.0110779	0.00510082	0.00144858	0.0145631	1	1	1	1	1	1	1	1
c1_537	0.0184862	-0.240793	-0.142861	-0.159242	-0.268586	0.000574568	0.0430561	0.0239457	0.000201794	0.00110387	0.0618711	0.035695	0.000493524	1	1	1	1	1	1	1	1
c1_440	0.0184787	0.172826	0.242891	0.21187	0.196745	0.0141498	0.000512238	0.00253281	0.0069582	0.0206028	0.00111048	0.00454767	0.0116599	1	1	1	1	1	1	1	1
c1_704	0.0184235	0.241112	0.202101	0.179279	0.201765	0.000564658	0.00401282	0.0108799	0.00562056	0.00108721	0.00707481	0.0173999	0.00963839	1	1	1	1	1	1	1	1
c1_560	0.0183707	0.255903	0.143916	0.177524	0.234447	0.000245737	0.0415243	0.0116956	0.00123939	0.000500596	0.0597678	0.0186028	0.00245769	1	1	1	1	1	1	1	1
c1_14	0.0183539	-0.193768	-0.243641	-0.22161	-0.156447	0.00584824	0.000491513	0.00156861	0.0324986	0.00913657	0.00107618	0.00295545	0.0479559	1	1	1	1	1	1	1	1
c1_232	0.0181642	0.15515	0.218328	0.228191	0.214827	0.0278602	0.00184774	0.00112165	0.00315137	0.0385825	0.00355772	0.00218362	0.00574046	1	1	1	1	1	1	1	1
c1_350	0.0180123	0.24907	0.161627	0.155415	0.23815	0.000363156	0.0218904	0.027591	0.00103012	0.000711721	0.033601	0.0406458	0.00209549	1	1	1	1	1	1	1	1
c1_535	0.0178194	-0.218894	-0.113268	-0.141424	-0.231051	0.00179658	0.109377	0.0452204	0.0014649	0.00304517	0.143978	0.0640008	0.00287736	1	1	1	0.0312568	1	1	1	1
c1_989	0.0177138	0.250584	0.137014	0.170878	0.234797	0.00033336	0.0524346	0.0152931	0.00121811	0.000663696	0.0734251	0.0238496	0.00244179	1	1	1	1	1	1	1	1
c1_504	0.0176824	-0.237938	-0.151656	-0.193965	-0.218188	0.000670655	0.031624	0.00579721	0.00270065	0.0012693	0.046744	0.00992193	0.00499194	1	1	1	1	1	1	1	1
c1_784	0.0176801	0.234516	0.192384	0.170758	0.206808	0.000805327	0.00621713	0.015366	0.00451341	0.00149488	0.0104372	0.0239209	0.00789397	1	1	1	1	1	1	1	1
c1_189	0.0175163	0.214633	0.181674	0.205099	0.200956	0.00221554	0.00984793	0.00349182	0.00581933	0.00365647	0.0159529	0.0061072	0.00992112	1	1	1	1	1	1	1	1
c1_434	0.0174921	0.249719	0.144612	0.149512	0.241456	0.000350085	0.0405389	0.0341412	0.000871213	0.000692285	0.0587346	0.0491409	0.00181692	1	1	1	1	1	1	1	1
c1_146	0.0172377	0.176044	0.224171	0.218503	0.172225	0.0124251	0.00137824	0.00183175	0.0184235	0.0183657	0.00275022	0.00337164	0.0282804	1	1	1	1	1	1	1	1
c1_873	0.0170495	0.236376	0.19139	0.202316	0.149947	0.00072933	0.00649453	0.0039733	0.040526	0.00136536	0.0108219	0.00692173	0.0580454	1	1	1	1	1	1	1	1
c1_190	0.0169981	0.218947	0.184035	0.188206	0.197235	0.00179185	0.00891624	0.00745964	0.00681613	0.00304303	0.0145781	0.0123344	0.0114867	1	1	1	1	1	1	1	1
c1_76	0.0169536	0.221692	0.222035	0.190775	0.141928	0.00156223	0.0015355	0.00667194	0.0526674	0.00268949	0.00301603	0.0111793	0.072822	1	1	1	1	1	1	1	1
c1_281	0.0169074	0.129361	0.255549	0.230373	0.144312	0.067209	0.000250814	0.00100154	0.0487772	0.0871632	0.000588809	0.00198949	0.0680865	1	1	1	1	1	1	1	1
c1_639	0.0168695	-0.239178	-0.172961	-0.185061	-0.183095	0.000627236	0.0140732	0.00853642	0.0121337	0.00119981	0.0220674	0.0140355	0.0195116	1	1	1	1	1	1	1	1
c1_294	0.0168552	0.238335	0.205414	0.182313	0.147732	0.000656465	0.00344074	0.00958751	0.043618	0.00125299	0.00615269	0.0154456	0.0618685	1	1	1	1	1	1	1	1
c1_400	0.0168527	-0.254874	-0.153969	-0.15939	-0.20336	0.000260804	0.0290877	0.0238135	0.00524667	0.000527617	0.0435077	0.0355582	0.00905024	1	1	1	1	1	1	1	1
c1_732	0.0167693	-0.177573	-0.206597	-0.229411	-0.163444	0.011672	0.00325509	0.00105294	0.0254091	0.0173598	0.00589273	0.00207749	0.0381353	1	1	1	1	1	1	1	1
c1_957	0.0167351	-0.139001	-0.259921	-0.219505	-0.136419	0.0490734	0.000194323	0.00174282	0.0626439	0.0653815	0.00046744	0.00323508	0.0851414	1	1	1	1	1	1	1	1
c1_210	0.0167293	-0.152886	-0.249342	-0.216249	-0.144927	0.0302525	0.000357624	0.00204712	0.0478133	0.0416982	0.000811354	0.00373426	0.0670608	1	1	1	1	1	1	1	1
c1_86	0.0166757	0.180464	0.200842	0.19099	0.209847	0.0103581	0.00425172	0.00660949	0.00394477	0.015546	0.00748098	0.0110959	0.00696882	1	1	1	1	1	1	1	1
c1_595	0.0166618	-0.221984	-0.148087	-0.175973	-0.227803	0.00153944	0.035907	0.0124608	0.00171503	0.00266069	0.0524564	0.019642	0.0033314	1	1	1	1	1	1	1	1
c1_163	0.0164962	0.234142	0.140362	0.190352	0.202186	0.000821448	0.0468773	0.0067961	0.00551959	0.00151934	0.0670331	0.0113657	0.00948375	1	1	1	1	1	1	1	1
c1_517	0.016396	0.139437	0.25633	0.208977	0.14606	0.0483598	0.000239717	0.00290864	0.0460804	0.0646269	0.000565784	0.00515916	0.065046	1	1	1	1	1	1	1	1
c1_527	0.0163922	0.156824	0.238702	0.22928	0.124719	0.0261975	0.000643589	0.00106012	0.0889954	0.0363946	0.00136821	0.00208697	0.118571	1	1	1	1	1	1	1	1
c1_604	0.0163331	0.16392	0.235528	0.213387	0.144076	0.02006	0.000763135	0.00235388	0.0491516	0.0285457	0.00159153	0.00423506	0.0683916	1	1	1	1	1	1	1	1
c1_399	0.0162944	0.140091	0.205159	0.205473	0.214612	0.047308	0.003482	0.00343132	0.00318249	0.0634144	0.00621382	0.00602539	0.00578515	1	1	1	1	1	1	1	1
c1_162	0.0162419	0.184955	0.187931	0.183983	0.212824	0.00857502	0.00754888	0.00893602	0.00345137	0.0130032	0.0124351	0.0145024	0.00620964	1	1	1	1	1	1	1	1
c1_397	0.0162161	0.218436	0.216052	0.184058	0.136771	0.00183787	0.00206701	0.00890748	0.0619631	0.00310317	0.00393512	0.0145024	0.084609	1	1	1	1	1	1	1	1
c1_651	0.0161906	0.238254	0.144056	0.176137	0.199394	0.000659355	0.0413242	0.0123781	0.00622074	0.00125578	0.0596754	0.0195467	0.0105237	1	1	1	1	1	1	1	1
c1_228	0.0161663	0.199562	0.209326	0.214437	0.129549	0.00450765	0.00286077	0.00223673	0.0772066	0.00722211	0.00521686	0.00404917	0.103809	1	1	1	1	1	1	1	1
c1_217	0.0161223	-0.26916	-0.181528	-0.177084	-0.0983081	0.000111661	0.00990834	0.0119085	0.180709	0.000244485	0.0160212	0.018839	0.225373	1	1	1	1	1	1	1	1
c1_880	0.0160809	-0.175909	-0.22466	-0.194447	-0.165112	0.0124933	0.00134443	0.00567455	0.0239296	0.0184354	0.00268885	0.00973096	0.0360999	1	1	1	1	1	1	1	1
c1_540	0.0160399	-0.223609	-0.113902	-0.129887	-0.231664	0.00141813	0.107397	0.0660962	0.00142159	0.00246558	0.142224	0.0903933	0.00279855	1	1	1	0.205452	1	1	1	1
c1_435	0.0159006	0.21926	0.150755	0.159532	0.222517	0.00176419	0.0326618	0.0236874	0.00220647	0.00300185	0.0481159	0.0354303	0.00415725	1	1	1	1	1	1	1	1
c1_678	0.015774	0.218519	0.130058	0.154828	0.238132	0.00183033	0.0657363	0.0281905	0.00103104	0.0030964	0.0910354	0.0414594	0.00209549	1	1	1	1	1	1	1	1
c1_1016	0.0156668	0.237152	0.118944	0.15322	0.223998	0.000699636	0.0926126	0.0298889	0.00205719	0.00131538	0.124143	0.0433044	0.00390111	1	1	1	1	1	1	1	1
c1_278	0.0156311	-0.195293	-0.144	-0.161759	-0.242958	0.00546457	0.0414039	0.0217818	0.000806741	0.0086293	0.0596924	0.0328035	0.00169861	1	1	1	1	1	1	1	1
c1_631	0.0156248	-0.158222	-0.199288	-0.16705	-0.224752	0.0248745	0.00456428	0.0177763	0.00198486	0.0348136	0.00798295	0.0273338	0.00380504	1	1	1	1	1	1	1	1
c1_565	0.0155993	0.148755	0.206205	0.222996	0.164222	0.0350696	0.00331563	0.00146286	0.0247099	0.0479612	0.00598997	0.00278609	0.0371495	1	1	1	1	1	1	1	1
c1_67	0.015561	0.228137	0.132897	0.146095	0.227356	0.00112483	0.0600081	0.0385032	0.00175236	0.0019992	0.0836304	0.0548795	0.00338148	1	1	1	1	1	1	1	1
c1_410	0.0155248	-0.172952	-0.214201	-0.201603	-0.153888	0.0140783	0.00226267	0.00410585	0.0354813	0.0205329	0.00425401	0.00711033	0.0520077	1	1	1	1	1	1	1	1
c1_783	0.015488	-0.21804	-0.197661	-0.201718	-0.108541	0.0018742	0.00491353	0.00408414	0.13922	0.00315238	0.00847731	0.00708672	0.177667	1	1	1	1	1	1	1	1
c1_154	0.0154252	-0.251843	-0.104838	-0.153857	-0.20744	0.000310325	0.138568	0.0292056	0.00438944	0.00062065	0.177351	0.0426101	0.00769248	1	1	1	1	1	1	1	1
c1_1015	0.0153407	0.231433	0.144133	0.178844	0.1797	0.000947539	0.0412149	0.0110771	0.013857	0.00171181	0.0596156	0.017651	0.0220008	1	1	1	1	1	1	1	1
c1_751	0.0152992	0.221771	0.139882	0.149548	0.22003	0.00155597	0.0476418	0.0340978	0.00247922	0.00268397	0.067795	0.0491409	0.00464127	1	1	1	1	1	1	1	1
c1_841	0.0150509	-0.212729	-0.113367	-0.138254	-0.247921	0.00243002	0.109068	0.0503154	0.000623663	0.00398051	0.143875	0.0707963	0.00134871	1	1	1	1	1	1	1	1
c1_4	0.0149864	-0.25496	-0.114367	-0.153324	-0.184691	0.000259502	0.105959	0.0297769	0.0113905	0.000526196	0.140532	0.0432134	0.0183839	1	1	1	1	1	1	1	1
c1_429	0.0149616	-0.133222	-0.238205	-0.218526	-0.111896	0.0593789	0.0006611	0.0018297	0.127337	0.077813	0.00140204	0.00337164	0.164173	1	1	1	1	1	1	1	1
c1_460	0.0148503	-0.165353	-0.109767	-0.124152	-0.290721	0.0189844	0.120853	0.0790922	5.43e-05	0.0271745	0.156734	0.106345	0.000150872	1	1	1	1	1	1	1	1
c1_382	0.0146864	-0.219903	-0.182838	-0.135816	-0.176808	0.00170855	0.00937831	0.0545519	0.0154907	0.0029185	0.0152203	0.0762685	0.0242008	1	1	1	1	1	1	1	1
c1_944	0.0146259	-0.164974	-0.209303	-0.221405	-0.102419	0.0192637	0.00286392	0.00158489	0.163065	0.0275017	0.00521686	0.00297974	0.205116	1	1	1	1	1	1	1	1
c1_242	0.0144293	0.115656	0.231773	0.225614	0.107741	0.102055	0.0009308	0.00128056	0.142175	0.128558	0.00191339	0.00245488	0.180651	1	1	1	1	1	1	1	1
c1_940	0.0144283	0.229692	0.0999291	0.120023	0.234432	0.00103771	0.158115	0.0896685	0.00124031	0.00185955	0.200325	0.119286	0.00245769	1	1	1	1	1	1	1	1
c1_868	0.014423	-0.2032	-0.13748	-0.149381	-0.218208	0.00381421	0.0516295	0.0343002	0.0026982	0.00615602	0.0725292	0.049289	0.00499194	1	1	1	1	1	1	1	1
c1_282	0.0143911	-0.232191	-0.123578	-0.122561	-0.201194	0.000910559	0.0804978	0.0830412	0.00576023	0.00165865	0.109238	0.110974	0.00985864	1	1	1	0.574212	1	1	1	1
c1_855	0.0142856	-0.13646	-0.217507	-0.192222	-0.157495	0.0534053	0.00192423	0.00626152	0.0313406	0.0706173	0.00368077	0.0105927	0.0464815	1	1	1	1	1	1	1	1
c1_502	0.0141382	0.224799	0.158275	0.154206	0.161619	0.00133495	0.0248255	0.0288371	0.0271169	0.00233949	0.0376455	0.0421983	0.0405599	1	1	1	1	1	1	1	1
c1_196	0.0141354	0.196507	0.138947	0.153776	0.212845	0.00517556	0.0491627	0.0292917	0.00344802	0.00818765	0.0697331	0.0426503	0.00620964	1	1	1	1	1	1	1	1
c1_961	0.0140119	-0.123661	-0.21076	-0.228977	-0.112536	0.0802952	0.00267142	0.00107693	0.12516	0.102769	0.00494833	0.00211058	0.161604	1	1	1	1	1	1	1	1
c1_837	0.0138003	-0.199242	-0.196889	-0.166175	-0.123592	0.00457373	0.00508726	0.0183907	0.0919433	0.00731464	0.00875808	0.0281307	0.121759	1	1	1	1	1	1	1	1
c1_542	0.0137486	-0.2126	-0.109924	-0.12451	-0.226501	0.00244515	0.120318	0.0782239	0.00182575	0.00399785	0.156503	0.105662	0.00351537	1	1	1	1	1	1	1	1
c1_27	0.0137186	0.209735	0.108799	0.147293	0.212986	0.00280567	0.124185	0.0369229	0.00342612	0.00457877	0.160581	0.0527985	0.00618957	1	1	1	1	1	1	1	1
c1_799	0.0136656	0.219365	0.124604	0.129436	0.198549	0.00175503	0.0779981	0.067049	0.00644803	0.00299207	0.106174	0.091416	0.0108872	1	1	1	0.806004	1	1	1	1
c1_372	0.0136524	-0.181674	-0.212072	-0.18109	-0.0975388	0.00984781	0.00250825	0.0100911	0.184162	0.0148563	0.00468563	0.0161975	0.229354	1	1	1	1	1	1	1	1
c1_11	0.0136361	0.156015	0.171265	0.193176	0.171118	0.0269897	0.0150597	0.00600362	0.0192006	0.0374359	0.0234856	0.0102155	0.0293185	1	1	1	1	1	1	1	1
c1_557	0.0135206	-0.139452	-0.203093	-0.192533	-0.145868	0.0483367	0.00383305	0.00617639	0.0463695	0.0646269	0.00677146	0.0104689	0.065349	1	1	1	1	1	1	1	1
c1_767	0.0134823	0.191007	0.198897	0.166203	0.119625	0.00660435	0.00464605	0.0183707	0.102944	0.0101909	0.00807769	0.0281307	0.134903	1	1	1	1	1	1	1	1
c1_559	0.0134366	-0.112097	-0.230826	-0.203841	-0.107905	0.113119	0.000978133	0.00370251	0.141568	0.141681	0.00199258	0.00646283	0.18014	1	1	1	1	1	1	1	1
c1_597	0.0133848	0.21992	0.0996637	0.132122	0.209956	0.00170715	0.159228	0.0615296	0.00392576	0.0029185	0.201445	0.0852097	0.00694922	1	1	1	1	1	1	1	1
c1_132	0.0133022	0.160423	0.177674	0.186253	0.156833	0.0229086	0.011624	0.00811318	0.0320682	0.0322853	0.0186238	0.0133898	0.0474004	1	1	1	1	1	1	1	1
c1_796	0.0132936	0.192522	0.151492	0.160418	0.176063	0.0061793	0.0318109	0.0229128	0.0159379	0.00960252	0.0469412	0.0343888	0.0248551	1	1	1	1	1	1	1	1
c1_938	0.0132709	-0.197743	-0.149892	-0.15097	-0.179728	0.00489522	0.0336828	0.0324122	0.0138419	0.00777215	0.0492891	0.0468829	0.0220008	1	1	1	1	1	1	1	1
c1_607	0.0132577	0.160498	0.198392	0.189906	0.12098	0.0228436	0.00475365	0.0069296	0.0990763	0.0322853	0.00824843	0.011545	0.130418	1	1	1	1	1	1	1	1
c1_31	0.0132398	0.171082	0.190736	0.143708	0.172224	0.0151696	0.00668337	0.0418229	0.0184241	0.0219421	0.0110926	0.0594183	0.0282804	1	1	1	1	1	1	1	1
c1_352	0.0132224	-0.153544	-0.167754	-0.189589	-0.167985	0.0295403	0.0172948	0.00702584	0.0215554	0.0407805	0.026781	0.011661	0.0327433	1	1	1	1	1	1	1	1
c1_988	0.013059	0.215146	0.107345	0.153848	0.182952	0.00216081	0.129325	0.0292156	0.0122022	0.00359317	0.166736	0.0426101	0.019586	1	1	1	1	1	1	1	1
c1_644	0.0129848	0.174938	0.118548	0.155617	0.215405	0.0129954	0.0937096	0.0273876	0.00306933	0.0190802	0.125422	0.040414	0.00561431	1	1	1	1	1	1	1	1
c1_150	0.0129668	-0.202231	-0.121777	-0.157215	-0.18283	0.00398888	0.085046	0.0258218	0.0122607	0.00642613	0.114701	0.0382551	0.0196439	1	1	1	1	1	1	1	1
c1_36	0.0129645	0.178358	0.115253	0.137914	0.227559	0.0113016	0.103264	0.0508899	0.00173528	0.0168755	0.137164	0.0714901	0.00335589	1	1	1	1	1	1	1	1
c1_216	0.012923	0.0865284	0.205732	0.205749	0.148604	0.221937	0.00338996	0.00338718	0.0423782	0.26584	0.00608667	0.00595981	0.0603048	1	1	1	1	1	1	1	1
c1_629	0.0127927	-0.121454	-0.226098	-0.19209	-0.0972662	0.0858822	0.0012492	0.00629811	0.185397	0.109282	0.00250984	0.0106286	0.230565	1	1	1	1	1	1	1	1
c1_88	0.0125742	0.179455	0.122302	0.168088	0.185665	0.010801	0.083698	0.0170702	0.0109571	0.0161556	0.113231	0.0263868	0.0177497	1	1	1	1	1	1	1	1
c1_909	0.0124753	0.187734	0.0949766	0.146292	0.21095	0.00761303	0.179868	0.0382394	0.00375503	0.0116248	0.226252	0.0545921	0.00666043	1	1	1	1	1	1	1	1
c1_690	0.012454	0.23413	0.0758235	0.131999	0.179519	0.000821968	0.2847	0.0617741	0.0139547	0.00151934	0.34242	0.0854137	0.0220363	1	1	1	1	1	1	1	1
c1_58	0.0124444	-0.142329	-0.17519	-0.193694	-0.137913	0.0438465	0.0128634	0.00586753	0.0597963	0.0590449	0.0203864	0.0100227	0.0820331	1	1	1	1	1	1	1	1
c1_237	0.0123301	0.198074	0.182967	0.166073	0.0783175	0.00482269	0.00932751	0.018463	0.286681	0.00768479	0.0151658	0.0281922	0.341991	1	1	1	1	1	1	1	1
c1_264	0.0122121	-0.117339	-0.165196	-0.205327	-0.14975	0.097129	0.0191001	0.00345477	0.0407933	0.123058	0.0295244	0.00605447	0.0582382	1	1	1	1	1	1	1	1
c1_262	0.0121995	0.187848	0.155893	0.154653	0.145555	0.00757585	0.0271119	0.0283716	0.0468467	0.0115881	0.0408306	0.0416559	0.0659157	1	1	1	1	1	1	1	1
c1_41	0.0121088	0.116724	0.219536	0.173986	0.112726	0.0989062	0.00174014	0.0135053	0.124522	0.124857	0.00338768	0.021099	0.161016	1	1	1	1	1	1	1	1
c1_833	0.0120825	0.130899	0.194171	0.175171	0.134418	0.0639957	0.0057445	0.0128733	0.066633	0.0833653	0.00973681	0.0202196	0.0901445	1	1	1	1	1	1	1	1
c1_882	0.011955	-0.134345	-0.20965	-0.167987	-0.111524	0.0572474	0.00281701	0.0171375	0.128614	0.0752443	0.00517434	0.0264441	0.165576	1	1	1	1	1	1	1	1
c1_594	0.0119311	0.203843	0.0813957	0.123272	0.204334	0.0037021	0.250682	0.0812564	0.00502925	0.00598608	0.308262	0.108921	0.00870944	1	1	1	1	1	1	1	1
c1_695	0.0118616	0.216398	0.0937021	0.122893	0.180147	0.00203225	0.185807	0.0822045	0.0136183	0.00339869	0.233055	0.110024	0.0217003	1	1	1	1	1	1	1	1
c1_499	0.011827	-0.224158	-0.0946589	-0.11187	-0.176827	0.00137916	0.181335	0.113853	0.0154791	0.00240736	0.227771	0.148094	0.0242008	1	1	1	1	1	1	1	1
c1_843	0.0117839	-0.206199	-0.0815031	-0.115247	-0.203037	0.00331658	0.250056	0.103281	0.00532056	0.00539252	0.307923	0.135546	0.0091597	1	1	1	1	1	1	1	1
c1_854	0.011674	-0.138731	-0.177099	-0.184572	-0.120853	0.0495188	0.0119012	0.00871544	0.0994338	0.06581	0.0189986	0.0142764	0.130498	1	1	1	1	1	1	1	1
c1_643	0.0114786	-0.175116	-0.127664	-0.130373	-0.185979	0.0129021	0.07091	0.0650801	0.0108202	0.0189749	0.0974319	0.0891425	0.0175604	1	1	1	1	1	1	1	1
c1_349	0.0113286	-0.139354	-0.162445	-0.184437	-0.126534	0.048496	0.0212213	0.00876571	0.0844069	0.0647104	0.0326311	0.014332	0.112971	1	1	1	1	1	1	1	1
c1_781	0.0112621	-0.167167	-0.127346	-0.175097	-0.141995	0.0176953	0.0716207	0.0129124	0.0525543	0.025428	0.0982546	0.0202447	0.0727803	1	1	1	1	1	1	1	1
c1_581	0.0112361	0.149452	0.163205	0.132423	0.170383	0.0342146	0.0206158	0.0609339	0.0197318	0.0468649	0.0317555	0.0846519	0.0300773	1	1	1	1	1	1	1	1
c1_181	0.0109588	0.123358	0.205419	0.169723	0.0807374	0.0810437	0.00344002	0.0160079	0.272004	0.103575	0.00615269	0.0248321	0.325811	1	1	1	1	1	1	1	1
c1_488	0.010711	-0.118936	-0.203663	-0.169872	-0.0766454	0.0926346	0.00373317	0.0159142	0.297126	0.117704	0.00660831	0.0247304	0.353013	1	1	1	1	1	1	1	1
c1_835	0.0107048	-0.0884735	-0.204713	-0.182748	-0.0885751	0.211681	0.00355523	0.00941395	0.228012	0.255297	0.00631881	0.0152218	0.278435	1	1	1	1	1	1	1	1
c1_683	0.0106522	-0.173566	-0.110875	-0.175351	-0.125223	0.0137357	0.117127	0.0127797	0.0877013	0.0200999	0.153259	0.0201085	0.117024	1	1	1	1	1	1	1	1
c1_348	0.0104454	0.194919	0.130138	0.130817	0.121099	0.00555641	0.0655693	0.0641631	0.0987433	0.00872724	0.0909477	0.0882737	0.130175	1	1	1	1	1	1	1	1
c1_263	0.0104065	-0.157375	-0.159533	-0.115331	-0.152244	0.0256693	0.0236865	0.103028	0.0375174	0.0357741	0.0361682	0.135417	0.0543569	1	1	1	1	1	1	1	1
c1_100	0.0103771	0.22411	0.0696621	0.109201	0.145158	0.00138256	0.325772	0.122792	0.0474561	0.00240851	0.386524	0.158547	0.0666663	1	1	1	1	1	1	1	1
c1_236	0.0103677	0.0776464	0.195171	0.185007	0.0964978	0.273246	0.00549453	0.00855596	0.188911	0.321595	0.0093856	0.0140414	0.234602	1	1	1	1	1	1	1	1
c1_955	0.0103667	0.0924265	0.140117	0.158182	0.186879	0.191895	0.047266	0.0249115	0.0104374	0.234005	0.067479	0.0370089	0.0170334	1	1	1	1	1	1	1	1
c1_426	0.0103565	-0.125191	-0.153677	-0.177191	-0.123025	0.0765954	0.0293976	0.0118565	0.0934574	0.0987666	0.0438964	0.0187907	0.123578	1	1	1	1	1	1	1	1
c1_457	0.0103169	0.138666	0.194085	0.17723	0.013909	0.0496279	0.00576661	0.0118373	0.850142	0.0658207	0.00975545	0.0187907	0.871921	1	1	1	1	1	1	1	1
c1_215	0.0101855	0.0873526	0.173791	0.179108	0.122922	0.217549	0.0136119	0.0109569	0.0937334	0.261655	0.0214951	0.0174913	0.123756	1	1	1	1	1	1	1	1
c1_886	0.0101842	-0.168808	-0.115798	-0.102334	-0.182338	0.0165952	0.101632	0.148295	0.0125003	0.0239648	0.135407	0.187946	0.0199914	1	1	1	1	1	1	1	1
c1_158	0.0101841	0.113744	0.177404	0.131627	0.151544	0.107888	0.0117534	0.0625173	0.038414	0.13571	0.0187969	0.0863054	0.0553817	1	1	1	1	1	1	1	1
c1_177	0.010169	-0.152302	-0.0770674	-0.109539	-0.215726	0.0308968	0.27685	0.121631	0.00302458	0.0425195	0.334353	0.157278	0.00554542	1	1	1	1	1	1	1	1
c1_90	0.0101381	-0.195237	-0.138637	-0.135319	-0.0894957	0.00547826	0.0496748	0.0554493	0.223196	0.00863538	0.0703459	0.0773999	0.272933	1	1	1	1	1	1	1	1
c1_35	0.0100315	-0.145031	-0.16028	-0.130483	-0.136428	0.0399538	0.0230322	0.0648507	0.0626276	0.054135	0.0352304	0.088967	0.0851414	1	1	1	1	1	1	1	1
c1_131	0.00998963	0.131948	0.127831	0.158641	0.153183	0.0618756	0.070537	0.0244895	0.0363425	0.0808434	0.0970713	0.0364437	0.0529166	1	1	1	1	1	1	1	1
c1_908	0.00987778	0.213371	0.0731753	0.0961149	0.151036	0.00235569	0.301906	0.174683	0.0390756	0.00387321	0.360645	0.218478	0.0561512	1	1	1	1	1	1	1	1
c1_521	0.00983	0.105169	0.196002	0.153388	0.0897916	0.137319	0.00529401	0.029708	0.221663	0.169811	0.0090784	0.0431848	0.271436	1	1	1	1	1	1	1	1
c1_328	0.00982056	-0.213238	-0.0609883	-0.100328	-0.153412	0.00237092	0.389753	0.156454	0.0360611	0.00389097	0.452649	0.197083	0.0526092	1	1	1	1	1	1	1	1
c1_778	0.00981939	-0.112253	-0.175238	-0.163213	-0.102761	0.112614	0.0128385	0.0206098	0.161655	0.14125	0.0203837	0.0311452	0.203905	1	1	1	1	1	1	1	1
c1_634	0.00981384	-0.113608	-0.181176	-0.141393	-0.120922	0.108313	0.0100552	0.0452671	0.0992391	0.136049	0.016199	0.0640008	0.130437	1	1	1	1	1	1	1	1
c1_275	0.00979875	-0.180501	-0.129444	-0.119234	-0.128582	0.010342	0.0670336	0.0918131	0.0794606	0.015546	0.09254	0.121909	0.106676	1	1	1	1	1	1	1	1
c1_78	0.0097411	0.193532	0.100749	0.102321	0.149483	0.00590975	0.154711	0.148345	0.0411579	0.00921627	0.196296	0.187946	0.0586633	1	1	1	1	1	1	1	1
c1_82	0.00966591	0.108064	0.158037	0.131308	0.160806	0.126764	0.0250467	0.0631604	0.027908	0.157647	0.0379156	0.0870562	0.0416721	1	1	1	1	1	1	1	1
c1_983	0.00951251	0.17201	0.0787506	0.110222	0.176965	0.0146192	0.266463	0.119312	0.0153974	0.0212159	0.324936	0.154508	0.024141	1	1	1	1	1	1	1	1
c1_621	0.00950407	0.0655535	0.18958	0.124452	0.153939	0.355184	0.0070285	0.0783631	0.0354204	0.407117	0.0115997	0.105688	0.0520052	1	1	1	1	1	1	1	1
c1_265	0.00945218	0.0870492	0.191387	0.121856	0.136279	0.219157	0.00649559	0.0848413	0.0629164	0.262869	0.0108219	0.113208	0.0853797	1	1	1	1	1	1	1	1
c1_980	0.00940802	-0.171958	-0.10382	-0.0951349	-0.167315	0.0146497	0.142459	0.17914	0.0220904	0.0212252	0.181801	0.223416	0.0334981	1	1	1	1	1	1	1	1
c1_831	0.00937296	-0.191817	-0.0615543	-0.110535	-0.159007	0.00637411	0.38536	0.11826	0.0297307	0.00987031	0.44814	0.153428	0.0442432	1	1	1	1	1	1	1	1
c1_26	0.00937029	-0.105617	-0.183473	-0.132558	-0.117499	0.135642	0.00913074	0.0606692	0.109256	0.168211	0.0149011	0.0844177	0.142324	1	1	1	1	1	1	1	1
c1_327	0.00931624	-0.168264	-0.0763164	-0.104114	-0.18052	0.0169531	0.281572	0.141329	0.0134223	0.0244014	0.339122	0.180359	0.0214269	1	1	1	1	1	1	1	1
c1_645	0.00930122	-0.172641	-0.0931935	-0.0847143	-0.177444	0.0142548	0.188217	0.231817	0.0151173	0.0207214	0.235741	0.280351	0.0237442	1	1	1	1	1	1	1	1
c1_437	0.00918328	-0.110604	-0.154715	-0.175012	-0.0861981	0.118027	0.028307	0.0129565	0.240787	0.147408	0.0424122	0.0202777	0.292408	1	1	1	1	1	1	1	1
c1_811	0.00915857	-0.165327	-0.0746832	-0.0799546	-0.194116	0.0190036	0.292027	0.259197	0.00776624	0.0271745	0.350272	0.308786	0.0129634	1	1	1	1	1	1	1	1
c1_71	0.00914282	-0.172964	-0.135503	-0.0988469	-0.124273	0.0140716	0.0551161	0.162691	0.0901537	0.0205329	0.0770572	0.204646	0.11975	1	1	1	1	1	1	1	1
c1_554	0.00902378	-0.0872084	-0.184986	-0.156381	-0.0839257	0.218312	0.00856367	0.0266288	0.253459	0.262214	0.0140278	0.0393605	0.305683	1	1	1	1	1	1	1	1
c1_245	0.00900466	0.0977664	0.174806	0.123607	0.131328	0.167358	0.0130655	0.0804266	0.0731949	0.205511	0.0206693	0.107973	0.0985661	1	1	1	1	1	1	1	1
c1_669	0.00899393	0.196607	0.11235	0.102785	0.102709	0.00515217	0.112303	0.146506	0.16187	0.00816535	0.147607	0.186154	0.203905	1	1	1	1	1	1	1	1
c1_144	0.0089422	-0.111287	-0.17254	-0.147353	-0.0876733	0.11576	0.0143127	0.0368463	0.232801	0.144783	0.0224003	0.0527749	0.283102	1	1	1	1	1	1	1	1
c1_296	0.00873857	0.0754114	0.178633	0.161423	0.0845484	0.287334	0.0111739	0.0220604	0.249942	0.337272	0.0179683	0.0331662	0.30228	1	1	1	1	1	1	1	1
c1_771	0.0087061	-0.141389	-0.15068	-0.149144	-0.0655288	0.0452732	0.0327499	0.0345905	0.372907	0.0607797	0.0481648	0.0496249	0.433584	1	1	1	1	1	1	1	1
c1_817	0.00852657	-0.108514	-0.159289	-0.157198	-0.0764381	0.125182	0.0239043	0.0258374	0.298438	0.1559	0.0364375	0.0382551	0.353832	1	1	1	1	1	1	1	1
c1_598	0.00833134	0.176461	0.0512831	0.0962988	0.15818	0.0122153	0.469677	0.173856	0.0306022	0.018086	0.533476	0.217754	0.0454631	1	1	1	1	1	1	1	1
c1_905	0.00823463	-0.187897	-0.0519647	-0.0776924	-0.152608	0.00756	0.463786	0.272961	0.0370582	0.0115881	0.528151	0.322579	0.0538693	1	1	1	1	1	1	1	1
c1_102	0.00823154	-0.185381	-0.0526649	-0.102261	-0.136604	0.00842068	0.457776	0.148584	0.0622856	0.0127913	0.522663	0.187978	0.0849173	1	1	1	1	1	1	1	1
c1_480	0.00823047	0.123897	0.120279	0.125108	0.137196	0.0797151	0.0889811	0.0767932	0.0611496	0.102474	0.119824	0.10405	0.0836282	1	1	1	1	1	1	1	1
c1_84	0.00817825	0.14871	0.0777654	0.110522	0.15736	0.0351252	0.27251	0.118304	0.0314872	0.0479626	0.330041	0.153428	0.0466202	1	1	1	1	1	1	1	1
c1_776	0.00817699	-0.131375	-0.17226	-0.116067	-0.0619624	0.063025	0.0144737	0.100836	0.399536	0.0822228	0.0226119	0.132822	0.459152	1	1	1	1	1	1	1	1
c1_51	0.00810381	-0.159821	-0.066612	-0.0931267	-0.162793	0.0234322	0.347453	0.188536	0.0260071	0.0329703	0.410031	0.233476	0.0389662	1	1	1	1	1	1	1	1
c1_871	0.00797524	0.16458	0.0390498	0.0862131	0.17113	0.0195584	0.582057	0.223633	0.0191919	0.0278771	0.63801	0.272075	0.0293185	1	1	1	1	1	1	1	1
c1_487	0.00790036	-0.0994866	-0.161273	-0.137049	-0.0826196	0.159974	0.0221857	0.0523738	0.260948	0.196995	0.0339948	0.0734572	0.313423	1	1	1	1	1	1	1	1
c1_553	0.00789792	0.199124	0.0795709	0.0676169	0.111071	0.00459835	0.261498	0.340211	0.130186	0.00734064	0.31977	0.393551	0.167354	1	1	1	1	1	1	1	1
c1_870	0.00783046	0.174326	0.0493419	0.0938449	0.144616	0.013321	0.486678	0.185135	0.0482984	0.0195256	0.549233	0.229743	0.0676331	1	1	1	1	1	1	1	1
c1_112	0.00781888	0.144044	0.077664	0.119196	0.140883	0.0413408	0.273137	0.0919179	0.0544511	0.0558418	0.330323	0.121909	0.0750608	1	1	1	1	1	1	1	1
c1_134	0.00778643	0.123803	0.130226	0.130777	0.100873	0.079946	0.0653856	0.0642447	0.169544	0.102621	0.0908364	0.0882737	0.212656	1	1	1	1	1	1	1	1
c1_689	0.00774896	-0.18788	-0.0538581	-0.074141	-0.134959	0.00756536	0.447637	0.295554	0.0655339	0.0115881	0.513088	0.345535	0.0887944	1	1	1	1	1	1	1	1
c1_250	0.00759926	0.160445	0.0480674	0.0960316	0.152072	0.0228893	0.498016	0.175059	0.0377357	0.0322853	0.559154	0.218636	0.0545831	1	1	1	1	1	1	1	1
c1_795	0.00755604	0.166568	0.0780481	0.0650213	0.146676	0.0181121	0.270765	0.359113	0.0451598	0.0259843	0.328813	0.41367	0.0639521	1	1	1	1	1	1	1	1
c1_277	0.00752716	0.125186	0.0964584	0.143307	0.107975	0.076606	0.17314	0.0424036	0.141308	0.0987666	0.218194	0.060146	0.180071	1	1	1	1	1	1	1	1
c1_661	0.00745062	-0.0834392	-0.111802	-0.167797	-0.0986843	0.238943	0.114074	0.0172653	0.179038	0.285432	0.149712	0.0265946	0.223607	1	1	1	1	1	1	1	1
c1_274	0.00739392	-0.0938187	-0.150416	-0.115156	-0.107472	0.185258	0.0330601	0.103556	0.143183	0.226541	0.0484588	0.135704	0.181668	1	1	1	1	1	1	1	1
c1_942	0.00737788	0.150811	0.0728122	0.0776301	0.153404	0.0325968	0.304319	0.273347	0.0360714	0.0447187	0.363032	0.322579	0.0526092	1	1	1	1	1	1	1	1
c1_119	0.00734014	-0.0826643	-0.0733849	-0.0775452	-0.204918	0.243349	0.30052	0.273874	0.004903	0.289905	0.359478	0.322767	0.00854133	1	1	1	1	1	1	1	1
c1_344	0.00732542	-0.175709	-0.109299	-0.113374	-0.0337568	0.0125954	0.122457	0.109044	0.646483	0.018555	0.158579	0.142683	0.695603	1	1	1	1	1	1	1	1
c1_127	0.00728298	0.160425	0.0685151	0.0733659	0.144126	0.0229067	0.33382	0.300646	0.0490715	0.0322853	0.395006	0.35102	0.0683885	1	1	1	1	1	1	1	1
c1_999	0.00722115	0.146794	0.0769145	0.0849426	0.143964	0.0375745	0.277807	0.230557	0.04933	0.0511479	0.335047	0.279212	0.0685312	1	1	1	1	1	1	1	1
c1_826	0.00706692	0.158437	0.0473656	0.106027	0.125587	0.0246761	0.504318	0.134123	0.0867784	0.0346096	0.564066	0.171912	0.115969	1	1	1	1	1	1	1	1
c1_885	0.00703264	-0.161905	-0.0540848	-0.0581272	-0.151691	0.021661	0.445725	0.412417	0.0382236	0.0307243	0.511564	0.466025	0.0551979	1	1	1	1	1	1	1	1
c1_211	0.00695962	-0.0634716	-0.151779	-0.145587	-0.0699989	0.370703	0.0314845	0.0391912	0.341112	0.422924	0.0466162	0.0557696	0.398796	1	1	1	1	1	1	1	1
c1_492	0.00691598	0.063905	0.128628	0.150274	0.0953597	0.367439	0.0687882	0.0332279	0.194204	0.420067	0.0948132	0.0479837	0.240835	1	1	1	1	1	1	1	1
c1_463	0.00679335	-0.1262	-0.0604006	-0.0516358	-0.178164	0.0742329	0.394345	0.466624	0.0147046	0.0959889	0.456775	0.519918	0.0231374	1	1	1	1	1	1	1	1
c1_79	0.00674276	-0.177561	-0.0802622	-0.0938184	-0.0641377	0.0116777	0.257364	0.185259	0.383161	0.0173598	0.316035	0.229743	0.442652	1	1	1	1	1	1	1	1
c1_496	0.0066746	-0.18245	-0.0517186	-0.0920548	-0.080139	0.00953266	0.465908	0.193696	0.275585	0.0144305	0.52988	0.239084	0.329203	1	1	1	1	1	1	1	1
c1_111	0.00658724	0.0823579	0.138997	0.10699	0.104718	0.245106	0.0490804	0.130604	0.153775	0.291603	0.0697291	0.167647	0.194545	1	1	1	1	1	1	1	1
c1_2	0.00656279	-0.157312	-0.101504	-0.104044	-0.0511361	0.025729	0.151629	0.141599	0.487029	0.0358005	0.192663	0.18044	0.547518	1	1	1	1	1	1	1	1
c1_518	0.0065389	0.158678	0.0830565	0.098152	0.0802052	0.0244558	0.241112	0.165681	0.275187	0.0343556	0.297326	0.208109	0.329175	1	1	1	1	1	1	1	1
c1_384	0.0064442	0.147934	0.0438352	0.0780352	0.137714	0.0361009	0.536646	0.270845	0.0601691	0.0492184	0.59718	0.32092	0.0824158	1	1	1	1	1	1	1	1
c1_883	0.00644168	-0.195067	-0.0478914	-0.0873177	-0.044176	0.00552006	0.499593	0.217734	0.548279	0.00868569	0.560208	0.266254	0.601737	1	1	1	1	1	1	1	1
c1_620	0.00643271	0.0883764	0.125956	0.0845834	0.128303	0.212185	0.0747985	0.232541	0.0801186	0.255554	0.102295	0.280455	0.107396	1	1	1	1	1	1	1	1
c1_762	0.00637116	-0.0997108	-0.120141	-0.13631	-0.0597049	0.15903	0.0893509	0.0536694	0.416963	0.196135	0.119989	0.0751542	0.476684	1	1	1	1	1	1	1	1
c1_814	0.00627141	-0.0997056	-0.0268433	-0.0394531	-0.200367	0.159052	0.705234	0.578162	0.00596769	0.196135	0.751451	0.630591	0.0101347	1	1	1	1	1	1	1	1
c1_998	0.00621492	-0.142883	-0.0505105	-0.0504673	-0.14849	0.0430239	0.476404	0.476782	0.0425384	0.0580261	0.53972	0.529891	0.0604349	1	1	1	1	1	1	1	1
c1_856	0.00608927	-0.0424833	-0.159107	-0.128125	-0.0497376	0.549294	0.0240669	0.0698872	0.499035	0.593941	0.0366217	0.0949861	0.558156	1	1	1	1	1	1	1	1
c1_335	0.00604342	-0.15109	-0.00608235	-0.0531626	-0.150559	0.0322723	0.931709	0.453532	0.0397058	0.0443429	0.944619	0.508558	0.0569635	1	1	1	1	1	1	1	1
c1_8	0.00599475	-0.0896721	-0.0255047	-0.0349801	-0.200603	0.205533	0.7193	0.622023	0.00590795	0.249596	0.762736	0.669284	0.0100527	1	1	1	1	1	1	1	1
c1_279	0.00598819	0.108602	0.0234136	0.0660527	0.174586	0.124871	0.74146	0.351525	0.0168577	0.155734	0.781164	0.40557	0.0261502	1	1	1	1	1	1	1	1
c1_188	0.00595901	0.0706132	0.14664	0.124771	0.0415936	0.319194	0.0377778	0.0775964	0.571928	0.371688	0.0548247	0.104976	0.623018	1	1	1	1	1	1	1	1
c1_600	0.00595039	0.153733	0.0554279	0.0635692	0.113943	0.0293374	0.434493	0.369967	0.120479	0.0405642	0.499325	0.425171	0.156249	1	1	1	1	1	1	1	1
c1_122	0.00588424	-0.0920148	-0.0311135	-0.0361073	-0.193912	0.19389	0.661049	0.610835	0.00783214	0.23611	0.712149	0.661298	0.0130239	1	1	1	1	1	1	1	1
c1_148	0.00586289	0.158194	0.0739845	0.0453633	0.101702	0.0249008	0.296578	0.522528	0.166046	0.0348136	0.355246	0.574911	0.208568	1	1	1	1	1	1	1	1
c1_1006	0.00581865	0.168749	0.0491935	0.0761407	0.0759423	0.0166337	0.487991	0.282685	0.301592	0.023981	0.550008	0.331814	0.355911	1	1	1	1	1	1	1	1
c1_791	0.00571672	-0.0508571	-0.138259	-0.13423	-0.0459919	0.473379	0.0503077	0.0574617	0.531943	0.522145	0.0710131	0.0800815	0.587479	1	1	1	1	1	1	1	1
c1_519	0.00569369	0.124288	0.0507528	0.0590799	0.142616	0.0787606	0.474288	0.404785	0.0515193	0.101396	0.538017	0.459082	0.0714596	1	1	1	1	1	1	1	1
c1_965	0.00563217	-0.0899426	-0.0179182	-0.029989	-0.194019	0.204163	0.800678	0.672579	0.00779761	0.248276	0.829004	0.716656	0.0129911	1	1	1	1	1	1	1	1
c1_702	0.00562587	-0.129967	-0.0477736	-0.128945	-0.06547	0.0659267	0.50065	0.0681019	0.373337	0.0856267	0.560677	0.092703	0.433584	1	1	1	1	1	1	1	1
c1_470	0.00561001	-0.0688624	-0.107946	-0.139157	-0.0627466	0.33137	0.127181	0.0488177	0.393585	0.38383	0.164213	0.0687993	0.452906	1	1	1	1	1	1	1	1
c1_402	0.00559488	-0.105734	-0.117245	-0.116044	-0.0347035	0.135208	0.0974011	0.100903	0.637267	0.16791	0.129967	0.132822	0.689065	1	1	1	1	1	1	1	1
c1_753	0.00559128	-0.0723469	-0.137663	-0.127579	-0.0219652	0.307427	0.0513155	0.0710997	0.765404	0.358938	0.0722036	0.0964846	0.801939	1	1	1	1	1	1	1	1
c1_110	0.00556015	0.133431	0.0490988	0.0846567	0.109418	0.0589769	0.48883	0.232135	0.136036	0.0774017	0.550247	0.280351	0.173856	1	1	1	1	1	1	1	1
c1_37	0.0054962	0.0281441	0.147009	0.129435	0.0426299	0.691661	0.0372928	0.0670523	0.56238	0.731661	0.0542104	0.091416	0.614665	1	1	1	1	1	1	1	1
c1_333	0.00546884	-0.122716	-0.0572461	-0.124326	-0.0665735	0.0826497	0.419549	0.0786684	0.365317	0.105321	0.483417	0.105937	0.425961	1	1	1	1	1	1	1	1
c1_464	0.00541196	-0.083898	-0.0262661	-0.0332546	-0.187421	0.236362	0.711287	0.639317	0.0102122	0.282732	0.756982	0.684856	0.016697	1	1	1	1	1	1	1	1
c1_10	0.00538415	0.138716	0.0533436	0.0492801	0.118913	0.0495449	0.451994	0.487224	0.105025	0.06581	0.516733	0.54013	0.137425	1	1	1	1	1	1	1	1
c1_887	0.00535939	-0.0595747	-0.152584	-0.104583	-0.0323732	0.400855	0.0305848	0.139533	0.66005	0.451219	0.0455143	0.178326	0.708465	1	1	1	1	1	1	1	1
c1_516	0.00532448	0.116701	0.0433453	0.100451	0.107197	0.0989758	0.541213	0.155944	0.144213	0.124857	0.601001	0.196723	0.182712	1	1	1	1	1	1	1	1
c1_430	0.00531006	-0.0480773	-0.11844	-0.10849	-0.0938912	0.497927	0.0940115	0.125264	0.201193	0.545248	0.125635	0.161264	0.248101	1	1	1	1	1	1	1	1
c1_179	0.00527403	0.0534359	0.142267	0.105133	0.0549976	0.451211	0.0439401	0.137452	0.454699	0.502108	0.0629354	0.175923	0.513144	1	1	1	1	1	1	1	1
c1_515	0.00520449	0.12823	0.0186848	0.10211	0.099365	0.0696572	0.79234	0.149188	0.176044	0.0902051	0.823283	0.188471	0.220181	1	1	1	1	1	1	1	1
c1_401	0.00520405	0.141669	0.0500623	0.0565372	0.104318	0.0448451	0.48033	0.425339	0.155364	0.0602971	0.542767	0.48001	0.196272	1	1	1	1	1	1	1	1
c1_674	0.00517483	0.0787247	0.138188	0.0895737	0.0493977	0.26662	0.0504268	0.206033	0.501976	0.315914	0.071067	0.253003	0.560731	1	1	1	1	1	1	1	1
c1_195	0.00517446	0.157621	0.00881776	0.085459	0.076327	0.0254358	0.901128	0.227724	0.299143	0.035505	0.916791	0.276545	0.353972	1	1	1	1	1	1	1	1
c1_191	0.00501262	0.0318363	0.131177	0.132256	0.0301661	0.653679	0.0634275	0.0612643	0.681921	0.697364	0.0882557	0.0849763	0.729265	1	1	1	1	1	1	1	1
c1_764	0.00495745	0.0586772	0.122792	0.112804	0.0509755	0.408	0.0824573	0.110848	0.4884	0.458262	0.111725	0.144437	0.548357	1	1	1	1	1	1	1	1
c1_851	0.00493464	0.123036	0.0708762	0.0414777	0.109743	0.0818463	0.317391	0.558795	0.13487	0.104449	0.377089	0.611749	0.172618	1	1	1	1	1	1	1	1
c1_774	0.00490025	0.146442	0.0781331	0.0755743	0.0269414	0.0380398	0.270242	0.286291	0.714354	0.0517011	0.328632	0.335598	0.757833	1	1	1	1	1	1	1	1
c1_101	0.00489628	-0.137282	-0.0203762	-0.0367523	-0.124554	0.0519708	0.774028	0.604473	0.0894229	0.0688241	0.808082	0.656029	0.11896	1	1	1	1	1	1	1	1
c1_637	0.00488989	0.132086	0.0664009	0.0950025	0.0456857	0.0616006	0.348986	0.179749	0.53468	0.080604	0.411288	0.223857	0.589021	1	1	1	1	1	1	1	1
c1_730	0.00485995	-0.0480355	-0.0970252	-0.0861944	-0.117804	0.498302	0.170617	0.223733	0.108331	0.545248	0.215541	0.272075	0.14133	1	1	1	1	1	1	1	1
c1_760	0.00485685	-0.13602	-0.0786312	-0.0546856	-0.0708224	0.0541855	0.26719	0.440681	0.335448	0.0715412	0.325372	0.495414	0.393222	1	1	1	1	1	1	1	1
c1_240	0.00480683	0.0512016	0.137021	0.109022	0.0233498	0.470384	0.0524229	0.123411	0.751087	0.519493	0.0734251	0.159112	0.789863	1	1	1	1	1	1	1	1
c1_120	0.0047455	0.0733019	0.0360958	0.0827941	0.140879	0.301069	0.610948	0.242607	0.0544575	0.352589	0.66635	0.290996	0.0750608	1	1	1	1	1	1	1	1
c1_529	0.00474519	-0.0242815	-0.157668	-0.0841713	-0.0425776	0.732236	0.0253917	0.234833	0.56286	0.769564	0.0383716	0.28283	0.614665	1	1	1	1	1	1	1	1
c1_367	0.00466972	0.0584261	0.113656	0.121271	0.0290673	0.410013	0.108161	0.0863588	0.692911	0.459233	0.14302	0.115058	0.73874	1	1	1	1	1	1	1	1
c1_17	0.00462526	-0.0803642	-0.089945	-0.0613218	-0.110034	0.256757	0.204151	0.38716	0.133831	0.305051	0.253529	0.441463	0.171789	1	1	1	1	1	1	1	1
c1_978	0.00460354	-0.0657172	-0.115576	-0.0605709	-0.0949555	0.353982	0.102295	0.393011	0.19611	0.406801	0.136083	0.447554	0.242514	1	1	1	1	1	1	1	1
c1_455	0.00453931	0.071433	0.0311925	0.0794717	0.138974	0.313594	0.660242	0.262095	0.0578399	0.365652	0.712149	0.311815	0.0794733	1	1	1	1	1	1	1	1
c1_18	0.00452348	0.0458206	0.142576	0.0945982	0.0188908	0.51834	0.0434779	0.181617	0.797473	0.563246	0.0623752	0.225863	0.827637	1	1	1	1	1	1	1	1
c1_396	0.0045166	0.0621819	0.113345	0.0920166	0.0636475	0.380524	0.109136	0.193881	0.386814	0.431654	0.143875	0.239084	0.4457	1	1	1	1	1	1	1	1
c1_532	0.00448909	-0.145051	-0.0184454	-0.0408895	-0.0939901	0.0399269	0.794941	0.564389	0.200717	0.054135	0.824036	0.617103	0.247861	1	1	1	1	1	1	1	1
c1_963	0.00442084	-0.0368385	-0.111102	-0.117789	-0.0458098	0.603625	0.116372	0.0958462	0.533569	0.64711	0.1525	0.126736	0.588535	1	1	1	1	1	1	1	1
c1_650	0.00440423	-0.0470827	-0.140067	-0.0929608	-0.0153337	0.506871	0.0473457	0.189328	0.835001	0.55215	0.067483	0.234126	0.859473	1	1	1	1	1	1	1	1
c1_182	0.00434533	0.029466	0.0286048	0.0745048	0.15927	0.677968	0.686878	0.293184	0.0294587	0.720649	0.736998	0.343221	0.043913	1	1	1	1	1	1	1	1
c1_186	0.00425368	0.135141	0.0223949	0.0392918	0.0950022	0.0557742	0.752335	0.579718	0.19589	0.0734179	0.788246	0.631504	0.242514	1	1	1	1	1	1	1	1
c1_700	0.00418073	0.123745	0.0432826	0.0402017	0.0935382	0.0800874	0.541798	0.570965	0.2029	0.102652	0.601001	0.623516	0.249854	1	1	1	1	1	1	1	1
c1_956	0.0040787	-0.0945599	-0.10502	-0.0465785	-0.0585715	0.181794	0.13788	0.511436	0.425877	0.222615	0.176952	0.564122	0.48442	1	1	1	1	1	1	1	1
c1_93	0.00404556	-0.144192	-0.0358878	-0.0622574	-0.0342516	0.0411303	0.613006	0.379945	0.641659	0.0556432	0.667662	0.434364	0.692109	1	1	1	1	1	1	1	1
c1_687	0.00395087	0.060425	0.120132	0.0908162	-0.00607132	0.394154	0.0893769	0.199786	0.934274	0.444245	0.119989	0.246019	0.946128	1	1	1	1	1	1	1	1
c1_739	0.0038716	-0.0886364	-0.0844854	-0.0833222	-0.0397273	0.210838	0.233085	0.239605	0.589312	0.255092	0.287832	0.288182	0.640366	1	1	1	1	1	1	1	1
c1_34	0.00387068	-0.0475983	-0.102337	-0.0763892	-0.0704013	0.502224	0.148281	0.281112	0.338337	0.547768	0.188956	0.330853	0.396079	1	1	1	1	1	1	1	1
c1_431	0.00385756	-0.0242329	-0.110508	-0.112795	-0.022053	0.732751	0.118349	0.110878	0.764494	0.769564	0.154398	0.144437	0.801939	1	1	1	1	1	1	1	1
c1_830	0.00381757	-0.00332755	0.138587	0.0881193	0.0214695	0.962607	0.0497579	0.213523	0.77055	0.969834	0.0703501	0.261834	0.805408	1	1	1	1	1	1	1	1
c1_128	0.00376987	-0.0375342	-0.0930459	-0.112993	-0.0336401	0.596801	0.188921	0.110249	0.647623	0.64136	0.23595	0.144045	0.695977	1	1	1	1	1	1	1	1
c1_91	0.0037354	-0.0829101	-0.0906848	-0.0832069	-0.0266921	0.241945	0.20044	0.240258	0.716884	0.288625	0.249272	0.288572	0.759257	1	1	1	1	1	1	1	1
c1_813	0.00369565	-0.0491915	-0.0239229	-0.0209846	-0.155733	0.488008	0.736042	0.76747	0.0333088	0.536932	0.776737	0.805065	0.049069	1	1	1	1	1	1	1	1
c1_523	0.00362531	-0.117719	0.0153863	-0.0350065	-0.0924627	0.0960447	0.828371	0.621759	0.208164	0.12186	0.854477	0.669284	0.25562	1	1	1	1	1	1	1	1
c1_794	0.0036247	-0.0197852	-0.102168	-0.117827	-0.00969002	0.780412	0.148957	0.0957379	0.895282	0.813779	0.189542	0.126736	0.9119	1	1	1	1	1	1	1	1
c1_183	0.00361714	0.0286582	0.124989	0.0776465	0.030365	0.686323	0.0770747	0.273246	0.679939	0.727498	0.105218	0.322579	0.728033	1	1	1	1	1	1	1	1
c1_121	0.00361608	-0.0272631	0.00724348	0.00192646	-0.174166	0.700844	0.918713	0.978347	0.017127	0.739592	0.9336	0.982824	0.0265212	1	1	1	1	1	1	1	1
c1_98	0.00359508	0.0732533	0.0930996	0.0542711	0.0639061	0.30139	0.188665	0.444158	0.384884	0.352589	0.23595	0.498683	0.444058	1	1	1	1	1	1	1	1
c1_461	0.00358469	0.0318812	0.0636021	0.0528674	-0.123984	0.653223	0.369719	0.456047	0.0909113	0.697364	0.433975	0.510726	0.120574	1	1	1	1	1	1	1	1
c1_890	0.00356052	0.0928816	0.0350585	0.0465894	0.100006	0.189706	0.621241	0.511337	0.173257	0.231658	0.675062	0.564122	0.217004	1	1	1	1	1	1	1	1
c1_107	0.00352984	-0.0198346	-0.106225	-0.107265	-0.0165073	0.779879	0.133394	0.129613	0.822574	0.813779	0.17173	0.166618	0.850671	1	1	1	1	1	1	1	1
c1_979	0.00342969	0.135638	0.0133266	0.0493853	0.0388833	0.0548725	0.85106	0.486294	0.597252	0.0723395	0.874706	0.53978	0.648192	1	1	1	1	1	1	1	1
c1_769	0.00338491	-0.0487708	0.0536135	0.0853749	0.0845298	0.491741	0.449705	0.228184	0.250047	0.540362	0.514787	0.27672	0.30228	1	1	1	1	1	1	1	1
c1_528	0.00337347	-0.0526057	-0.104192	-0.086203	-0.00577349	0.458283	0.141029	0.223687	0.937492	0.506767	0.180238	0.272075	0.948292	1	1	1	1	1	1	1	1
c1_469	0.00331652	-0.0350824	-0.0926834	-0.097024	-0.0285146	0.621003	0.190657	0.170622	0.698464	0.664118	0.23778	0.214008	0.742864	1	1	1	1	1	1	1	1
c1_403	0.00329885	-0.0174493	0.0871917	0.0661275	0.0881802	0.805789	0.218401	0.350979	0.2301	0.832566	0.27046	0.405473	0.280417	1	1	1	1	1	1	1	1
c1_638	0.00326394	0.0956046	0.0587674	0.0481537	0.0601446	0.176993	0.407279	0.497244	0.413534	0.217039	0.470514	0.549849	0.473998	1	1	1	1	1	1	1	1
c1_176	0.00310827	-0.0479249	-0.0897071	-0.0523758	-0.0641937	0.499293	0.205355	0.460252	0.382745	0.545248	0.254664	0.514779	0.442652	1	1	1	1	1	1	1	1
c1_789	0.00310633	-0.00416449	-0.123584	-0.072879	-0.0162739	0.953212	0.0804831	0.303874	0.825042	0.961977	0.109238	0.354317	0.851626	1	1	1	1	1	1	1	1
c1_828	0.00309755	0.0274858	0.110768	0.0686343	-0.0298384	0.698519	0.117481	0.332978	0.685192	0.738026	0.153495	0.386202	0.731872	1	1	1	1	1	1	1	1
c1_54	0.00307017	0.07933	0.105166	0.0425059	-0.000829053	0.262949	0.13733	0.549081	0.991015	0.311986	0.176539	0.60337	0.993278	1	1	1	1	1	1	1	1
c1_420	0.00306828	-0.130338	-0.0224001	-0.0462669	-0.0135347	0.0651524	0.752279	0.514269	0.85413	0.0847463	0.788246	0.566534	0.87404	1	1	1	1	1	1	1	1
c1_89	0.0030215	-0.0893867	-0.0482031	-0.0781894	-0.0248706	0.206985	0.496802	0.269896	0.735459	0.251013	0.558505	0.320228	0.776121	1	1	1	1	1	1	1	1
c1_406	0.00285884	0.0609108	-0.010917	0.035199	0.113614	0.390356	0.877755	0.619843	0.121563	0.441098	0.898216	0.669284	0.157422	1	1	1	1	1	1	1	1
c1_231	0.00285484	0.0584194	0.0260886	0.0140695	-0.118386	0.410067	0.713152	0.842861	0.106585	0.459233	0.758048	0.86492	0.139258	1	1	1	1	1	1	1	1
c1_954	0.00283812	0.021637	-0.0605774	-0.0333558	-0.109941	0.760458	0.392961	0.638296	0.134163	0.795807	0.455772	0.684856	0.171964	1	1	1	1	1	1	1	1
c1_251	0.00281561	-0.0992505	-0.00386597	-0.0256687	-0.0844859	0.160973	0.956562	0.717571	0.250293	0.197947	0.963144	0.759985	0.30228	1	1	1	1	1	1	1	1
c1_459	0.00278362	-0.00583013	-0.000276674	-0.00859389	-0.153628	0.934534	0.99689	0.903626	0.0357975	0.944213	0.99689	0.920399	0.0523837	1	1	1	1	1	1	1	1
c1_793	0.00278228	-0.000582864	-0.0854064	-0.103444	-0.0124367	0.993448	0.228012	0.143918	0.865847	0.994581	0.281964	0.18313	0.884999	1	1	1	1	1	1	1	1
c1_530	0.00274488	0.018615	0.096442	0.0602694	0.0461478	0.793098	0.173213	0.395375	0.530551	0.823097	0.218194	0.449662	0.58668	1	1	1	1	1	1	1	1
c1_60	0.00273841	0.116776	0.0057833	0.0547416	0.020407	0.0987562	0.935059	0.440212	0.781612	0.124857	0.946558	0.495414	0.81503	1	1	1	1	1	1	1	1
c1_522	0.00272838	0.0070407	0.109781	0.0629554	-0.0258874	0.920981	0.120805	0.374616	0.725071	0.934823	0.156734	0.42939	0.767003	1	1	1	1	1	1	1	1
c1_829	0.00272782	0.0394307	-0.104973	-0.0509323	0.0184483	0.578377	0.138055	0.472724	0.802118	0.623851	0.176952	0.526048	0.831476	1	1	1	1	1	1	1	1
c1_175	0.00271653	0.0530974	-0.0153133	0.0263332	0.115282	0.454087	0.829174	0.710583	0.116152	0.503394	0.854477	0.753492	0.15086	1	1	1	1	1	1	1	1
c1_389	0.00271648	0.070336	0.0208206	0.0522379	0.0821939	0.321103	0.769236	0.461436	0.263421	0.373415	0.804035	0.515446	0.315962	1	1	1	1	1	1	1	1
c1_584	0.00265426	-0.0681592	0.0789609	0.0615205	0.00620109	0.336343	0.265184	0.385621	0.932873	0.388565	0.323827	0.44028	0.9458	1	1	1	1	1	1	1	1
c1_201	0.00262318	0.0695917	0.0635208	0.0762567	-0.00056764	0.326262	0.370332	0.281949	0.993848	0.378913	0.434114	0.331394	0.994981	1	1	1	1	1	1	1	1
c1_599	0.00261113	0.0531916	0.00159143	0.0649706	0.0904116	0.453286	0.982112	0.359488	0.218476	0.503304	0.985479	0.41367	0.267907	1	1	1	1	1	1	1	1
c1_812	0.00260606	0.0578806	0.0575168	0.0900754	0.00135561	0.414405	0.41735	0.203494	0.985309	0.4635	0.481516	0.250235	0.989818	1	1	1	1	1	1	1	1
c1_105	0.00258244	-0.0188736	-0.0777624	-0.0873411	-0.0239156	0.79029	0.272528	0.21761	0.745261	0.822126	0.330041	0.266254	0.785522	1	1	1	1	1	1	1	1
c1_165	0.00252132	0.0436087	0.0333321	0.0868005	0.0499616	0.538755	0.638536	0.220482	0.497101	0.584706	0.692141	0.269239	0.557413	1	1	1	1	1	1	1	1
c1_958	0.00246008	-0.0884832	0.0184596	-0.0384108	-0.0588105	0.211631	0.794787	0.588253	0.423988	0.255297	0.824036	0.639215	0.483457	1	1	1	1	1	1	1	1
c1_641	0.00243049	0.0290588	-0.0641555	-0.0326984	0.0827372	0.682176	0.36556	0.644934	0.260267	0.724245	0.429668	0.68971	0.313034	1	1	1	1	1	1	1	1
c1_390	0.00241517	0.105195	-0.0449337	-0.0288026	0.00671085	0.137221	0.526477	0.684827	0.927369	0.169811	0.586608	0.728822	0.941307	1	1	1	1	1	1	1	1
c1_526	0.0023262	-0.0177893	0.079588	0.0416031	-0.0612528	0.802082	0.261395	0.557606	0.404966	0.830457	0.31977	0.611209	0.464784	1	1	1	1	1	1	1	1
c1_531	0.00229076	0.0779693	0.0188116	0.0158892	0.0770982	0.271251	0.790963	0.822853	0.294273	0.320105	0.822827	0.85096	0.350097	1	1	1	1	1	1	1	1
c1_564	0.00228684	-0.0426589	0.06538	0.0588991	0.0345943	0.547643	0.356462	0.406226	0.638328	0.592886	0.419536	0.459622	0.689362	1	1	1	1	1	1	1	1
c1_386	0.00223999	-0.0237868	-0.0685867	-0.0713545	-0.0284744	0.737489	0.333314	0.314127	0.698868	0.773614	0.394939	0.365788	0.742864	1	1	1	1	1	1	1	1
c1_777	0.00219458	0.00667529	0.0345999	0.0685166	0.0761365	0.92507	0.625816	0.33381	0.300354	0.936807	0.679192	0.386655	0.354927	1	1	1	1	1	1	1	1
c1_178	0.00218048	-0.0691105	0.039275	-0.0178195	-0.0649863	0.329627	0.57988	0.801752	0.376885	0.382315	0.636418	0.83504	0.43655	1	1	1	1	1	1	1	1
c1_525	0.00217205	-0.0206012	0.0722238	0.0245867	-0.0709811	0.7716	0.308254	0.729001	0.334364	0.806506	0.367227	0.770232	0.392475	1	1	1	1	1	1	1	1
c1_462	0.002172	0.0586578	0.0132602	0.0265786	-0.085426	0.408156	0.851793	0.708008	0.245042	0.458262	0.874706	0.75167	0.297164	1	1	1	1	1	1	1	1
c1_458	0.00215058	0.0158038	0.0521064	0.0556702	-0.0672802	0.823789	0.462567	0.432484	0.360238	0.847933	0.527446	0.487447	0.420597	1	1	1	1	1	1	1	1
c1_290	0.00209311	0.00715727	-0.0909317	-0.0517347	0.0208468	0.919677	0.199212	0.465769	0.777028	0.934579	0.248097	0.519625	0.811213	1	1	1	1	1	1	1	1
c1_792	0.00206778	0.00280597	-0.0755692	-0.0799983	0.00310335	0.968465	0.286323	0.258937	0.966377	0.972897	0.343902	0.308786	0.973026	1	1	1	1	1	1	1	1
c1_432	0.0020515	0.0373399	-0.0425138	-0.0624194	0.0437475	0.598703	0.549007	0.378703	0.55217	0.642618	0.607088	0.433509	0.60525	1	1	1	1	1	1	1	1
c1_943	0.00205063	0.0481057	-0.0432468	-0.0204712	0.0718886	0.497673	0.542133	0.773002	0.328205	0.545248	0.601001	0.8099	0.386065	1	1	1	1	1	1	1	1
c1_383	0.00199751	-0.0761601	-0.0466415	-0.0314909	-0.0200438	0.282561	0.510865	0.657197	0.785403	0.332113	0.569936	0.701969	0.818012	1	1	1	1	1	1	1	1
c1_377	0.00196993	0.0432776	-0.0389536	-0.033225	0.0649994	0.541845	0.582988	0.639615	0.376789	0.587333	0.638233	0.684856	0.43655	1	1	1	1	1	1	1	1
c1_601	0.00196195	-0.0626429	0.0366089	0.0201807	-0.0577966	0.376995	0.605884	0.776138	0.432035	0.428759	0.66165	0.812216	0.490721	1	1	1	1	1	1	1	1
c1_208	0.00195394	0.0616072	-0.0415361	-0.0212721	0.053276	0.38495	0.558241	0.764378	0.468963	0.436112	0.615749	0.803741	0.528562	1	1	1	1	1	1	1	1
c1_94	0.00193247	0.0173589	0.0226604	0.0388127	0.0881475	0.806775	0.749496	0.584352	0.230274	0.832566	0.78715	0.635763	0.280417	1	1	1	1	1	1	1	1
c1_797	0.00190963	0.00220816	-0.0592872	-0.0793836	-0.017425	0.975181	0.403135	0.262626	0.812886	0.978525	0.466341	0.312023	0.841644	1	1	1	1	1	1	1	1
c1_326	0.00189999	0.00907923	0.0672735	0.0343763	-0.058564	0.898212	0.342675	0.628051	0.425937	0.914884	0.404938	0.674943	0.48442	1	1	1	1	1	1	1	1
c1_471	0.00189107	-0.00319155	-0.0616005	-0.0805381	0.00862663	0.964134	0.385002	0.255726	0.906719	0.969834	0.44814	0.30548	0.921411	1	1	1	1	1	1	1	1
c1_763	0.00189074	0.0605954	0.0257806	0.0424132	0.0442899	0.392819	0.716393	0.549953	0.547248	0.44331	0.760572	0.603574	0.601356	1	1	1	1	1	1	1	1
c1_92	0.00189014	0.0119173	-0.0366768	-0.0180034	0.0934617	0.866655	0.605216	0.79975	0.203271	0.887891	0.66165	0.833944	0.249961	1	1	1	1	1	1	1	1
c1_818	0.00186559	-0.00618209	-0.0623537	-0.0808427	0.000418261	0.930592	0.379206	0.253927	0.995467	0.941313	0.442156	0.303744	0.995467	1	1	1	1	1	1	1	1
c1_888	0.00186043	0.0558772	-0.0318548	-0.00121056	0.0731527	0.430772	0.653492	0.986392	0.319749	0.481193	0.706034	0.988644	0.376831	1	1	1	1	1	1	1	1
c1_407	0.00185204	-0.0188833	-0.0800355	-0.0492076	-0.0103146	0.790185	0.258714	0.487865	0.888575	0.822126	0.31725	0.540158	0.906814	1	1	1	1	1	1	1	1
c1_209	0.0018436	0.0780238	-0.0155236	0.0022326	0.0591456	0.270915	0.826864	0.974906	0.421348	0.320105	0.854102	0.98049	0.481071	1	1	1	1	1	1	1	1
c1_514	0.00184113	-0.0546674	0.0501189	-0.00316506	-0.0568676	0.440833	0.479833	0.964432	0.439484	0.491806	0.542767	0.97172	0.498536	1	1	1	1	1	1	1	1
c1_1001	0.00183288	0.0405374	-0.0318279	-0.0125605	0.0781522	0.56775	0.653765	0.85953	0.287702	0.613142	0.706034	0.879565	0.342744	1	1	1	1	1	1	1	1
c1_74	0.00179692	0.0886185	-0.0233614	0.0143904	0.0232536	0.210931	0.742016	0.839325	0.752079	0.255092	0.781164	0.862948	0.789863	1	1	1	1	1	1	1	1
c1_73	0.00178698	-0.0138677	-0.0634187	-0.0631657	-0.0161254	0.845087	0.371104	0.373019	0.826613	0.866806	0.434439	0.428118	0.851838	1	1	1	1	1	1	1	1
c1_558	0.00177075	0.0675711	-0.00442007	-0.0140344	0.0660749	0.340539	0.950344	0.843248	0.368927	0.39238	0.959083	0.86492	0.429599	1	1	1	1	1	1	1	1
c1_838	0.00175317	0.0630718	-0.00276972	0.00310742	0.0764092	0.373731	0.968872	0.965079	0.298622	0.425597	0.974421	0.97172	0.353832	1	1	1	1	1	1	1	1
c1_552	0.00174596	0.0732234	-0.0197005	-0.00181117	0.0555867	0.301588	0.781329	0.979642	0.449875	0.352589	0.814735	0.983001	0.509008	1	1	1	1	1	1	1	1
c1_733	0.00170059	0.000178595	-0.0277621	-0.0808692	0.0365801	0.997992	0.695638	0.253771	0.619163	0.997992	0.743029	0.303744	0.671142	1	1	1	1	1	1	1	1
c1_816	0.00169545	0.00762281	0.07188	0.0590246	-0.00419101	0.914472	0.310568	0.405226	0.954603	0.930367	0.369483	0.459082	0.963381	1	1	1	1	1	1	1	1
c1_21	0.00167186	0.0544193	-0.0407829	-0.0192763	0.0420847	0.442913	0.565406	0.785923	0.567394	0.493499	0.622088	0.821476	0.618847	1	1	1	1	1	1	1	1
c1_972	0.00167074	0.0655856	-0.030317	-0.0107696	0.0451292	0.354948	0.669208	0.879394	0.539673	0.407117	0.719173	0.898845	0.593776	1	1	1	1	1	1	1	1
c1_425	0.00165735	0.0017329	-0.0625305	-0.0700894	-0.00286527	0.980522	0.377854	0.322806	0.968955	0.98276	0.441165	0.375395	0.974504	1	1	1	1	1	1	1	1
c1_849	0.00165083	0.0676496	-0.0250565	-0.00498869	0.0498748	0.339977	0.724031	0.943966	0.49785	0.392247	0.766826	0.952646	0.557541	1	1	1	1	1	1	1	1
c1_388	0.00165052	0.0782532	-0.0358207	0.0186383	0.0102511	0.269504	0.613671	0.792845	0.889256	0.318901	0.667662	0.827727	0.906814	1	1	1	1	1	1	1	1
c1_5	0.0016305	0.0651784	-0.0192404	-0.0143873	0.0489561	0.35795	0.786312	0.839359	0.505811	0.409753	0.818958	0.862948	0.564297	1	1	1	1	1	1	1	1
c1_815	0.00161213	-0.00990346	-0.0466751	-0.0696065	-0.0162365	0.889029	0.510561	0.32616	0.825437	0.907117	0.569936	0.378794	0.851626	1	1	1	1	1	1	1	1
c1_126	0.00153951	-0.0378398	-0.00171374	0.00753601	-0.0833693	0.593814	0.980737	0.915442	0.256631	0.638932	0.985226	0.9292	0.309084	1	1	1	1	1	1	1	1
c1_587	0.00152756	-0.0242576	0.040982	0.0353166	0.0477378	0.732489	0.563508	0.618673	0.51647	0.769564	0.620778	0.66896	0.573275	1	1	1	1	1	1	1	1
c1_405	0.00152375	-0.0778258	-0.0111967	-0.0166651	0.0269097	0.272136	0.874649	0.814355	0.714676	0.320719	0.896082	0.84477	0.757833	1	1	1	1	1	1	1	1
c1_318	0.00147594	-0.0611252	0.0280827	-0.014829	-0.0341695	0.388687	0.692299	0.834497	0.642459	0.439777	0.740364	0.860974	0.692122	1	1	1	1	1	1	1	1
c1_80	0.00140465	0.00985638	-0.0630555	-0.0173521	0.0407188	0.889553	0.373855	0.806849	0.580046	0.907117	0.437077	0.839352	0.631079	1	1	1	1	1	1	1	1
c1_428	0.00137835	0.0682601	0.000517551	0.0241115	-0.0309728	0.335627	0.994182	0.73404	0.673896	0.388248	0.996452	0.773694	0.722443	1	1	1	1	1	1	1	1
c1_214	0.00137774	-0.021684	0.0427987	0.0221375	0.0487601	0.759953	0.546331	0.75509	0.507518	0.795807	0.604891	0.794927	0.565483	1	1	1	1	1	1	1	1
c1_952	0.0013571	-0.0184342	0.0285473	0.00592972	-0.0718503	0.795063	0.687473	0.933418	0.328463	0.824162	0.736998	0.944172	0.386065	1	1	1	1	1	1	1	1
c1_881	0.00132658	0.0388434	-0.0558187	-0.000626313	-0.029028	0.584054	0.431255	0.992959	0.693305	0.629202	0.496255	0.992959	0.73874	1	1	1	1	1	1	1	1
c1_588	0.00132019	0.0634455	0.00571917	0.0362233	0.0138222	0.370901	0.935777	0.609688	0.851067	0.422924	0.946558	0.660872	0.871921	1	1	1	1	1	1	1	1
c1_442	0.00126155	0.0286029	0.0326326	0.0167998	0.0478012	0.686897	0.6456	0.812882	0.515911	0.727498	0.698935	0.844627	0.573275	1	1	1	1	1	1	1	1
c1_408	0.00117488	-0.0271338	-0.0142177	0.027356	0.0483642	0.702195	0.841227	0.699873	0.510975	0.740129	0.865882	0.743933	0.568613	1	1	1	1	1	1	1	1
c1_433	0.00112058	0.0527686	0.00410014	-0.0144761	0.0350798	0.456891	0.953934	0.838381	0.633619	0.505864	0.961601	0.862948	0.685965	1	1	1	1	1	1	1	1
c1_246	0.00109613	0.0673649	-0.00648803	0.0210313	0.00102698	0.342018	0.927166	0.766967	0.98887	0.393567	0.9411	0.805065	0.992261	1	1	1	1	1	1	1	1
c1_827	0.00109277	0.0146628	-0.0093204	0.0591009	0.0191494	0.836326	0.895524	0.404618	0.794761	0.858824	0.912146	0.459082	0.825799	1	1	1	1	1	1	1	1
c1_419	0.00109052	-0.0531744	-0.0164692	0.0133941	0.0216711	0.453432	0.816499	0.850314	0.768455	0.503304	0.844389	0.87115	0.804176	1	1	1	1	1	1	1	1
c1_141	0.00108665	0.016986	0.0242227	0.0097842	-0.0556306	0.810847	0.732859	0.890357	0.449516	0.835591	0.774308	0.907936	0.509008	1	1	1	1	1	1	1	1
c1_635	0.00107848	-0.0067941	0.0275205	0.0164493	0.0552412	0.92374	0.698157	0.816717	0.4527	0.93654	0.744814	0.84561	0.511545	1	1	1	1	1	1	1	1
c1_786	0.00104431	-0.062495	-0.0107552	0.0166113	-0.00452244	0.378126	0.879554	0.814943	0.951017	0.429488	0.899008	0.84477	0.960867	1	1	1	1	1	1	1	1
c1_533	0.00103792	0.0103399	-0.00477579	0.0350704	0.0513901	0.884172	0.946354	0.621122	0.484866	0.903729	0.956155	0.669284	0.545785	1	1	1	1	1	1	1	1
c1_133	0.00102305	0.0461987	0.0248372	0.0153314	0.0141219	0.51489	0.726349	0.828974	0.847876	0.56019	0.768355	0.856281	0.870685	1	1	1	1	1	1	1	1
c1_864	0.00102053	-0.049394	0.0208527	0.00567109	0.0233302	0.486217	0.768891	0.936316	0.75129	0.535632	0.804035	0.946013	0.789863	1	1	1	1	1	1	1	1
c1_785	0.0010178	-0.0297806	-0.0227603	-0.000697981	0.0474623	0.674724	0.748428	0.992154	0.518895	0.71807	0.78697	0.992959	0.57524	1	1	1	1	1	1	1	1
c1_1000	0.00098197	0.0187323	0.0282923	0.0062421	-0.0461581	0.791823	0.690121	0.92992	0.53046	0.822747	0.738934	0.941718	0.58668	1	1	1	1	1	1	1	1
c1_441	0.000961684	0.0115302	-0.0421603	-0.0245026	-0.0197357	0.870947	0.552337	0.729892	0.788623	0.891249	0.610002	0.770247	0.820392	1	1	1	1	1	1	1	1
c1_839	0.000952609	0.00317586	-0.0398619	0.00755315	0.0431686	0.964311	0.574226	0.915251	0.557447	0.969834	0.631002	0.9292	0.610273	1	1	1	1	1	1	1	1
c1_415	0.000903306	0.0173417	0.000376604	-0.00796134	0.0597487	0.806963	0.995766	0.910689	0.41662	0.832566	0.99689	0.926518	0.476684	1	1	1	1	1	1	1	1
c1_967	0.000898356	0.0479249	-0.009917	-0.0248118	0.00354775	0.499293	0.888878	0.726618	0.961565	0.545248	0.907334	0.768639	0.969293	1	1	1	1	1	1	1	1
c1_761	0.000894951	-0.0155505	-0.0304102	-0.0312043	0.0152105	0.826568	0.668251	0.660122	0.836308	0.849798	0.719025	0.704237	0.859811	1	1	1	1	1	1	1	1
c1_734	0.000734138	0.0313357	0.0098372	0.0102352	0.0256708	0.658781	0.889766	0.885336	0.72728	0.701953	0.907334	0.903866	0.768414	1	1	1	1	1	1	1	1
c1_109	0.000619189	0.0360621	0.0117061	-0.00692762	0.00863503	0.611282	0.868997	0.922246	0.906628	0.654519	0.891331	0.935026	0.921411	1	1	1	1	1	1	1	1

## Sheet: C.Female AD Module (ROSMAP PFC)
Module	Score	cogdx.rho	CERAD.rho	braaksc.rho	cogdx.p	CERAD.p	braaksc.p	cogdx.adj.p	CERAD.adj.p	braaksc.adj.p	braasksc_MCI-Severe-F.AD_Mod_FET_P_corrected	braasksc_Normal-Severe-F.AD_Mod_FET_P_corrected	CERAD_DefiniteAD-NL-F.AD.Mod_FET_P_corrected	cogdx_MCI-Severe-F.AD.Mod_FET_P_corrected	cogdx_Normal-Severe-F.AD.Mod_FET_P_corrected
c1_35	1	0.203655	0.165169	0.124991	3.29e-07	3.64e-05	0.00183527	1.32928e-05	0.00107683	0.0135734	1.15e-33	1.48e-30	4.47e-20	5.43e-25	9.9e-122
c1_7	0.632084	-0.0889363	-0.124631	-0.119256	0.0270478	0.00189227	0.00296197	0.0941371	0.0107091	0.0191182	1	7.06e-19	9.98e-128	1	1
c1_170	0.472511	0.264886	0.184903	0.147956	2.21e-11	3.64e-06	0.000220749	3.92275e-09	0.0003124	0.00422144	2.25e-08	1.89e-17	2.95e-09	4.22e-10	3.39e-56
c1_169	0.38112	0.227886	0.205395	0.172078	1.01e-08	2.54e-07	1.67e-05	5.97583e-07	3.00567e-05	0.000988083	4.05e-21	2.09e-11	6.71e-08	7.42e-26	5.79e-14
c1_63	0.374145	-0.132759	-0.144918	-0.13546	0.000938601	0.000297641	0.000727535	0.00666407	0.00330195	0.00807109	1	3.83e-22	8.88e-51	1	3.23e-11
c1_317	0.312676	0.268451	0.238272	0.261156	1.16e-11	1.94e-09	4.13e-11	3.92275e-09	6.887e-07	1.46615e-08	1.1e-17	8.38e-10	1.78e-05	4.58e-14	2.46e-08
c1_168	0.312315	0.154299	0.12954	0.0942987	0.000117573	0.00123776	0.0189449	0.00154587	0.00784653	0.0617012	5.93e-08	1.07e-05	0.00010792	1	1.74e-52
c1_319	0.265225	0.243485	0.181852	0.151043	8.61e-10	5.28e-06	0.000161969	6.1131e-08	0.0003124	0.00383327	0.023643	2.86e-09	0.00030885	4.79e-07	1.78e-30
c1_50	0.262002	0.179558	0.140459	0.128584	7.08e-06	0.000456786	0.001346	0.000193338	0.00476938	0.0116544	1	1.59e-08	1.27e-06	1	3.49e-41
c1_218	0.234947	-0.133573	-0.152574	-0.134235	0.000872271	0.000138601	0.000813517	0.0064414	0.00196813	0.00825139	1	2.08e-13	1.49e-29	1	6.07e-08
c1_342	0.223493	0.204874	0.183203	0.181668	2.79e-07	4.48e-06	5.4e-06	1.32928e-05	0.0003124	0.000639	1	1.4e-08	1.37e-12	1	2.01e-22
c1_318	0.2196	0.256549	0.170466	0.130277	9.58e-11	2.01e-05	0.00115997	1.13363e-08	0.000792833	0.0106582	3.36e-05	4.65e-07	0.00058575	0.07881	1.24e-24
c1_209	0.210278	0.186709	0.149082	0.140391	2.96e-06	0.000197304	0.000459701	9.55273e-05	0.00232869	0.00584667	1	6.64e-08	3.02e-07	1	5.33e-28
c1_23	0.20317	0.146745	0.0845822	0.0422304	0.000251746	0.0353873	0.294166	0.00279281	0.0805289	0.378018	1	1	1	0.0253115	3.13e-43
c1_269	0.201586	0.143113	0.0845946	0.0402614	0.000358461	0.0353603	0.317275	0.00346061	0.0805289	0.400828	1	1	1	0.0074195	1.93e-42
c1_125	0.197724	0.143865	0.0816908	0.0391361	0.00033339	0.0421808	0.331001	0.00338153	0.0886046	0.411041	1	1	1	0.02201	4.86e-42
c1_377	0.195673	0.184164	0.153679	0.111896	4.06e-06	0.000123748	0.00531859	0.000120108	0.00184817	0.0277662	0.018602	0.00017892	3.28e-05	1	6e-29
c1_314	0.154107	0.14097	0.135491	0.100161	0.000439874	0.000725476	0.0126594	0.00400398	0.00598939	0.0483237	0.0043665	0.049345	0.004615	1	2.51e-25
c1_315	0.149776	0.162694	0.118958	0.0834241	4.84e-05	0.00303477	0.0379875	0.000988083	0.0139915	0.101991	0.00120345	0.016188	1	1	1.12e-25
c1_217	0.14292	-0.128412	-0.133645	-0.134459	0.00137871	0.000858264	0.000797131	0.00906376	0.00677075	0.00825139	1	1.42e-07	7.53e-20	1	0.023998
c1_316	0.131956	0.171531	0.153844	0.0996311	1.81e-05	0.000121654	0.0131399	0.000458964	0.00184817	0.0495815	1.65e-05	0.0089105	0.0226845	2.65e-11	1.39e-05
c1_171	0.1291	0.248523	0.205446	0.205851	3.75e-10	2.52e-07	2.38e-07	3.32812e-08	3.00567e-05	4.2245e-05	0.298555	4.12e-05	0.0134545	0.00074905	4.69e-05
c1_17	0.128122	-0.0384795	-0.106186	-0.105322	0.339577	0.00819279	0.00873152	0.498744	0.0293782	0.0376368	1	1	7.6e-28	1	1
c1_219	0.122186	-0.0774769	-0.0995868	-0.0973831	0.0542243	0.0131808	0.015362	0.159434	0.042538	0.0540725	1	1	2.92e-26	1	1
c1_236	0.118052	-0.150116	-0.155104	-0.143136	0.000180017	0.000106789	0.000353742	0.0021302	0.00184817	0.00502314	1	7.7e-09	0.00010224	1	6.57e-09
c1_154	0.114271	0.155501	0.0788628	0.0650735	0.000103809	0.0498588	0.105781	0.00141739	0.103508	0.188387	4.54e-12	0.004118	1	1	1.56e-09
c1_64	0.104215	-0.0727075	-0.097682	-0.0970247	0.0708853	0.0150487	0.0157453	0.193572	0.0468623	0.0540725	1	1	3.98e-22	1	1
c1_65	0.102709	-0.0659466	-0.122824	-0.107764	0.101449	0.00220419	0.00728461	0.240095	0.0112613	0.0340268	1	1	4.83e-21	1	1
c1_208	0.0969799	0.198239	0.158991	0.142021	6.78e-07	7.1e-05	0.0003937	2.4069e-05	0.00168033	0.00537552	1	0.125315	0.005325	1	6.99e-11
c1_246	0.0922594	-0.0371039	-0.112535	-0.107168	0.357135	0.00506175	0.00761643	0.514034	0.0203355	0.0342257	1	1	3.73e-19	1	1
c1_42	0.0849496	0.143049	0.0957283	0.0556416	0.000360683	0.0172025	0.166781	0.00346061	0.0516454	0.250878	1	1	1	1	1.61e-16
c1_340	0.0836668	0.203474	0.173379	0.145215	3.37e-07	1.44e-05	0.000289151	1.32928e-05	0.000639	0.00427703	1	0.20732	0.135965	1	1.42e-08
c1_137	0.0812559	0.129637	0.139836	0.123825	0.00123863	0.000484443	0.00202612	0.00845602	0.0048404	0.014679	1	1	0.00079875	1	1.13e-10
c1_66	0.0810502	-0.114997	-0.157131	-0.155028	0.00420322	8.64e-05	0.000107643	0.019505	0.00180424	0.00293948	1	0.029181	2.01e-11	1	1
c1_99	0.0749181	-0.0348583	-0.10926	-0.106275	0.386999	0.00650838	0.00813913	0.547349	0.024112	0.0361174	1	1	3.62e-15	1	1
c1_49	0.0748485	0.151358	0.0847194	0.0773174	0.000158813	0.0350895	0.054527	0.00194409	0.0805289	0.125695	7.99e-05	1	1	1	1.14e-09
c1_240	0.0721082	-0.136527	-0.160841	-0.15387	0.000666289	5.82e-05	0.000121328	0.00563173	0.00147579	0.00307653	0.008307	0.000191345	0.00045085	1	0.43665
c1_90	0.0709029	-0.0917174	-0.109235	-0.0933237	0.0225928	0.00652044	0.0202198	0.0818412	0.024112	0.0652549	0.38695	3.36e-11	0.05751	1	0.16046
c1_84	0.0687178	0.157371	0.0894447	0.0546344	8.54e-05	0.0260597	0.174605	0.00131813	0.0665553	0.26154	1	1	1	1	2.22e-12
c1_97	0.0684324	0.0322145	-0.0449549	-0.1061	0.424044	0.264093	0.00824528	0.581218	0.357836	0.0361367	1	7.92e-15	1	1	1
c1_37	0.0663497	-0.0920878	-0.12458	-0.126025	0.0220504	0.00190049	0.00167995	0.0807001	0.0107091	0.0129649	0.0016969	9.76e-09	1	1	1
c1_101	0.0638727	-0.0683194	-0.139396	-0.149632	0.0897082	0.000504964	0.00018673	0.221642	0.00484492	0.00414307	1	0.14271	1.13e-09	1	1
c1_375	0.0634778	0.128758	0.151788	0.10392	0.00133779	0.000150167	0.00967329	0.00896065	0.00197442	0.0399305	1	1	0.096915	1	1.3e-08
c1_178	0.0628017	-0.122229	-0.138929	-0.147722	0.00233584	0.000527571	0.000225936	0.0133471	0.00492862	0.00422144	4.3e-05	0.0004189	1	0.257375	1
c1_113	0.061062	-0.0329822	-0.122566	-0.123017	0.413079	0.00225226	0.00216872	0.571227	0.0112613	0.0153979	1	1	3.36e-11	1	1
c1_352	0.0575007	-0.131343	-0.167224	-0.174126	0.00106524	2.9e-05	1.32e-05	0.00741491	0.000997227	0.0009372	0.0015691	0.011076	0.19312	1	1
c1_338	0.0555509	0.162366	0.11226	0.104146	5.01e-05	0.00517098	0.00951618	0.000988083	0.0203966	0.039744	8.38e-06	1	1	1	0.0100465
c1_74	0.0553895	-0.122411	-0.153719	-0.163067	0.00230055	0.00012324	4.58e-05	0.0133471	0.00184817	0.00203237	1	0.000267315	0.0090525	0.60705	1
c1_341	0.0513112	0.160097	0.110135	0.0928929	6.4e-05	0.00608913	0.0208065	0.00119579	0.0229962	0.0665432	1	1	1	1	3.73e-07
c1_205	0.050074	0.142125	0.0851381	0.0804016	0.000394066	0.0341941	0.0455475	0.00368141	0.0805281	0.113072	2.51e-05	1	1	1	0.00159395
c1_381	0.0488825	0.135661	0.0843665	0.0716132	0.000721467	0.0358598	0.0750106	0.00582093	0.0805532	0.155724	1	1	1	1	3.52e-08
c1_14	0.0483651	-0.058872	-0.0891689	-0.0705996	0.143785	0.0265253	0.0792359	0.299224	0.0672606	0.162594	1	1.46e-08	0.071355	1	1
c1_310	0.0469294	-0.135319	-0.179861	-0.159002	0.000744392	6.71e-06	7.09e-05	0.00587243	0.000340293	0.00247021	1	1	0.0015123	1	1
c1_18	0.0466405	-0.0195406	-0.10679	-0.108995	0.627794	0.00783386	0.00663992	0.771166	0.0283778	0.0327385	1	1	1.22e-08	1	1
c1_380	0.0466242	0.158089	0.131031	0.114767	7.92e-05	0.00108492	0.00424903	0.00131813	0.00772865	0.0239429	0.06887	0.252405	1	0.163655	0.012709
c1_358	0.0462249	0.165186	0.101716	0.127523	3.68e-05	0.0113377	0.00147624	0.0008165	0.0372675	0.0123202	0.007029	0.6816	1	1	0.006106
c1_27	0.0456342	0.0774391	0.0924001	0.0730672	0.0543422	0.0214958	0.0692713	0.159434	0.0580982	0.147253	1	1	1	1	1.11e-08
c1_249	0.0441317	-0.0577817	-0.129964	-0.147111	0.151367	0.00119242	0.00024001	0.307059	0.00784653	0.00425361	1	0.21371	1.57e-05	1	1
c1_138	0.0433918	0.139229	0.155145	0.157455	0.000518357	0.00010634	8.35e-05	0.00448821	0.00184817	0.00247021	1	1	1	1	0.0025134
c1_177	0.0426797	-0.0929486	-0.115847	-0.112347	0.0208334	0.00389992	0.00513614	0.07704	0.0170922	0.0272139	1	2.12e-06	1	1	1
c1_109	0.0408659	-0.0539353	-0.139697	-0.125337	0.180548	0.000490857	0.00178185	0.350749	0.0048404	0.0134586	1	1	8.95e-06	1	1
c1_288	0.0396463	0.134096	0.151984	0.159677	0.000831974	0.0001472	6.6e-05	0.00642067	0.00197442	0.00247021	1	1	1	1	0.012709
c1_228	0.0393895	0.127005	0.130894	0.127133	0.00155768	0.00109817	0.00152701	0.0098746	0.00772865	0.0123202	0.46505	1	0.06887	0.6745	0.0225425
c1_287	0.0393221	0.120499	0.15827	0.146586	0.00269606	7.66e-05	0.000252774	0.0145015	0.00169956	0.00425361	1	1	0.205545	1	0.0220455
c1_131	0.0388407	-0.120846	-0.162483	-0.176752	0.00261987	4.88e-05	9.71e-06	0.0143085	0.00133262	0.000861763	0.047925	1	1	0.78455	1
c1_263	0.0386271	-0.106282	-0.149712	-0.146159	0.00818693	0.000185228	0.000263604	0.0347802	0.00226745	0.00425361	1	1	0.00206965	1	1
c1_242	0.0378548	-0.122062	-0.130771	-0.157608	0.00236864	0.00111031	8.22e-05	0.0133471	0.00772865	0.00247021	1	0.0041535	1	1	1
c1_250	0.0374412	-0.0984538	-0.154777	-0.14539	0.0143445	0.000110482	0.000284256	0.0553509	0.00184817	0.00427703	1	1	0.0030317	1	1
c1_285	0.0369214	0.12734	0.137367	0.11876	0.00151328	0.000610275	0.00308429	0.00976753	0.00555507	0.0193902	1	1	0.36565	1	0.0045795
c1_119	0.0365254	-0.0706589	-0.123038	-0.0884818	0.0792269	0.00216492	0.0277169	0.202342	0.0112613	0.0806516	1	1	1.19e-05	1	1
c1_206	0.03645	0.148585	0.0725467	0.0652086	0.000209823	0.0712831	0.105057	0.00240281	0.133892	0.188387	1	1	1	1	3.76e-05
c1_111	0.036246	-0.0581533	-0.14878	-0.111102	0.14875	0.00020335	0.00565445	0.303483	0.00232869	0.0290917	1	1	0.000123895	1	1
c1_284	0.0354319	0.119298	0.114979	0.0993429	0.00297501	0.00417828	0.013408	0.0155313	0.0176582	0.0495815	1	1	1	1	0.000292165
c1_221	0.0346874	-0.0801613	-0.126519	-0.139135	0.0463764	0.00161013	0.000517503	0.140392	0.0095266	0.00592624	1	1	0.0007526	1	1
c1_295	0.034556	0.140097	0.0705741	0.0473565	0.000477743	0.0793447	0.239398	0.00423997	0.141522	0.327572	0.017395	1	1	1	0.0018744
c1_164	0.0342448	-0.11294	-0.166648	-0.164561	0.00493929	3.09e-05	3.89e-05	0.0221955	0.000997227	0.00197279	1	1	0.17395	1	1
c1_291	0.0338423	0.146301	0.124173	0.077336	0.000262981	0.00196726	0.054469	0.00282348	0.0107443	0.125695	1	1	1	1	0.00248145
c1_245	0.0333463	0.157744	0.130349	0.130357	8.21e-05	0.00115253	0.00115175	0.00131813	0.00784653	0.0106582	1	1	1	1	0.112535
c1_226	0.033191	0.15779	0.0876361	0.0465498	8.17e-05	0.0292463	0.247505	0.00131813	0.071603	0.330317	1	1	1	1	0.0004331
c1_227	0.0330926	0.167938	0.125353	0.109465	2.71e-05	0.00177942	0.00640763	0.000641367	0.0103556	0.032314	1	1	1	1	0.066385
c1_173	0.0321792	0.120969	0.0742596	0.0625093	0.00259332	0.0648381	0.120282	0.0143085	0.127169	0.206281	1	1	1	1	6.25e-05
c1_339	0.0320417	0.156009	0.119923	0.122383	9.85e-05	0.00280438	0.00228716	0.0013987	0.0130994	0.0156142	1	1	1	1	0.088395
c1_67	0.0312111	-0.0771355	-0.11318	-0.11375	0.0552975	0.00481339	0.00460332	0.159598	0.0198146	0.0251412	1	1	0.00050055	1	1
c1_89	0.0310904	-0.0728712	-0.0929468	-0.0772039	0.0702508	0.0207324	0.0548838	0.193326	0.0574999	0.125702	1	0.00084845	0.035855	1	1
c1_69	0.0309673	-0.0742312	-0.124196	-0.130782	0.0651586	0.00196337	0.00110921	0.182136	0.0107443	0.0106582	1	1	0.0021797	1	1
c1_9	0.0304288	-0.0688629	-0.100431	-0.0911636	0.0871789	0.0124204	0.0233131	0.217947	0.0404518	0.0701368	1	0.7313	0.0001349	1	1
c1_289	0.0303727	0.135852	0.153585	0.139784	0.000708963	0.000124947	0.000486857	0.00582093	0.00184817	0.00584667	1	1	1	1	1
c1_36	0.030117	0.116555	0.0723072	0.0621337	0.00371341	0.0722245	0.122531	0.0180584	0.134946	0.207439	1	1	1	1	0.000143065
c1_231	0.0271903	-0.0854351	-0.0973954	-0.119653	0.0337147	0.015349	0.00286717	0.10783	0.0473818	0.018849	0.006745	0.55025	1	1	1
c1_320	0.0266917	0.119381	0.0737639	0.0615473	0.00295477	0.0666518	0.126107	0.0155313	0.129222	0.20776	1	1	1	1	0.00112535
c1_351	0.0266688	-0.122583	-0.135952	-0.116351	0.00226784	0.000695436	0.00374607	0.0133471	0.00598939	0.0218009	1	1	0.27264	1	1
c1_94	0.0266068	-0.118851	-0.151272	-0.122754	0.00308532	0.000158242	0.00221714	0.0158737	0.00200628	0.0154331	1	1	1	1	1
c1_265	0.0260392	-0.0548638	-0.122635	-0.101173	0.173148	0.00223942	0.0117843	0.3396	0.0112613	0.0470048	1	1	0.0037275	1	1
c1_254	0.0259279	-0.0402739	-0.142272	-0.120857	0.317518	0.00038433	0.00259657	0.477623	0.00413446	0.0173921	1	1	0.020732	1	1
c1_127	0.0253132	0.156184	0.0817243	0.091671	9.67e-05	0.0420962	0.0225518	0.0013987	0.0886046	0.0690163	1	1	1	1	0.11644
c1_211	0.0252381	0.151511	0.096409	0.0969654	0.000156368	0.0164232	0.0158095	0.00194409	0.0498311	0.0540725	1	1	1	1	0.19809
c1_139	0.0249184	0.12548	0.113887	0.0787987	0.00177549	0.00455433	0.0500455	0.0110579	0.019021	0.12078	1	1	1	1	0.048635
c1_374	0.0246145	0.105893	0.0904423	0.0533913	0.00842527	0.0244334	0.184634	0.0350076	0.0637784	0.268627	1	1	1	1	0.00243175
c1_350	0.0240162	-0.0938501	-0.0900119	-0.0819975	0.0196217	0.025124	0.0414116	0.073323	0.0651023	0.10653	1	0.003976	1	1	1
c1_239	0.0229797	-0.0714235	-0.083924	-0.0707913	0.076025	0.0368457	0.0784221	0.199994	0.0817515	0.161859	1	0.00134545	1	1	1
c1_114	0.0228959	-0.0816071	-0.132946	-0.147785	0.0425606	0.000914123	0.000224515	0.132535	0.00705464	0.00422144	1	1	0.9443	1	1
c1_57	0.02236	-0.0877899	-0.113067	-0.0920035	0.0290935	0.00485598	0.0220649	0.0965251	0.0198146	0.0681132	1	0.080585	0.4757	1	1
c1_253	0.0222193	-0.0299288	-0.136845	-0.115337	0.457676	0.000640532	0.00406158	0.617775	0.00568472	0.0232558	1	1	0.06603	1	1
c1_39	0.0220818	0.110448	0.0907951	0.0963862	0.00598598	0.0238798	0.0164488	0.0265628	0.0632635	0.0556127	0.29749	1	1	1	0.209095
c1_20	0.0219811	-0.0586013	-0.110764	-0.0758114	0.14564	0.00580328	0.0594208	0.299672	0.0226392	0.133509	1	1	0.0067805	1	1
c1_241	0.0216513	-0.0962046	-0.12773	-0.126135	0.0167423	0.00144998	0.00166412	0.0639089	0.00887485	0.0129649	1	1	1	1	1
c1_268	0.0211683	0.146017	0.0707087	0.0922325	0.000270418	0.0787719	0.0217347	0.00282348	0.141522	0.0676826	0.353935	1	1	1	1
c1_146	0.0210803	0.115735	0.0926482	0.0976187	0.00396441	0.0211464	0.0151146	0.0187649	0.0579664	0.0540725	1	1	1	1	0.170755
c1_272	0.0205534	0.09108	0.131828	0.116982	0.0235534	0.00101052	0.00356123	0.0836146	0.00747362	0.0214277	1	1	1	1	1
c1_202	0.0203565	0.10739	0.0991314	0.0665459	0.00754031	0.0136077	0.0981013	0.032644	0.0428357	0.184264	1	1	1	1	0.057865
c1_43	0.0203069	-0.0528042	-0.132374	-0.140267	0.189875	0.000962386	0.000465159	0.360457	0.00726909	0.00584667	1	1	1	1	1
c1_185	0.0201069	0.116776	0.129677	0.0785378	0.00364811	0.00122295	0.0508118	0.0179872	0.00784653	0.121062	1	1	1	1	1
c1_10	0.0201043	-0.114751	-0.110451	-0.104686	0.0042856	0.0059439	0.00914868	0.019505	0.0226891	0.0386641	1	1	1	1	1
c1_255	0.019868	-0.0807993	-0.122023	-0.127174	0.0446586	0.00235691	0.0015216	0.137859	0.0114617	0.0123202	1	1	1	1	1
c1_261	0.0197024	-0.071695	-0.115277	-0.0969364	0.0749135	0.00408091	0.015841	0.199994	0.0174545	0.0540725	1	1	0.11289	1	1
c1_184	0.0194207	0.0831364	0.135541	0.108069	0.0388161	0.000722156	0.00712024	0.121944	0.00598939	0.0340268	1	1	1	1	1
c1_122	0.0192545	-0.0606906	-0.123291	-0.129821	0.13179	0.0021194	0.00120753	0.281841	0.0112296	0.0107168	1	1	1	0.8023	1
c1_106	0.0190478	-0.0169844	-0.116804	-0.0851796	0.673462	0.00361277	0.0341064	0.80498	0.0162346	0.0931366	1	1	0.0250275	1	1
c1_359	0.0189185	-0.0429262	-0.127008	-0.116481	0.286668	0.00154361	0.00370749	0.450298	0.00928783	0.0218009	1	1	0.35855	1	1
c1_133	0.0187265	0.133546	0.0833534	0.0925201	0.000874392	0.0381512	0.0213262	0.0064414	0.0841221	0.0669981	1	1	1	1	1
c1_190	0.0185974	-0.0356002	-0.127888	-0.134957	0.376969	0.00143019	0.000761827	0.535586	0.00887485	0.00819541	1	1	1	1	1
c1_191	0.0181809	-0.0598272	-0.117296	-0.13017	0.137385	0.00347244	0.0011709	0.290307	0.0158041	0.0106582	1	1	1	1	1
c1_274	0.0180074	-0.0412561	-0.120585	-0.118644	0.305849	0.00265557	0.00311336	0.467165	0.0125697	0.0193902	1	1	0.47215	1	1
c1_108	0.0180054	-0.0802368	-0.106	-0.107254	0.0461705	0.00830611	0.00756783	0.140392	0.0294867	0.0342257	1	1	0.37985	1	1
c1_126	0.0179663	0.0622997	0.135115	0.107561	0.121836	0.000750906	0.0073963	0.266122	0.00605845	0.0340998	1	1	1	1	1
c1_62	0.0176038	0.0628844	0.129836	0.109352	0.118368	0.00120597	0.0064628	0.26428	0.00784653	0.032314	1	1	1	1	1
c1_396	0.0174883	-0.055507	-0.122317	-0.112706	0.168156	0.00229974	0.00499475	0.331642	0.011339	0.0268657	1	1	0.70645	1	1
c1_54	0.017329	-0.0719196	-0.101923	-0.07181	0.0740041	0.0111714	0.0742115	0.199994	0.0370639	0.155724	1	0.06745	1	1	1
c1_100	0.0170247	-0.0483291	-0.094484	-0.0926459	0.230252	0.0187107	0.0211495	0.406664	0.0540024	0.0669981	1	1	0.06248	1	1
c1_105	0.0159	-0.0494817	-0.120881	-0.10828	0.219312	0.00259134	0.00700804	0.401575	0.0124314	0.0340268	1	1	1	1	1
c1_207	0.0156889	0.114884	0.0520427	0.0368936	0.00424082	0.195988	0.359479	0.019505	0.282829	0.432593	1	1	1	1	0.079875
c1_235	0.0156678	-0.058821	-0.0848974	-0.069996	0.144133	0.0347065	0.0818424	0.299224	0.0805281	0.166977	1	1	0.047925	1	1
c1_384	0.0155042	0.0667631	0.116428	0.0977997	0.097278	0.00372305	0.0149269	0.236019	0.016521	0.0540718	1	1	1	1	1
c1_360	0.015464	-0.0409673	-0.110601	-0.117837	0.30925	0.00587627	0.00332411	0.467165	0.0226747	0.0203458	1	1	1	1	1
c1_332	0.015057	0.0912061	0.0851013	0.103747	0.0233606	0.0342719	0.00979614	0.0836146	0.0805281	0.0399727	1	1	1	1	1
c1_390	0.0150044	-0.0309682	-0.123396	-0.103235	0.4422	0.00210069	0.0101657	0.60146	0.0112296	0.0410094	1	1	1	1	1
c1_286	0.0148164	0.0998687	0.0945158	0.0812767	0.0129959	0.0186707	0.0432384	0.0518375	0.0540024	0.10964	1	1	1	1	1
c1_3	0.0147902	-0.0533546	-0.0876899	-0.0611878	0.185293	0.0291469	0.12834	0.35365	0.071603	0.208645	1	0.05893	1	1	1
c1_311	0.014487	-0.0229557	-0.0824553	-0.139627	0.568956	0.0402853	0.000494085	0.716239	0.0877318	0.00584667	1	1	1	1	1
c1_124	0.0144787	0.133361	0.0480149	0.0682281	0.000889095	0.23292	0.0898782	0.0064414	0.326824	0.175312	1	1	1	1	1
c1_21	0.0142804	-0.0470832	-0.115587	-0.0960005	0.242505	0.00398158	0.0168871	0.42187	0.0172373	0.0565557	1	1	1	1	1
c1_117	0.0140399	-0.0622405	-0.108481	-0.0913779	0.122191	0.00690299	0.0229889	0.266122	0.0252635	0.0697528	1	1	1	1	1
c1_115	0.0138456	-0.0319502	-0.102557	-0.114157	0.427857	0.0106749	0.0044586	0.58419	0.0360912	0.0247313	1	1	1	1	1
c1_167	0.0137056	-0.0534513	-0.096894	-0.107847	0.184496	0.0158871	0.00723971	0.35365	0.0486199	0.0340268	1	0.96205	1	1	1
c1_379	0.0133429	0.125212	0.064919	0.0452511	0.0018165	0.106614	0.260956	0.0111182	0.178527	0.345669	1	1	1	1	1
c1_121	0.0133394	-0.0444901	-0.112442	-0.0894558	0.269457	0.00509819	0.0260411	0.438795	0.0203355	0.0770383	1	1	1	1	1
c1_328	0.0133291	0.0666029	0.104707	0.0858574	0.0980853	0.00913427	0.032701	0.236019	0.0317909	0.0921337	1	1	1	1	1
c1_40	0.013235	-0.0626623	-0.093115	-0.100462	0.119676	0.0205022	0.0123935	0.26553	0.0573094	0.0478227	1	1	1	1	1
c1_210	0.0129801	0.0754253	0.0793735	0.100498	0.0609417	0.0483917	0.0123621	0.173074	0.101053	0.0478227	1	1	1	1	1
c1_71	0.0129192	-0.0297108	-0.101982	-0.105217	0.460961	0.0111241	0.00879959	0.619853	0.0370639	0.0376368	1	1	1	1	1
c1_337	0.0129009	0.117571	0.0598329	0.0571615	0.00342233	0.137028	0.155477	0.0173561	0.212424	0.236886	1	1	1	1	1
c1_290	0.0128877	0.0879137	0.0912469	0.0730833	0.0288663	0.0231866	0.0692101	0.0965251	0.061889	0.147253	1	1	1	1	1
c1_345	0.0128268	0.0878175	0.0886541	0.0748661	0.0290426	0.0274139	0.0626744	0.0965251	0.0685997	0.137342	1	1	1	1	1
c1_128	0.0125242	-0.026399	-0.104283	-0.0994075	0.512433	0.0094213	0.0133474	0.66635	0.0324715	0.0495815	1	1	1	1	1
c1_195	0.0123092	-0.0738634	-0.0906786	-0.082739	0.0665051	0.0240614	0.0396006	0.184448	0.0632726	0.103369	1	1	1	1	1
c1_324	0.0120872	-0.0704831	-0.0766092	-0.0952478	0.0799782	0.0567849	0.0177718	0.202802	0.113891	0.0589624	1	1	1	1	1
c1_91	0.0120593	-0.0497238	-0.103606	-0.0833278	0.217063	0.0098964	0.0382109	0.40134	0.033781	0.101991	1	1	1	1	1
c1_172	0.0119154	0.0994701	0.0704916	0.0631576	0.013364	0.0796971	0.116477	0.0523976	0.141522	0.201704	1	1	1	1	1
c1_213	0.0118636	-0.056796	-0.0923249	-0.0876642	0.158479	0.0216027	0.0291944	0.314302	0.0580982	0.0842602	1	1	1	1	1
c1_68	0.0117781	-0.0450908	-0.0874346	-0.0987875	0.263038	0.0296214	0.0139382	0.438795	0.0720246	0.0510108	1	1	1	1	1
c1_19	0.0116028	-0.048825	-0.0991027	-0.0830213	0.225499	0.013635	0.0389289	0.401575	0.0428357	0.103133	1	1	1	1	1
c1_222	0.0115227	-0.0436427	-0.0993932	-0.0843415	0.278693	0.0133608	0.0359149	0.445658	0.0427304	0.0973267	1	1	1	1	1
c1_81	0.0113629	-0.0382306	-0.10509	-0.0764748	0.342712	0.00888168	0.0572222	0.500669	0.0312178	0.129388	1	1	1	1	1
c1_48	0.0112502	0.0853614	0.0822542	0.0583154	0.033869	0.0407767	0.14729	0.10783	0.0877318	0.227339	1	1	1	1	1
c1_180	0.011205	-0.0468904	-0.0774359	-0.100914	0.244441	0.0541568	0.0120033	0.42187	0.110364	0.0473464	1	1	1	1	1
c1_233	0.0107806	0.106211	0.0598575	0.0424727	0.00822968	0.136866	0.291403	0.0347802	0.212424	0.376175	1	1	1	1	1
c1_371	0.010666	0.124131	0.0270949	0.0376711	0.00199097	0.501027	0.349435	0.0119796	0.583163	0.42351	1	1	1	1	1
c1_344	0.0105992	-0.0416077	-0.0950804	-0.077803	0.301743	0.0179739	0.0530227	0.463717	0.0527334	0.125487	1	1	1	1	1
c1_363	0.0105843	-0.0339356	-0.0718205	-0.0818211	0.399698	0.0741692	0.0418525	0.560841	0.137136	0.10689	1	0.3763	1	1	1
c1_16	0.0104225	0.0419121	0.0748743	0.075247	0.298216	0.0626454	0.0613461	0.460755	0.123551	0.135949	1	0.43665	1	1	1
c1_305	0.0103246	0.117166	0.0477539	0.024218	0.00353566	0.235472	0.547569	0.0176783	0.327815	0.615149	1	1	1	1	1
c1_161	0.0102199	0.116201	0.0373387	0.0208768	0.0038199	0.353708	0.604169	0.0183252	0.446777	0.655902	1	1	1	1	0.7029
c1_361	0.0101676	-0.00872898	-0.0956347	-0.0873242	0.828548	0.0173121	0.0298285	0.880643	0.0516454	0.0853961	1	1	1	1	1
c1_327	0.0101276	0.0498987	0.0822697	0.0805316	0.215448	0.0407388	0.045198	0.40044	0.0877318	0.112995	1	1	1	1	1
c1_76	0.0101098	0.0939431	0.0490823	0.0688643	0.0195002	0.222685	0.0869164	0.073323	0.316212	0.172882	1	1	1	1	1
c1_24	0.0101084	-0.00783054	-0.0925905	-0.0892482	0.845962	0.0212271	0.0263908	0.893799	0.0579664	0.0774275	1	1	1	1	1
c1_96	0.0100339	0.0800559	0.06264	0.0716421	0.0466655	0.119508	0.0748927	0.140392	0.191105	0.155724	1	1	1	1	1
c1_238	0.00995894	-0.066368	-0.0719152	-0.0756114	0.0992789	0.0737875	0.0600973	0.236537	0.137136	0.134179	1	1	1	1	1
c1_34	0.00995673	-0.0435003	-0.095454	-0.0651393	0.280266	0.0175255	0.105428	0.446164	0.0518461	0.188387	1	1	1	1	1
c1_258	0.00989825	-0.0106923	-0.0937183	-0.0853436	0.790796	0.0196952	0.0337616	0.863551	0.0560761	0.0929098	1	1	1	1	1
c1_275	0.00979476	-0.0161763	-0.0935608	-0.0825323	0.688164	0.0199031	0.0400986	0.81705	0.0560761	0.103905	1	1	1	1	1
c1_201	0.0097904	0.077174	0.0699562	0.0620438	0.0551756	0.0820165	0.123074	0.159598	0.144138	0.207439	1	1	1	1	1
c1_55	0.00971718	-0.0372065	-0.0853108	-0.0791577	0.355807	0.0338304	0.0490071	0.514034	0.0805281	0.119983	1	1	1	1	1
c1_104	0.00957792	-0.0107376	-0.0842673	-0.0895792	0.789931	0.0360788	0.025835	0.863551	0.0805532	0.0770383	1	1	1	1	1
c1_118	0.00956947	-0.0384467	-0.0869793	-0.0733622	0.339989	0.0304836	0.0681522	0.498744	0.073617	0.146631	1	1	1	1	1
c1_325	0.0095154	-0.0295172	-0.0689277	-0.0950527	0.463887	0.0866256	0.0180076	0.621434	0.150745	0.0591917	1	1	1	1	1
c1_357	0.00938024	0.105804	0.0284443	0.0498477	0.00848071	0.479941	0.215546	0.0350076	0.566043	0.301255	1	1	1	1	1
c1_276	0.00937479	-0.013343	-0.0862126	-0.0854693	0.74061	0.0319845	0.0334996	0.839989	0.0767197	0.0929091	1	1	1	1	1
c1_234	0.00935815	-0.0573954	-0.0824938	-0.0590164	0.154124	0.0401918	0.142479	0.309082	0.0877318	0.222819	1	1	1	1	1
c1_204	0.00935361	0.0537814	0.0714883	0.0776717	0.181797	0.075521	0.0534259	0.350749	0.137487	0.125604	1	1	1	1	1
c1_292	0.00929631	-0.00756682	-0.0736762	-0.0971934	0.851088	0.066977	0.0155639	0.894405	0.129222	0.0540725	1	1	1	1	1
c1_162	0.00921417	-0.0390863	-0.0935662	-0.0573918	0.332009	0.0198959	0.153816	0.495224	0.0560761	0.235366	1	1	1	1	1
c1_297	0.00906242	-0.0400581	-0.0898377	-0.0584899	0.32012	0.0254081	0.146081	0.479505	0.0653615	0.226562	1	1	1	1	1
c1_179	0.00904799	-0.0215631	-0.0843824	-0.0786936	0.592632	0.0358247	0.0503531	0.735609	0.0805532	0.12078	1	1	1	1	1
c1_8	0.00892336	0.08834	0.0431772	0.0602768	0.0280957	0.283467	0.134133	0.0959037	0.374092	0.21353	1	1	1	1	1
c1_322	0.00889225	0.071257	0.0643498	0.0600726	0.0767131	0.109726	0.135459	0.200011	0.181471	0.214678	1	1	1	1	1
c1_183	0.0087368	0.0438505	0.0769971	0.0693863	0.276408	0.0555389	0.0845453	0.444004	0.112024	0.170532	1	1	1	1	1
c1_270	0.00867845	0.102818	0.0416389	0.0301651	0.0105392	0.300988	0.453766	0.0425161	0.389966	0.528153	1	1	1	1	1
c1_46	0.0086587	0.0143135	-0.0751524	-0.0869719	0.722495	0.0616736	0.0304979	0.835528	0.122314	0.0866141	1	1	1	1	1
c1_6	0.00865003	0.0445207	0.0818783	0.0580919	0.269128	0.041709	0.148849	0.438795	0.0886046	0.228751	1	1	1	1	1
c1_158	0.00859097	-0.0290438	-0.0885292	-0.0605181	0.47109	0.0276331	0.132579	0.62871	0.0685997	0.212966	1	1	1	1	1
c1_142	0.0085213	0.0481452	-0.0640048	-0.0767271	0.232032	0.111647	0.0564039	0.407779	0.18229	0.128355	1	1	1	1	1
c1_223	0.00847165	-0.0639445	-0.0610647	-0.0655744	0.112277	0.129111	0.103116	0.25659	0.202807	0.188387	1	1	1	1	1
c1_107	0.0083352	0.0143216	-0.0885859	-0.0666086	0.722345	0.0275335	0.0977841	0.835528	0.0685997	0.184264	1	1	1	1	1
c1_392	0.00826345	0.0866111	0.0480353	0.0469024	0.031334	0.232721	0.243938	0.102385	0.326824	0.328238	1	1	1	1	1
c1_12	0.00826082	0.0490989	-0.0222467	-0.0471142	0.222904	0.580647	0.241812	0.401575	0.652309	0.327647	1	1	1	1	0.128155
c1_300	0.00824304	-0.0219687	-0.0849505	-0.0657267	0.58569	0.0345928	0.102317	0.732113	0.0805281	0.188387	1	1	1	1	1
c1_22	0.00823807	0.0682775	0.0207451	0.0397663	0.0899057	0.606453	0.323268	0.221642	0.677015	0.405946	0.182825	1	1	1	1
c1_45	0.00822316	-0.0438989	-0.0716169	-0.066646	0.275878	0.0749953	0.0975955	0.444004	0.137234	0.184264	1	1	1	1	1
c1_5	0.00805119	0.0623807	0.0607977	0.0584801	0.12135	0.130796	0.146148	0.266122	0.204549	0.226562	1	1	1	1	1
c1_271	0.00801649	0.107947	0.0265179	0.0199214	0.00723286	0.510191	0.620821	0.0316996	0.591888	0.669883	1	1	1	1	1
c1_78	0.00796184	-0.0492114	-0.0658387	-0.0648896	0.221844	0.101733	0.106772	0.401575	0.171172	0.188387	1	1	1	1	1
c1_141	0.00790342	0.0341593	-0.0575633	-0.0827883	0.396596	0.152588	0.0394826	0.558697	0.23149	0.103369	1	1	1	1	1
c1_369	0.00787118	0.0262804	-0.0637502	-0.0808916	0.51433	0.113082	0.0442422	0.666377	0.183306	0.11139	1	1	1	1	1
c1_13	0.00785005	0.0585436	0.0560801	0.0648117	0.146037	0.163458	0.107195	0.299672	0.243814	0.188387	1	1	1	1	1
c1_98	0.00779324	0.0410965	0.0673561	0.0649511	0.307726	0.0940686	0.10644	0.467165	0.161325	0.188387	1	1	1	1	1
c1_277	0.0076697	0.0176468	-0.0773565	-0.0689594	0.661504	0.0544046	0.0864803	0.796047	0.110364	0.172882	1	1	1	1	1
c1_385	0.00763508	0.0468544	0.0731716	0.052068	0.244804	0.0688736	0.195771	0.42187	0.131452	0.279111	1	1	1	1	1
c1_29	0.00758804	0.0715742	0.0541955	0.0493642	0.0754063	0.178098	0.220036	0.199994	0.26126	0.30394	1	1	1	1	1
c1_129	0.00750095	0.0172919	-0.07738	-0.0653394	0.667901	0.0543311	0.10436	0.80103	0.110364	0.188387	1	1	1	1	1
c1_259	0.00749091	0.015369	-0.0704837	-0.0738995	0.702968	0.0797309	0.0661517	0.826336	0.141522	0.143194	1	1	1	1	1
c1_212	0.00748793	-0.0129547	-0.0763882	-0.0685288	0.747899	0.0575053	0.0884681	0.84287	0.114688	0.173515	1	1	1	1	1
c1_80	0.00745261	-0.0374886	-0.0684799	-0.0595349	0.352168	0.0886965	0.138999	0.512376	0.152851	0.218339	1	1	1	1	1
c1_11	0.0073925	-0.0278552	-0.0732792	-0.0610293	0.489438	0.0684657	0.129333	0.644456	0.13138	0.208697	1	1	1	1	1
c1_176	0.00739115	0.0884105	0.0370381	0.0391242	0.0279701	0.357599	0.331148	0.0959037	0.448578	0.411041	1	1	1	1	1
c1_130	0.00737309	0.0259965	-0.0705778	-0.065185	0.518886	0.0793289	0.105183	0.669834	0.141522	0.188387	1	1	1	1	1
c1_193	0.00736234	0.018255	-0.0726459	-0.0695942	0.650599	0.070896	0.0836157	0.790968	0.133892	0.169621	1	1	1	1	1
c1_299	0.00729826	-0.0256876	-0.0785445	-0.0543357	0.523868	0.0507921	0.176977	0.673815	0.104832	0.263358	1	1	1	1	1
c1_188	0.00719443	0.0574598	0.0465862	0.0660868	0.153662	0.247135	0.100447	0.309082	0.339405	0.187677	1	1	1	1	1
c1_251	0.00716656	-0.0100655	-0.0613997	-0.0799407	0.802801	0.12702	0.0468046	0.864444	0.20041	0.115386	1	1	1	1	1
c1_60	0.00711111	0.0714164	0.0429169	0.0526111	0.0760539	0.286382	0.191142	0.199994	0.376539	0.27361	1	1	1	1	1
c1_389	0.00710783	0.00637506	-0.0643276	-0.0773808	0.874329	0.109849	0.0543286	0.904918	0.181471	0.125695	1	1	1	1	1
c1_175	0.00710465	0.0710082	0.0527625	0.0427494	0.0777506	0.189866	0.288268	0.200011	0.275787	0.374855	1	1	1	1	1
c1_174	0.00707174	-0.0146665	-0.0641972	-0.0745876	0.715944	0.110572	0.0636604	0.835528	0.181728	0.138647	1	1	1	1	1
c1_394	0.00706817	0.0140654	-0.0671695	-0.0719191	0.727112	0.0949857	0.0737718	0.835528	0.162115	0.155724	1	1	1	1	1
c1_149	0.00699454	0.0108646	-0.0527071	-0.0857187	0.787505	0.190332	0.0329846	0.863551	0.275787	0.092201	1	1	1	1	1
c1_224	0.00698688	-0.0210262	-0.0702387	-0.0618971	0.601878	0.0807859	0.123964	0.744483	0.142681	0.207582	1	1	1	1	1
c1_307	0.00694481	0.102901	0.0235799	0.00980943	0.010476	0.558173	0.807565	0.0425161	0.633071	0.838262	1	1	1	1	1
c1_382	0.00684765	0.0783831	0.0441116	0.037896	0.0514599	0.273167	0.346565	0.153515	0.36594	0.42351	1	1	1	1	1
c1_102	0.00670531	-0.00455383	-0.057861	-0.0789719	0.910048	0.150474	0.0495423	0.931079	0.229263	0.120462	1	1	1	1	1
c1_56	0.00670134	-0.0441572	-0.068506	-0.0418729	0.27306	0.0885745	0.298277	0.442632	0.152851	0.380893	1	1	1	1	1
c1_44	0.00669453	0.026541	-0.0621381	-0.0634387	0.510166	0.122504	0.114857	0.665842	0.194148	0.20009	1	1	1	1	1
c1_110	0.00664659	-0.0158237	-0.0631592	-0.0687032	0.694615	0.116468	0.0876586	0.81923	0.187473	0.172882	1	1	1	1	1
c1_391	0.00650115	0.0109854	-0.0643175	-0.0670466	0.785201	0.109905	0.095593	0.863551	0.181471	0.183435	1	1	1	1	1
c1_266	0.00647177	-0.0140573	-0.0738963	-0.0529674	0.727262	0.0661633	0.188149	0.835528	0.129055	0.2709	1	1	1	1	1
c1_28	0.00639825	0.0456311	-0.0422309	-0.0672057	0.257356	0.294161	0.0948073	0.432991	0.383923	0.182916	1	1	1	1	1
c1_353	0.00628894	0.0702447	0.0519075	0.0279435	0.0810066	0.197154	0.48771	0.203953	0.283358	0.558506	1	1	1	1	1
c1_354	0.00623692	0.020147	-0.0552248	-0.0687076	0.617157	0.169987	0.0876384	0.760732	0.252491	0.172882	1	1	1	1	1
c1_262	0.00622023	-0.00857959	-0.0639523	-0.0613046	0.831438	0.111942	0.127611	0.881076	0.18229	0.208645	1	1	1	1	1
c1_401	0.00621142	0.024307	-0.0563393	-0.0634169	0.546423	0.161518	0.114981	0.695577	0.241937	0.20009	1	1	1	1	1
c1_93	0.00615459	0.0752482	0.0350644	0.0386141	0.0615525	0.383811	0.337497	0.173422	0.479764	0.417461	1	1	1	1	1
c1_88	0.00615276	-0.0130932	-0.0716251	-0.0499851	0.745296	0.0749619	0.214281	0.842612	0.137234	0.300672	1	1	1	1	1
c1_38	0.00614074	0.0333047	0.0631177	0.046833	0.408524	0.116708	0.244636	0.56873	0.187473	0.328238	1	1	1	1	1
c1_86	0.00603544	-0.0189118	-0.0457885	-0.0751576	0.638905	0.255329	0.0616557	0.782108	0.348623	0.135949	1	1	1	1	1
c1_33	0.00602411	0.0993981	0.0126506	-0.00690602	0.0134315	0.753431	0.863851	0.0523976	0.800802	0.88889	1	1	1	1	1
c1_116	0.00601719	0.0370641	-0.0586265	-0.0476711	0.357652	0.145139	0.236286	0.514034	0.22402	0.325123	1	1	1	1	1
c1_32	0.00596343	-0.00906303	-0.0726336	-0.0472121	0.822094	0.070944	0.240835	0.879047	0.133892	0.327572	1	1	1	1	1
c1_312	0.00594721	-0.0460478	-0.0465382	-0.0537265	0.253031	0.247622	0.181889	0.427742	0.339405	0.267927	1	1	1	1	1
c1_85	0.00594102	0.00715361	-0.0568929	-0.0668409	0.859133	0.157432	0.0966172	0.894405	0.236814	0.184264	1	1	1	1	1
c1_398	0.0059177	0.0668735	0.0436518	0.0355094	0.0967249	0.278203	0.3778	0.236019	0.369632	0.453105	1	1	1	1	1
c1_25	0.00587643	-0.0446789	-0.0581893	-0.0396152	0.267428	0.148168	0.325111	0.438795	0.226723	0.406388	1	1	1	1	1
c1_303	0.00580788	0.0572771	-0.037246	-0.0493975	0.154976	0.354905	0.219724	0.309082	0.446777	0.30394	1	1	1	1	1
c1_150	0.00580137	0.090621	0.0136097	-0.0232602	0.0242668	0.735412	0.563524	0.0852941	0.787458	0.627119	1	1	1	1	1
c1_166	0.00576081	-0.0336202	-0.043944	-0.0616202	0.404096	0.274995	0.125659	0.56478	0.367004	0.20776	1	1	1	1	1
c1_243	0.00573771	-0.0185813	-0.0509426	-0.0659131	0.644778	0.205621	0.101346	0.786585	0.294337	0.188365	1	1	1	1	1
c1_160	0.0057202	0.0631578	-0.0241107	-0.0539865	0.116773	0.549345	0.17978	0.26404	0.627066	0.265925	1	1	1	1	1
c1_388	0.00565899	0.0278097	-0.0478926	-0.0598625	0.490149	0.234114	0.136834	0.644456	0.327207	0.215893	1	1	1	1	1
c1_165	0.00553317	0.012674	-0.0817312	-0.0213791	0.753183	0.0420788	0.595494	0.84347	0.0886046	0.65247	1	1	1	1	1
c1_304	0.00548999	0.0665414	-0.013507	-0.0534036	0.0983967	0.737334	0.184533	0.236019	0.787458	0.268627	1	1	1	1	1
c1_244	0.00541481	0.0286054	-0.0423143	-0.0603952	0.477813	0.293208	0.133369	0.635294	0.383923	0.21327	1	1	1	1	1
c1_362	0.00541336	0.0638596	-0.0441152	-0.0282734	0.112755	0.273128	0.482585	0.25659	0.36594	0.554426	1	1	1	1	1
c1_326	0.00539078	0.0268169	0.0530217	0.0510915	0.505776	0.187696	0.204298	0.662548	0.274206	0.290103	1	1	1	1	1
c1_153	0.00536999	-0.0107248	-0.0502599	-0.0627869	0.790177	0.21177	0.118641	0.863551	0.301921	0.204454	1	1	1	1	1
c1_298	0.00528012	-0.00141188	-0.0622002	-0.0508612	0.972058	0.122131	0.206348	0.988093	0.194148	0.291847	1	1	1	1	1
c1_72	0.0052778	0.00951171	-0.0543035	-0.0562437	0.813445	0.177234	0.162232	0.872426	0.26107	0.246121	1	1	1	1	1
c1_397	0.00527656	0.0242924	-0.041853	-0.061498	0.546665	0.298507	0.126412	0.695577	0.388168	0.20776	1	1	1	1	1
c1_278	0.00522547	0.00130478	-0.0658374	-0.0456757	0.974176	0.101739	0.256504	0.988093	0.171172	0.341045	1	1	1	1	1
c1_366	0.00522304	0.0410112	-0.0219303	-0.0648935	0.308732	0.586041	0.106752	0.467165	0.656292	0.188387	1	1	1	1	1
c1_159	0.00520663	-0.0134906	-0.0660524	-0.039738	0.737846	0.100624	0.323613	0.839959	0.170916	0.405946	1	1	1	1	1
c1_140	0.00519241	0.0487472	-0.0300471	-0.0535772	0.22624	0.455535	0.183108	0.401575	0.544494	0.268609	1	1	1	1	1
c1_83	0.00519058	0.0599807	-0.024746	-0.0472472	0.136377	0.53887	0.240484	0.289904	0.619091	0.327572	1	1	1	1	1
c1_215	0.00516613	0.030707	0.0696443	0.0194922	0.446062	0.0833929	0.628368	0.604396	0.145835	0.675971	1	1	1	1	1
c1_112	0.00513398	0.0102901	-0.0545777	-0.0529272	0.798493	0.175054	0.188485	0.864444	0.258933	0.2709	1	1	1	1	1
c1_293	0.0050086	0.041959	-0.0205419	-0.061799	0.297676	0.609983	0.124563	0.460755	0.678821	0.207605	1	1	1	1	1
c1_95	0.00500011	0.00464729	-0.0468452	-0.0620074	0.90821	0.244514	0.123295	0.931079	0.337753	0.207439	1	1	1	1	1
c1_370	0.00498648	0.0852897	-0.00804899	-0.0183509	0.0340195	0.841594	0.64862	0.10783	0.876146	0.69565	1	1	1	1	1
c1_61	0.00496207	0.0329499	0.058314	0.0310536	0.413536	0.1473	0.440571	0.571227	0.226369	0.51507	1	1	1	1	1
c1_143	0.00493832	0.0487545	-0.0232137	-0.0542949	0.22617	0.564304	0.177303	0.401575	0.637987	0.263358	1	1	1	1	1
c1_232	0.00486569	-0.0140882	-0.0402033	-0.0623619	0.726688	0.317975	0.121161	0.835528	0.40631	0.206789	1	1	1	1	1
c1_151	0.0047078	0.0609558	-0.0105721	-0.0467948	0.130107	0.792931	0.245023	0.279928	0.832812	0.328238	1	1	1	1	1
c1_282	0.00467242	0.0650083	-0.00674513	0.0448472	0.106415	0.866993	0.265241	0.249296	0.897325	0.348742	1	1	1	1	1
c1_365	0.00467077	0.043154	-0.0192368	-0.0559259	0.284116	0.632875	0.164621	0.450011	0.697735	0.248683	1	1	1	1	1
c1_225	0.00465679	0.0759275	0.00262156	-0.0330724	0.0592372	0.948101	0.411423	0.16959	0.956147	0.485233	1	1	1	1	1
c1_148	0.00460835	0.0446015	-0.0254388	-0.0496363	0.268259	0.527562	0.217501	0.438795	0.608066	0.302795	1	1	1	1	1
c1_347	0.00459251	0.00877609	-0.0326123	-0.0674614	0.827637	0.417963	0.0935548	0.880643	0.509886	0.181486	1	1	1	1	1
c1_393	0.00449586	0.064503	0.031934	0.0209332	0.109168	0.427717	0.603191	0.252474	0.518773	0.655902	1	1	1	1	1
c1_145	0.00434311	0.0176596	-0.0287579	-0.061128	0.661273	0.475109	0.128714	0.796047	0.562212	0.208645	1	1	1	1	1
c1_306	0.00433967	0.086559	-0.00248706	0.00278056	0.0314364	0.95076	0.944958	0.102385	0.956147	0.955663	1	1	1	1	1
c1_216	0.00431088	0.0489702	0.0333211	0.0342397	0.22412	0.407912	0.395102	0.401575	0.502808	0.470675	1	1	1	1	1
c1_200	0.0043095	-0.0649481	0.00649644	-0.0375363	0.106741	0.871853	0.351164	0.249296	0.899732	0.424024	1	1	1	1	1
c1_192	0.00428468	0.0447192	-0.0319027	-0.0381235	0.266996	0.42817	0.343675	0.438795	0.518773	0.42351	1	1	1	1	1
c1_30	0.00426568	0.0538217	-0.0165537	-0.0426032	0.181469	0.681037	0.289922	0.350749	0.739352	0.375629	1	1	1	1	1
c1_155	0.00416678	0.0618605	-0.00605084	-0.0378398	0.124493	0.880575	0.347281	0.269482	0.900876	0.42351	1	1	1	1	1
c1_378	0.00415732	0.0711309	0.0303619	-0.00264758	0.0772373	0.450823	0.947587	0.200011	0.540683	0.955663	1	1	1	1	1
c1_281	0.00406704	9.6e-06	-0.0446303	-0.0500038	0.99981	0.267561	0.21411	0.99981	0.361157	0.300672	1	1	1	1	1
c1_157	0.00406502	0.0463161	-0.0401862	-0.022935	0.250274	0.318181	0.568992	0.425106	0.40631	0.629259	1	1	1	1	1
c1_144	0.00399782	0.0515217	0.0142722	-0.0414641	0.200874	0.723048	0.303023	0.377303	0.777824	0.384189	1	1	1	1	1
c1_41	0.00397186	0.035585	0.028017	0.0428633	0.377173	0.486565	0.286984	0.535586	0.570067	0.374556	1	1	1	1	1
c1_372	0.00395808	0.0367088	-0.0313678	-0.0378634	0.362282	0.435959	0.34698	0.51859	0.524628	0.42351	1	1	1	1	1
c1_336	0.00386546	0.0629081	0.0173118	-0.0227299	0.118229	0.667288	0.572452	0.26428	0.726648	0.631119	1	1	1	1	1
c1_395	0.00384902	0.0430554	-0.0186334	-0.0415359	0.285218	0.643582	0.302186	0.450011	0.707342	0.384189	1	1	1	1	1
c1_399	0.0038285	0.0644385	0.0261497	0.0109284	0.109524	0.516085	0.786118	0.252474	0.596775	0.8208	1	1	1	1	1
c1_230	0.00380988	0.00677305	-0.0409733	-0.0449611	0.866555	0.308787	0.264027	0.899494	0.398616	0.348438	1	1	1	1	1
c1_308	0.00357503	-0.044875	-0.0435753	-0.00769278	0.265332	0.279046	0.848518	0.438795	0.369632	0.875651	1	1	1	1	1
c1_400	0.00354514	0.0217895	-0.0173381	-0.0530062	0.588752	0.666813	0.187826	0.733358	0.726648	0.2709	1	1	1	1	1
c1_181	0.00352339	0.0105767	0.0456936	0.0331105	0.793007	0.256317	0.410883	0.863551	0.348631	0.485233	1	1	1	1	1
c1_387	0.0034621	-0.00717086	-0.0373216	-0.0421611	0.858797	0.353928	0.29496	0.894405	0.446777	0.378018	1	1	1	1	1
c1_58	0.00340267	-0.000488295	-0.0570466	-0.0203503	0.990334	0.156311	0.61332	0.995484	0.236129	0.663807	1	1	1	1	1
c1_15	0.00330943	0.023691	-0.0295738	-0.0376626	0.55664	0.462667	0.349545	0.70574	0.549321	0.42351	1	1	1	1	1
c1_264	0.00327198	0.00071098	-0.0481035	-0.0310194	0.985927	0.232058	0.441074	0.995484	0.326824	0.51507	1	1	1	1	1
c1_135	0.00315483	0.050371	-0.0113086	0.0286976	0.211131	0.778868	0.476036	0.394481	0.825368	0.548678	1	1	1	1	1
c1_333	0.00295123	0.0592185	0.0111568	0.0114117	0.141437	0.781761	0.776904	0.297102	0.825967	0.813572	1	1	1	1	1
c1_198	0.00290538	0.0478752	0.0242527	0.0123971	0.234664	0.546995	0.758216	0.410373	0.626397	0.796352	1	1	1	1	1
c1_296	0.00281656	0.0523088	0.00104456	-0.0252099	0.19407	0.979309	0.531284	0.366462	0.979309	0.598748	1	1	1	1	1
c1_229	0.00275655	0.027973	-0.00222286	-0.0440037	0.487604	0.955985	0.274343	0.644456	0.958686	0.359379	1	1	1	1	1
c1_214	0.00272581	-0.00455133	0.0404601	0.0252811	0.910097	0.31489	0.530125	0.931079	0.405022	0.598748	1	1	1	1	1
c1_123	0.00270836	0.0464419	0.00619545	0.0255976	0.248988	0.877743	0.524986	0.425106	0.900575	0.595432	1	1	1	1	1
c1_334	0.00267553	0.000529409	-0.0348775	-0.033314	0.989521	0.386353	0.408013	0.995484	0.481246	0.48443	1	1	1	1	1
c1_182	0.0025498	0.0219987	0.040044	0.0101393	0.585177	0.319897	0.801227	0.732113	0.407038	0.834121	1	1	1	1	1
c1_132	0.00253041	0.0419618	-0.00858958	-0.023092	0.297643	0.83111	0.566349	0.460755	0.867777	0.628293	1	1	1	1	1
c1_197	0.00252108	0.041886	0.00419811	-0.025949	0.298517	0.916981	0.519311	0.460755	0.927431	0.590883	1	1	1	1	1
c1_47	0.00246657	0.0323207	0.0177206	-0.0238739	0.422517	0.659917	0.553275	0.581218	0.723057	0.618963	1	1	1	1	1
c1_331	0.00243997	0.0232714	0.0134363	0.0342503	0.563653	0.738658	0.394956	0.712089	0.787458	0.470675	1	1	1	1	1
c1_77	0.00239024	0.0463161	0.00776003	0.0165857	0.250274	0.84721	0.680456	0.425106	0.879414	0.725411	1	1	1	1	1
c1_53	0.00238384	0.0138197	-0.0339635	-0.0210344	0.731695	0.398928	0.601441	0.837908	0.495173	0.655902	1	1	1	1	1
c1_283	0.00237544	0.0384865	-0.0155011	0.0166694	0.339488	0.700307	0.678932	0.498744	0.755651	0.725411	1	1	1	1	1
c1_82	0.00232716	0.0147248	-0.0203025	-0.0324405	0.714863	0.614155	0.420421	0.835528	0.679773	0.494203	1	1	1	1	1
c1_323	0.0023216	0.0489617	0.00497266	-0.0144773	0.224201	0.901736	0.719235	0.401575	0.919874	0.762174	1	1	1	1	1
c1_31	0.00227691	-0.00720336	-0.0471032	-0.0022183	0.858164	0.241923	0.956075	0.894405	0.335479	0.961492	1	1	1	1	1
c1_87	0.00223018	0.0388817	-0.00463573	-0.0219051	0.334548	0.908363	0.586472	0.496923	0.92398	0.644574	1	1	1	1	1
c1_386	0.00216477	0.0100758	-0.0277402	-0.0238032	0.802603	0.490883	0.554451	0.864444	0.573235	0.618963	1	1	1	1	1
c1_279	0.00206486	0.0127263	-0.0334405	-0.0142566	0.752197	0.406233	0.723339	0.84347	0.502484	0.764242	1	1	1	1	1
c1_2	0.00197576	0.0111226	-0.0328475	-0.0135501	0.782585	0.414612	0.736527	0.863551	0.507542	0.775867	1	1	1	1	1
c1_136	0.00190713	0.0162542	0.0331344	0.00875859	0.686742	0.410546	0.827838	0.81705	0.504304	0.856801	1	1	1	1	1
c1_196	0.00176044	0.0248323	-0.0158048	-0.015824	0.537784	0.694727	0.694374	0.689218	0.751915	0.738032	1	1	1	1	1
c1_335	0.00167016	0.0160205	-0.0105843	-0.0260996	0.691012	0.792698	0.516889	0.817698	0.832812	0.590018	1	1	1	1	1
c1_52	0.00158051	0.0100255	-0.0315902	-0.00432275	0.803567	0.432711	0.914526	0.864444	0.522491	0.934211	1	1	1	1	1
c1_301	0.00155679	0.0134708	-0.0299316	-0.00425857	0.738217	0.457269	0.91579	0.839959	0.544733	0.934211	1	1	1	1	1
c1_147	0.00155447	0.00520528	-0.00936833	-0.0293393	0.897247	0.81606	0.466225	0.925938	0.854576	0.540882	1	1	1	1	1
c1_186	0.0014481	0.00715587	0.0282066	0.00661938	0.859089	0.483619	0.86945	0.894405	0.568493	0.892066	1	1	1	1	1
c1_26	0.00136627	0.0179397	-0.0236001	0.00366408	0.656243	0.557837	0.927511	0.795107	0.633071	0.942279	1	1	1	1	1
c1_163	0.00131845	0.000369808	0.00633963	0.029106	0.99268	0.874921	0.46978	0.995484	0.900281	0.543231	1	1	1	1	1
c1_280	0.00111505	0.0122697	-0.0202731	0.00358823	0.760812	0.614668	0.929007	0.849334	0.679773	0.942279	1	1	1	1	1
c1_134	0.00105794	0.0108931	-0.0223825	-0.00014201	0.786962	0.578337	0.997187	0.863551	0.651777	0.997187	1	1	1	1	1
c1_189	0.000235453	-0.00281912	0.00443889	0.000813012	0.944241	0.912238	0.983895	0.963234	0.92527	0.986674	1	1	1	1	1

## Sheet: D. Male AD Module (ROSMAP PFC)
Module	Score	cogdx.rho	CERAD.rho	braaksc.rho	cogdx.p	CERAD.p	braaksc.p	cogdx.adj.p	CERAD.adj.p	braaksc.adj.p	braasksc_MCI-Severe-M.AD_Mod_FET_P_corrected	braasksc_Normal-Severe-M.AD_Mod_FET_P_corrected	CERAD_DefiniteAD-NL-M.AD.Mod_FET_P_corrected	cogdx_MCI-Severe-M.AD.Mod_FET_P_corrected	cogdx_Normal-Severe-M.AD.Mod_FET_P_corrected
c3_33	1	-0.0868657	-0.12878	-0.117153	0.030838	0.00132314	0.00351262	0.188234	0.0158292	0.0362971	1	4.19e-25	1.32e-120	1	1
c3_92	0.612995	-0.110431	-0.124851	-0.118872	0.00599376	0.00185722	0.00305621	0.0696775	0.0172721	0.0341073	1	5.08e-18	3.74e-65	1	1.77e-05
c3_46	0.304479	-0.0891928	-0.13447	-0.142376	0.0266074	0.000796324	0.000380516	0.179555	0.0138859	0.00857778	7.09e-08	4.66e-30	0.037944	0.00275931	1
c3_179	0.283366	0.199793	0.126678	0.10758	5.52e-07	0.00158819	0.007386	0.000154008	0.0164113	0.048931	3.88e-13	0.00045198	1	0.0236871	1.94e-18
c3_104	0.217165	-0.115905	-0.15019	-0.157723	0.00391089	0.000176536	8.12e-05	0.0606188	0.0080282	0.00477106	0.00056916	1.64e-12	1.2e-11	0.248868	1
c3_5	0.21639	-0.043188	-0.114152	-0.108927	0.283736	0.00446043	0.00667441	0.534354	0.0282832	0.0472808	1	1	1.18e-29	1	1
c3_96	0.214686	-0.109076	-0.158913	-0.155733	0.00664341	7.16e-05	0.000100028	0.0741404	0.0080282	0.00477106	1	1.16e-07	4.58e-20	1	1
c3_57	0.211109	0.160625	0.125339	0.14798	6.04e-05	0.00178147	0.000220223	0.00352337	0.0171389	0.00682691	4.16e-06	2.49e-07	1	0.054684	2.19e-12
c3_126	0.20616	-0.0422796	-0.127532	-0.111253	0.293996	0.00147513	0.00558936	0.543212	0.0158292	0.0467431	1	1	6.89e-28	1	1
c3_53	0.196149	0.161585	0.092356	0.068089	5.45e-05	0.0215585	0.0905361	0.00352337	0.0724676	0.210497	1.5e-08	1	1	0.91791	1.14e-17
c3_248	0.169057	-0.11613	-0.141687	-0.162073	0.00384149	0.000406469	5.1e-05	0.0606188	0.0094504	0.00477106	6.61e-06	6.5e-14	1	0.074493	1
c3_164	0.164537	-0.0926513	-0.130335	-0.141861	0.0212469	0.001154	0.000399737	0.155997	0.0147994	0.00857778	1.86e-06	7.76e-13	1	0.0143127	1
c3_183	0.158173	0.159852	0.120055	0.143462	6.57e-05	0.00277415	0.000342789	0.00352337	0.0227644	0.00857778	3.26e-07	0.000176049	1	0.99045	9.18e-08
c3_98	0.152926	-0.0756679	-0.139063	-0.11346	0.0601131	0.00052097	0.00470937	0.266215	0.0103822	0.0423843	1	0.58869	3.12e-19	1	1
c3_37	0.144512	-0.0159411	-0.107952	-0.105651	0.692465	0.00718299	0.00852306	0.815181	0.0400811	0.0497226	1	1	2.34e-19	1	1
c3_14	0.138828	-0.100181	-0.127911	-0.108513	0.0127134	0.00142739	0.00688635	0.122174	0.0158292	0.0472808	0.42408	1.02e-10	9.29e-06	1	0.071982
c3_162	0.138586	-0.0997147	-0.144286	-0.143559	0.013137	0.000316524	0.000339593	0.122174	0.0080282	0.00857778	0.226548	8.48e-12	0.000215946	0.82305	1
c3_10	0.126458	-0.0970127	-0.113517	-0.0860207	0.0158432	0.00468826	0.03237	0.133947	0.0290672	0.106044	1	1.89e-07	3.65e-05	1	6.33e-05
c3_268	0.121545	0.157038	0.130591	0.154001	8.84e-05	0.00112817	0.000119704	0.00352337	0.0147994	0.00477106	0.00032364	0.0064728	1	1	1.85e-06
c3_35	0.107254	-0.0542815	-0.0989735	-0.101674	0.177761	0.0137586	0.0113719	0.467882	0.0581613	0.058755	1	1	7.92e-14	1	1
c3_286	0.098887	-0.0987579	-0.147497	-0.124099	0.0140447	0.000231018	0.00197956	0.122936	0.0080282	0.0262998	1	1	8.48e-11	1	1
c3_203	0.0966843	-0.0597826	-0.118675	-0.0996433	0.137679	0.00310565	0.0131286	0.397068	0.0247309	0.0635529	1	1	7.48e-12	1	1
c3_127	0.0953988	-0.0329514	-0.123077	-0.128369	0.413516	0.00215791	0.00137146	0.64095	0.0184245	0.0197744	1	1	3.1e-11	1	1
c3_93	0.0931797	-0.068981	-0.100849	-0.0949715	0.0866373	0.0120586	0.0181066	0.326135	0.0543835	0.0777192	1	1	1.12e-11	1	1
c3_210	0.0922409	-0.0931049	-0.144914	-0.121282	0.0206187	0.000297752	0.00250684	0.155476	0.0080282	0.0317913	1	1	5.36e-10	1	1
c3_122	0.0921672	0.157922	0.0938089	0.119812	8.06e-05	0.0195763	0.00282993	0.00352337	0.0691366	0.0341073	3.29e-07	1	1	1	0.0079794
c3_95	0.0890409	-0.0600201	-0.117808	-0.0995534	0.13612	0.00333179	0.0132117	0.397068	0.0251235	0.0635529	1	1	1e-10	1	1
c3_163	0.0817989	0.0290174	-0.040772	-0.106874	0.471493	0.311172	0.00778504	0.66652	0.437124	0.0493642	1	5.22e-11	1	1	1
c3_131	0.0793307	-0.0523911	-0.123217	-0.132983	0.193368	0.00213261	0.00091112	0.475144	0.0184245	0.0141224	1	1	1.41e-08	1	1
c3_200	0.0762426	-0.0885535	-0.11558	-0.10981	0.0277166	0.00398395	0.00624217	0.179555	0.027788	0.0472808	1	1	2.12e-08	1	1
c3_54	0.0754017	-0.0845531	-0.133342	-0.154488	0.0356	0.000882091	0.000113833	0.206925	0.0144767	0.00477106	0.96534	4.83e-07	1	1	1
c3_184	0.0721333	0.160096	0.128147	0.151635	6.4e-05	0.00139835	0.000152524	0.00352337	0.0158292	0.00531927	1	0.070587	1	1	0.00097092
c3_215	0.0692468	-0.0531768	-0.0938503	-0.0977319	0.186764	0.0195223	0.014997	0.473702	0.0691366	0.0707517	1	1	2.35e-08	1	1
c3_23	0.064435	-0.122814	-0.160002	-0.156119	0.00222432	6.37e-05	9.61e-05	0.0492022	0.0080282	0.00477106	0.076446	0.0142848	0.13671	1	1
c3_69	0.0639277	-0.0957925	-0.125842	-0.0972403	0.0172178	0.00170652	0.0155138	0.141288	0.0170043	0.0709564	1	0.0234639	0.000236034	1	0.35433
c3_45	0.063283	0.112967	0.070895	0.0904311	0.0049289	0.077985	0.0244513	0.0687582	0.163593	0.092188	4.02e-07	1	1	1	1
c3_238	0.060679	-0.0886775	-0.152599	-0.115567	0.0274984	0.000138246	0.00398779	0.179555	0.0080282	0.0397355	1	1	1.77e-05	1	1
c3_290	0.059929	-0.0597266	-0.0955175	-0.0943902	0.138049	0.0174503	0.0188289	0.397068	0.0661398	0.078407	1	1	6.36e-07	1	1
c3_117	0.0577263	-0.0860603	-0.154122	-0.162565	0.0324304	0.000118221	4.84e-05	0.192513	0.0080282	0.00477106	1	1	0.00037665	1	1
c3_114	0.0560562	-0.0505172	-0.0927613	-0.0965054	0.209807	0.0209887	0.0163154	0.496068	0.0717345	0.0722541	1	1	1.91e-06	1	1
c3_132	0.0539806	-0.0511201	-0.114285	-0.105601	0.204412	0.00441387	0.00855442	0.488082	0.0282832	0.0497226	0.0085932	1	0.056637	0.029853	1
c3_116	0.0506267	-0.0941004	-0.131139	-0.139943	0.0192963	0.00107453	0.000479578	0.153819	0.0147994	0.00892015	1	1	0.00154287	1	1
c3_153	0.0499415	-0.0663795	-0.130208	-0.0912252	0.0992204	0.00116698	0.0232195	0.34485	0.0147994	0.0899755	1	1	8.62e-05	1	1
c3_63	0.04797	-0.0882167	-0.105152	-0.0786512	0.0283169	0.00884132	0.0504776	0.179555	0.045947	0.142255	1	0.00215388	0.03069	1	1
c3_4	0.0471213	-0.0524413	-0.0887161	-0.064718	0.192942	0.0273055	0.107704	0.475144	0.0859064	0.232942	1	1.09e-05	1	1	1
c3_125	0.0452436	0.151102	0.115658	0.103229	0.000162994	0.0039592	0.0101705	0.00568442	0.027788	0.0545685	1	1	1	1	0.0228222
c3_208	0.0451038	-0.0344176	-0.106911	-0.102606	0.393034	0.00776384	0.0106376	0.622877	0.041656	0.0559978	1	1	0.000142011	1	1
c3_99	0.043309	-0.0377775	-0.110372	-0.106087	0.348467	0.00597986	0.00825309	0.589226	0.0347579	0.0497226	1	1	0.00037386	1	1
c3_219	0.0402028	-0.0773603	-0.149261	-0.136104	0.0545889	0.000193794	0.000685789	0.254853	0.0080282	0.0119584	1	1	0.044919	1	1
c3_269	0.0401256	0.136749	0.0722437	0.095596	0.000652791	0.0724758	0.0173576	0.0202365	0.159218	0.0756684	0.076446	1	1	0.060543	1
c3_75	0.0395909	-0.0781125	-0.144659	-0.119148	0.0522728	0.000305249	0.00298803	0.25145	0.0080282	0.0341073	1	1	0.0196695	1	1
c3_199	0.0393236	-0.0640464	-0.105073	-0.094666	0.111704	0.00889297	0.0184831	0.366653	0.045947	0.0781331	1	1	0.00112716	1	1
c3_106	0.0353208	-0.106813	-0.147732	-0.141085	0.00787078	0.000225703	0.000430426	0.0844596	0.0080282	0.00857778	1	1	1	1	1
c3_94	0.0352409	-0.0680094	-0.117235	-0.0876663	0.0911774	0.00348948	0.0291906	0.326135	0.0256201	0.100545	1	1	0.0071145	1	1
c3_6	0.0294671	0.111299	0.0972674	0.109569	0.00560821	0.0154848	0.00635751	0.0694132	0.0626125	0.0472808	1	1	1	1	0.208692
c3_301	0.0282676	-0.0867641	-0.140237	-0.118331	0.0310351	0.000466455	0.00319369	0.188234	0.0100108	0.0342707	1	1	1	1	1
c3_102	0.0281538	-0.0839476	-0.136435	-0.115093	0.0369457	0.000665213	0.00414094	0.208618	0.012373	0.0398387	1	1	0.65286	1	1
c3_128	0.0251383	-0.0592883	-0.130462	-0.106414	0.140968	0.00114106	0.00805551	0.397915	0.0147994	0.0497226	1	1	0.6417	1	1
c3_139	0.0241718	-0.0428712	-0.118341	-0.12799	0.287287	0.00319108	0.00141752	0.534354	0.0247309	0.0197744	1	1	1	1	1
c3_247	0.02288	-0.0682698	-0.113099	-0.113468	0.0899421	0.00484397	0.00470622	0.326135	0.0293797	0.0423843	1	1	1	1	1
c3_304	0.0224701	-0.0290324	-0.103032	-0.133459	0.471264	0.0103162	0.000872817	0.66652	0.0496245	0.0141224	1	1	1	1	1
c3_186	0.0223396	0.12181	0.0842107	0.0856783	0.00241888	0.0362045	0.0330674	0.0492022	0.0936022	0.106044	1	1	1	1	1
c3_239	0.0217714	-0.0703144	-0.12296	-0.0879421	0.0807047	0.00217924	0.0286849	0.321666	0.0184245	0.100038	1	1	1	1	1
c3_273	0.0214189	0.11131	0.0952884	0.0777291	0.00560352	0.017723	0.0532492	0.0694132	0.0661398	0.145652	1	1	1	1	1
c3_187	0.0213561	0.0797663	0.0977003	0.111006	0.0474678	0.0150297	0.0056963	0.237007	0.0616661	0.0467431	1	1	1	1	1
c3_130	0.0207093	-0.0345266	-0.104276	-0.107301	0.391535	0.00942601	0.00754133	0.622877	0.046817	0.048931	1	1	0.59706	1	1
c3_189	0.0204753	0.0687128	0.114613	0.0884409	0.0878716	0.00430125	0.0277893	0.326135	0.0282832	0.100038	1	1	1	1	1
c3_272	0.0201828	0.117618	0.0713638	0.0857922	0.00340934	0.0760328	0.0328341	0.0594505	0.161735	0.106044	1	1	1	1	1
c3_230	0.0195992	-0.062159	-0.0926934	-0.112399	0.122682	0.0210833	0.00511516	0.388958	0.0717345	0.0445978	1	1	1	1	1
c3_73	0.019515	-0.0893502	-0.0949276	-0.0852238	0.0263403	0.0181603	0.0340132	0.179555	0.0661398	0.107837	1	1	1	1	1
c3_180	0.0194091	0.122648	0.0564144	0.0281363	0.00225554	0.160959	0.484711	0.0492022	0.277207	0.58543	1	1	1	1	0.166284
c3_60	0.0187531	0.0637552	0.109433	0.0824568	0.113346	0.00642334	0.0402817	0.367716	0.0365737	0.123501	1	1	1	1	1
c3_59	0.0187442	0.0745921	0.0886598	0.0975223	0.0638598	0.0274038	0.0152154	0.274106	0.0859064	0.0707517	1	1	1	1	1
c3_224	0.018665	0.0388242	-0.099415	-0.104507	0.335265	0.0133405	0.0092689	0.5774	0.0573155	0.0517204	1	1	1	1	1
c3_67	0.0184526	-0.0581164	-0.0816314	-0.0661323	0.149008	0.042331	0.100212	0.411615	0.104516	0.225477	1	0.18972	1	1	1
c3_211	0.0182512	-0.0607565	-0.104076	-0.0859069	0.131371	0.00956476	0.0326003	0.397068	0.046817	0.106044	1	1	1	1	1
c3_313	0.0181334	-0.0384495	-0.0965313	-0.103234	0.339953	0.0162865	0.0101664	0.579342	0.0649135	0.0545685	1	1	1	1	1
c3_242	0.0180817	-0.0446624	-0.114558	-0.0791642	0.267605	0.00432001	0.0489885	0.529516	0.0282832	0.139467	1	1	1	1	1
c3_40	0.0176986	-0.0220752	-0.0948515	-0.108394	0.583872	0.0182536	0.00694808	0.761217	0.0661398	0.0472808	1	1	1	1	1
c3_115	0.0175816	-0.00137866	-0.112662	-0.0929593	0.972715	0.00501196	0.0207151	0.979738	0.0297518	0.0849928	1	1	1	1	1
c3_209	0.017482	-0.0453705	-0.101018	-0.091498	0.260085	0.0119152	0.022809	0.525824	0.0543835	0.0896297	1	1	1	1	1
c3_282	0.0174225	-0.0597695	-0.0859201	-0.0969864	0.137765	0.0325735	0.0157867	0.397068	0.0927276	0.0710403	1	1	1	1	1
c3_150	0.017382	-0.0653234	-0.104272	-0.0754332	0.104726	0.00942883	0.0607053	0.347841	0.046817	0.162854	1	1	1	1	1
c3_119	0.0173108	-0.0837533	-0.0765633	-0.0881212	0.0373867	0.0569338	0.0283605	0.208618	0.130201	0.100038	1	1	1	1	1
c3_87	0.0170439	0.0987011	0.0679886	0.0807364	0.0141002	0.091014	0.044652	0.122936	0.182683	0.132531	1	1	1	1	1
c3_197	0.0167391	-0.0770676	-0.0768208	-0.088019	0.055513	0.0561024	0.0285451	0.254853	0.129546	0.100038	1	1	1	1	1
c3_250	0.016589	-0.0239345	-0.0843229	-0.105119	0.55259	0.035956	0.00886276	0.735982	0.0936022	0.0504635	1	1	1	1	1
c3_135	0.0165889	0.00333637	-0.0913563	-0.11017	0.934032	0.0230215	0.00607318	0.961605	0.0764642	0.0472808	1	1	1	1	1
c3_113	0.0165267	-0.0510899	-0.100818	-0.080275	0.204679	0.0120852	0.04589	0.488082	0.0543835	0.133785	1	1	1	1	1
c3_25	0.0163881	-0.0797292	-0.0879533	-0.0731931	0.0475712	0.0286645	0.0687918	0.237007	0.0869282	0.18071	1	1	1	1	1
c3_88	0.0163256	-0.0738686	-0.0768467	-0.0866051	0.0664858	0.0560192	0.0312086	0.276859	0.129546	0.106044	1	1	1	1	1
c3_291	0.016212	-0.0303705	-0.0851045	-0.100093	0.451062	0.0342652	0.0127201	0.66652	0.0936022	0.0633733	1	1	1	1	1
c3_223	0.0159935	4.4e-05	-0.0870345	-0.109135	0.999129	0.0303781	0.00657007	0.999129	0.090174	0.0472808	1	1	1	1	1
c3_283	0.0156894	-0.0563016	-0.0984203	-0.073271	0.16214	0.0142987	0.0684966	0.439195	0.0595425	0.18071	1	1	1	1	1
c3_227	0.0155736	-0.00345809	-0.0994015	-0.0917879	0.931631	0.0133531	0.0223795	0.961605	0.0573155	0.0891984	1	1	1	1	1
c3_18	0.0155439	-0.0739233	-0.0827843	-0.0729597	0.0662842	0.0394921	0.0696831	0.276859	0.0992639	0.18071	1	1	1	1	1
c3_34	0.0155054	-0.0471992	-0.0948594	-0.0781359	0.241345	0.018244	0.0520114	0.524299	0.0661398	0.145112	1	1	1	1	1
c3_65	0.0153392	-0.0602555	-0.088182	-0.0699426	0.134587	0.028251	0.0820762	0.397068	0.0866158	0.194062	1	1	0.79794	1	1
c3_297	0.0152954	-0.0460824	-0.107636	-0.0612952	0.252674	0.00735501	0.127669	0.524299	0.0402362	0.256257	1	1	1	1	1
c3_78	0.0150847	-0.0527303	-0.0824624	-0.0828582	0.190497	0.0402681	0.0393158	0.475144	0.100311	0.121879	1	1	1	1	1
c3_144	0.0148798	-0.0243891	-0.0932437	-0.0833511	0.545069	0.0203277	0.0381566	0.734659	0.0708929	0.119615	1	1	1	1	1
c3_12	0.0148704	-0.0547337	-0.079812	-0.0652201	0.174171	0.0471609	0.104996	0.462797	0.11343	0.23066	1	0.51615	1	1	1
c3_101	0.0147913	-0.0301469	-0.0959065	-0.0777437	0.454403	0.0169954	0.0532046	0.66652	0.0661398	0.145652	1	1	1	1	1
c3_143	0.0146613	-0.0293229	-0.0702499	-0.101039	0.466835	0.0807377	0.0118973	0.66652	0.166858	0.0603519	1	1	1	1	1
c3_13	0.0144115	-0.0681187	-0.0792605	-0.0705142	0.0906572	0.048713	0.0796006	0.326135	0.116162	0.192942	1	1	1	1	1
c3_19	0.0143838	-0.0478208	-0.0842199	-0.0770067	0.235197	0.0361839	0.0555085	0.524299	0.0936022	0.150358	1	1	1	1	1
c3_31	0.0143671	-0.065437	-0.0717869	-0.0800467	0.104123	0.074305	0.046513	0.347841	0.15947	0.133785	1	1	1	1	1
c3_265	0.0140629	0.119669	0.0578021	0.0290878	0.00288615	0.15089	0.470057	0.0536824	0.263115	0.582871	1	1	1	1	1
c3_105	0.0139207	-0.0270617	-0.0846067	-0.0808548	0.501899	0.0353341	0.0443391	0.696666	0.0936022	0.132531	1	1	1	1	1
c3_264	0.0138948	0.12544	0.0538552	0.0270927	0.00178147	0.180843	0.501062	0.0492022	0.297887	0.594878	1	1	1	1	1
c3_237	0.0138848	-0.0359172	-0.100264	-0.0616903	0.372732	0.0125677	0.125228	0.615563	0.0556571	0.255363	1	1	1	1	1
c3_235	0.0135498	-0.0388326	-0.101162	-0.0542064	0.33516	0.0117939	0.178011	0.5774	0.0543835	0.31236	1	1	1	1	1
c3_228	0.0134813	0.00179723	-0.0802179	-0.0905978	0.964436	0.0460449	0.0241881	0.974919	0.111715	0.092188	1	1	1	1	1
c3_206	0.0134599	-0.0465307	-0.0870328	-0.0674631	0.248083	0.0303812	0.0935463	0.524299	0.090174	0.21393	1	1	1	1	1
c3_205	0.0133317	-0.0472563	-0.0882078	-0.0648939	0.240776	0.0282046	0.106749	0.524299	0.0866158	0.23268	1	1	1	1	1
c3_97	0.0130663	-0.0447981	-0.0860935	-0.0643398	0.266152	0.0322233	0.109781	0.529516	0.0927253	0.235608	1	1	1	1	1
c3_43	0.0129013	-0.0174159	-0.0693416	-0.0922885	0.665662	0.0847464	0.0216546	0.809876	0.172586	0.0875597	1	1	1	1	1
c3_244	0.0128858	-0.0150233	-0.0952591	-0.0658801	0.709344	0.0177583	0.101517	0.821683	0.0661398	0.22639	1	1	1	1	1
c3_241	0.0128453	0.111037	0.0171796	0.0639506	0.00572223	0.669678	0.111951	0.0694132	0.759512	0.236624	1	1	1	1	1
c3_165	0.0127624	-0.0190035	-0.0718824	-0.0887446	0.63728	0.0739194	0.0272558	0.804398	0.15947	0.100038	1	1	1	1	1
c3_58	0.0126238	0.0804125	0.0625597	0.06206	0.0456936	0.119983	0.122976	0.236084	0.223168	0.255363	1	1	1	1	1
c3_9	0.0123745	-0.0655552	-0.0632766	-0.0707591	0.103498	0.115789	0.0785584	0.347841	0.218278	0.192942	1	1	1	1	1
c3_253	0.0122268	0.09331	0.044809	0.0616634	0.02034	0.265648	0.125393	0.155476	0.388041	0.255363	1	1	1	1	1
c3_160	0.0121126	-0.0241298	-0.0905765	-0.0593371	0.549353	0.0242215	0.140319	0.735982	0.0795036	0.273769	1	1	1	1	1
c3_315	0.0121049	0.0087999	-0.0830705	-0.0727221	0.827177	0.038813	0.0705998	0.902821	0.098444	0.18071	1	1	1	1	1
c3_155	0.0119945	-0.014361	-0.0895229	-0.0635896	0.721613	0.0259289	0.113994	0.829097	0.0841183	0.23913	1	1	1	1	1
c3_300	0.0119518	-0.0459034	-0.0857583	-0.0506683	0.254523	0.0329033	0.208076	0.524299	0.0927276	0.348074	1	1	1	1	1
c3_159	0.011928	-0.00851158	-0.0741271	-0.0814707	0.832755	0.065319	0.0427403	0.902821	0.145792	0.129615	1	1	1	1	1
c3_158	0.0118461	-0.0168366	-0.0637087	-0.0889212	0.676142	0.113317	0.0269496	0.809876	0.216544	0.100038	1	1	1	1	1
c3_136	0.0118419	0.0320268	-0.0854515	-0.0574922	0.42675	0.0335365	0.153096	0.650618	0.0935668	0.288607	1	1	1	1	1
c3_140	0.0117411	-0.000257292	-0.0756073	-0.0802035	0.994907	0.0601111	0.0460842	0.998486	0.136128	0.133785	1	1	1	1	1
c3_177	0.011698	0.0470129	-0.0674198	-0.071498	0.24321	0.0937576	0.075481	0.524299	0.18552	0.189723	1	1	1	1	1
c3_17	0.0116807	-0.0265851	-0.0887468	-0.0547597	0.509463	0.027252	0.173617	0.696964	0.0859064	0.310035	1	1	1	1	1
c3_148	0.0116141	0.114622	0.0381496	0.0240724	0.00432967	0.343345	0.549979	0.0635778	0.464174	0.643476	1	1	1	1	1
c3_39	0.0114541	-0.0357417	-0.085277	-0.0507387	0.375074	0.0339013	0.207444	0.615563	0.0936022	0.348074	1	1	1	1	1
c3_138	0.0114468	0.0190199	-0.0767957	-0.0704655	0.636989	0.056183	0.0798091	0.804398	0.129546	0.192942	1	1	1	1	1
c3_225	0.0113567	0.0114701	-0.0841978	-0.0614807	0.77597	0.0362331	0.126519	0.865982	0.0936022	0.255788	1	1	1	1	1
c3_214	0.0113494	0.121563	0.0184279	0.0297398	0.00246893	0.647246	0.460158	0.0492022	0.737067	0.573144	1	1	1	1	1
c3_207	0.01133	-0.0404563	-0.0754928	-0.0591507	0.31533	0.0605013	0.141571	0.560363	0.136128	0.274294	1	1	1	1	1
c3_123	0.0112228	-0.0366595	-0.0674425	-0.0703699	0.362927	0.0936466	0.0802195	0.606327	0.18552	0.192942	1	1	1	1	1
c3_44	0.0110673	-0.0100606	-0.0866485	-0.0583005	0.802894	0.0311238	0.147393	0.888918	0.0914056	0.281662	1	1	1	1	1
c3_84	0.0110306	-0.0492059	-0.0777585	-0.0489748	0.221896	0.0531589	0.223701	0.506778	0.125689	0.363823	1	1	1	1	1
c3_149	0.0106306	-0.0188794	-0.0832699	-0.0519287	0.63948	0.0383457	0.19697	0.804398	0.0981508	0.336463	1	1	1	1	1
c3_296	0.0105532	-0.029808	-0.0860863	-0.0401009	0.459494	0.0322378	0.31921	0.66652	0.0927253	0.441333	1	1	1	1	1
c3_233	0.0104641	-0.00509732	-0.0720657	-0.0719389	0.899367	0.0731844	0.0736924	0.943321	0.15947	0.186911	1	1	1	1	1
c3_41	0.0104021	-0.0236665	-0.0847501	-0.043025	0.557049	0.0350233	0.285168	0.736572	0.0936022	0.416555	1	1	1	1	1
c3_11	0.0103756	-0.0433606	-0.073584	-0.0489938	0.281815	0.0673205	0.223521	0.534354	0.149067	0.363823	1	1	1	1	1
c3_293	0.0103473	0.0164711	-0.066635	-0.0712666	0.682787	0.0976511	0.076434	0.810628	0.189584	0.190403	1	1	1	1	1
c3_52	0.0100675	0.0687429	-0.050159	-0.0556988	0.0877323	0.21269	0.166345	0.326135	0.329669	0.299422	1	1	1	1	1
c3_307	0.00979932	0.0339391	-0.0514574	-0.0727247	0.39965	0.201071	0.0705897	0.622918	0.313402	0.18071	1	1	1	1	1
c3_195	0.00973709	-0.0432853	-0.0533735	-0.0657413	0.282652	0.184781	0.102241	0.534354	0.297887	0.22639	1	1	1	1	1
c3_137	0.0097075	0.0261559	-0.0712459	-0.0533678	0.516325	0.0765198	0.184828	0.702706	0.161735	0.320292	1	1	1	1	1
c3_201	0.00964883	-0.0392923	-0.0609604	-0.058954	0.329466	0.129767	0.142902	0.574506	0.235098	0.274964	1	1	1	1	1
c3_231	0.00963176	-0.00354973	-0.0466149	-0.086215	0.929824	0.246844	0.0319798	0.961605	0.366327	0.106044	1	1	1	1	1
c3_7	0.00962684	0.0342033	0.0693546	0.0506384	0.395989	0.0846879	0.208345	0.622877	0.172586	0.348074	1	1	1	1	1
c3_100	0.00958345	0.0295722	-0.0634951	-0.0605364	0.463055	0.114534	0.132462	0.66652	0.21738	0.262106	1	1	1	1	1
c3_24	0.00951662	-0.0320476	-0.0705534	-0.049506	0.426449	0.0794328	0.218712	0.650618	0.165386	0.361069	1	1	1	1	1
c3_26	0.00946888	0.078629	0.0407205	0.0489124	0.0507303	0.311784	0.224292	0.248311	0.437124	0.363823	1	1	1	1	1
c3_42	0.00937633	0.00278734	-0.080217	-0.0472998	0.944869	0.0460476	0.239961	0.969185	0.111715	0.376435	1	1	1	1	1
c3_267	0.0091214	0.0666253	0.0413853	0.0559432	0.0979722	0.303944	0.164491	0.34485	0.432655	0.298006	1	1	1	1	1
c3_107	0.00907306	0.0828313	0.00770245	0.0639916	0.0395399	0.84833	0.111721	0.216307	0.883149	0.236624	1	1	1	1	1
c3_251	0.00903856	0.103205	0.0345631	0.00793854	0.0102491	0.390651	0.84374	0.102125	0.502265	0.891679	1	1	1	1	1
c3_146	0.00881767	0.0293563	-0.0625828	-0.052448	0.466329	0.119846	0.192523	0.66652	0.223168	0.331567	1	1	1	1	1
c3_21	0.00873843	-0.046735	-0.0671234	-0.0342276	0.24601	0.0952133	0.395268	0.524299	0.187074	0.516618	1	1	1	1	1
c3_261	0.00862332	0.0749534	-0.0356096	-0.0456134	0.0625804	0.376456	0.257153	0.272811	0.49543	0.389923	1	1	1	1	1
c3_295	0.00855304	0.106083	0.0016777	0.0239976	0.00830796	0.966773	0.551221	0.0858489	0.977179	0.643476	1	1	1	1	1
c3_243	0.00848422	-0.0179907	-0.0682388	-0.0474734	0.655329	0.0898275	0.238238	0.808384	0.181608	0.376435	1	1	1	1	1
c3_318	0.00836982	0.0153069	-0.0499363	-0.0678589	0.704113	0.21473	0.0916338	0.821683	0.330993	0.211288	1	1	1	1	1
c3_294	0.00828721	0.0140423	-0.0618172	-0.0546522	0.727543	0.124451	0.174464	0.829097	0.229947	0.310035	1	1	1	1	1
c3_112	0.00825847	-0.0193025	-0.0587373	-0.0571936	0.631991	0.14438	0.155245	0.804398	0.255268	0.290694	1	1	1	1	1
c3_249	0.00822735	-0.00987616	-0.0518817	-0.0668307	0.806436	0.197377	0.0966682	0.889311	0.309372	0.219272	1	1	1	1	1
c3_217	0.00796586	0.080446	0.0371766	0.0282727	0.0456032	0.355802	0.482595	0.236084	0.477254	0.585409	1	1	1	1	1
c3_74	0.00794104	-0.0466267	-0.0535572	-0.0423235	0.247107	0.183271	0.293103	0.524299	0.297887	0.425915	1	1	1	1	1
c3_133	0.0079205	0.00649184	-0.0562722	-0.0606202	0.872046	0.162019	0.131926	0.921595	0.27732	0.262106	1	1	1	1	1
c3_236	0.00785256	-0.004081	-0.0665956	-0.0472795	0.919354	0.09785	0.240163	0.960674	0.189584	0.376435	1	1	1	1	1
c3_308	0.0078336	0.0568609	-0.0397858	-0.0499701	0.158003	0.323031	0.214419	0.432184	0.448386	0.356089	1	1	1	1	1
c3_129	0.00783185	0.0614642	-0.0534773	-0.0284968	0.126929	0.183926	0.47913	0.397068	0.297887	0.583743	1	1	1	1	1
c3_178	0.00782732	0.0767179	-0.0322179	-0.0355958	0.0566341	0.423618	0.37664	0.254853	0.539678	0.502787	1	1	1	1	1
c3_56	0.00782521	0.0302293	-0.0348939	-0.0684596	0.453172	0.386129	0.0887911	0.66652	0.498749	0.208174	1	1	1	1	1
c3_221	0.00777696	0.039832	-0.0491155	-0.0487452	0.322862	0.222371	0.225882	0.566531	0.340888	0.364283	1	1	1	1	1
c3_194	0.00772229	-0.0348451	-0.0638319	-0.0331118	0.387179	0.112619	0.410865	0.620821	0.216544	0.533169	1	1	1	1	1
c3_256	0.00768651	0.0592544	-0.0352939	-0.0485188	0.141196	0.380703	0.228047	0.397915	0.498668	0.365662	1	1	1	1	1
c3_103	0.00767893	-0.00913902	-0.0583226	-0.0542256	0.820628	0.14724	0.177857	0.901399	0.258364	0.31236	1	1	1	1	1
c3_29	0.00767625	-0.0354723	-0.0429911	-0.0578688	0.378687	0.285548	0.150418	0.617857	0.412787	0.285488	1	1	1	1	1
c3_232	0.00767117	0.0418794	-0.0524438	-0.0402174	0.298593	0.192559	0.317804	0.544494	0.303525	0.441333	1	1	1	1	1
c3_305	0.0074664	-0.0136307	-0.0532395	-0.0537965	0.735224	0.185888	0.181319	0.830476	0.297887	0.316175	1	1	1	1	1
c3_62	0.0074094	-0.0374889	-0.0610113	-0.0297772	0.352165	0.129447	0.459595	0.591891	0.235098	0.573144	1	1	1	1	1
c3_38	0.00739021	0.0446908	-0.0488042	-0.0401724	0.267301	0.22532	0.318347	0.529516	0.343521	0.441333	1	1	1	1	1
c3_262	0.00737557	0.0662042	-0.0276005	-0.0466725	0.100118	0.49307	0.246259	0.34485	0.612936	0.381702	1	1	1	1	1
c3_276	0.0073453	0.0285511	0.0535219	0.0436969	0.478649	0.183561	0.277706	0.671071	0.297887	0.407789	1	1	1	1	1
c3_134	0.00720739	0.0429684	-0.0468934	-0.0411157	0.286194	0.244028	0.307108	0.534354	0.364085	0.439204	1	1	1	1	1
c3_161	0.00715283	0.0186845	-0.0597197	-0.0407281	0.642942	0.137774	0.311693	0.804398	0.246404	0.439204	1	1	1	1	1
c3_246	0.0071369	0.0404617	-0.0567249	-0.0305541	0.315264	0.158663	0.447962	0.560363	0.274951	0.568097	1	1	1	1	1
c3_258	0.0070903	0.0456219	-0.02644	-0.0596942	0.257452	0.511435	0.137943	0.524299	0.625835	0.271028	1	1	1	1	1
c3_277	0.00708725	0.0201236	0.0587109	0.0409406	0.617566	0.14456	0.309174	0.794041	0.255268	0.439204	1	1	1	1	1
c3_141	0.00704151	0.0538533	-0.036308	-0.0451974	0.181213	0.367161	0.261523	0.470004	0.487799	0.394404	1	1	1	1	1
c3_191	0.00701006	0.0221657	0.054529	0.0442719	0.582332	0.175439	0.271426	0.761217	0.296652	0.404755	1	1	1	1	1
c3_222	0.00696794	0.0420674	-0.0463226	-0.0383995	0.296428	0.249822	0.34019	0.544101	0.368784	0.462102	1	1	1	1	1
c3_174	0.00693027	0.0322238	-0.0360916	-0.0565862	0.42391	0.370025	0.159686	0.650618	0.489275	0.295049	1	1	1	1	1
c3_255	0.00688583	0.0184437	-0.0384863	-0.0616954	0.64723	0.3391	0.125197	0.805196	0.463769	0.255363	1	1	1	1	1
c3_51	0.00684601	0.0441685	-0.0272437	-0.0568178	0.272937	0.498678	0.157981	0.534354	0.615625	0.293845	1	1	1	1	1
c3_71	0.00683854	-0.0310594	-0.0541385	-0.0364877	0.440857	0.178556	0.364793	0.664861	0.297887	0.489313	1	1	1	1	1
c3_193	0.00682173	0.0178575	0.0531238	0.044151	0.657717	0.186847	0.272738	0.808384	0.297887	0.404755	1	1	1	1	1
c3_76	0.00680875	-0.0351214	-0.0474316	-0.0400743	0.383423	0.238652	0.319532	0.619673	0.357978	0.441333	1	1	1	1	1
c3_166	0.00669132	0.0599218	-0.0235986	-0.0460177	0.136763	0.557861	0.252956	0.397068	0.665469	0.385654	1	1	1	1	1
c3_145	0.00666943	-0.00688826	-0.0301781	-0.0701147	0.864306	0.453571	0.0813243	0.920387	0.575211	0.193927	1	1	1	1	1
c3_80	0.00665554	0.0523001	0.0298226	0.0474921	0.194145	0.458911	0.238053	0.475144	0.576739	0.376435	1	1	1	1	1
c3_245	0.00663661	-0.00213403	-0.0599442	-0.0417	0.957777	0.136298	0.300278	0.974919	0.245336	0.434081	1	1	1	1	1
c3_316	0.00661831	0.088446	-0.0117588	0.0200881	0.027907	0.770307	0.617902	0.179555	0.82979	0.701209	1	1	1	1	1
c3_36	0.00660934	0.0166654	-0.0408218	-0.0563723	0.679251	0.310581	0.161272	0.809876	0.437124	0.296019	1	1	1	1	1
c3_175	0.00660491	0.0460112	-0.0226735	-0.0561118	0.253408	0.573406	0.16322	0.524299	0.672562	0.297637	1	1	1	1	1
c3_30	0.00660369	0.0314974	0.0480429	0.039318	0.434437	0.232647	0.328757	0.658739	0.352764	0.451839	1	1	1	1	1
c3_216	0.00619606	0.0140145	-0.0456274	-0.0461005	0.72806	0.257008	0.252102	0.829097	0.377396	0.385654	1	1	1	1	1
c3_311	0.00618661	0.0716816	0.0230385	-0.0272622	0.074968	0.567249	0.498387	0.303131	0.67207	0.594231	1	1	1	1	1
c3_176	0.00607423	0.0768328	0.00581049	-0.0323586	0.0562635	0.885285	0.421596	0.254853	0.914795	0.539566	1	1	1	1	1
c3_47	0.00603171	0.0692249	-0.0129237	-0.0374816	0.0855263	0.748285	0.351867	0.326135	0.825184	0.474256	1	1	1	1	1
c3_124	0.00600923	0.0510899	-0.0215434	-0.0461281	0.204679	0.59267	0.251818	0.488082	0.683284	0.385654	1	1	1	1	1
c3_271	0.0059678	0.0308795	0.0366692	0.0439838	0.443509	0.362411	0.27456	0.665264	0.483792	0.405303	1	1	1	1	1
c3_85	0.00586401	-0.040644	-0.0526617	-0.0140989	0.313087	0.190715	0.726276	0.560363	0.302326	0.79776	1	1	1	1	1
c3_167	0.00563793	0.0806451	0.00735926	-0.0205495	0.0450688	0.855011	0.609851	0.236084	0.886796	0.69733	1	1	1	1	1
c3_154	0.00562654	-0.00698542	-0.0615453	-0.0213125	0.862411	0.126119	0.596641	0.920387	0.231496	0.687863	1	1	1	1	1
c3_142	0.00562273	0.0384025	-0.0298244	-0.0410495	0.340545	0.458883	0.307887	0.579342	0.576739	0.439204	1	1	1	1	1
c3_226	0.00553199	0.0488528	-0.038317	-0.0241577	0.225235	0.34123	0.548567	0.506778	0.464174	0.643476	1	1	1	1	1
c3_120	0.00543146	0.0680995	0.0294122	0.0124418	0.0907485	0.465118	0.757372	0.326135	0.581918	0.825417	1	1	1	1	1
c3_156	0.00542556	0.0622157	-0.0153729	0.0346488	0.122341	0.702667	0.389477	0.388958	0.787326	0.512566	1	1	1	1	1
c3_22	0.00529417	-0.0267705	-0.0386085	-0.0351771	0.506514	0.337566	0.382282	0.696964	0.463769	0.507889	1	1	1	1	1
c3_81	0.00528547	0.0440155	0.0220925	0.0389422	0.274603	0.583273	0.333405	0.534354	0.675766	0.45598	1	1	1	1	1
c3_252	0.00527881	0.0720378	-0.00334064	-0.0298868	0.0735292	0.933894	0.457943	0.301686	0.954419	0.573144	1	1	1	1	1
c3_190	0.00505332	0.0188057	0.0535827	0.0170611	0.640788	0.183063	0.671823	0.804398	0.297887	0.743804	1	1	1	1	1
c3_263	0.00501671	0.0488912	-0.0475274	0.00109826	0.224869	0.237704	0.978245	0.506778	0.357978	0.994793	1	1	1	1	1
c3_260	0.00501608	0.0608971	0.01594	-0.0285108	0.130479	0.692248	0.478913	0.397068	0.778779	0.583743	1	1	1	1	1
c3_302	0.00496792	0.0157236	-0.0425181	-0.0324708	0.696451	0.290887	0.419987	0.816428	0.416559	0.539566	1	1	1	1	1
c3_61	0.00486499	0.0150002	0.0424956	0.031374	0.70977	0.291143	0.435868	0.821683	0.416559	0.555284	1	1	1	1	1
c3_79	0.00474247	0.026576	0.0105368	0.0518354	0.509608	0.793607	0.197778	0.696964	0.845101	0.336463	1	1	1	1	1
c3_196	0.00470647	-0.0201224	-0.0445668	-0.0236141	0.617587	0.268243	0.557603	0.794041	0.38979	0.648214	1	1	1	1	1
c3_20	0.00467559	0.0398616	0.0163009	0.0383199	0.322501	0.685648	0.341193	0.566531	0.774477	0.462102	1	1	1	1	1
c3_66	0.00460964	0.0460448	0.00150586	0.0443871	0.253062	0.970174	0.27018	0.524299	0.977179	0.404755	1	1	1	1	1
c3_151	0.00457776	-0.00812073	-0.0548793	-0.0147118	0.840329	0.172678	0.714884	0.905219	0.293763	0.78835	1	1	1	1	1
c3_90	0.00447539	-0.00729897	-0.0380673	-0.0349818	0.856301	0.344387	0.384932	0.918877	0.464174	0.508986	1	1	1	1	1
c3_15	0.00446988	-0.0132623	-0.0402595	-0.0276708	0.742124	0.317299	0.491968	0.834127	0.442632	0.589095	1	1	1	1	1
c3_257	0.00445252	0.0489764	0.0349893	0.00949314	0.224062	0.384831	0.813654	0.506778	0.498749	0.865632	1	1	1	1	1
c3_310	0.00441519	0.0537641	0.0119918	-0.0304121	0.181937	0.765886	0.450075	0.470004	0.82979	0.568194	1	1	1	1	1
c3_152	0.00439966	0.0582136	0.0108912	0.0243393	0.148328	0.786829	0.545564	0.411615	0.841094	0.643476	1	1	1	1	1
c3_185	0.00427185	0.0229731	0.0327347	0.0288462	0.568664	0.416217	0.473755	0.748383	0.532681	0.583743	1	1	1	1	1
c3_169	0.00423521	0.053486	0.00993675	0.0279676	0.184211	0.805117	0.487335	0.471512	0.852721	0.586062	1	1	1	1	1
c3_157	0.00422875	0.0414908	-0.0275218	0.0199021	0.303104	0.494303	0.621161	0.54913	0.612936	0.701635	1	1	1	1	1
c3_147	0.0042226	0.0500796	0.0225122	-0.0192983	0.213787	0.576137	0.631789	0.497055	0.672562	0.707908	1	1	1	1	1
c3_240	0.00418169	-0.00850507	-0.0532508	-0.00774256	0.832881	0.185794	0.847549	0.902821	0.297887	0.892326	1	1	1	1	1
c3_212	0.00404103	0.00591292	-0.0387385	-0.0287366	0.883371	0.335941	0.475437	0.93004	0.463769	0.583743	1	1	1	1	1
c3_68	0.00380779	0.0215957	-0.0236901	-0.0329725	0.592071	0.556335	0.412838	0.768316	0.665469	0.533249	1	1	1	1	1
c3_275	0.00364957	-0.00185976	0.0229648	0.0407841	0.963199	0.568489	0.311028	0.974919	0.67207	0.439204	1	1	1	1	1
c3_86	0.003507	0.0501129	0.0118444	0.0177783	0.213483	0.768681	0.658881	0.497055	0.82979	0.732502	1	1	1	1	1
c3_188	0.00348586	-0.00390122	-0.0123582	-0.0467993	0.922896	0.758952	0.244977	0.960776	0.82979	0.381702	1	1	1	1	1
c3_173	0.00337938	-0.0137887	-0.0186515	-0.034156	0.732272	0.643259	0.396259	0.830476	0.73553	0.516618	1	1	1	1	1
c3_218	0.00300983	0.0552343	0.0148003	0.00145412	0.170259	0.713245	0.971199	0.456754	0.789664	0.992544	1	1	1	1	1
c3_83	0.00299869	0.0456279	-0.000815413	0.0207271	0.257389	0.983847	0.606765	0.524299	0.983847	0.696656	1	1	1	1	1
c3_266	0.00297259	-0.0162834	-0.0220659	-0.0227983	0.686208	0.583726	0.571296	0.811238	0.675766	0.661376	1	1	1	1	1
c3_48	0.00292394	0.0434211	0.000941459	0.020067	0.281143	0.98135	0.618271	0.534354	0.983847	0.701209	1	1	1	1	1
c3_82	0.00274765	0.0142569	-0.0226202	-0.0197354	0.723547	0.574308	0.624087	0.829097	0.672562	0.702098	1	1	1	1	1
c3_170	0.00272186	0.00662398	-0.0349425	0.0100031	0.869465	0.385467	0.803842	0.921595	0.498749	0.859279	1	1	1	1	1
c3_27	0.00264743	0.0300592	0.0119452	0.0177722	0.455718	0.76677	0.658989	0.66652	0.82979	0.732502	1	1	1	1	1
c3_171	0.00252532	0.0173611	0.0249379	0.0138836	0.666652	0.535726	0.730291	0.809876	0.652697	0.799024	1	1	1	1	1
c3_279	0.00243855	0.0183248	0.0266646	0.00937198	0.649352	0.507853	0.81599	0.805196	0.624189	0.865632	1	1	1	1	1
c3_172	0.00235048	0.0350611	-0.00957987	0.0108485	0.384241	0.811983	0.787645	0.619673	0.852721	0.848467	1	1	1	1	1
c3_16	0.00230183	0.0276424	-0.0235822	-0.000319876	0.492764	0.558135	0.993663	0.687406	0.665469	0.996494	1	1	1	1	1
c3_181	0.0022106	0.0436763	-0.0078001	-0.000534278	0.278323	0.84643	0.989416	0.534354	0.883149	0.996494	1	1	1	1	1
c3_49	0.00220078	0.0131391	-0.0236426	0.0106134	0.744436	0.557126	0.792141	0.834127	0.665469	0.850028	1	1	1	1	1
c3_168	0.00219694	0.0289179	-0.00964001	0.0120005	0.473014	0.810825	0.765722	0.66652	0.852721	0.83127	1	1	1	1	1
c3_213	0.00218166	0.0341019	-0.0148355	0.00331397	0.397391	0.712592	0.934421	0.622877	0.789664	0.965568	1	1	1	1	1
c3_111	0.00213572	0.0358974	-0.00952768	-0.00610274	0.372996	0.812989	0.879558	0.615563	0.852721	0.919089	1	1	1	1	1
c3_32	0.00206724	0.0170483	-0.00455167	-0.0110139	0.672305	0.910018	0.784486	0.809876	0.933438	0.84834	0.77004	1	1	1	1
c3_50	0.00164363	0.0254065	-0.0127193	0.00351	0.528421	0.752136	0.930551	0.715676	0.826165	0.965144	1	1	1	1	1
c3_280	0.00163619	-0.0168049	0.0149068	-0.00746783	0.676716	0.711272	0.852896	0.809876	0.789664	0.894579	1	1	1	1	1
c3_270	0.00162748	0.0111743	0.0240584	0.00181611	0.781599	0.550212	0.964033	0.86879	0.665469	0.992492	1	1	1	1	1
c3_28	0.00154958	0.0296276	-0.00455521	-0.00456249	0.462218	0.909948	0.909805	0.66652	0.933438	0.947148	1	1	1	1	1
c3_254	0.00144458	0.0238518	-0.0113852	0.000982843	0.553965	0.777409	0.980531	0.735982	0.834219	0.994793	1	1	1	1	1
c3_192	0.00107938	-0.00190978	0.0199538	0.00017695	0.96221	0.620254	0.996494	0.974919	0.712143	0.996494	1	1	1	1	1
c3_55	0.000776483	0.0172372	-0.002997	0.00146116	0.668887	0.940681	0.971059	0.809876	0.954419	0.992544	1	1	1	1	1
c3_182	0.000446517	0.0084025	-0.00299423	0.000665191	0.834867	0.940736	0.986822	0.902821	0.954419	0.996494	1	1	1	1	1
