# Supplementary material for: Sex specific molecular networks and key drivers of Alzheimer’s disease
Source: Mol Neurodegener. 2023 Jun 20;18:39. doi: 10.1186/s13024-023-00624-5 (PMC10280841; doi:10.1186/s13024-023-00624-5)
Supplement: Supplementary file 8 — Additional file 8: Supplemental Table 8. Module hubs genes in the male and female gene co-expression networks in the PHG of MSBB cohort and the PFC of the ROSMAP cohort. A) female and B) male AD subjects in the PHG of the MSBB cohort. C) female and D) male AD subjects in the ROSMAP cohort. [file 13024_2023_624_MOESM8_ESM.xlsx]

## Sheet: annotation
Supplemental Table 8. Module hubs genes in the four gene co-expression networks
Description of column/row names in this Table
Column Name	Description
module	the module to which a driver belongs to
hub	hub gene
connectivity	number of genes in the 2-layer network neighborhood of a given driver gene

## Sheet: 8A KDs_Female_AD_MSBB
8A. Module hubs genes in the network from the PHG of the female AD subjects in the MSBB cohort
module	hub	connectivity
c1_10	ENSG00000161203	238
c1_10	ENSG00000168000	191
c1_10	ENSG00000117410	164
c1_10	ENSG00000111667	159
c1_10	ENSG00000124702	154
c1_10	ENSG00000171314	152
c1_10	ENSG00000004059	139
c1_10	ENSG00000067225	135
c1_10	ENSG00000127445	128
c1_10	ENSG00000042753	125
c1_10	ENSG00000099341	113
c1_10	ENSG00000175203	113
c1_10	ENSG00000104904	106
c1_10	ENSG00000137409	105
c1_10	ENSG00000015676	98
c1_10	ENSG00000071553	98
c1_10	ENSG00000092096	97
c1_10	ENSG00000138107	94
c1_10	ENSG00000175416	94
c1_10	ENSG00000135624	92
c1_10	ENSG00000179115	92
c1_10	ENSG00000234857	92
c1_10	ENSG00000104863	89
c1_10	ENSG00000105393	87
c1_10	ENSG00000129355	84
c1_10	ENSG00000242659	83
c1_10	ENSG00000010256	81
c1_10	ENSG00000126249	80
c1_10	ENSG00000032389	79
c1_10	ENSG00000086504	79
c1_10	ENSG00000114631	79
c1_10	ENSG00000147155	79
c1_10	ENSG00000137288	78
c1_10	ENSG00000106367	77
c1_10	ENSG00000144834	77
c1_10	ENSG00000172500	77
c1_10	ENSG00000183207	77
c1_10	ENSG00000186076	75
c1_10	ENSG00000141759	72
c1_10	ENSG00000267062	72
c1_10	ENSG00000269307	72
c1_10	ENSG00000105404	70
c1_10	ENSG00000068308	69
c1_10	ENSG00000111640	69
c1_10	ENSG00000084234	68
c1_10	ENSG00000143740	68
c1_10	ENSG00000167815	68
c1_10	ENSG00000100804	67
c1_10	ENSG00000055609	66
c1_10	ENSG00000213465	66
c1_10	ENSG00000102181	65
c1_10	ENSG00000204386	65
c1_10	ENSG00000116857	64
c1_10	ENSG00000119383	64
c1_10	ENSG00000166313	64
c1_10	ENSG00000167792	64
c1_10	ENSG00000106328	63
c1_10	ENSG00000130764	63
c1_10	ENSG00000155256	63
c1_10	ENSG00000162755	63
c1_10	ENSG00000169217	63
c1_10	ENSG00000267673	63
c1_10	ENSG00000148334	50
c1_10	ENSG00000132153	45
c1_100	ENSG00000232018	16
c1_100	ENSG00000258399	16
c1_101	ENSG00000118160	161
c1_101	ENSG00000132535	160
c1_101	ENSG00000105696	142
c1_101	ENSG00000184702	124
c1_101	ENSG00000173898	111
c1_101	ENSG00000256633	94
c1_101	ENSG00000008735	92
c1_101	ENSG00000069424	91
c1_101	ENSG00000108309	91
c1_101	ENSG00000260272	89
c1_101	ENSG00000124507	82
c1_101	ENSG00000156959	82
c1_101	ENSG00000204851	82
c1_101	ENSG00000172375	81
c1_101	ENSG00000008283	78
c1_101	ENSG00000186642	77
c1_101	ENSG00000263620	76
c1_101	ENSG00000187122	74
c1_101	ENSG00000132026	72
c1_101	ENSG00000177614	72
c1_101	ENSG00000104888	70
c1_101	ENSG00000158856	69
c1_101	ENSG00000267424	69
c1_101	ENSG00000107282	68
c1_101	ENSG00000171450	68
c1_101	ENSG00000183826	68
c1_101	ENSG00000167535	67
c1_101	ENSG00000167842	67
c1_101	ENSG00000161082	66
c1_101	ENSG00000185442	66
c1_101	ENSG00000108947	64
c1_101	ENSG00000105223	62
c1_101	ENSG00000267750	62
c1_101	ENSG00000166685	61
c1_101	ENSG00000213390	61
c1_101	ENSG00000171992	60
c1_101	ENSG00000144712	59
c1_102	ENSG00000087152	104
c1_102	ENSG00000132563	97
c1_102	ENSG00000173020	83
c1_102	ENSG00000135631	78
c1_102	ENSG00000175573	75
c1_102	ENSG00000049769	73
c1_102	ENSG00000160973	71
c1_102	ENSG00000088899	67
c1_102	ENSG00000159692	64
c1_102	ENSG00000174516	63
c1_102	ENSG00000177380	63
c1_102	ENSG00000070610	58
c1_102	ENSG00000107742	57
c1_102	ENSG00000126934	57
c1_102	ENSG00000185133	57
c1_102	ENSG00000068971	56
c1_102	ENSG00000171703	56
c1_102	ENSG00000007923	55
c1_102	ENSG00000106683	54
c1_102	ENSG00000184451	54
c1_102	ENSG00000160539	53
c1_102	ENSG00000165716	52
c1_102	ENSG00000187486	52
c1_102	ENSG00000104133	50
c1_102	ENSG00000127220	50
c1_102	ENSG00000204564	50
c1_102	ENSG00000256929	50
c1_102	ENSG00000178498	47
c1_102	ENSG00000260453	37
c1_103	ENSG00000091039	81
c1_103	ENSG00000177565	68
c1_103	ENSG00000011566	57
c1_103	ENSG00000110429	56
c1_103	ENSG00000129128	56
c1_103	ENSG00000197045	53
c1_103	ENSG00000106701	52
c1_103	ENSG00000126821	52
c1_103	ENSG00000171862	52
c1_103	ENSG00000081154	51
c1_103	ENSG00000111605	50
c1_103	ENSG00000213639	50
c1_103	ENSG00000118454	49
c1_103	ENSG00000120992	49
c1_103	ENSG00000120137	48
c1_103	ENSG00000120159	48
c1_103	ENSG00000128951	48
c1_103	ENSG00000188343	48
c1_103	ENSG00000041880	45
c1_103	ENSG00000130224	45
c1_103	ENSG00000151135	45
c1_103	ENSG00000173674	45
c1_103	ENSG00000183977	45
c1_103	ENSG00000205707	45
c1_104	ENSG00000164209	245
c1_104	ENSG00000085365	198
c1_104	ENSG00000165832	195
c1_104	ENSG00000164031	166
c1_104	ENSG00000149313	154
c1_104	ENSG00000151743	147
c1_104	ENSG00000204116	141
c1_104	ENSG00000143933	126
c1_104	ENSG00000111530	123
c1_104	ENSG00000113638	123
c1_104	ENSG00000153130	122
c1_104	ENSG00000139505	121
c1_104	ENSG00000166479	121
c1_104	ENSG00000112697	120
c1_104	ENSG00000186106	117
c1_104	ENSG00000015479	116
c1_104	ENSG00000174106	114
c1_104	ENSG00000113597	112
c1_104	ENSG00000144827	112
c1_104	ENSG00000139160	109
c1_104	ENSG00000127995	105
c1_104	ENSG00000163743	105
c1_104	ENSG00000138660	104
c1_104	ENSG00000165169	104
c1_104	ENSG00000186908	103
c1_104	ENSG00000014824	101
c1_104	ENSG00000115947	101
c1_104	ENSG00000164983	98
c1_104	ENSG00000164985	98
c1_104	ENSG00000075790	97
c1_104	ENSG00000116750	97
c1_104	ENSG00000175893	97
c1_104	ENSG00000125249	96
c1_104	ENSG00000175073	96
c1_104	ENSG00000175087	95
c1_104	ENSG00000067533	93
c1_104	ENSG00000166260	93
c1_104	ENSG00000198168	93
c1_104	ENSG00000066557	91
c1_104	ENSG00000079950	91
c1_104	ENSG00000081307	91
c1_104	ENSG00000114120	89
c1_104	ENSG00000164252	88
c1_104	ENSG00000183535	88
c1_104	ENSG00000198780	87
c1_104	ENSG00000117533	86
c1_104	ENSG00000151748	85
c1_104	ENSG00000123091	84
c1_104	ENSG00000139977	84
c1_104	ENSG00000168116	84
c1_104	ENSG00000123737	83
c1_104	ENSG00000052344	82
c1_104	ENSG00000104660	81
c1_104	ENSG00000153310	80
c1_105	ENSG00000145741	38
c1_105	ENSG00000150459	37
c1_105	ENSG00000087302	36
c1_105	ENSG00000131236	34
c1_105	ENSG00000205542	32
c1_105	ENSG00000143621	31
c1_105	ENSG00000100603	30
c1_106	ENSG00000196911	62
c1_106	ENSG00000163848	58
c1_106	ENSG00000121879	55
c1_106	ENSG00000157500	54
c1_106	ENSG00000156531	46
c1_106	ENSG00000213029	46
c1_106	ENSG00000169193	43
c1_106	ENSG00000177888	43
c1_106	ENSG00000148943	42
c1_106	ENSG00000165521	42
c1_107	ENSG00000167005	158
c1_107	ENSG00000138138	129
c1_107	ENSG00000103769	121
c1_107	ENSG00000143106	110
c1_107	ENSG00000108946	108
c1_107	ENSG00000120533	91
c1_107	ENSG00000013561	86
c1_107	ENSG00000134717	80
c1_107	ENSG00000180329	79
c1_107	ENSG00000091483	78
c1_107	ENSG00000167699	78
c1_107	ENSG00000135317	77
c1_107	ENSG00000104388	73
c1_107	ENSG00000104671	73
c1_107	ENSG00000176401	71
c1_107	ENSG00000164338	66
c1_107	ENSG00000113387	64
c1_107	ENSG00000100364	63
c1_107	ENSG00000125827	63
c1_107	ENSG00000167065	63
c1_107	ENSG00000099246	61
c1_107	ENSG00000104164	61
c1_107	ENSG00000104765	61
c1_107	ENSG00000120805	59
c1_107	ENSG00000184203	58
c1_108	ENSG00000138081	70
c1_108	ENSG00000004766	63
c1_108	ENSG00000066777	50
c1_108	ENSG00000066933	49
c1_108	ENSG00000198586	48
c1_108	ENSG00000174485	46
c1_108	ENSG00000143669	44
c1_108	ENSG00000164631	41
c1_108	ENSG00000057663	40
c1_108	ENSG00000094631	39
c1_108	ENSG00000152219	39
c1_108	ENSG00000115504	38
c1_108	ENSG00000104231	36
c1_108	ENSG00000119787	36
c1_108	ENSG00000120526	35
c1_109	ENSG00000104343	38
c1_109	ENSG00000157224	36
c1_109	ENSG00000164603	35
c1_109	ENSG00000139826	34
c1_109	ENSG00000198146	34
c1_109	ENSG00000119048	33
c1_109	ENSG00000156017	33
c1_11	ENSG00000141367	421
c1_11	ENSG00000120265	347
c1_11	ENSG00000138757	346
c1_11	ENSG00000154174	336
c1_11	ENSG00000198961	309
c1_11	ENSG00000089818	284
c1_11	ENSG00000147416	265
c1_11	ENSG00000129636	258
c1_11	ENSG00000165678	241
c1_11	ENSG00000177889	227
c1_11	ENSG00000138078	219
c1_11	ENSG00000143155	210
c1_11	ENSG00000114573	207
c1_11	ENSG00000078668	199
c1_11	ENSG00000138663	197
c1_11	ENSG00000141378	195
c1_11	ENSG00000165943	190
c1_11	ENSG00000108395	187
c1_11	ENSG00000131263	181
c1_11	ENSG00000113558	165
c1_11	ENSG00000198836	163
c1_11	ENSG00000158301	159
c1_11	ENSG00000182220	158
c1_11	ENSG00000139112	152
c1_11	ENSG00000065548	144
c1_11	ENSG00000133134	144
c1_11	ENSG00000173692	144
c1_11	ENSG00000009844	141
c1_11	ENSG00000069345	140
c1_11	ENSG00000079785	140
c1_11	ENSG00000169891	140
c1_11	ENSG00000069329	139
c1_11	ENSG00000023734	135
c1_11	ENSG00000138095	130
c1_11	ENSG00000198612	129
c1_11	ENSG00000136143	126
c1_11	ENSG00000101654	125
c1_11	ENSG00000069956	123
c1_11	ENSG00000111647	122
c1_11	ENSG00000025156	121
c1_11	ENSG00000008277	120
c1_11	ENSG00000087470	119
c1_11	ENSG00000108094	119
c1_11	ENSG00000213190	118
c1_11	ENSG00000213585	118
c1_11	ENSG00000246451	118
c1_11	ENSG00000132341	116
c1_11	ENSG00000146197	116
c1_11	ENSG00000175395	116
c1_11	ENSG00000123562	115
c1_11	ENSG00000177432	115
c1_11	ENSG00000206418	114
c1_11	ENSG00000141030	113
c1_11	ENSG00000196305	113
c1_11	ENSG00000018189	112
c1_11	ENSG00000144635	112
c1_11	ENSG00000057757	111
c1_11	ENSG00000132664	111
c1_11	ENSG00000166681	110
c1_11	ENSG00000167283	110
c1_11	ENSG00000260281	110
c1_11	ENSG00000115310	109
c1_11	ENSG00000134265	108
c1_11	ENSG00000165637	108
c1_11	ENSG00000249758	108
c1_11	ENSG00000105552	107
c1_11	ENSG00000198825	107
c1_11	ENSG00000134108	106
c1_11	ENSG00000196776	106
c1_11	ENSG00000128683	105
c1_11	ENSG00000075415	104
c1_11	ENSG00000138079	104
c1_11	ENSG00000137996	103
c1_11	ENSG00000138698	103
c1_11	ENSG00000170540	103
c1_11	ENSG00000173660	102
c1_11	ENSG00000004897	101
c1_11	ENSG00000143158	101
c1_11	ENSG00000169255	101
c1_11	ENSG00000106524	100
c1_11	ENSG00000184277	100
c1_11	ENSG00000068366	99
c1_11	ENSG00000138385	99
c1_11	ENSG00000061918	98
c1_11	ENSG00000070718	97
c1_11	ENSG00000104365	97
c1_11	ENSG00000118873	97
c1_11	ENSG00000123545	97
c1_11	ENSG00000131966	97
c1_11	ENSG00000198791	96
c1_11	ENSG00000070476	95
c1_11	ENSG00000140740	95
c1_11	ENSG00000196072	95
c1_11	ENSG00000116459	94
c1_11	ENSG00000138069	94
c1_11	ENSG00000162639	94
c1_11	ENSG00000135070	93
c1_11	ENSG00000136827	93
c1_11	ENSG00000177082	93
c1_11	ENSG00000101266	92
c1_11	ENSG00000115839	92
c1_11	ENSG00000124440	92
c1_11	ENSG00000156471	92
c1_11	ENSG00000181061	92
c1_11	ENSG00000076555	91
c1_11	ENSG00000135750	90
c1_11	ENSG00000137040	90
c1_11	ENSG00000166233	90
c1_11	ENSG00000245856	90
c1_11	ENSG00000133169	89
c1_11	ENSG00000175582	89
c1_11	ENSG00000091140	88
c1_11	ENSG00000156976	88
c1_11	ENSG00000241837	88
c1_11	ENSG00000251417	88
c1_11	ENSG00000102144	87
c1_11	ENSG00000131779	87
c1_11	ENSG00000134440	87
c1_11	ENSG00000135018	87
c1_11	ENSG00000168393	87
c1_11	ENSG00000176700	87
c1_11	ENSG00000254414	87
c1_11	ENSG00000113575	86
c1_11	ENSG00000138430	86
c1_11	ENSG00000139116	86
c1_11	ENSG00000198300	86
c1_11	ENSG00000144746	85
c1_11	ENSG00000182481	85
c1_11	ENSG00000184900	85
c1_11	ENSG00000198689	85
c1_11	ENSG00000051382	84
c1_11	ENSG00000203589	84
c1_11	ENSG00000263244	84
c1_11	ENSG00000119801	83
c1_11	ENSG00000008869	82
c1_11	ENSG00000215494	82
c1_11	ENSG00000145632	81
c1_11	ENSG00000153037	81
c1_11	ENSG00000187601	81
c1_11	ENSG00000261872	81
c1_11	ENSG00000065154	80
c1_11	ENSG00000120437	80
c1_11	ENSG00000163875	80
c1_11	ENSG00000168843	80
c1_11	ENSG00000175873	80
c1_11	ENSG00000249568	80
c1_11	ENSG00000101557	79
c1_11	ENSG00000101911	79
c1_11	ENSG00000267702	79
c1_11	ENSG00000003987	78
c1_11	ENSG00000007168	78
c1_11	ENSG00000114784	78
c1_11	ENSG00000126267	78
c1_11	ENSG00000167676	78
c1_11	ENSG00000014641	77
c1_11	ENSG00000048544	77
c1_11	ENSG00000100744	77
c1_11	ENSG00000105887	77
c1_11	ENSG00000108883	77
c1_11	ENSG00000109180	77
c1_11	ENSG00000123983	77
c1_11	ENSG00000125354	77
c1_11	ENSG00000151320	77
c1_11	ENSG00000248641	77
c1_11	ENSG00000115762	76
c1_11	ENSG00000167525	76
c1_11	ENSG00000167863	76
c1_11	ENSG00000253719	76
c1_11	ENSG00000263499	76
c1_11	ENSG00000004779	75
c1_11	ENSG00000088812	75
c1_11	ENSG00000100764	75
c1_11	ENSG00000111897	75
c1_11	ENSG00000169139	75
c1_11	ENSG00000188152	75
c1_11	ENSG00000235641	75
c1_11	ENSG00000004961	74
c1_11	ENSG00000074696	74
c1_11	ENSG00000115840	74
c1_11	ENSG00000124767	74
c1_11	ENSG00000129596	74
c1_11	ENSG00000130377	74
c1_11	ENSG00000136045	74
c1_11	ENSG00000136810	74
c1_11	ENSG00000152402	74
c1_11	ENSG00000163444	74
c1_11	ENSG00000197170	74
c1_11	ENSG00000087903	73
c1_11	ENSG00000090266	73
c1_11	ENSG00000196419	73
c1_11	ENSG00000248449	73
c1_11	ENSG00000070087	72
c1_11	ENSG00000090447	72
c1_11	ENSG00000113595	72
c1_11	ENSG00000128739	72
c1_11	ENSG00000130950	72
c1_11	ENSG00000137055	72
c1_11	ENSG00000141401	72
c1_11	ENSG00000178234	72
c1_11	ENSG00000178660	72
c1_11	ENSG00000189159	72
c1_11	ENSG00000244161	72
c1_11	ENSG00000135940	67
c1_11	ENSG00000136750	67
c1_11	ENSG00000159377	67
c1_11	ENSG00000106052	66
c1_11	ENSG00000103363	64
c1_11	ENSG00000100767	63
c1_11	ENSG00000143756	54
c1_11	ENSG00000127540	53
c1_11	ENSG00000154001	52
c1_11	ENSG00000163902	52
c1_11	ENSG00000256100	48
c1_11	ENSG00000023516	46
c1_11	ENSG00000166181	41
c1_11	ENSG00000175426	41
c1_11	ENSG00000181852	36
c1_11	ENSG00000267136	35
c1_110	ENSG00000008952	41
c1_110	ENSG00000070367	39
c1_110	ENSG00000077147	38
c1_110	ENSG00000187109	37
c1_110	ENSG00000021574	34
c1_110	ENSG00000009307	32
c1_110	ENSG00000182827	32
c1_111	ENSG00000169018	50
c1_111	ENSG00000135932	48
c1_111	ENSG00000185716	45
c1_111	ENSG00000119844	43
c1_111	ENSG00000127870	41
c1_111	ENSG00000224531	38
c1_111	ENSG00000173852	35
c1_111	ENSG00000226849	34
c1_112	ENSG00000183735	40
c1_112	ENSG00000124207	39
c1_112	ENSG00000138641	38
c1_112	ENSG00000039123	36
c1_112	ENSG00000092148	36
c1_113	ENSG00000185787	30
c1_113	ENSG00000172239	27
c1_113	ENSG00000137414	25
c1_113	ENSG00000240857	23
c1_113	ENSG00000186432	21
c1_113	ENSG00000156026	20
c1_113	ENSG00000164172	20
c1_113	ENSG00000226696	20
c1_114	ENSG00000056586	59
c1_114	ENSG00000182700	55
c1_114	ENSG00000100614	54
c1_114	ENSG00000196323	50
c1_114	ENSG00000260772	48
c1_114	ENSG00000113441	47
c1_114	ENSG00000205269	45
c1_114	ENSG00000260566	45
c1_114	ENSG00000113163	42
c1_114	ENSG00000211456	39
c1_114	ENSG00000242375	39
c1_114	ENSG00000172667	38
c1_114	ENSG00000259959	37
c1_115	ENSG00000168216	49
c1_115	ENSG00000106460	47
c1_115	ENSG00000138398	47
c1_115	ENSG00000018510	45
c1_115	ENSG00000162521	44
c1_115	ENSG00000118518	41
c1_115	ENSG00000112874	38
c1_115	ENSG00000142892	38
c1_115	ENSG00000144744	35
c1_117	ENSG00000085788	22
c1_117	ENSG00000104331	21
c1_117	ENSG00000147419	18
c1_118	ENSG00000020426	17
c1_12	ENSG00000238917	38
c1_12	ENSG00000207166	37
c1_12	ENSG00000206652	36
c1_12	ENSG00000207008	36
c1_12	ENSG00000207496	34
c1_12	ENSG00000206597	31
c1_12	ENSG00000207418	31
c1_12	ENSG00000209582	31
c1_12	ENSG00000133316	30
c1_121	ENSG00000187051	27
c1_121	ENSG00000167085	26
c1_121	ENSG00000263740	25
c1_121	ENSG00000258486	24
c1_121	ENSG00000142546	22
c1_121	ENSG00000110711	21
c1_122	ENSG00000167615	291
c1_122	ENSG00000105221	279
c1_122	ENSG00000214176	238
c1_122	ENSG00000159496	203
c1_122	ENSG00000243679	183
c1_122	ENSG00000168970	182
c1_122	ENSG00000228434	173
c1_122	ENSG00000243708	173
c1_122	ENSG00000230344	165
c1_122	ENSG00000204946	153
c1_122	ENSG00000173531	150
c1_122	ENSG00000176920	147
c1_122	ENSG00000114841	144
c1_122	ENSG00000071626	142
c1_122	ENSG00000079246	142
c1_122	ENSG00000160305	141
c1_122	ENSG00000158805	140
c1_122	ENSG00000259462	139
c1_122	ENSG00000170919	138
c1_122	ENSG00000196421	138
c1_122	ENSG00000230701	138
c1_122	ENSG00000263167	138
c1_122	ENSG00000230715	136
c1_122	ENSG00000188878	135
c1_122	ENSG00000228315	135
c1_122	ENSG00000243302	134
c1_122	ENSG00000162341	133
c1_122	ENSG00000127415	131
c1_122	ENSG00000137857	130
c1_122	ENSG00000099834	128
c1_122	ENSG00000261207	128
c1_122	ENSG00000215769	127
c1_122	ENSG00000228544	126
c1_122	ENSG00000255036	126
c1_122	ENSG00000142233	125
c1_122	ENSG00000205702	123
c1_122	ENSG00000102890	122
c1_122	ENSG00000178809	122
c1_122	ENSG00000001497	121
c1_122	ENSG00000100197	121
c1_122	ENSG00000187741	121
c1_122	ENSG00000213213	121
c1_122	ENSG00000230358	121
c1_122	ENSG00000233980	121
c1_122	ENSG00000260425	121
c1_122	ENSG00000163781	120
c1_122	ENSG00000267266	120
c1_122	ENSG00000118680	117
c1_122	ENSG00000229180	111
c1_122	ENSG00000244560	109
c1_122	ENSG00000230724	107
c1_122	ENSG00000131238	105
c1_122	ENSG00000259860	105
c1_122	ENSG00000244723	103
c1_122	ENSG00000237094	102
c1_122	ENSG00000182109	100
c1_122	ENSG00000229413	100
c1_122	ENSG00000169203	99
c1_122	ENSG00000198064	99
c1_122	ENSG00000099331	98
c1_122	ENSG00000141527	98
c1_122	ENSG00000197162	98
c1_122	ENSG00000224956	97
c1_122	ENSG00000259970	97
c1_122	ENSG00000268056	97
c1_122	ENSG00000078814	96
c1_122	ENSG00000110274	96
c1_122	ENSG00000224671	96
c1_122	ENSG00000213212	95
c1_122	ENSG00000235672	95
c1_123	ENSG00000116117	180
c1_123	ENSG00000174776	131
c1_123	ENSG00000113140	129
c1_123	ENSG00000105519	128
c1_123	ENSG00000124942	98
c1_123	ENSG00000152818	96
c1_123	ENSG00000106823	84
c1_123	ENSG00000137831	84
c1_123	ENSG00000169604	81
c1_123	ENSG00000166801	79
c1_123	ENSG00000172164	79
c1_123	ENSG00000164938	77
c1_123	ENSG00000185278	74
c1_123	ENSG00000186153	73
c1_123	ENSG00000069493	70
c1_123	ENSG00000113657	69
c1_123	ENSG00000038427	68
c1_123	ENSG00000138756	68
c1_123	ENSG00000176034	68
c1_123	ENSG00000138646	67
c1_123	ENSG00000183785	67
c1_123	ENSG00000245571	67
c1_123	ENSG00000186204	66
c1_123	ENSG00000108370	64
c1_123	ENSG00000249835	63
c1_123	ENSG00000181722	61
c1_123	ENSG00000131828	60
c1_123	ENSG00000123104	59
c1_123	ENSG00000185860	59
c1_123	ENSG00000121207	58
c1_123	ENSG00000241560	57
c1_123	ENSG00000267314	53
c1_123	ENSG00000082175	49
c1_124	ENSG00000143473	71
c1_124	ENSG00000156486	61
c1_124	ENSG00000176490	56
c1_124	ENSG00000187730	55
c1_124	ENSG00000225214	52
c1_124	ENSG00000182732	49
c1_124	ENSG00000255402	45
c1_124	ENSG00000048991	43
c1_125	ENSG00000150093	47
c1_125	ENSG00000151491	47
c1_125	ENSG00000145012	43
c1_125	ENSG00000122786	41
c1_125	ENSG00000091436	37
c1_125	ENSG00000213949	37
c1_125	ENSG00000183508	34
c1_125	ENSG00000164111	33
c1_126	ENSG00000184384	140
c1_126	ENSG00000150907	120
c1_126	ENSG00000259976	115
c1_126	ENSG00000155324	105
c1_126	ENSG00000084093	99
c1_126	ENSG00000196935	94
c1_126	ENSG00000137693	93
c1_126	ENSG00000187079	93
c1_126	ENSG00000104447	90
c1_126	ENSG00000185650	77
c1_126	ENSG00000129675	70
c1_126	ENSG00000250602	68
c1_126	ENSG00000140022	66
c1_126	ENSG00000162733	65
c1_126	ENSG00000177426	65
c1_126	ENSG00000079335	64
c1_126	ENSG00000165895	62
c1_126	ENSG00000148498	61
c1_126	ENSG00000165029	61
c1_126	ENSG00000172493	61
c1_126	ENSG00000163110	60
c1_126	ENSG00000155760	59
c1_126	ENSG00000231768	59
c1_126	ENSG00000162599	51
c1_127	ENSG00000183255	75
c1_127	ENSG00000177674	59
c1_127	ENSG00000087077	58
c1_127	ENSG00000155366	55
c1_127	ENSG00000204592	55
c1_127	ENSG00000213722	51
c1_127	ENSG00000162496	48
c1_127	ENSG00000042493	44
c1_127	ENSG00000148180	44
c1_127	ENSG00000108828	43
c1_127	ENSG00000117318	43
c1_127	ENSG00000184678	42
c1_127	ENSG00000163346	40
c1_127	ENSG00000240065	38
c1_127	ENSG00000239713	37
c1_127	ENSG00000087086	31
c1_128	ENSG00000155761	104
c1_128	ENSG00000188596	101
c1_128	ENSG00000165309	99
c1_128	ENSG00000176601	95
c1_128	ENSG00000197748	89
c1_128	ENSG00000133640	77
c1_128	ENSG00000174844	75
c1_128	ENSG00000096093	73
c1_128	ENSG00000007174	72
c1_128	ENSG00000131951	72
c1_128	ENSG00000170959	70
c1_128	ENSG00000158816	64
c1_128	ENSG00000197168	64
c1_128	ENSG00000112539	63
c1_128	ENSG00000167858	61
c1_13	ENSG00000148400	132
c1_13	ENSG00000240184	92
c1_13	ENSG00000173402	87
c1_13	ENSG00000164050	83
c1_13	ENSG00000148204	77
c1_13	ENSG00000170075	77
c1_13	ENSG00000129353	76
c1_13	ENSG00000260800	73
c1_13	ENSG00000161714	72
c1_13	ENSG00000221932	69
c1_13	ENSG00000100139	67
c1_13	ENSG00000186635	65
c1_13	ENSG00000130787	62
c1_13	ENSG00000214717	62
c1_13	ENSG00000198732	61
c1_13	ENSG00000157890	59
c1_13	ENSG00000165478	58
c1_13	ENSG00000124067	56
c1_13	ENSG00000213398	55
c1_13	ENSG00000253537	55
c1_13	ENSG00000100105	54
c1_13	ENSG00000254245	54
c1_13	ENSG00000135424	53
c1_13	ENSG00000188338	52
c1_13	ENSG00000145555	51
c1_13	ENSG00000149633	50
c1_13	ENSG00000104881	49
c1_13	ENSG00000160678	49
c1_13	ENSG00000178764	49
c1_13	ENSG00000110900	48
c1_13	ENSG00000178814	48
c1_13	ENSG00000225331	48
c1_13	ENSG00000177303	47
c1_13	ENSG00000167614	45
c1_13	ENSG00000071054	40
c1_13	ENSG00000262209	21
c1_130	ENSG00000157429	25
c1_130	ENSG00000163617	25
c1_130	ENSG00000166432	25
c1_130	ENSG00000130023	24
c1_130	ENSG00000107443	23
c1_130	ENSG00000253320	23
c1_131	ENSG00000161203	123
c1_131	ENSG00000171314	102
c1_131	ENSG00000067225	97
c1_131	ENSG00000099341	91
c1_131	ENSG00000117410	85
c1_131	ENSG00000242659	78
c1_131	ENSG00000010256	76
c1_131	ENSG00000111667	73
c1_131	ENSG00000042753	70
c1_131	ENSG00000186076	69
c1_131	ENSG00000135624	68
c1_131	ENSG00000137409	67
c1_131	ENSG00000175203	67
c1_131	ENSG00000084234	63
c1_131	ENSG00000138107	59
c1_131	ENSG00000103415	57
c1_131	ENSG00000181789	56
c1_131	ENSG00000013275	55
c1_131	ENSG00000071553	54
c1_131	ENSG00000238198	54
c1_131	ENSG00000131473	53
c1_132	ENSG00000167792	33
c1_132	ENSG00000115073	32
c1_132	ENSG00000162729	32
c1_132	ENSG00000166313	31
c1_132	ENSG00000137200	28
c1_132	ENSG00000224738	27
c1_133	ENSG00000183207	61
c1_133	ENSG00000104904	51
c1_133	ENSG00000105404	51
c1_133	ENSG00000254901	47
c1_133	ENSG00000154328	45
c1_133	ENSG00000229311	45
c1_133	ENSG00000204386	44
c1_133	ENSG00000169217	43
c1_133	ENSG00000213465	43
c1_134	ENSG00000127445	115
c1_134	ENSG00000124702	101
c1_134	ENSG00000004059	96
c1_134	ENSG00000168000	94
c1_134	ENSG00000015676	87
c1_134	ENSG00000105393	82
c1_134	ENSG00000104863	76
c1_134	ENSG00000086504	75
c1_134	ENSG00000129355	74
c1_134	ENSG00000269307	70
c1_134	ENSG00000032389	69
c1_134	ENSG00000114631	69
c1_134	ENSG00000147155	69
c1_134	ENSG00000143740	66
c1_134	ENSG00000119383	64
c1_134	ENSG00000267673	63
c1_134	ENSG00000055609	62
c1_134	ENSG00000108528	61
c1_134	ENSG00000155256	61
c1_134	ENSG00000242173	61
c1_134	ENSG00000116857	60
c1_135	ENSG00000132153	36
c1_135	ENSG00000161204	35
c1_135	ENSG00000142186	34
c1_136	ENSG00000225278	17
c1_136	ENSG00000230850	17
c1_136	ENSG00000236557	17
c1_136	ENSG00000238261	15
c1_137	ENSG00000125901	40
c1_137	ENSG00000148334	40
c1_137	ENSG00000179115	37
c1_137	ENSG00000267001	37
c1_137	ENSG00000004142	33
c1_137	ENSG00000110717	33
c1_137	ENSG00000134744	33
c1_137	ENSG00000188976	33
c1_138	ENSG00000158406	13
c1_138	ENSG00000198356	13
c1_138	ENSG00000198518	13
c1_139	ENSG00000130724	20
c1_139	ENSG00000145494	19
c1_14	ENSG00000136531	487
c1_14	ENSG00000145864	481
c1_14	ENSG00000070961	452
c1_14	ENSG00000022355	388
c1_14	ENSG00000144290	351
c1_14	ENSG00000172260	338
c1_14	ENSG00000114279	315
c1_14	ENSG00000067715	298
c1_14	ENSG00000125814	251
c1_14	ENSG00000164588	234
c1_14	ENSG00000213424	233
c1_14	ENSG00000065609	222
c1_14	ENSG00000107105	222
c1_14	ENSG00000118733	216
c1_14	ENSG00000178662	216
c1_14	ENSG00000169933	213
c1_14	ENSG00000109738	200
c1_14	ENSG00000117152	198
c1_14	ENSG00000258903	195
c1_14	ENSG00000120251	187
c1_14	ENSG00000123570	186
c1_14	ENSG00000152495	185
c1_14	ENSG00000257434	184
c1_14	ENSG00000058091	181
c1_14	ENSG00000163536	180
c1_14	ENSG00000182389	180
c1_14	ENSG00000065559	179
c1_14	ENSG00000085433	177
c1_14	ENSG00000107758	171
c1_14	ENSG00000162374	171
c1_14	ENSG00000104381	168
c1_14	ENSG00000117155	165
c1_14	ENSG00000081189	164
c1_14	ENSG00000156735	164
c1_14	ENSG00000157680	164
c1_14	ENSG00000182621	164
c1_14	ENSG00000166006	163
c1_14	ENSG00000183715	163
c1_14	ENSG00000172292	162
c1_14	ENSG00000146223	161
c1_14	ENSG00000168959	160
c1_14	ENSG00000186462	160
c1_14	ENSG00000198673	160
c1_14	ENSG00000164830	159
c1_14	ENSG00000123119	158
c1_14	ENSG00000157470	157
c1_14	ENSG00000170786	156
c1_14	ENSG00000163618	155
c1_14	ENSG00000197872	150
c1_14	ENSG00000170027	149
c1_14	ENSG00000155097	148
c1_14	ENSG00000069712	144
c1_14	ENSG00000109339	144
c1_14	ENSG00000153982	144
c1_14	ENSG00000179542	143
c1_14	ENSG00000113327	142
c1_14	ENSG00000005810	141
c1_14	ENSG00000100106	140
c1_14	ENSG00000102468	140
c1_14	ENSG00000182901	140
c1_14	ENSG00000204789	140
c1_14	ENSG00000100101	138
c1_14	ENSG00000128656	138
c1_14	ENSG00000131437	138
c1_14	ENSG00000198908	138
c1_14	ENSG00000050748	137
c1_14	ENSG00000165209	136
c1_14	ENSG00000003402	135
c1_14	ENSG00000103657	135
c1_14	ENSG00000019505	134
c1_14	ENSG00000103316	134
c1_14	ENSG00000138378	133
c1_14	ENSG00000154822	133
c1_14	ENSG00000164951	133
c1_14	ENSG00000185774	133
c1_14	ENSG00000132639	132
c1_14	ENSG00000153814	132
c1_14	ENSG00000118402	131
c1_14	ENSG00000185518	131
c1_14	ENSG00000164794	130
c1_14	ENSG00000187094	130
c1_14	ENSG00000107295	129
c1_14	ENSG00000164466	127
c1_14	ENSG00000183662	127
c1_14	ENSG00000226312	127
c1_14	ENSG00000159082	126
c1_14	ENSG00000040341	125
c1_14	ENSG00000134121	125
c1_14	ENSG00000186310	125
c1_14	ENSG00000050030	124
c1_14	ENSG00000075945	124
c1_14	ENSG00000129566	124
c1_14	ENSG00000152061	124
c1_14	ENSG00000172348	124
c1_14	ENSG00000177570	124
c1_14	ENSG00000197536	124
c1_14	ENSG00000234290	124
c1_14	ENSG00000255674	124
c1_14	ENSG00000122824	123
c1_14	ENSG00000140836	123
c1_14	ENSG00000143499	123
c1_14	ENSG00000196542	123
c1_14	ENSG00000091157	122
c1_14	ENSG00000133318	122
c1_14	ENSG00000180044	122
c1_14	ENSG00000184402	121
c1_14	ENSG00000114405	120
c1_14	ENSG00000122584	120
c1_14	ENSG00000146469	120
c1_14	ENSG00000163820	120
c1_14	ENSG00000165434	120
c1_14	ENSG00000145087	119
c1_14	ENSG00000158813	119
c1_14	ENSG00000168438	119
c1_14	ENSG00000085377	118
c1_14	ENSG00000188042	118
c1_14	ENSG00000197969	118
c1_14	ENSG00000006625	117
c1_14	ENSG00000166922	117
c1_14	ENSG00000128872	116
c1_14	ENSG00000233705	116
c1_14	ENSG00000263738	116
c1_14	ENSG00000119865	115
c1_14	ENSG00000196353	115
c1_14	ENSG00000236051	115
c1_14	ENSG00000260214	115
c1_14	ENSG00000125848	114
c1_14	ENSG00000172915	114
c1_14	ENSG00000179915	114
c1_14	ENSG00000145428	113
c1_14	ENSG00000185760	113
c1_14	ENSG00000246363	113
c1_14	ENSG00000104490	112
c1_14	ENSG00000106688	112
c1_14	ENSG00000164506	112
c1_14	ENSG00000244179	112
c1_14	ENSG00000147676	111
c1_14	ENSG00000162222	111
c1_14	ENSG00000162636	111
c1_14	ENSG00000253972	111
c1_14	ENSG00000260432	111
c1_14	ENSG00000151025	110
c1_14	ENSG00000166167	110
c1_14	ENSG00000047621	109
c1_14	ENSG00000138814	109
c1_14	ENSG00000157219	109
c1_14	ENSG00000162852	109
c1_14	ENSG00000177182	109
c1_14	ENSG00000184368	109
c1_14	ENSG00000060140	108
c1_14	ENSG00000073969	108
c1_14	ENSG00000101977	108
c1_14	ENSG00000104435	108
c1_14	ENSG00000137727	108
c1_14	ENSG00000172031	108
c1_14	ENSG00000172575	108
c1_14	ENSG00000173611	108
c1_14	ENSG00000221823	108
c1_14	ENSG00000232959	108
c1_14	ENSG00000107551	107
c1_14	ENSG00000108604	107
c1_14	ENSG00000134115	107
c1_14	ENSG00000143164	107
c1_14	ENSG00000144645	107
c1_14	ENSG00000145451	107
c1_14	ENSG00000149483	107
c1_14	ENSG00000169744	107
c1_14	ENSG00000174482	107
c1_14	ENSG00000197535	107
c1_14	ENSG00000100580	106
c1_14	ENSG00000126953	106
c1_14	ENSG00000147036	106
c1_14	ENSG00000175874	106
c1_14	ENSG00000183783	106
c1_14	ENSG00000261496	106
c1_14	ENSG00000088179	105
c1_14	ENSG00000108306	105
c1_14	ENSG00000157110	105
c1_14	ENSG00000164600	105
c1_14	ENSG00000166317	105
c1_14	ENSG00000188674	105
c1_14	ENSG00000220575	105
c1_14	ENSG00000237187	105
c1_14	ENSG00000077264	104
c1_14	ENSG00000102678	104
c1_14	ENSG00000111731	104
c1_14	ENSG00000117009	104
c1_14	ENSG00000134318	104
c1_14	ENSG00000144959	104
c1_14	ENSG00000155858	104
c1_14	ENSG00000163885	104
c1_14	ENSG00000173114	104
c1_14	ENSG00000255154	104
c1_14	ENSG00000114735	103
c1_14	ENSG00000144136	103
c1_14	ENSG00000150054	103
c1_14	ENSG00000162630	103
c1_14	ENSG00000171208	103
c1_14	ENSG00000259768	103
c1_14	ENSG00000082397	102
c1_14	ENSG00000106853	102
c1_14	ENSG00000154134	102
c1_14	ENSG00000171617	102
c1_14	ENSG00000178105	102
c1_14	ENSG00000188687	102
c1_14	ENSG00000233622	102
c1_14	ENSG00000233932	102
c1_14	ENSG00000256625	102
c1_14	ENSG00000041353	101
c1_14	ENSG00000133019	101
c1_14	ENSG00000157152	101
c1_14	ENSG00000165868	101
c1_14	ENSG00000226441	101
c1_14	ENSG00000114805	100
c1_14	ENSG00000128245	100
c1_14	ENSG00000136881	100
c1_14	ENSG00000143578	100
c1_14	ENSG00000163947	100
c1_14	ENSG00000197375	100
c1_14	ENSG00000204271	100
c1_14	ENSG00000232040	100
c1_14	ENSG00000234431	100
c1_14	ENSG00000144619	99
c1_14	ENSG00000144867	99
c1_14	ENSG00000166847	99
c1_14	ENSG00000238178	99
c1_14	ENSG00000260482	99
c1_14	ENSG00000261128	99
c1_14	ENSG00000084444	98
c1_14	ENSG00000158560	98
c1_14	ENSG00000164100	98
c1_14	ENSG00000238160	98
c1_14	ENSG00000259326	98
c1_14	ENSG00000259385	98
c1_14	ENSG00000029153	97
c1_14	ENSG00000077152	97
c1_14	ENSG00000138686	97
c1_14	ENSG00000151790	97
c1_14	ENSG00000158428	97
c1_14	ENSG00000245311	97
c1_14	ENSG00000259806	97
c1_14	ENSG00000055813	96
c1_14	ENSG00000076067	96
c1_14	ENSG00000078328	96
c1_14	ENSG00000146267	96
c1_14	ENSG00000153253	96
c1_14	ENSG00000162989	96
c1_14	ENSG00000253535	96
c1_14	ENSG00000132872	95
c1_14	ENSG00000163032	95
c1_14	ENSG00000165973	95
c1_14	ENSG00000183775	95
c1_14	ENSG00000250584	95
c1_14	ENSG00000145681	94
c1_14	ENSG00000153885	94
c1_14	ENSG00000236283	94
c1_14	ENSG00000258178	94
c1_14	ENSG00000133302	93
c1_14	ENSG00000163273	93
c1_14	ENSG00000054277	91
c1_14	ENSG00000153896	91
c1_14	ENSG00000154144	91
c1_14	ENSG00000163684	91
c1_14	ENSG00000178863	91
c1_14	ENSG00000250007	91
c1_14	ENSG00000172209	90
c1_14	ENSG00000172264	90
c1_14	ENSG00000256399	90
c1_14	ENSG00000153956	89
c1_14	ENSG00000170579	89
c1_14	ENSG00000184672	89
c1_14	ENSG00000245864	89
c1_14	ENSG00000259235	89
c1_14	ENSG00000259787	89
c1_14	ENSG00000265579	89
c1_14	ENSG00000074706	88
c1_14	ENSG00000152034	88
c1_14	ENSG00000174469	88
c1_14	ENSG00000091137	87
c1_14	ENSG00000131044	86
c1_14	ENSG00000139970	86
c1_14	ENSG00000158445	86
c1_14	ENSG00000183454	86
c1_14	ENSG00000115419	85
c1_14	ENSG00000139220	85
c1_14	ENSG00000144227	85
c1_14	ENSG00000237441	85
c1_14	ENSG00000072657	84
c1_14	ENSG00000104725	84
c1_14	ENSG00000112290	84
c1_14	ENSG00000197085	84
c1_14	ENSG00000091664	83
c1_14	ENSG00000101003	83
c1_14	ENSG00000108924	83
c1_14	ENSG00000117114	83
c1_14	ENSG00000154025	83
c1_14	ENSG00000164129	83
c1_14	ENSG00000186377	83
c1_14	ENSG00000186469	83
c1_14	ENSG00000240891	83
c1_14	ENSG00000166342	82
c1_14	ENSG00000166913	82
c1_14	ENSG00000267112	82
c1_14	ENSG00000109832	81
c1_14	ENSG00000150627	81
c1_14	ENSG00000102003	80
c1_14	ENSG00000110013	80
c1_14	ENSG00000145362	80
c1_14	ENSG00000162409	80
c1_14	ENSG00000197860	80
c1_14	ENSG00000112186	79
c1_14	ENSG00000134283	79
c1_14	ENSG00000147655	79
c1_14	ENSG00000149054	79
c1_14	ENSG00000153048	79
c1_14	ENSG00000174453	79
c1_14	ENSG00000175787	79
c1_14	ENSG00000214376	79
c1_14	ENSG00000166206	76
c1_14	ENSG00000182400	76
c1_14	ENSG00000166257	75
c1_14	ENSG00000069966	74
c1_14	ENSG00000100320	73
c1_14	ENSG00000172888	73
c1_14	ENSG00000126733	72
c1_14	ENSG00000110427	70
c1_14	ENSG00000117600	70
c1_14	ENSG00000119125	70
c1_14	ENSG00000150086	69
c1_14	ENSG00000172995	68
c1_14	ENSG00000198216	68
c1_14	ENSG00000144579	65
c1_14	ENSG00000100030	63
c1_14	ENSG00000138311	63
c1_14	ENSG00000164924	63
c1_14	ENSG00000164715	61
c1_14	ENSG00000166111	61
c1_14	ENSG00000198625	61
c1_14	ENSG00000260124	58
c1_14	ENSG00000255082	57
c1_14	ENSG00000138964	55
c1_14	ENSG00000257315	55
c1_14	ENSG00000150625	54
c1_14	ENSG00000151229	54
c1_14	ENSG00000162378	54
c1_14	ENSG00000170500	52
c1_14	ENSG00000178965	51
c1_14	ENSG00000174460	47
c1_14	ENSG00000009694	42
c1_14	ENSG00000165995	42
c1_14	ENSG00000164091	41
c1_14	ENSG00000204071	36
c1_14	ENSG00000198576	34
c1_140	ENSG00000200488	16
c1_140	ENSG00000200543	16
c1_140	ENSG00000201428	16
c1_140	ENSG00000202198	16
c1_141	ENSG00000147416	226
c1_141	ENSG00000089818	215
c1_141	ENSG00000138757	191
c1_141	ENSG00000165943	183
c1_141	ENSG00000114573	161
c1_141	ENSG00000139112	148
c1_141	ENSG00000133134	141
c1_141	ENSG00000138078	141
c1_141	ENSG00000158301	127
c1_141	ENSG00000108395	115
c1_141	ENSG00000213190	114
c1_141	ENSG00000213585	113
c1_141	ENSG00000166681	107
c1_141	ENSG00000057757	100
c1_141	ENSG00000104365	94
c1_141	ENSG00000138079	92
c1_141	ENSG00000156471	91
c1_141	ENSG00000245856	90
c1_141	ENSG00000135750	89
c1_141	ENSG00000198825	87
c1_141	ENSG00000061918	86
c1_141	ENSG00000133169	86
c1_141	ENSG00000175582	80
c1_141	ENSG00000177432	79
c1_141	ENSG00000145632	78
c1_141	ENSG00000113575	77
c1_141	ENSG00000131779	77
c1_141	ENSG00000108883	76
c1_141	ENSG00000138430	76
c1_141	ENSG00000198300	76
c1_141	ENSG00000115762	75
c1_141	ENSG00000184900	75
c1_141	ENSG00000235641	75
c1_141	ENSG00000251417	75
c1_141	ENSG00000004961	71
c1_141	ENSG00000014641	71
c1_141	ENSG00000119801	71
c1_141	ENSG00000087903	70
c1_141	ENSG00000100600	70
c1_141	ENSG00000203325	70
c1_141	ENSG00000102144	69
c1_141	ENSG00000165637	69
c1_141	ENSG00000168824	69
c1_141	ENSG00000178234	69
c1_141	ENSG00000184277	69
c1_141	ENSG00000239672	69
c1_141	ENSG00000101911	68
c1_141	ENSG00000128739	68
c1_141	ENSG00000189159	68
c1_142	ENSG00000138663	145
c1_142	ENSG00000165678	138
c1_142	ENSG00000113558	109
c1_142	ENSG00000132341	106
c1_142	ENSG00000167283	101
c1_142	ENSG00000065548	92
c1_142	ENSG00000116459	91
c1_142	ENSG00000181061	89
c1_142	ENSG00000196072	85
c1_142	ENSG00000120437	78
c1_142	ENSG00000048544	74
c1_142	ENSG00000124767	73
c1_142	ENSG00000136810	73
c1_142	ENSG00000123983	68
c1_142	ENSG00000004779	66
c1_142	ENSG00000085231	66
c1_142	ENSG00000074696	65
c1_142	ENSG00000100632	65
c1_142	ENSG00000129596	65
c1_142	ENSG00000130377	65
c1_142	ENSG00000065154	64
c1_142	ENSG00000134058	64
c1_142	ENSG00000173660	62
c1_142	ENSG00000181610	62
c1_142	ENSG00000237159	62
c1_142	ENSG00000172172	61
c1_142	ENSG00000090266	60
c1_142	ENSG00000109929	60
c1_142	ENSG00000094841	59
c1_142	ENSG00000167863	59
c1_143	ENSG00000023516	36
c1_143	ENSG00000154001	35
c1_143	ENSG00000133703	34
c1_143	ENSG00000078140	32
c1_143	ENSG00000107771	31
c1_143	ENSG00000204217	29
c1_143	ENSG00000106723	28
c1_144	ENSG00000135940	64
c1_144	ENSG00000103363	63
c1_144	ENSG00000126267	58
c1_144	ENSG00000176340	57
c1_144	ENSG00000127540	53
c1_144	ENSG00000125743	47
c1_144	ENSG00000256100	47
c1_144	ENSG00000100116	39
c1_144	ENSG00000174547	39
c1_145	ENSG00000181852	21
c1_145	ENSG00000132321	20
c1_145	ENSG00000142230	20
c1_145	ENSG00000261147	20
c1_146	ENSG00000141367	339
c1_146	ENSG00000154174	236
c1_146	ENSG00000129636	229
c1_146	ENSG00000198961	203
c1_146	ENSG00000143155	202
c1_146	ENSG00000141378	187
c1_146	ENSG00000177889	166
c1_146	ENSG00000120265	160
c1_146	ENSG00000198836	160
c1_146	ENSG00000131263	145
c1_146	ENSG00000069329	138
c1_146	ENSG00000079785	130
c1_146	ENSG00000138095	128
c1_146	ENSG00000009844	127
c1_146	ENSG00000198612	125
c1_146	ENSG00000069956	122
c1_146	ENSG00000111647	121
c1_146	ENSG00000101654	118
c1_146	ENSG00000108094	118
c1_146	ENSG00000087470	112
c1_146	ENSG00000196305	112
c1_146	ENSG00000246451	111
c1_146	ENSG00000123562	110
c1_146	ENSG00000132664	109
c1_146	ENSG00000115310	108
c1_146	ENSG00000144635	108
c1_146	ENSG00000260281	108
c1_146	ENSG00000078668	107
c1_146	ENSG00000105552	105
c1_146	ENSG00000134108	105
c1_146	ENSG00000173692	105
c1_146	ENSG00000018189	104
c1_146	ENSG00000138698	102
c1_146	ENSG00000182220	101
c1_146	ENSG00000004897	100
c1_146	ENSG00000025156	99
c1_146	ENSG00000196776	99
c1_146	ENSG00000106524	97
c1_146	ENSG00000118873	96
c1_146	ENSG00000137996	96
c1_146	ENSG00000198791	95
c1_146	ENSG00000141030	94
c1_146	ENSG00000115839	91
c1_146	ENSG00000023734	90
c1_146	ENSG00000136827	90
c1_146	ENSG00000138069	89
c1_146	ENSG00000166233	89
c1_146	ENSG00000124440	88
c1_146	ENSG00000076555	87
c1_146	ENSG00000131966	87
c1_146	ENSG00000070718	86
c1_146	ENSG00000177082	86
c1_146	ENSG00000135018	85
c1_146	ENSG00000139116	85
c1_146	ENSG00000203589	83
c1_146	ENSG00000101266	82
c1_146	ENSG00000008869	81
c1_146	ENSG00000168393	81
c1_146	ENSG00000249758	81
c1_146	ENSG00000176700	80
c1_146	ENSG00000254414	80
c1_146	ENSG00000261872	80
c1_146	ENSG00000100767	59
c1_147	ENSG00000008277	76
c1_147	ENSG00000175395	72
c1_147	ENSG00000164114	65
c1_147	ENSG00000250910	62
c1_147	ENSG00000152402	54
c1_147	ENSG00000051382	52
c1_147	ENSG00000151835	52
c1_147	ENSG00000203668	51
c1_147	ENSG00000169891	48
c1_147	ENSG00000075234	47
c1_147	ENSG00000064763	43
c1_147	ENSG00000118596	43
c1_147	ENSG00000163788	42
c1_147	ENSG00000163655	40
c1_147	ENSG00000137821	39
c1_147	ENSG00000139910	39
c1_147	ENSG00000083642	35
c1_148	ENSG00000105887	42
c1_148	ENSG00000152332	41
c1_148	ENSG00000156052	38
c1_148	ENSG00000236338	38
c1_148	ENSG00000102753	37
c1_148	ENSG00000164975	33
c1_148	ENSG00000196715	33
c1_148	ENSG00000136986	32
c1_149	ENSG00000166181	26
c1_149	ENSG00000166326	24
c1_149	ENSG00000187555	24
c1_149	ENSG00000254907	24
c1_15	ENSG00000258674	107
c1_15	ENSG00000111669	100
c1_15	ENSG00000213619	98
c1_15	ENSG00000131143	96
c1_15	ENSG00000186010	92
c1_15	ENSG00000159352	72
c1_15	ENSG00000111780	70
c1_15	ENSG00000124733	67
c1_15	ENSG00000179271	67
c1_15	ENSG00000174917	60
c1_15	ENSG00000196262	60
c1_15	ENSG00000241468	60
c1_15	ENSG00000031698	59
c1_15	ENSG00000165283	57
c1_15	ENSG00000196465	56
c1_15	ENSG00000250067	56
c1_15	ENSG00000117242	54
c1_15	ENSG00000126432	54
c1_15	ENSG00000158828	54
c1_15	ENSG00000165916	54
c1_15	ENSG00000111775	53
c1_15	ENSG00000248919	53
c1_15	ENSG00000089737	50
c1_15	ENSG00000167112	50
c1_15	ENSG00000228638	50
c1_15	ENSG00000255339	50
c1_15	ENSG00000130383	49
c1_15	ENSG00000130520	49
c1_15	ENSG00000267740	49
c1_15	ENSG00000103266	40
c1_15	ENSG00000161999	31
c1_150	ENSG00000136143	90
c1_150	ENSG00000137040	87
c1_150	ENSG00000134440	83
c1_150	ENSG00000156976	77
c1_150	ENSG00000135070	74
c1_150	ENSG00000113595	67
c1_150	ENSG00000156467	56
c1_150	ENSG00000102401	55
c1_150	ENSG00000217416	55
c1_150	ENSG00000128654	54
c1_150	ENSG00000163444	54
c1_150	ENSG00000134265	52
c1_150	ENSG00000143756	52
c1_150	ENSG00000164609	52
c1_150	ENSG00000023572	51
c1_151	ENSG00000128683	48
c1_151	ENSG00000248485	48
c1_151	ENSG00000136750	46
c1_151	ENSG00000006128	44
c1_151	ENSG00000175426	38
c1_151	ENSG00000145248	34
c1_151	ENSG00000151136	34
c1_152	ENSG00000159377	61
c1_152	ENSG00000100764	58
c1_152	ENSG00000196419	57
c1_152	ENSG00000100220	55
c1_152	ENSG00000148834	49
c1_152	ENSG00000101182	47
c1_152	ENSG00000108294	41
c1_152	ENSG00000136930	41
c1_152	ENSG00000163902	40
c1_154	ENSG00000127914	18
c1_154	ENSG00000182150	17
c1_155	ENSG00000267136	21
c1_155	ENSG00000267702	21
c1_156	ENSG00000118922	16
c1_156	ENSG00000196482	16
c1_157	ENSG00000201750	12
c1_157	ENSG00000262074	12
c1_157	ENSG00000202364	11
c1_159	ENSG00000207496	33
c1_159	ENSG00000206652	31
c1_159	ENSG00000207418	31
c1_159	ENSG00000133316	30
c1_159	ENSG00000209582	28
c1_159	ENSG00000238917	28
c1_16	ENSG00000137076	234
c1_16	ENSG00000197324	219
c1_16	ENSG00000204580	204
c1_16	ENSG00000179604	188
c1_16	ENSG00000172037	183
c1_16	ENSG00000143772	159
c1_16	ENSG00000186951	144
c1_16	ENSG00000136830	140
c1_16	ENSG00000169871	128
c1_16	ENSG00000146535	123
c1_16	ENSG00000126561	122
c1_16	ENSG00000158195	118
c1_16	ENSG00000135540	115
c1_16	ENSG00000082781	111
c1_16	ENSG00000131095	110
c1_16	ENSG00000002586	109
c1_16	ENSG00000187144	108
c1_16	ENSG00000135097	107
c1_16	ENSG00000197879	107
c1_16	ENSG00000110651	104
c1_16	ENSG00000134250	99
c1_16	ENSG00000183196	99
c1_16	ENSG00000182500	98
c1_16	ENSG00000111783	97
c1_16	ENSG00000153944	96
c1_16	ENSG00000168309	92
c1_16	ENSG00000162738	90
c1_16	ENSG00000187800	89
c1_16	ENSG00000174705	88
c1_16	ENSG00000255139	88
c1_16	ENSG00000055070	87
c1_16	ENSG00000196924	85
c1_16	ENSG00000131386	84
c1_16	ENSG00000109062	83
c1_16	ENSG00000166925	83
c1_16	ENSG00000213859	83
c1_16	ENSG00000163545	82
c1_16	ENSG00000164889	82
c1_16	ENSG00000244151	82
c1_16	ENSG00000051128	81
c1_16	ENSG00000140497	79
c1_16	ENSG00000124201	77
c1_16	ENSG00000105559	76
c1_16	ENSG00000126016	76
c1_16	ENSG00000114353	74
c1_16	ENSG00000120896	74
c1_16	ENSG00000167601	74
c1_16	ENSG00000147065	73
c1_16	ENSG00000162542	73
c1_16	ENSG00000088826	72
c1_16	ENSG00000117298	72
c1_16	ENSG00000128849	72
c1_16	ENSG00000175591	72
c1_16	ENSG00000260401	72
c1_16	ENSG00000111077	71
c1_16	ENSG00000140450	71
c1_16	ENSG00000166272	71
c1_16	ENSG00000172992	71
c1_16	ENSG00000184371	71
c1_16	ENSG00000260139	71
c1_16	ENSG00000125398	70
c1_16	ENSG00000234160	70
c1_16	ENSG00000120885	69
c1_16	ENSG00000144749	69
c1_16	ENSG00000203472	69
c1_16	ENSG00000149499	64
c1_16	ENSG00000123096	60
c1_16	ENSG00000255750	60
c1_16	ENSG00000156535	58
c1_160	ENSG00000148400	131
c1_160	ENSG00000240184	92
c1_160	ENSG00000173402	87
c1_160	ENSG00000164050	81
c1_160	ENSG00000148204	77
c1_160	ENSG00000170075	77
c1_160	ENSG00000129353	76
c1_160	ENSG00000260800	73
c1_160	ENSG00000161714	72
c1_160	ENSG00000221932	69
c1_160	ENSG00000186635	65
c1_160	ENSG00000130787	62
c1_160	ENSG00000214717	62
c1_160	ENSG00000198732	61
c1_160	ENSG00000100139	60
c1_160	ENSG00000157890	59
c1_160	ENSG00000165478	58
c1_160	ENSG00000124067	56
c1_160	ENSG00000213398	55
c1_160	ENSG00000253537	55
c1_160	ENSG00000100105	54
c1_160	ENSG00000254245	54
c1_160	ENSG00000135424	53
c1_160	ENSG00000188338	52
c1_160	ENSG00000145555	51
c1_160	ENSG00000104881	49
c1_160	ENSG00000160678	49
c1_160	ENSG00000178764	49
c1_160	ENSG00000167614	45
c1_160	ENSG00000262209	21
c1_161	ENSG00000071054	38
c1_161	ENSG00000260465	34
c1_161	ENSG00000047849	30
c1_161	ENSG00000083896	30
c1_161	ENSG00000100941	30
c1_161	ENSG00000134748	30
c1_161	ENSG00000135720	30
c1_161	ENSG00000158417	30
c1_161	ENSG00000233404	30
c1_162	ENSG00000189367	22
c1_162	ENSG00000225504	22
c1_162	ENSG00000257151	22
c1_162	ENSG00000214338	20
c1_162	ENSG00000255330	20
c1_163	ENSG00000115419	36
c1_163	ENSG00000155744	29
c1_163	ENSG00000170456	29
c1_163	ENSG00000186416	28
c1_163	ENSG00000173258	27
c1_163	ENSG00000139697	26
c1_163	ENSG00000157502	24
c1_163	ENSG00000258441	23
c1_164	ENSG00000067715	200
c1_164	ENSG00000065609	185
c1_164	ENSG00000170027	143
c1_164	ENSG00000183715	126
c1_164	ENSG00000107295	125
c1_164	ENSG00000159082	123
c1_164	ENSG00000133318	119
c1_164	ENSG00000169933	115
c1_164	ENSG00000132639	105
c1_164	ENSG00000184368	104
c1_164	ENSG00000165868	98
c1_164	ENSG00000185518	93
c1_164	ENSG00000128245	90
c1_164	ENSG00000078328	85
c1_164	ENSG00000139970	82
c1_164	ENSG00000166913	80
c1_164	ENSG00000145362	77
c1_164	ENSG00000112186	76
c1_164	ENSG00000133019	75
c1_164	ENSG00000125851	73
c1_164	ENSG00000173320	73
c1_164	ENSG00000215218	73
c1_164	ENSG00000078053	72
c1_164	ENSG00000119401	72
c1_164	ENSG00000165152	71
c1_164	ENSG00000166342	71
c1_164	ENSG00000196876	71
c1_164	ENSG00000125675	69
c1_164	ENSG00000111490	67
c1_164	ENSG00000163032	65
c1_164	ENSG00000166206	65
c1_164	ENSG00000149970	64
c1_164	ENSG00000198668	63
c1_164	ENSG00000198932	63
c1_164	ENSG00000100320	62
c1_164	ENSG00000104725	61
c1_164	ENSG00000163449	61
c1_164	ENSG00000171617	61
c1_164	ENSG00000131089	60
c1_164	ENSG00000198934	60
c1_164	ENSG00000154917	59
c1_164	ENSG00000158156	59
c1_164	ENSG00000164924	55
c1_165	ENSG00000204963	12
c1_165	ENSG00000204969	12
c1_166	ENSG00000022355	369
c1_166	ENSG00000145864	250
c1_166	ENSG00000164588	216
c1_166	ENSG00000114279	211
c1_166	ENSG00000107105	204
c1_166	ENSG00000117152	189
c1_166	ENSG00000257434	175
c1_166	ENSG00000182389	171
c1_166	ENSG00000163536	166
c1_166	ENSG00000157680	164
c1_166	ENSG00000182621	163
c1_166	ENSG00000081189	155
c1_166	ENSG00000166006	154
c1_166	ENSG00000198673	151
c1_166	ENSG00000157470	148
c1_166	ENSG00000162374	148
c1_166	ENSG00000123119	145
c1_166	ENSG00000172260	145
c1_166	ENSG00000186462	145
c1_166	ENSG00000069712	144
c1_166	ENSG00000109339	144
c1_166	ENSG00000113327	142
c1_166	ENSG00000182901	140
c1_166	ENSG00000165209	136
c1_166	ENSG00000003402	135
c1_166	ENSG00000103657	135
c1_166	ENSG00000153982	135
c1_166	ENSG00000102468	133
c1_166	ENSG00000138378	133
c1_166	ENSG00000164951	133
c1_166	ENSG00000164794	130
c1_166	ENSG00000187094	130
c1_166	ENSG00000226312	127
c1_166	ENSG00000129566	124
c1_166	ENSG00000140836	123
c1_166	ENSG00000143499	123
c1_166	ENSG00000196542	123
c1_166	ENSG00000180044	122
c1_166	ENSG00000184402	121
c1_166	ENSG00000158813	119
c1_166	ENSG00000085377	118
c1_166	ENSG00000172348	117
c1_166	ENSG00000122584	113
c1_166	ENSG00000146469	113
c1_166	ENSG00000163820	113
c1_166	ENSG00000185760	113
c1_166	ENSG00000162222	111
c1_166	ENSG00000188042	111
c1_166	ENSG00000151025	110
c1_166	ENSG00000162852	109
c1_166	ENSG00000157219	108
c1_166	ENSG00000172031	108
c1_166	ENSG00000144645	107
c1_166	ENSG00000147036	106
c1_166	ENSG00000183783	106
c1_166	ENSG00000145087	105
c1_166	ENSG00000237187	105
c1_166	ENSG00000102678	104
c1_166	ENSG00000117009	104
c1_166	ENSG00000163885	104
c1_166	ENSG00000220575	104
c1_166	ENSG00000114735	103
c1_166	ENSG00000144136	103
c1_166	ENSG00000150054	103
c1_166	ENSG00000255154	103
c1_166	ENSG00000259768	103
c1_166	ENSG00000082397	102
c1_166	ENSG00000233932	102
c1_166	ENSG00000256625	102
c1_166	ENSG00000136881	100
c1_166	ENSG00000163947	100
c1_166	ENSG00000172915	100
c1_166	ENSG00000234431	100
c1_166	ENSG00000261128	99
c1_166	ENSG00000259385	98
c1_166	ENSG00000077152	97
c1_166	ENSG00000128656	97
c1_166	ENSG00000138686	97
c1_166	ENSG00000158428	97
c1_166	ENSG00000261496	97
c1_166	ENSG00000088179	96
c1_166	ENSG00000253535	96
c1_166	ENSG00000106853	95
c1_166	ENSG00000144959	95
c1_166	ENSG00000250584	95
c1_166	ENSG00000145681	94
c1_166	ENSG00000153885	94
c1_166	ENSG00000258178	94
c1_166	ENSG00000163273	93
c1_166	ENSG00000054277	91
c1_166	ENSG00000153896	91
c1_166	ENSG00000163684	91
c1_166	ENSG00000178863	91
c1_166	ENSG00000232040	91
c1_166	ENSG00000250007	91
c1_166	ENSG00000155858	90
c1_166	ENSG00000256399	90
c1_166	ENSG00000259235	89
c1_166	ENSG00000172995	64
c1_166	ENSG00000138964	55
c1_167	ENSG00000070961	261
c1_167	ENSG00000085433	172
c1_167	ENSG00000065559	168
c1_167	ENSG00000164830	155
c1_167	ENSG00000197872	143
c1_167	ENSG00000155097	142
c1_167	ENSG00000172292	141
c1_167	ENSG00000100106	136
c1_167	ENSG00000100101	134
c1_167	ENSG00000107758	132
c1_167	ENSG00000109738	132
c1_167	ENSG00000198908	131
c1_167	ENSG00000005810	129
c1_167	ENSG00000154822	129
c1_167	ENSG00000164466	123
c1_167	ENSG00000040341	121
c1_167	ENSG00000075945	120
c1_167	ENSG00000123570	120
c1_167	ENSG00000197536	120
c1_167	ENSG00000234290	120
c1_167	ENSG00000152495	119
c1_167	ENSG00000091157	116
c1_167	ENSG00000134121	116
c1_167	ENSG00000114405	115
c1_167	ENSG00000131437	115
c1_167	ENSG00000168438	115
c1_167	ENSG00000177570	114
c1_167	ENSG00000128872	112
c1_167	ENSG00000119865	111
c1_167	ENSG00000236051	111
c1_167	ENSG00000213424	110
c1_167	ENSG00000006625	109
c1_167	ENSG00000145428	109
c1_167	ENSG00000260214	109
c1_167	ENSG00000106688	108
c1_167	ENSG00000164506	108
c1_167	ENSG00000244179	108
c1_167	ENSG00000147676	107
c1_167	ENSG00000253972	107
c1_167	ENSG00000125848	106
c1_167	ENSG00000153814	106
c1_167	ENSG00000166167	106
c1_167	ENSG00000047621	105
c1_167	ENSG00000162636	105
c1_167	ENSG00000101977	104
c1_167	ENSG00000137727	104
c1_167	ENSG00000156735	104
c1_167	ENSG00000232959	104
c1_167	ENSG00000107551	103
c1_167	ENSG00000108604	103
c1_167	ENSG00000134115	103
c1_167	ENSG00000138814	103
c1_167	ENSG00000143164	103
c1_167	ENSG00000100580	102
c1_167	ENSG00000104381	102
c1_167	ENSG00000126953	102
c1_167	ENSG00000172575	102
c1_167	ENSG00000221823	102
c1_167	ENSG00000108306	101
c1_167	ENSG00000166317	101
c1_167	ENSG00000177182	101
c1_167	ENSG00000134318	100
c1_167	ENSG00000173114	100
c1_167	ENSG00000173611	100
c1_167	ENSG00000258903	100
c1_167	ENSG00000162630	99
c1_167	ENSG00000171208	99
c1_167	ENSG00000050030	98
c1_167	ENSG00000058091	98
c1_167	ENSG00000117155	98
c1_167	ENSG00000118402	98
c1_167	ENSG00000152061	98
c1_167	ENSG00000154134	98
c1_167	ENSG00000178662	98
c1_167	ENSG00000188687	98
c1_167	ENSG00000233622	98
c1_167	ENSG00000255674	98
c1_167	ENSG00000226441	97
c1_167	ENSG00000114805	96
c1_167	ENSG00000143578	96
c1_167	ENSG00000197375	96
c1_167	ENSG00000144867	95
c1_167	ENSG00000146223	95
c1_167	ENSG00000166847	95
c1_167	ENSG00000238178	95
c1_167	ENSG00000260482	95
c1_167	ENSG00000084444	94
c1_167	ENSG00000238160	94
c1_167	ENSG00000259326	94
c1_167	ENSG00000029153	93
c1_167	ENSG00000149483	93
c1_167	ENSG00000245311	93
c1_167	ENSG00000259806	93
c1_167	ENSG00000144579	65
c1_168	ENSG00000198576	31
c1_168	ENSG00000122877	29
c1_168	ENSG00000125740	29
c1_168	ENSG00000120738	28
c1_168	ENSG00000148339	27
c1_168	ENSG00000135625	26
c1_169	ENSG00000100983	21
c1_169	ENSG00000232859	21
c1_169	ENSG00000266527	21
c1_169	ENSG00000072736	20
c1_17	ENSG00000175602	87
c1_17	ENSG00000264808	77
c1_17	ENSG00000102109	74
c1_17	ENSG00000268592	72
c1_17	ENSG00000130748	67
c1_17	ENSG00000131116	64
c1_17	ENSG00000171222	58
c1_17	ENSG00000181029	57
c1_17	ENSG00000252974	57
c1_17	ENSG00000172247	52
c1_17	ENSG00000263719	51
c1_17	ENSG00000187185	50
c1_17	ENSG00000259488	50
c1_17	ENSG00000243449	49
c1_17	ENSG00000006015	47
c1_17	ENSG00000108106	47
c1_17	ENSG00000264063	43
c1_170	ENSG00000126733	63
c1_170	ENSG00000119125	61
c1_170	ENSG00000041353	58
c1_170	ENSG00000165434	52
c1_170	ENSG00000186469	50
c1_170	ENSG00000185008	47
c1_170	ENSG00000134343	46
c1_170	ENSG00000169550	46
c1_170	ENSG00000145242	45
c1_170	ENSG00000267112	43
c1_170	ENSG00000153233	42
c1_170	ENSG00000214944	41
c1_171	ENSG00000150627	73
c1_171	ENSG00000185261	61
c1_171	ENSG00000091844	57
c1_171	ENSG00000168702	56
c1_171	ENSG00000198947	53
c1_171	ENSG00000150625	51
c1_171	ENSG00000160285	50
c1_171	ENSG00000152582	49
c1_171	ENSG00000048540	48
c1_171	ENSG00000185842	48
c1_171	ENSG00000172893	47
c1_171	ENSG00000103494	46
c1_171	ENSG00000143303	46
c1_171	ENSG00000162409	46
c1_172	ENSG00000136531	172
c1_172	ENSG00000144290	148
c1_172	ENSG00000168959	126
c1_172	ENSG00000120251	119
c1_172	ENSG00000118733	117
c1_172	ENSG00000125814	99
c1_172	ENSG00000233705	95
c1_172	ENSG00000183662	94
c1_172	ENSG00000179915	88
c1_172	ENSG00000060140	87
c1_172	ENSG00000163618	87
c1_172	ENSG00000145451	86
c1_172	ENSG00000174482	86
c1_172	ENSG00000185774	86
c1_172	ENSG00000073969	83
c1_172	ENSG00000104435	83
c1_172	ENSG00000175874	80
c1_172	ENSG00000188674	80
c1_172	ENSG00000077264	79
c1_172	ENSG00000263738	78
c1_172	ENSG00000164100	77
c1_172	ENSG00000178105	77
c1_172	ENSG00000076067	75
c1_172	ENSG00000153253	75
c1_172	ENSG00000170786	75
c1_172	ENSG00000204271	74
c1_172	ENSG00000165973	73
c1_172	ENSG00000236283	73
c1_172	ENSG00000184672	69
c1_172	ENSG00000091137	66
c1_172	ENSG00000197969	65
c1_172	ENSG00000139220	64
c1_172	ENSG00000101003	62
c1_172	ENSG00000240891	62
c1_172	ENSG00000255082	57
c1_173	ENSG00000102003	65
c1_173	ENSG00000166111	59
c1_173	ENSG00000170091	58
c1_173	ENSG00000103316	53
c1_173	ENSG00000196890	48
c1_173	ENSG00000237341	47
c1_173	ENSG00000169213	45
c1_173	ENSG00000174460	45
c1_173	ENSG00000166780	41
c1_173	ENSG00000166922	41
c1_173	ENSG00000164076	39
c1_173	ENSG00000165511	39
c1_173	ENSG00000171224	39
c1_173	ENSG00000255819	39
c1_173	ENSG00000261130	39
c1_173	ENSG00000009694	31
c1_174	ENSG00000158445	68
c1_174	ENSG00000164715	60
c1_174	ENSG00000088538	59
c1_174	ENSG00000260124	57
c1_174	ENSG00000119946	49
c1_174	ENSG00000157693	49
c1_174	ENSG00000145990	48
c1_174	ENSG00000260415	45
c1_174	ENSG00000261675	43
c1_174	ENSG00000010818	42
c1_174	ENSG00000110427	41
c1_174	ENSG00000197852	40
c1_174	ENSG00000260553	40
c1_175	ENSG00000198216	66
c1_175	ENSG00000166257	60
c1_175	ENSG00000126583	57
c1_175	ENSG00000198883	53
c1_175	ENSG00000150086	49
c1_175	ENSG00000155511	49
c1_175	ENSG00000162951	46
c1_175	ENSG00000237515	46
c1_175	ENSG00000184347	45
c1_175	ENSG00000183166	44
c1_176	ENSG00000151229	38
c1_176	ENSG00000162378	37
c1_176	ENSG00000163558	33
c1_176	ENSG00000182400	33
c1_176	ENSG00000005249	30
c1_176	ENSG00000104290	29
c1_176	ENSG00000155330	29
c1_176	ENSG00000173452	29
c1_177	ENSG00000170500	22
c1_177	ENSG00000049759	21
c1_177	ENSG00000110925	21
c1_178	ENSG00000136153	20
c1_178	ENSG00000144460	20
c1_178	ENSG00000138759	18
c1_178	ENSG00000234497	18
c1_178	ENSG00000259234	18
c1_179	ENSG00000114902	10
c1_18	ENSG00000099860	117
c1_18	ENSG00000122862	97
c1_18	ENSG00000144655	93
c1_18	ENSG00000105835	87
c1_18	ENSG00000124762	84
c1_18	ENSG00000185022	80
c1_18	ENSG00000090339	78
c1_18	ENSG00000112096	78
c1_18	ENSG00000171223	77
c1_18	ENSG00000142178	69
c1_18	ENSG00000167470	64
c1_18	ENSG00000187479	63
c1_18	ENSG00000229644	61
c1_18	ENSG00000264772	58
c1_18	ENSG00000075426	56
[truncated: 8,341 more rows]

## Sheet: 8B KDs_Male_AD_MSBB
8B. Module hubs genes in the network from the PHG of the male AD subjects in the MSBB cohort
module	hub	connectivity
c1_10	ENSG00000261915	203
c1_10	ENSG00000149930	186
c1_10	ENSG00000215041	169
c1_10	ENSG00000162032	157
c1_10	ENSG00000267426	151
c1_10	ENSG00000089154	150
c1_10	ENSG00000182473	140
c1_10	ENSG00000063244	133
c1_10	ENSG00000204316	130
c1_10	ENSG00000197563	120
c1_10	ENSG00000115694	116
c1_10	ENSG00000148719	115
c1_10	ENSG00000102901	114
c1_10	ENSG00000188986	112
c1_10	ENSG00000164068	111
c1_10	ENSG00000032444	102
c1_10	ENSG00000168397	99
c1_10	ENSG00000185000	98
c1_10	ENSG00000103245	94
c1_10	ENSG00000186919	93
c1_10	ENSG00000185049	92
c1_10	ENSG00000167395	91
c1_10	ENSG00000130811	90
c1_10	ENSG00000101940	89
c1_10	ENSG00000172932	89
c1_10	ENSG00000197530	88
c1_10	ENSG00000007376	87
c1_10	ENSG00000213096	87
c1_10	ENSG00000115307	86
c1_10	ENSG00000130733	86
c1_10	ENSG00000106012	85
c1_10	ENSG00000136807	85
c1_10	ENSG00000139645	85
c1_10	ENSG00000115275	84
c1_10	ENSG00000163930	84
c1_10	ENSG00000173540	84
c1_10	ENSG00000176020	84
c1_10	ENSG00000160539	83
c1_10	ENSG00000160993	83
c1_10	ENSG00000173120	83
c1_10	ENSG00000105135	82
c1_10	ENSG00000136840	82
c1_10	ENSG00000006025	81
c1_10	ENSG00000106009	80
c1_10	ENSG00000157107	80
c1_10	ENSG00000197785	79
c1_10	ENSG00000105514	78
c1_10	ENSG00000131165	78
c1_10	ENSG00000173581	78
c1_10	ENSG00000071859	77
c1_10	ENSG00000087088	77
c1_10	ENSG00000181027	77
c1_10	ENSG00000261661	77
c1_10	ENSG00000054267	76
c1_10	ENSG00000125676	76
c1_10	ENSG00000181690	76
c1_10	ENSG00000161914	75
c1_10	ENSG00000198917	75
c1_10	ENSG00000172009	74
c1_10	ENSG00000182858	74
c1_10	ENSG00000146802	73
c1_10	ENSG00000200469	73
c1_10	ENSG00000103495	71
c1_10	ENSG00000213918	71
c1_10	ENSG00000248167	71
c1_100	ENSG00000140829	24
c1_100	ENSG00000130810	23
c1_100	ENSG00000167674	22
c1_100	ENSG00000175467	22
c1_100	ENSG00000160392	21
c1_100	ENSG00000172461	21
c1_1000	ENSG00000067057	13
c1_1000	ENSG00000179051	13
c1_1001	ENSG00000214530	10
c1_1005	ENSG00000126461	65
c1_1005	ENSG00000204469	63
c1_1005	ENSG00000197136	61
c1_1005	ENSG00000105663	58
c1_1005	ENSG00000076201	46
c1_1005	ENSG00000131759	43
c1_1005	ENSG00000198752	42
c1_1005	ENSG00000102858	39
c1_1005	ENSG00000263421	39
c1_1006	ENSG00000126254	13
c1_101	ENSG00000174485	60
c1_101	ENSG00000112200	53
c1_101	ENSG00000137770	51
c1_101	ENSG00000011566	49
c1_101	ENSG00000075292	47
c1_101	ENSG00000121741	43
c1_101	ENSG00000107815	41
c1_101	ENSG00000122484	41
c1_101	ENSG00000171988	41
c1_101	ENSG00000236636	41
c1_101	ENSG00000162695	39
c1_1010	ENSG00000146830	18
c1_1010	ENSG00000048540	17
c1_1010	ENSG00000076928	17
c1_1010	ENSG00000185033	17
c1_1012	ENSG00000129933	10
c1_1013	ENSG00000061273	10
c1_1013	ENSG00000122965	10
c1_1014	ENSG00000204469	40
c1_1014	ENSG00000126461	38
c1_1014	ENSG00000105663	31
c1_1014	ENSG00000105656	28
c1_1014	ENSG00000268199	28
c1_1014	ENSG00000092208	26
c1_1014	ENSG00000126243	26
c1_1015	ENSG00000197136	31
c1_1015	ENSG00000076201	27
c1_1016	ENSG00000146830	9
c1_102	ENSG00000129292	94
c1_102	ENSG00000005238	78
c1_102	ENSG00000153914	75
c1_102	ENSG00000132855	72
c1_102	ENSG00000185658	62
c1_102	ENSG00000185246	61
c1_102	ENSG00000260645	61
c1_102	ENSG00000110046	58
c1_102	ENSG00000197226	58
c1_102	ENSG00000169718	56
c1_102	ENSG00000123384	55
c1_102	ENSG00000136002	55
c1_102	ENSG00000168876	53
c1_102	ENSG00000135913	52
c1_102	ENSG00000060069	51
c1_102	ENSG00000196867	49
c1_102	ENSG00000132485	47
c1_102	ENSG00000142556	47
c1_102	ENSG00000153006	47
c1_103	ENSG00000155903	42
c1_103	ENSG00000143469	37
c1_103	ENSG00000198105	37
c1_103	ENSG00000077616	36
c1_103	ENSG00000156103	33
c1_103	ENSG00000101901	31
c1_104	ENSG00000130313	28
c1_104	ENSG00000187838	26
c1_104	ENSG00000140988	23
c1_104	ENSG00000103260	22
c1_104	ENSG00000134824	22
c1_104	ENSG00000214026	22
c1_105	ENSG00000135439	142
c1_105	ENSG00000121753	113
c1_105	ENSG00000255737	108
c1_105	ENSG00000183741	94
c1_105	ENSG00000107954	93
c1_105	ENSG00000059915	88
c1_105	ENSG00000166897	87
c1_105	ENSG00000105737	85
c1_105	ENSG00000267125	71
c1_105	ENSG00000127585	69
c1_105	ENSG00000187902	67
c1_105	ENSG00000197283	67
c1_105	ENSG00000243902	67
c1_105	ENSG00000159409	66
c1_105	ENSG00000161681	66
c1_105	ENSG00000259288	66
c1_105	ENSG00000100228	65
c1_105	ENSG00000092051	64
c1_105	ENSG00000125648	63
c1_105	ENSG00000129911	61
c1_105	ENSG00000136490	61
c1_105	ENSG00000161082	61
c1_105	ENSG00000166685	60
c1_105	ENSG00000169181	60
c1_105	ENSG00000114923	59
c1_105	ENSG00000167595	57
c1_105	ENSG00000136883	56
c1_105	ENSG00000174791	55
c1_105	ENSG00000204681	55
c1_105	ENSG00000091622	54
c1_105	ENSG00000168243	54
c1_105	ENSG00000173898	54
c1_105	ENSG00000129993	53
c1_105	ENSG00000137843	52
c1_105	ENSG00000160055	52
c1_105	ENSG00000234409	52
c1_105	ENSG00000135709	47
c1_105	ENSG00000090006	36
c1_106	ENSG00000262209	45
c1_106	ENSG00000253767	41
c1_106	ENSG00000240184	40
c1_106	ENSG00000253731	39
c1_106	ENSG00000262576	39
c1_106	ENSG00000254245	38
c1_106	ENSG00000173402	35
c1_106	ENSG00000253159	34
c1_106	ENSG00000253485	31
c1_106	ENSG00000260800	31
c1_106	ENSG00000253910	30
c1_106	ENSG00000253953	30
c1_106	ENSG00000254221	30
c1_106	ENSG00000261934	30
c1_107	ENSG00000099814	212
c1_107	ENSG00000124313	166
c1_107	ENSG00000099308	158
c1_107	ENSG00000072071	131
c1_107	ENSG00000146216	130
c1_107	ENSG00000130723	113
c1_107	ENSG00000163013	112
c1_107	ENSG00000116254	109
c1_107	ENSG00000124507	97
c1_107	ENSG00000075043	96
c1_107	ENSG00000133243	96
c1_107	ENSG00000142235	94
c1_107	ENSG00000127511	93
c1_107	ENSG00000260272	87
c1_107	ENSG00000116604	82
c1_107	ENSG00000158856	81
c1_107	ENSG00000154118	80
c1_107	ENSG00000149091	78
c1_107	ENSG00000129990	75
c1_107	ENSG00000010322	73
c1_107	ENSG00000184545	73
c1_107	ENSG00000105270	69
c1_107	ENSG00000159842	69
c1_107	ENSG00000260630	69
c1_107	ENSG00000269145	69
c1_107	ENSG00000011347	68
c1_107	ENSG00000116396	68
c1_107	ENSG00000164061	68
c1_107	ENSG00000177542	68
c1_107	ENSG00000140323	67
c1_107	ENSG00000187122	67
c1_107	ENSG00000107282	66
c1_107	ENSG00000183248	66
c1_107	ENSG00000134780	65
c1_107	ENSG00000259368	65
c1_107	ENSG00000005379	64
c1_107	ENSG00000167702	63
c1_107	ENSG00000007047	60
c1_107	ENSG00000160973	59
c1_107	ENSG00000156959	58
c1_107	ENSG00000213390	58
c1_107	ENSG00000141084	57
c1_107	ENSG00000108352	56
c1_107	ENSG00000108556	56
c1_107	ENSG00000251322	56
c1_107	ENSG00000119242	55
c1_107	ENSG00000165238	55
c1_107	ENSG00000232907	55
c1_107	ENSG00000145198	54
c1_107	ENSG00000148408	54
c1_107	ENSG00000196700	45
c1_107	ENSG00000169783	44
c1_107	ENSG00000100884	35
c1_107	ENSG00000105426	35
c1_108	ENSG00000126705	108
c1_108	ENSG00000167548	106
c1_108	ENSG00000141867	89
c1_108	ENSG00000108557	82
c1_108	ENSG00000093100	73
c1_108	ENSG00000167522	70
c1_108	ENSG00000186174	69
c1_108	ENSG00000160683	64
c1_108	ENSG00000196498	63
c1_108	ENSG00000039523	60
c1_108	ENSG00000080603	58
c1_108	ENSG00000127663	56
c1_108	ENSG00000157933	56
c1_108	ENSG00000186111	54
c1_108	ENSG00000090975	53
c1_108	ENSG00000127527	53
c1_108	ENSG00000183495	53
c1_108	ENSG00000243156	53
c1_108	ENSG00000108175	50
c1_108	ENSG00000263789	50
c1_108	ENSG00000267169	50
c1_108	ENSG00000119771	49
c1_108	ENSG00000196313	49
c1_109	ENSG00000090686	54
c1_109	ENSG00000077235	53
c1_109	ENSG00000157350	47
c1_109	ENSG00000161835	46
c1_109	ENSG00000140564	45
c1_109	ENSG00000160991	45
c1_109	ENSG00000137486	40
c1_109	ENSG00000113716	39
c1_109	ENSG00000076864	38
c1_11	ENSG00000086061	111
c1_11	ENSG00000080824	86
c1_11	ENSG00000116161	86
c1_11	ENSG00000115541	76
c1_11	ENSG00000004478	75
c1_11	ENSG00000100591	72
c1_11	ENSG00000120438	68
c1_11	ENSG00000170606	63
c1_11	ENSG00000222046	62
c1_11	ENSG00000224411	62
c1_11	ENSG00000120694	60
c1_11	ENSG00000269044	59
c1_11	ENSG00000153774	57
c1_11	ENSG00000129472	56
c1_11	ENSG00000171497	54
c1_11	ENSG00000168439	53
c1_11	ENSG00000185437	52
c1_11	ENSG00000185031	51
c1_11	ENSG00000170502	50
c1_11	ENSG00000174227	48
c1_110	ENSG00000246627	62
c1_110	ENSG00000151067	60
c1_110	ENSG00000214193	58
c1_110	ENSG00000080854	49
c1_110	ENSG00000179832	47
c1_110	ENSG00000187605	47
c1_110	ENSG00000162522	40
c1_110	ENSG00000121486	39
c1_110	ENSG00000254918	38
c1_110	ENSG00000116883	37
c1_110	ENSG00000110844	36
c1_110	ENSG00000160299	36
c1_110	ENSG00000088808	35
c1_111	ENSG00000168283	73
c1_111	ENSG00000137103	64
c1_111	ENSG00000168566	62
c1_111	ENSG00000186298	58
c1_111	ENSG00000135766	50
c1_111	ENSG00000099991	47
c1_111	ENSG00000112739	45
c1_111	ENSG00000099917	44
c1_111	ENSG00000186660	43
c1_111	ENSG00000116062	41
c1_111	ENSG00000135185	40
c1_111	ENSG00000163320	39
c1_111	ENSG00000225756	39
c1_112	ENSG00000214837	19
c1_112	ENSG00000224956	19
c1_112	ENSG00000237094	18
c1_112	ENSG00000238035	18
c1_113	ENSG00000136531	140
c1_113	ENSG00000118733	108
c1_113	ENSG00000196950	105
c1_113	ENSG00000104381	104
c1_113	ENSG00000197872	88
c1_113	ENSG00000106524	86
c1_113	ENSG00000147676	84
c1_113	ENSG00000005810	81
c1_113	ENSG00000168959	77
c1_113	ENSG00000107758	64
c1_113	ENSG00000236051	63
c1_113	ENSG00000184611	62
c1_113	ENSG00000254781	62
c1_113	ENSG00000175395	60
c1_113	ENSG00000105778	57
c1_113	ENSG00000153558	57
c1_113	ENSG00000258903	56
c1_113	ENSG00000132872	55
c1_113	ENSG00000179915	55
c1_113	ENSG00000186377	55
c1_113	ENSG00000139973	52
c1_113	ENSG00000156502	52
c1_113	ENSG00000163053	52
c1_113	ENSG00000198301	52
c1_113	ENSG00000047597	51
c1_113	ENSG00000186472	51
c1_113	ENSG00000253972	51
c1_113	ENSG00000160111	50
c1_113	ENSG00000183900	50
c1_113	ENSG00000011295	49
c1_113	ENSG00000070961	49
c1_113	ENSG00000092853	49
c1_113	ENSG00000170786	49
c1_113	ENSG00000182674	49
c1_114	ENSG00000204962	35
c1_114	ENSG00000129625	32
c1_114	ENSG00000250120	32
c1_114	ENSG00000172260	30
c1_114	ENSG00000204961	30
c1_114	ENSG00000081842	26
c1_114	ENSG00000243232	26
c1_114	ENSG00000251664	26
c1_115	ENSG00000133318	90
c1_115	ENSG00000170027	80
c1_115	ENSG00000067715	78
c1_115	ENSG00000065609	75
c1_115	ENSG00000112186	67
c1_115	ENSG00000132639	61
c1_115	ENSG00000186479	55
c1_115	ENSG00000221823	55
c1_115	ENSG00000183715	54
c1_115	ENSG00000166913	53
c1_115	ENSG00000139970	50
c1_115	ENSG00000240694	49
c1_115	ENSG00000177570	48
c1_115	ENSG00000159082	47
c1_115	ENSG00000151150	44
c1_115	ENSG00000107295	43
c1_115	ENSG00000248138	42
c1_115	ENSG00000187189	38
c1_116	ENSG00000182957	43
c1_116	ENSG00000240583	33
c1_116	ENSG00000255443	33
c1_116	ENSG00000026508	32
c1_116	ENSG00000124570	32
c1_116	ENSG00000117318	31
c1_116	ENSG00000075391	30
c1_116	ENSG00000163884	30
c1_116	ENSG00000143545	29
c1_116	ENSG00000173926	28
c1_117	ENSG00000145242	44
c1_117	ENSG00000115252	42
c1_117	ENSG00000233705	41
c1_117	ENSG00000041353	39
c1_117	ENSG00000174145	39
c1_117	ENSG00000152503	36
c1_117	ENSG00000241216	33
c1_117	ENSG00000165434	29
c1_118	ENSG00000010256	159
c1_118	ENSG00000131143	150
c1_118	ENSG00000160752	113
c1_118	ENSG00000165283	105
c1_118	ENSG00000140990	104
c1_118	ENSG00000100116	101
c1_118	ENSG00000139637	100
c1_118	ENSG00000132254	95
c1_118	ENSG00000179091	95
c1_118	ENSG00000131023	93
c1_118	ENSG00000234036	93
c1_118	ENSG00000126432	87
c1_118	ENSG00000160221	84
c1_118	ENSG00000159352	83
c1_118	ENSG00000165916	78
c1_118	ENSG00000106246	77
c1_118	ENSG00000248354	77
c1_118	ENSG00000103415	76
c1_118	ENSG00000131473	74
c1_118	ENSG00000215021	73
c1_118	ENSG00000225855	73
c1_118	ENSG00000139428	71
c1_118	ENSG00000229691	71
c1_118	ENSG00000172500	69
c1_118	ENSG00000238795	69
c1_118	ENSG00000266912	69
c1_118	ENSG00000089248	67
c1_118	ENSG00000125877	67
c1_118	ENSG00000181991	67
c1_118	ENSG00000147383	66
c1_118	ENSG00000145494	65
c1_118	ENSG00000199916	65
c1_118	ENSG00000228275	65
c1_118	ENSG00000242396	65
c1_118	ENSG00000257479	65
c1_118	ENSG00000067225	64
c1_118	ENSG00000126088	64
c1_118	ENSG00000179271	64
c1_118	ENSG00000205138	64
c1_118	ENSG00000228006	64
c1_118	ENSG00000237135	64
c1_118	ENSG00000258429	64
c1_118	ENSG00000127774	63
c1_118	ENSG00000214559	63
c1_118	ENSG00000266954	63
c1_118	ENSG00000170231	62
c1_118	ENSG00000204138	62
c1_118	ENSG00000090861	61
c1_118	ENSG00000163479	61
c1_118	ENSG00000177556	61
c1_118	ENSG00000251001	61
c1_119	ENSG00000263934	20
c1_119	ENSG00000201808	19
c1_119	ENSG00000201998	19
c1_12	ENSG00000178209	214
c1_12	ENSG00000227500	137
c1_12	ENSG00000149115	134
c1_12	ENSG00000168056	129
c1_12	ENSG00000177728	126
c1_12	ENSG00000186350	115
c1_12	ENSG00000180900	114
c1_12	ENSG00000197782	112
c1_12	ENSG00000132613	108
c1_12	ENSG00000160972	102
c1_12	ENSG00000055070	100
c1_12	ENSG00000162430	100
c1_12	ENSG00000107263	98
c1_12	ENSG00000089351	96
c1_12	ENSG00000177303	94
c1_12	ENSG00000081307	93
c1_12	ENSG00000117298	88
c1_12	ENSG00000203965	88
c1_12	ENSG00000078549	85
c1_12	ENSG00000115942	84
c1_12	ENSG00000120896	81
c1_12	ENSG00000138777	81
c1_12	ENSG00000123933	80
c1_12	ENSG00000142611	80
c1_12	ENSG00000187244	80
c1_12	ENSG00000174306	78
c1_12	ENSG00000102935	77
c1_12	ENSG00000142327	77
c1_12	ENSG00000151208	77
c1_12	ENSG00000097007	76
c1_12	ENSG00000106003	75
c1_12	ENSG00000161847	75
c1_12	ENSG00000259668	75
c1_12	ENSG00000137496	74
c1_12	ENSG00000173548	74
c1_12	ENSG00000177666	73
c1_12	ENSG00000255108	73
c1_12	ENSG00000106948	72
c1_12	ENSG00000242073	72
c1_12	ENSG00000268927	72
c1_12	ENSG00000113719	71
c1_12	ENSG00000141503	71
c1_12	ENSG00000141551	71
c1_12	ENSG00000167291	70
c1_12	ENSG00000255723	70
c1_12	ENSG00000117713	69
c1_12	ENSG00000135097	69
c1_12	ENSG00000265374	69
c1_12	ENSG00000136802	68
c1_12	ENSG00000125826	67
c1_12	ENSG00000166123	67
c1_12	ENSG00000107938	65
c1_12	ENSG00000074181	64
c1_12	ENSG00000197724	64
c1_12	ENSG00000248592	64
c1_12	ENSG00000024422	63
c1_12	ENSG00000099992	63
c1_12	ENSG00000235831	63
c1_12	ENSG00000136205	30
c1_120	ENSG00000235244	93
c1_120	ENSG00000261529	92
c1_120	ENSG00000223650	88
c1_120	ENSG00000223522	85
c1_120	ENSG00000257458	77
c1_120	ENSG00000260034	71
c1_120	ENSG00000267934	68
c1_120	ENSG00000253641	65
c1_120	ENSG00000166762	63
c1_120	ENSG00000250608	59
c1_120	ENSG00000261669	58
c1_120	ENSG00000264791	57
c1_120	ENSG00000136010	56
c1_120	ENSG00000243806	54
c1_120	ENSG00000225224	53
c1_121	ENSG00000105372	69
c1_121	ENSG00000124614	67
c1_121	ENSG00000142937	61
c1_121	ENSG00000255508	56
c1_121	ENSG00000136942	55
c1_121	ENSG00000254772	55
c1_121	ENSG00000147403	52
c1_121	ENSG00000148303	45
c1_121	ENSG00000063177	44
c1_121	ENSG00000089157	42
c1_121	ENSG00000197756	41
c1_121	ENSG00000204628	41
c1_121	ENSG00000212802	41
c1_121	ENSG00000142534	40
c1_121	ENSG00000144713	38
c1_121	ENSG00000161016	38
c1_121	ENSG00000149273	35
c1_121	ENSG00000242071	34
c1_121	ENSG00000142541	29
c1_121	ENSG00000178096	29
c1_121	ENSG00000083845	24
c1_122	ENSG00000245970	103
c1_122	ENSG00000122026	89
c1_122	ENSG00000156482	89
c1_122	ENSG00000198918	79
c1_122	ENSG00000265681	68
c1_122	ENSG00000224094	66
c1_122	ENSG00000138326	65
c1_122	ENSG00000161970	63
c1_122	ENSG00000110700	61
c1_122	ENSG00000143353	57
c1_122	ENSG00000198034	57
c1_122	ENSG00000137154	56
c1_122	ENSG00000215472	56
c1_122	ENSG00000214389	52
c1_122	ENSG00000137970	51
c1_122	ENSG00000196531	51
c1_122	ENSG00000263809	49
c1_122	ENSG00000151116	48
c1_122	ENSG00000145425	47
c1_122	ENSG00000147604	46
c1_122	ENSG00000112306	44
c1_122	ENSG00000152348	44
c1_122	ENSG00000163682	44
c1_122	ENSG00000118508	43
c1_122	ENSG00000134419	43
c1_122	ENSG00000181163	43
c1_122	ENSG00000182899	43
c1_123	ENSG00000100804	50
c1_123	ENSG00000135624	45
c1_123	ENSG00000207765	45
c1_123	ENSG00000100220	44
c1_123	ENSG00000259001	38
c1_123	ENSG00000162736	37
c1_123	ENSG00000101365	36
c1_123	ENSG00000022277	34
c1_123	ENSG00000237556	34
c1_123	ENSG00000150991	33
c1_123	ENSG00000242931	33
c1_123	ENSG00000252678	32
c1_125	ENSG00000130520	46
c1_125	ENSG00000117410	45
c1_125	ENSG00000115234	43
c1_125	ENSG00000104904	42
c1_125	ENSG00000163635	41
c1_125	ENSG00000229839	40
c1_126	ENSG00000102189	15
c1_126	ENSG00000139508	15
c1_126	ENSG00000142330	15
c1_126	ENSG00000173621	15
c1_127	ENSG00000261915	153
c1_127	ENSG00000162032	133
c1_127	ENSG00000102901	105
c1_127	ENSG00000267426	104
c1_127	ENSG00000215041	102
c1_127	ENSG00000197563	97
c1_127	ENSG00000185000	96
c1_127	ENSG00000089154	95
c1_127	ENSG00000032444	93
c1_127	ENSG00000197530	86
c1_127	ENSG00000103245	85
c1_127	ENSG00000168397	81
c1_127	ENSG00000136840	80
c1_127	ENSG00000172932	80
c1_127	ENSG00000185049	80
c1_127	ENSG00000106009	79
c1_127	ENSG00000167395	79
c1_127	ENSG00000213096	78
c1_127	ENSG00000106012	76
c1_127	ENSG00000261661	76
c1_127	ENSG00000148719	75
c1_127	ENSG00000173540	75
c1_127	ENSG00000176020	75
c1_127	ENSG00000160539	74
c1_127	ENSG00000160993	74
c1_127	ENSG00000173120	74
c1_127	ENSG00000188986	74
c1_127	ENSG00000161914	73
c1_127	ENSG00000146802	72
c1_127	ENSG00000200469	72
c1_127	ENSG00000204316	71
c1_127	ENSG00000197785	70
c1_127	ENSG00000006025	69
c1_128	ENSG00000149930	111
c1_128	ENSG00000115694	109
c1_128	ENSG00000182473	101
c1_128	ENSG00000101940	79
c1_128	ENSG00000163930	77
c1_128	ENSG00000157107	74
c1_128	ENSG00000105514	72
c1_128	ENSG00000131165	72
c1_128	ENSG00000164068	72
c1_128	ENSG00000173581	72
c1_128	ENSG00000181027	67
c1_128	ENSG00000103495	65
c1_128	ENSG00000011009	59
c1_128	ENSG00000238227	59
c1_128	ENSG00000101199	56
c1_128	ENSG00000139618	56
c1_128	ENSG00000072182	55
c1_128	ENSG00000186919	54
c1_128	ENSG00000196118	53
c1_129	ENSG00000063244	90
c1_129	ENSG00000115307	81
c1_129	ENSG00000105135	77
c1_129	ENSG00000130811	76
c1_129	ENSG00000248167	66
c1_129	ENSG00000071859	63
c1_129	ENSG00000130733	58
c1_129	ENSG00000154832	56
c1_129	ENSG00000196365	56
c1_129	ENSG00000198917	56
c1_129	ENSG00000133069	55
c1_129	ENSG00000182858	55
c1_129	ENSG00000204439	55
c1_129	ENSG00000256525	55
c1_129	ENSG00000167136	54
c1_129	ENSG00000266402	54
c1_129	ENSG00000129534	51
c1_13	ENSG00000103363	223
c1_13	ENSG00000108294	200
c1_13	ENSG00000107223	156
c1_13	ENSG00000111780	151
c1_13	ENSG00000176340	136
c1_13	ENSG00000256100	133
c1_13	ENSG00000034510	128
c1_13	ENSG00000135940	127
c1_13	ENSG00000099795	115
c1_13	ENSG00000125995	114
c1_13	ENSG00000130383	114
c1_13	ENSG00000257309	113
c1_13	ENSG00000105518	109
c1_13	ENSG00000267740	106
c1_13	ENSG00000125743	100
c1_13	ENSG00000135253	98
c1_13	ENSG00000183011	98
c1_13	ENSG00000164404	97
c1_13	ENSG00000169230	97
c1_13	ENSG00000242372	94
c1_13	ENSG00000164051	91
c1_13	ENSG00000196465	91
c1_13	ENSG00000259112	88
c1_13	ENSG00000176014	86
c1_13	ENSG00000215375	84
c1_13	ENSG00000105379	83
c1_13	ENSG00000127540	82
c1_13	ENSG00000174917	82
c1_13	ENSG00000225273	82
c1_13	ENSG00000169020	80
c1_13	ENSG00000174194	80
c1_13	ENSG00000218537	77
c1_13	ENSG00000241553	75
c1_13	ENSG00000104872	74
c1_13	ENSG00000261582	74
c1_13	ENSG00000126267	73
c1_13	ENSG00000228680	72
c1_13	ENSG00000167112	71
c1_13	ENSG00000168894	71
c1_13	ENSG00000183617	71
c1_13	ENSG00000185825	70
c1_13	ENSG00000099341	69
c1_13	ENSG00000107833	69
c1_13	ENSG00000121073	69
c1_13	ENSG00000237159	69
c1_13	ENSG00000265293	69
c1_13	ENSG00000092841	68
c1_13	ENSG00000105058	67
c1_13	ENSG00000186854	67
c1_13	ENSG00000128626	66
c1_13	ENSG00000240889	66
c1_13	ENSG00000261770	66
c1_13	ENSG00000196655	65
c1_13	ENSG00000125991	64
c1_13	ENSG00000166557	64
c1_13	ENSG00000174886	63
c1_13	ENSG00000234608	63
c1_13	ENSG00000100097	62
c1_13	ENSG00000111669	62
c1_13	ENSG00000250816	62
c1_13	ENSG00000257809	61
c1_13	ENSG00000258651	61
c1_13	ENSG00000184076	56
c1_13	ENSG00000151366	41
c1_130	ENSG00000116161	34
c1_130	ENSG00000120438	31
c1_130	ENSG00000111912	29
c1_130	ENSG00000222046	28
c1_130	ENSG00000189367	27
c1_131	ENSG00000086061	30
c1_131	ENSG00000170502	29
c1_131	ENSG00000170606	29
c1_131	ENSG00000204410	28
c1_131	ENSG00000255152	26
c1_132	ENSG00000004478	25
c1_132	ENSG00000168439	23
c1_132	ENSG00000258092	23
c1_133	ENSG00000115541	25
c1_134	ENSG00000145741	9
c1_134	ENSG00000150593	9
c1_134	ENSG00000155957	9
c1_134	ENSG00000228144	9
c1_136	ENSG00000268927	55
c1_136	ENSG00000132613	50
c1_136	ENSG00000123143	45
c1_136	ENSG00000071246	44
c1_136	ENSG00000101849	44
c1_136	ENSG00000179604	44
c1_136	ENSG00000055070	43
c1_136	ENSG00000103742	42
c1_136	ENSG00000114853	42
c1_136	ENSG00000171206	39
c1_136	ENSG00000258610	39
c1_136	ENSG00000148400	38
c1_137	ENSG00000178209	171
c1_137	ENSG00000227500	135
c1_137	ENSG00000149115	132
c1_137	ENSG00000177728	124
c1_137	ENSG00000168056	120
c1_137	ENSG00000197782	110
c1_137	ENSG00000160972	100
c1_137	ENSG00000162430	98
c1_137	ENSG00000107263	96
c1_137	ENSG00000089351	94
c1_137	ENSG00000081307	91
c1_137	ENSG00000177303	88
c1_137	ENSG00000117298	86
c1_137	ENSG00000203965	86
c1_137	ENSG00000115942	82
c1_137	ENSG00000120896	79
c1_137	ENSG00000138777	79
c1_137	ENSG00000123933	78
c1_137	ENSG00000142327	75
c1_137	ENSG00000151208	75
c1_137	ENSG00000186350	75
c1_137	ENSG00000180900	74
c1_137	ENSG00000161847	73
c1_137	ENSG00000259668	73
c1_137	ENSG00000137496	72
c1_137	ENSG00000142611	72
c1_137	ENSG00000141503	71
c1_137	ENSG00000141551	71
c1_137	ENSG00000177666	71
c1_137	ENSG00000255108	71
c1_137	ENSG00000106948	70
c1_137	ENSG00000242073	70
c1_137	ENSG00000167291	68
c1_137	ENSG00000255723	68
c1_137	ENSG00000117713	67
c1_137	ENSG00000265374	67
c1_137	ENSG00000136802	66
c1_137	ENSG00000173548	66
c1_137	ENSG00000125826	65
c1_137	ENSG00000166123	65
c1_137	ENSG00000113719	64
c1_138	ENSG00000135540	26
c1_138	ENSG00000101144	25
c1_138	ENSG00000136205	25
c1_138	ENSG00000145555	25
c1_138	ENSG00000188039	25
c1_138	ENSG00000128849	24
c1_139	ENSG00000108294	175
c1_139	ENSG00000103363	171
c1_139	ENSG00000107223	150
c1_139	ENSG00000256100	125
c1_139	ENSG00000034510	110
c1_139	ENSG00000099795	110
c1_139	ENSG00000125995	109
c1_139	ENSG00000105518	108
c1_139	ENSG00000257309	108
c1_139	ENSG00000130383	102
c1_139	ENSG00000267740	101
c1_139	ENSG00000176340	100
c1_139	ENSG00000111780	99
c1_139	ENSG00000242372	94
c1_139	ENSG00000183011	93
c1_139	ENSG00000169230	92
c1_139	ENSG00000164051	91
c1_139	ENSG00000196465	91
c1_139	ENSG00000135253	89
c1_139	ENSG00000215375	84
c1_139	ENSG00000225273	82
c1_139	ENSG00000176014	81
c1_139	ENSG00000174917	78
c1_139	ENSG00000218537	76
c1_139	ENSG00000104872	74
c1_139	ENSG00000105379	74
c1_139	ENSG00000241553	74
c1_139	ENSG00000261582	74
c1_139	ENSG00000228680	72
c1_139	ENSG00000167112	71
c1_139	ENSG00000183617	71
c1_139	ENSG00000185825	70
c1_139	ENSG00000099341	69
c1_139	ENSG00000121073	69
c1_139	ENSG00000237159	69
c1_139	ENSG00000107833	68
c1_139	ENSG00000105058	67
c1_139	ENSG00000186854	67
c1_139	ENSG00000128626	66
c1_139	ENSG00000261770	66
c1_14	ENSG00000108344	166
c1_14	ENSG00000132153	166
c1_14	ENSG00000166313	131
c1_14	ENSG00000168159	126
c1_14	ENSG00000179115	118
c1_14	ENSG00000011485	114
c1_14	ENSG00000167657	102
c1_14	ENSG00000063854	101
c1_14	ENSG00000130640	100
c1_14	ENSG00000140521	100
c1_14	ENSG00000130204	97
c1_14	ENSG00000260914	89
c1_14	ENSG00000132612	86
c1_14	ENSG00000248487	86
c1_14	ENSG00000142655	82
c1_14	ENSG00000171570	81
c1_14	ENSG00000049769	80
c1_14	ENSG00000269858	78
c1_14	ENSG00000213380	76
c1_14	ENSG00000176354	75
c1_14	ENSG00000185298	73
c1_14	ENSG00000102984	72
c1_14	ENSG00000126012	72
c1_14	ENSG00000172046	72
c1_14	ENSG00000148334	71
c1_14	ENSG00000162227	69
c1_14	ENSG00000092978	68
c1_14	ENSG00000261459	68
c1_14	ENSG00000267001	68
c1_14	ENSG00000099817	67
c1_14	ENSG00000116688	66
c1_14	ENSG00000102181	65
c1_14	ENSG00000142186	65
c1_14	ENSG00000188976	65
c1_14	ENSG00000043143	64
c1_14	ENSG00000108528	64
c1_14	ENSG00000130119	64
c1_14	ENSG00000132549	64
c1_14	ENSG00000167554	64
c1_140	ENSG00000135940	80
c1_140	ENSG00000111669	56
c1_140	ENSG00000164404	56
c1_140	ENSG00000126267	55
c1_140	ENSG00000125743	52
c1_140	ENSG00000184076	50
c1_140	ENSG00000198618	47
c1_140	ENSG00000111775	46
c1_140	ENSG00000127540	43
c1_140	ENSG00000213619	41
c1_140	ENSG00000110442	40
c1_140	ENSG00000110536	39
c1_140	ENSG00000143575	39
c1_140	ENSG00000226415	39
c1_140	ENSG00000232581	39
c1_140	ENSG00000105171	38
c1_140	ENSG00000136247	37
c1_141	ENSG00000084207	18
c1_143	ENSG00000258559	37
c1_143	ENSG00000141579	33
c1_143	ENSG00000184863	30
c1_143	ENSG00000151366	29
c1_143	ENSG00000262881	28
c1_144	ENSG00000132153	131
c1_144	ENSG00000108344	116
c1_144	ENSG00000167657	99
c1_144	ENSG00000140521	97
c1_144	ENSG00000130204	94
c1_144	ENSG00000171570	79
c1_144	ENSG00000011485	77
c1_144	ENSG00000049769	77
c1_144	ENSG00000142655	76
c1_144	ENSG00000269858	76
c1_144	ENSG00000130640	74
c1_144	ENSG00000185298	70
c1_144	ENSG00000102984	69
c1_144	ENSG00000126012	69
c1_144	ENSG00000172046	69
c1_144	ENSG00000162227	67
c1_144	ENSG00000092978	66
c1_144	ENSG00000261459	66
c1_144	ENSG00000043143	62
c1_144	ENSG00000132549	62
c1_144	ENSG00000167554	62
c1_144	ENSG00000250510	61
c1_144	ENSG00000034053	60
c1_144	ENSG00000122386	60
c1_144	ENSG00000142186	60
c1_144	ENSG00000132612	59
c1_144	ENSG00000256010	58
c1_144	ENSG00000140553	57
c1_145	ENSG00000166313	57
c1_145	ENSG00000168159	52
c1_145	ENSG00000116688	50
c1_145	ENSG00000102181	49
c1_145	ENSG00000179115	49
c1_145	ENSG00000108528	48
c1_145	ENSG00000234543	46
c1_146	ENSG00000090273	28
c1_146	ENSG00000113141	24
c1_146	ENSG00000196507	24
c1_146	ENSG00000143256	23
c1_147	ENSG00000164209	210
c1_147	ENSG00000169018	146
c1_147	ENSG00000075790	132
c1_147	ENSG00000185787	117
c1_147	ENSG00000164187	111
c1_147	ENSG00000113595	110
c1_147	ENSG00000057663	109
c1_147	ENSG00000115540	109
c1_147	ENSG00000204116	108
c1_147	ENSG00000155970	104
c1_147	ENSG00000111530	103
c1_147	ENSG00000149313	103
c1_147	ENSG00000119446	102
c1_147	ENSG00000085365	101
c1_147	ENSG00000198168	99
c1_147	ENSG00000186106	98
c1_147	ENSG00000066422	96
c1_147	ENSG00000015479	95
c1_147	ENSG00000122873	94
c1_147	ENSG00000253738	93
c1_147	ENSG00000114405	92
c1_147	ENSG00000137563	92
c1_147	ENSG00000115947	91
c1_147	ENSG00000122565	89
c1_147	ENSG00000111850	87
c1_147	ENSG00000162148	87
c1_147	ENSG00000151743	85
c1_147	ENSG00000162623	85
c1_147	ENSG00000198015	85
c1_147	ENSG00000134049	84
c1_147	ENSG00000182359	84
c1_147	ENSG00000132294	83
c1_147	ENSG00000172239	83
c1_147	ENSG00000070476	82
c1_147	ENSG00000147364	82
c1_147	ENSG00000185272	82
c1_147	ENSG00000258529	82
c1_147	ENSG00000150768	81
c1_147	ENSG00000010017	80
c1_147	ENSG00000077254	79
c1_147	ENSG00000165832	79
c1_147	ENSG00000172115	79
c1_147	ENSG00000101132	78
c1_147	ENSG00000196576	78
c1_147	ENSG00000028839	77
c1_147	ENSG00000054179	77
c1_147	ENSG00000163885	77
c1_147	ENSG00000197780	77
c1_147	ENSG00000112685	76
c1_147	ENSG00000116030	76
c1_147	ENSG00000139160	76
c1_147	ENSG00000188199	76
c1_147	ENSG00000213398	76
c1_147	ENSG00000214562	76
c1_147	ENSG00000269737	76
c1_147	ENSG00000065559	74
c1_147	ENSG00000243150	73
c1_147	ENSG00000069509	71
c1_147	ENSG00000127337	71
c1_147	ENSG00000164172	71
c1_147	ENSG00000165169	71
c1_147	ENSG00000086848	70
c1_147	ENSG00000145817	70
c1_147	ENSG00000185522	70
c1_147	ENSG00000254815	70
c1_147	ENSG00000107789	69
c1_147	ENSG00000135932	69
c1_147	ENSG00000143756	69
c1_147	ENSG00000146707	69
c1_147	ENSG00000176407	69
c1_147	ENSG00000106299	51
c1_147	ENSG00000188419	50
c1_148	ENSG00000205236	15
c1_148	ENSG00000214783	15
c1_148	ENSG00000239556	15
c1_149	ENSG00000105887	27
c1_149	ENSG00000236338	27
c1_15	ENSG00000164209	322
c1_15	ENSG00000164031	301
c1_15	ENSG00000100614	232
c1_15	ENSG00000075790	230
c1_15	ENSG00000085365	217
c1_15	ENSG00000169018	211
c1_15	ENSG00000111530	196
c1_15	ENSG00000153130	195
c1_15	ENSG00000143756	169
c1_15	ENSG00000081154	167
c1_15	ENSG00000115540	163
c1_15	ENSG00000132294	162
c1_15	ENSG00000155970	157
c1_15	ENSG00000111237	156
c1_15	ENSG00000205133	153
c1_15	ENSG00000204116	149
c1_15	ENSG00000113595	148
c1_15	ENSG00000196911	148
c1_15	ENSG00000198780	148
c1_15	ENSG00000115966	137
c1_15	ENSG00000185787	131
c1_15	ENSG00000188199	127
c1_15	ENSG00000253738	127
c1_15	ENSG00000057663	123
c1_15	ENSG00000164187	121
c1_15	ENSG00000119446	117
c1_15	ENSG00000109133	112
c1_15	ENSG00000155304	111
c1_15	ENSG00000066422	110
c1_15	ENSG00000149313	109
c1_15	ENSG00000198168	107
c1_15	ENSG00000249758	107
c1_15	ENSG00000151553	106
c1_15	ENSG00000107560	105
c1_15	ENSG00000114405	105
c1_15	ENSG00000212999	105
c1_15	ENSG00000015479	104
c1_15	ENSG00000111850	101
c1_15	ENSG00000144744	101
c1_15	ENSG00000186106	101
c1_15	ENSG00000075089	99
c1_15	ENSG00000081019	98
c1_15	ENSG00000122873	98
c1_15	ENSG00000137563	97
c1_15	ENSG00000145743	97
c1_15	ENSG00000164197	97
c1_15	ENSG00000145817	96
c1_15	ENSG00000135932	95
c1_15	ENSG00000115947	94
c1_15	ENSG00000151743	94
c1_15	ENSG00000162148	94
c1_15	ENSG00000185728	94
c1_15	ENSG00000121481	93
c1_15	ENSG00000162623	93
c1_15	ENSG00000122565	92
c1_15	ENSG00000198015	92
c1_15	ENSG00000198146	92
c1_15	ENSG00000070476	91
c1_15	ENSG00000134049	91
c1_15	ENSG00000196591	91
c1_15	ENSG00000211456	91
c1_15	ENSG00000108064	90
c1_15	ENSG00000147364	89
c1_15	ENSG00000176407	89
c1_15	ENSG00000185272	89
c1_15	ENSG00000127995	88
c1_15	ENSG00000053770	87
c1_15	ENSG00000182359	87
c1_15	ENSG00000163885	86
c1_15	ENSG00000172239	86
c1_15	ENSG00000101132	85
c1_15	ENSG00000258529	85
c1_15	ENSG00000061676	84
c1_15	ENSG00000150768	84
c1_15	ENSG00000010017	83
c1_15	ENSG00000116141	83
c1_15	ENSG00000077254	82
c1_15	ENSG00000139160	82
c1_15	ENSG00000145332	82
c1_15	ENSG00000152409	82
c1_15	ENSG00000157450	82
c1_15	ENSG00000165832	82
c1_15	ENSG00000172115	82
c1_15	ENSG00000196576	81
c1_15	ENSG00000214562	81
c1_15	ENSG00000028839	80
c1_15	ENSG00000054179	80
c1_15	ENSG00000185522	80
c1_15	ENSG00000197780	80
c1_15	ENSG00000038274	79
c1_15	ENSG00000091039	79
c1_15	ENSG00000112685	79
c1_15	ENSG00000116030	79
c1_15	ENSG00000213398	79
c1_15	ENSG00000269737	79
c1_15	ENSG00000072756	78
c1_15	ENSG00000075303	78
c1_15	ENSG00000139977	78
c1_15	ENSG00000065559	77
c1_15	ENSG00000187650	77
c1_15	ENSG00000112697	76
c1_15	ENSG00000146707	76
c1_15	ENSG00000243150	76
c1_15	ENSG00000117020	75
c1_15	ENSG00000175073	75
c1_15	ENSG00000069509	74
c1_15	ENSG00000127337	74
c1_15	ENSG00000155099	74
c1_15	ENSG00000164172	74
c1_15	ENSG00000165169	74
c1_15	ENSG00000086848	73
c1_15	ENSG00000155755	73
c1_15	ENSG00000167615	73
c1_15	ENSG00000254815	73
c1_15	ENSG00000107789	72
c1_15	ENSG00000123124	72
c1_15	ENSG00000197223	72
c1_15	ENSG00000197713	72
c1_15	ENSG00000204899	72
c1_15	ENSG00000099246	71
c1_15	ENSG00000102081	71
c1_15	ENSG00000125249	71
c1_15	ENSG00000176108	71
c1_15	ENSG00000122958	69
c1_15	ENSG00000171262	69
c1_15	ENSG00000182700	69
c1_15	ENSG00000218283	69
c1_15	ENSG00000111790	68
c1_15	ENSG00000127870	68
c1_15	ENSG00000164933	68
c1_15	ENSG00000165813	68
c1_15	ENSG00000106052	67
c1_15	ENSG00000109332	64
c1_15	ENSG00000139793	63
c1_15	ENSG00000004139	61
c1_15	ENSG00000106299	59
c1_15	ENSG00000151247	59
c1_15	ENSG00000185716	58
c1_15	ENSG00000188419	58
c1_15	ENSG00000156531	57
c1_15	ENSG00000088179	56
c1_15	ENSG00000197170	56
c1_15	ENSG00000186432	54
c1_15	ENSG00000164114	53
c1_15	ENSG00000187325	51
c1_15	ENSG00000135387	49
c1_15	ENSG00000126500	35
c1_15	ENSG00000105887	34
c1_150	ENSG00000205133	69
c1_150	ENSG00000081019	68
c1_150	ENSG00000212999	63
c1_150	ENSG00000139793	59
c1_150	ENSG00000119285	52
c1_150	ENSG00000152409	50
c1_150	ENSG00000181744	47
c1_150	ENSG00000086712	45
c1_150	ENSG00000165416	45
c1_150	ENSG00000144747	44
c1_150	ENSG00000110274	42
c1_150	ENSG00000159792	40
c1_151	ENSG00000164031	129
c1_151	ENSG00000153130	87
c1_151	ENSG00000155304	87
c1_151	ENSG00000081154	83
c1_151	ENSG00000198780	82
c1_151	ENSG00000100614	81
c1_151	ENSG00000121481	81
c1_151	ENSG00000185728	75
c1_151	ENSG00000111237	72
c1_151	ENSG00000091039	70
c1_151	ENSG00000151553	70
c1_151	ENSG00000139977	69
c1_151	ENSG00000115966	65
c1_151	ENSG00000072756	63
c1_151	ENSG00000197223	63
c1_151	ENSG00000204899	63
c1_151	ENSG00000125249	62
c1_151	ENSG00000075089	61
c1_151	ENSG00000109133	60
c1_151	ENSG00000122958	60
c1_151	ENSG00000171262	60
c1_151	ENSG00000198146	60
c1_151	ENSG00000111790	59
c1_151	ENSG00000164933	59
c1_151	ENSG00000196591	59
c1_151	ENSG00000211456	59
c1_151	ENSG00000175073	57
c1_151	ENSG00000174106	56
c1_151	ENSG00000157450	55
c1_151	ENSG00000165813	55
c1_152	ENSG00000004139	28
c1_152	ENSG00000163644	25
c1_152	ENSG00000174807	23
c1_153	ENSG00000249758	47
c1_153	ENSG00000135387	37
c1_153	ENSG00000154511	37
c1_153	ENSG00000184432	37
c1_153	ENSG00000106052	36
c1_153	ENSG00000131238	35
c1_153	ENSG00000109929	34
c1_153	ENSG00000134248	34
c1_153	ENSG00000060762	33
c1_153	ENSG00000138175	33
c1_154	ENSG00000196911	68
c1_154	ENSG00000088179	50
c1_154	ENSG00000108064	49
c1_154	ENSG00000156531	49
c1_154	ENSG00000144744	47
c1_154	ENSG00000168116	47
c1_154	ENSG00000157500	46
c1_154	ENSG00000180667	46
c1_154	ENSG00000205269	45
c1_154	ENSG00000083642	44
c1_154	ENSG00000267122	43
c1_154	ENSG00000135916	42
c1_154	ENSG00000145332	40
c1_154	ENSG00000151287	40
c1_154	ENSG00000156928	40
c1_154	ENSG00000121879	39
c1_155	ENSG00000185716	46
c1_155	ENSG00000260512	41
c1_155	ENSG00000172667	38
c1_155	ENSG00000224531	33
c1_155	ENSG00000106771	32
c1_155	ENSG00000134278	31
c1_155	ENSG00000165355	31
c1_155	ENSG00000196850	30
c1_157	ENSG00000187325	34
c1_157	ENSG00000136758	30
c1_157	ENSG00000071537	27
c1_157	ENSG00000168763	27
c1_157	ENSG00000094880	24
c1_159	ENSG00000164114	49
c1_159	ENSG00000135070	48
c1_159	ENSG00000197170	44
c1_159	ENSG00000151247	42
c1_159	ENSG00000250910	40
c1_159	ENSG00000163655	38
c1_159	ENSG00000157077	36
c1_159	ENSG00000060982	34
c1_159	ENSG00000116985	34
c1_16	ENSG00000182220	267
c1_16	ENSG00000128609	171
c1_16	ENSG00000103769	156
c1_16	ENSG00000141367	153
c1_16	ENSG00000136143	145
c1_16	ENSG00000104388	142
c1_16	ENSG00000108946	141
c1_16	ENSG00000165678	139
c1_16	ENSG00000198836	134
c1_16	ENSG00000113558	130
c1_16	ENSG00000177889	122
c1_16	ENSG00000139505	117
c1_16	ENSG00000116752	112
c1_16	ENSG00000065548	109
c1_16	ENSG00000120805	108
c1_16	ENSG00000120265	105
c1_16	ENSG00000198612	103
c1_16	ENSG00000132664	100
c1_16	ENSG00000023734	98
c1_16	ENSG00000087470	92
c1_16	ENSG00000131263	90
c1_16	ENSG00000009844	88
c1_16	ENSG00000108094	88
c1_16	ENSG00000180964	88
c1_16	ENSG00000170540	87
c1_16	ENSG00000129518	84
c1_16	ENSG00000129636	84
c1_16	ENSG00000169255	83
c1_16	ENSG00000173692	82
c1_16	ENSG00000236234	82
c1_16	ENSG00000120509	81
c1_16	ENSG00000085415	80
c1_16	ENSG00000086300	80
c1_16	ENSG00000091483	77
c1_16	ENSG00000111897	76
c1_16	ENSG00000134121	75
c1_16	ENSG00000131966	74
c1_16	ENSG00000182400	74
c1_16	ENSG00000078668	73
c1_16	ENSG00000138018	73
c1_16	ENSG00000167005	73
c1_16	ENSG00000136003	71
c1_16	ENSG00000170791	71
c1_16	ENSG00000115310	70
c1_16	ENSG00000113460	69
c1_16	ENSG00000129596	69
c1_16	ENSG00000134717	68
c1_16	ENSG00000232593	68
c1_16	ENSG00000108176	64
c1_16	ENSG00000138385	64
c1_16	ENSG00000188729	64
c1_16	ENSG00000243452	64
c1_16	ENSG00000135018	63
c1_16	ENSG00000141378	63
c1_16	ENSG00000196305	63
c1_16	ENSG00000260293	63
c1_16	ENSG00000123562	62
c1_16	ENSG00000255639	62
c1_16	ENSG00000085231	60
c1_16	ENSG00000134108	60
c1_16	ENSG00000138069	60
c1_16	ENSG00000143155	60
c1_16	ENSG00000101266	59
c1_16	ENSG00000104093	59
c1_16	ENSG00000137806	59
c1_16	ENSG00000171777	59
c1_16	ENSG00000200710	59
c1_16	ENSG00000198642	55
c1_16	ENSG00000137040	53
c1_16	ENSG00000152234	53
c1_16	ENSG00000234252	52
c1_16	ENSG00000174780	50
c1_16	ENSG00000132341	38
c1_160	ENSG00000126500	32
c1_160	ENSG00000072163	29
c1_160	ENSG00000197713	29
c1_160	ENSG00000025156	28
c1_160	ENSG00000256824	27
c1_160	ENSG00000265664	25
c1_161	ENSG00000104164	17
c1_162	ENSG00000205238	11
c1_163	ENSG00000167615	46
c1_163	ENSG00000110321	38
c1_163	ENSG00000127870	38
c1_163	ENSG00000084073	37
c1_163	ENSG00000139291	37
c1_163	ENSG00000154813	37
c1_163	ENSG00000187609	36
c1_163	ENSG00000001497	35
c1_163	ENSG00000258064	34
c1_163	ENSG00000214021	32
c1_164	ENSG00000107560	33
c1_164	ENSG00000205765	33
c1_164	ENSG00000006576	32
c1_164	ENSG00000188467	32
c1_164	ENSG00000138802	31
c1_164	ENSG00000149308	31
c1_164	ENSG00000171094	30
c1_164	ENSG00000175548	29
c1_164	ENSG00000197323	29
c1_165	ENSG00000166546	12
c1_166	ENSG00000148200	12
c1_166	ENSG00000159433	12
c1_166	ENSG00000234771	12
c1_166	ENSG00000258443	12
c1_166	ENSG00000267352	12
c1_167	ENSG00000136143	91
c1_167	ENSG00000165678	79
c1_167	ENSG00000078668	71
c1_167	ENSG00000136003	69
c1_167	ENSG00000255639	60
c1_167	ENSG00000065154	54
c1_167	ENSG00000165637	54
c1_167	ENSG00000137040	52
c1_167	ENSG00000152234	51
c1_167	ENSG00000168092	50
c1_167	ENSG00000183735	50
c1_167	ENSG00000001630	49
c1_167	ENSG00000023228	48
c1_167	ENSG00000120437	47
c1_167	ENSG00000139180	47
c1_167	ENSG00000240720	46
c1_167	ENSG00000196262	44
c1_167	ENSG00000163026	42
c1_167	ENSG00000197536	42
c1_167	ENSG00000102978	41
c1_167	ENSG00000138641	28
c1_168	ENSG00000182220	156
c1_168	ENSG00000103769	141
c1_168	ENSG00000113558	119
c1_168	ENSG00000141367	119
c1_168	ENSG00000128609	113
c1_168	ENSG00000104388	101
c1_168	ENSG00000198612	96
c1_168	ENSG00000177889	92
c1_168	ENSG00000023734	91
c1_168	ENSG00000120805	90
c1_168	ENSG00000009844	80
c1_168	ENSG00000131263	80
c1_168	ENSG00000120265	77
c1_168	ENSG00000129636	77
c1_168	ENSG00000180964	77
c1_168	ENSG00000116752	76
c1_168	ENSG00000129518	76
c1_168	ENSG00000132664	76
c1_168	ENSG00000173692	76
c1_168	ENSG00000236234	76
c1_168	ENSG00000091483	74
c1_168	ENSG00000120509	73
c1_168	ENSG00000169255	73
c1_168	ENSG00000086300	72
c1_168	ENSG00000085415	71
c1_168	ENSG00000139505	71
c1_168	ENSG00000131966	70
c1_168	ENSG00000167005	68
c1_168	ENSG00000138018	67
c1_168	ENSG00000129596	65
c1_168	ENSG00000182400	64
c1_169	ENSG00000108946	55
c1_169	ENSG00000230344	50
c1_169	ENSG00000165119	47
c1_169	ENSG00000234252	47
c1_169	ENSG00000136810	40
c1_169	ENSG00000235298	40
c1_169	ENSG00000176171	38
c1_169	ENSG00000004487	36
c1_17	ENSG00000102109	74
c1_17	ENSG00000268592	65
c1_17	ENSG00000264063	63
c1_17	ENSG00000264808	60
c1_17	ENSG00000259488	49
c1_17	ENSG00000263719	49
c1_17	ENSG00000181029	46
c1_17	ENSG00000130748	45
c1_17	ENSG00000175602	45
c1_17	ENSG00000256323	45
c1_17	ENSG00000266067	45
c1_17	ENSG00000253806	44
c1_17	ENSG00000172247	43
c1_17	ENSG00000231920	43
c1_17	ENSG00000269139	43
c1_17	ENSG00000263575	42
c1_17	ENSG00000207985	41
c1_17	ENSG00000209582	41
c1_17	ENSG00000264462	41
c1_17	ENSG00000269711	41
c1_17	ENSG00000227195	36
c1_17	ENSG00000207418	29
c1_170	ENSG00000031081	22
c1_170	ENSG00000100234	22
c1_170	ENSG00000134250	22
c1_170	ENSG00000183531	22
c1_171	ENSG00000104093	53
c1_171	ENSG00000013392	51
c1_171	ENSG00000198836	48
c1_171	ENSG00000087470	46
c1_171	ENSG00000178386	44
c1_171	ENSG00000259678	41
c1_171	ENSG00000134121	38
c1_171	ENSG00000143164	38
c1_171	ENSG00000174442	37
c1_171	ENSG00000267022	35
c1_172	ENSG00000132341	24
c1_172	ENSG00000138801	21
c1_172	ENSG00000142168	21
c1_172	ENSG00000156261	21
c1_172	ENSG00000167283	21
c1_173	ENSG00000111897	53
c1_173	ENSG00000198642	50
c1_173	ENSG00000174780	48
c1_173	ENSG00000138279	46
c1_173	ENSG00000167088	45
c1_173	ENSG00000211460	44
c1_173	ENSG00000136045	43
c1_173	ENSG00000108588	41
c1_173	ENSG00000177879	41
c1_173	ENSG00000108094	40
c1_174	ENSG00000140527	12
c1_174	ENSG00000180385	12
c1_174	ENSG00000213971	12
c1_174	ENSG00000257376	12
c1_175	ENSG00000230126	13
c1_175	ENSG00000225112	11
c1_176	ENSG00000268592	62
c1_176	ENSG00000264063	60
c1_176	ENSG00000264808	57
c1_176	ENSG00000102109	56
c1_176	ENSG00000263719	49
c1_176	ENSG00000259488	46
c1_176	ENSG00000130748	45
c1_176	ENSG00000256323	45
c1_176	ENSG00000266067	45
c1_176	ENSG00000181029	43
c1_176	ENSG00000231920	43
c1_176	ENSG00000269139	43
c1_176	ENSG00000175602	42
c1_176	ENSG00000263575	39
c1_176	ENSG00000227195	36
c1_177	ENSG00000207418	26
c1_177	ENSG00000209582	26
c1_178	ENSG00000144445	305
c1_178	ENSG00000155545	167
c1_178	ENSG00000168300	165
c1_178	ENSG00000163848	155
c1_178	ENSG00000092140	154
c1_178	ENSG00000144228	152
c1_178	ENSG00000177888	151
c1_178	ENSG00000090060	146
c1_178	ENSG00000163605	146
c1_178	ENSG00000188343	141
c1_178	ENSG00000184451	128
c1_178	ENSG00000180628	123
c1_178	ENSG00000177239	121
c1_178	ENSG00000178691	119
c1_178	ENSG00000065243	117
c1_178	ENSG00000183751	117
c1_178	ENSG00000169193	114
c1_178	ENSG00000135341	109
c1_178	ENSG00000159256	107
c1_178	ENSG00000259141	107
c1_178	ENSG00000115827	106
c1_178	ENSG00000082898	104
c1_178	ENSG00000100796	103
c1_178	ENSG00000134758	102
c1_178	ENSG00000127419	100
c1_178	ENSG00000169100	100
c1_178	ENSG00000058063	99
c1_178	ENSG00000122435	98
c1_178	ENSG00000255054	98
c1_178	ENSG00000111596	96
c1_178	ENSG00000092098	95
c1_178	ENSG00000161813	93
c1_178	ENSG00000148840	91
c1_178	ENSG00000170265	91
c1_178	ENSG00000232941	90
c1_178	ENSG00000169826	89
c1_178	ENSG00000230551	88
c1_178	ENSG00000125912	87
c1_178	ENSG00000148634	87
c1_178	ENSG00000159592	87
c1_178	ENSG00000114107	86
c1_178	ENSG00000119953	86
c1_178	ENSG00000261067	85
c1_178	ENSG00000179152	84
c1_178	ENSG00000237118	84
c1_178	ENSG00000126107	83
c1_178	ENSG00000251556	83
c1_178	ENSG00000261546	83
c1_178	ENSG00000068878	81
c1_178	ENSG00000255248	81
c1_178	ENSG00000106266	80
c1_178	ENSG00000120159	80
c1_178	ENSG00000196663	80
c1_178	ENSG00000111605	78
c1_178	ENSG00000146373	78
c1_178	ENSG00000170260	78
c1_178	ENSG00000183562	78
c1_178	ENSG00000146826	77
c1_178	ENSG00000154370	76
c1_178	ENSG00000231340	76
c1_178	ENSG00000186501	75
c1_178	ENSG00000089682	74
c1_178	ENSG00000165282	73
c1_178	ENSG00000269832	72
c1_178	ENSG00000145439	70
c1_178	ENSG00000100324	69
c1_178	ENSG00000164164	59
c1_178	ENSG00000148943	58
c1_179	ENSG00000100852	73
c1_179	ENSG00000138041	67
c1_179	ENSG00000115904	61
c1_179	ENSG00000166225	61
c1_179	ENSG00000073009	60
c1_179	ENSG00000086189	56
c1_179	ENSG00000137502	50
c1_179	ENSG00000248175	48
c1_179	ENSG00000181704	47
c1_179	ENSG00000131375	46
c1_179	ENSG00000165156	46
c1_179	ENSG00000170385	46
c1_179	ENSG00000175387	45
c1_179	ENSG00000110693	40
c1_179	ENSG00000152492	40
c1_179	ENSG00000068796	39
c1_179	ENSG00000146729	39
c1_179	ENSG00000180263	39
c1_179	ENSG00000160226	30
c1_18	ENSG00000083312	424
c1_18	ENSG00000144445	385
c1_18	ENSG00000115145	299
c1_18	ENSG00000134970	297
c1_18	ENSG00000151239	283
c1_18	ENSG00000177888	278
c1_18	ENSG00000172845	275
c1_18	ENSG00000116747	264
c1_18	ENSG00000155545	249
c1_18	ENSG00000168300	235
c1_18	ENSG00000005812	200
c1_18	ENSG00000164144	192
c1_18	ENSG00000178691	186
c1_18	ENSG00000115084	184
c1_18	ENSG00000163605	172
c1_18	ENSG00000176853	167
c1_18	ENSG00000163848	166
c1_18	ENSG00000101166	165
c1_18	ENSG00000144228	164
c1_18	ENSG00000090060	159
c1_18	ENSG00000108510	159
c1_18	ENSG00000092140	157
c1_18	ENSG00000188343	152
c1_18	ENSG00000183751	148
c1_18	ENSG00000138041	144
c1_18	ENSG00000184451	144
c1_18	ENSG00000180628	143
c1_18	ENSG00000043093	142
c1_18	ENSG00000154370	142
c1_18	ENSG00000100852	140
c1_18	ENSG00000067167	139
c1_18	ENSG00000116473	138
c1_18	ENSG00000135535	137
c1_18	ENSG00000164244	137
c1_18	ENSG00000169193	136
c1_18	ENSG00000104219	135
c1_18	ENSG00000120699	133
c1_18	ENSG00000154727	133
c1_18	ENSG00000134352	132
c1_18	ENSG00000110422	131
c1_18	ENSG00000136051	130
c1_18	ENSG00000065243	128
c1_18	ENSG00000178177	128
c1_18	ENSG00000103479	127
c1_18	ENSG00000134758	127
c1_18	ENSG00000135679	126
c1_18	ENSG00000162980	125
c1_18	ENSG00000177239	123
c1_18	ENSG00000101888	121
c1_18	ENSG00000175895	120
c1_18	ENSG00000086666	118
c1_18	ENSG00000115827	117
c1_18	ENSG00000153339	117
c1_18	ENSG00000169967	117
c1_18	ENSG00000166169	116
c1_18	ENSG00000074695	114
c1_18	ENSG00000141380	113
c1_18	ENSG00000117697	112
c1_18	ENSG00000135341	112
c1_18	ENSG00000213930	112
c1_18	ENSG00000065615	111
c1_18	ENSG00000136240	111
c1_18	ENSG00000204371	111
c1_18	ENSG00000140675	110
c1_18	ENSG00000159256	110
c1_18	ENSG00000112701	109
c1_18	ENSG00000259141	109
c1_18	ENSG00000106392	108
c1_18	ENSG00000187735	108
c1_18	ENSG00000082898	106
c1_18	ENSG00000100796	106
c1_18	ENSG00000161813	105
c1_18	ENSG00000156171	104
c1_18	ENSG00000235655	104
c1_18	ENSG00000058063	102
c1_18	ENSG00000127419	102
c1_18	ENSG00000148840	102
c1_18	ENSG00000169100	102
c1_18	ENSG00000122435	100
c1_18	ENSG00000173451	100
c1_18	ENSG00000173818	100
c1_18	ENSG00000255054	100
c1_18	ENSG00000111596	99
c1_18	ENSG00000117528	99
c1_18	ENSG00000163738	98
c1_18	ENSG00000092098	97
c1_18	ENSG00000114978	95
c1_18	ENSG00000144224	95
c1_18	ENSG00000125912	94
c1_18	ENSG00000157869	94
c1_18	ENSG00000169826	94
c1_18	ENSG00000180694	94
c1_18	ENSG00000232941	94
c1_18	ENSG00000055211	93
c1_18	ENSG00000170265	93
c1_18	ENSG00000175387	93
c1_18	ENSG00000086189	92
c1_18	ENSG00000124795	91
c1_18	ENSG00000128585	91
c1_18	ENSG00000159592	90
c1_18	ENSG00000213002	90
c1_18	ENSG00000230551	90
c1_18	ENSG00000114107	89
c1_18	ENSG00000119953	89
c1_18	ENSG00000148634	89
c1_18	ENSG00000196388	89
c1_18	ENSG00000115364	88
c1_18	ENSG00000107281	87
c1_18	ENSG00000163291	87
c1_18	ENSG00000179152	87
c1_18	ENSG00000185697	87
c1_18	ENSG00000198964	87
c1_18	ENSG00000237118	87
c1_18	ENSG00000261067	87
c1_18	ENSG00000110756	86
c1_18	ENSG00000111727	86
c1_18	ENSG00000158458	86
c1_18	ENSG00000162616	86
c1_18	ENSG00000170854	86
c1_18	ENSG00000188725	86
c1_18	ENSG00000214413	86
c1_18	ENSG00000108591	85
c1_18	ENSG00000126107	85
c1_18	ENSG00000188647	85
c1_18	ENSG00000251556	85
c1_18	ENSG00000261546	85
c1_18	ENSG00000030419	84
c1_18	ENSG00000120159	84
c1_18	ENSG00000068878	83
c1_18	ENSG00000140688	83
c1_18	ENSG00000255248	83
c1_18	ENSG00000106266	82
c1_18	ENSG00000145439	82
c1_18	ENSG00000166128	82
c1_18	ENSG00000170917	82
c1_18	ENSG00000196663	82
c1_18	ENSG00000107949	81
c1_18	ENSG00000152601	81
c1_18	ENSG00000163462	81
c1_18	ENSG00000004799	80
c1_18	ENSG00000113328	80
c1_18	ENSG00000126804	80
c1_18	ENSG00000136560	80
c1_18	ENSG00000146373	80
c1_18	ENSG00000170260	80
c1_18	ENSG00000183562	80
c1_18	ENSG00000006652	79
c1_18	ENSG00000080200	79
c1_18	ENSG00000088930	79
c1_18	ENSG00000105705	79
c1_18	ENSG00000135632	79
c1_18	ENSG00000146826	79
c1_18	ENSG00000162819	79
c1_18	ENSG00000164117	79
c1_18	ENSG00000165195	79
c1_18	ENSG00000259992	79
c1_18	ENSG00000111605	78
c1_18	ENSG00000121691	78
c1_18	ENSG00000123595	78
c1_18	ENSG00000151422	78
c1_18	ENSG00000160818	78
c1_18	ENSG00000164751	78
c1_18	ENSG00000213341	78
c1_18	ENSG00000231340	78
c1_18	ENSG00000133740	77
c1_18	ENSG00000165525	77
c1_18	ENSG00000186501	77
c1_18	ENSG00000228091	77
c1_18	ENSG00000261716	77
c1_18	ENSG00000089682	76
c1_18	ENSG00000257181	76
c1_18	ENSG00000198160	70
c1_18	ENSG00000100324	69
c1_18	ENSG00000110172	67
c1_18	ENSG00000164164	59
c1_18	ENSG00000148943	58
c1_18	ENSG00000099899	46
c1_18	ENSG00000166166	46
c1_18	ENSG00000250033	46
c1_181	ENSG00000134970	278
c1_181	ENSG00000151239	271
c1_181	ENSG00000083312	265
c1_181	ENSG00000116747	255
c1_181	ENSG00000115145	187
c1_181	ENSG00000115084	175
c1_181	ENSG00000101166	165
c1_181	ENSG00000164144	161
c1_181	ENSG00000172845	157
c1_181	ENSG00000005812	146
c1_181	ENSG00000067167	139
c1_181	ENSG00000110422	131
c1_181	ENSG00000116473	129
c1_181	ENSG00000135535	128
c1_181	ENSG00000162980	125
c1_181	ENSG00000120699	124
c1_181	ENSG00000154727	122
c1_181	ENSG00000178177	119
c1_181	ENSG00000103479	118
c1_181	ENSG00000134352	117
c1_181	ENSG00000135679	117
c1_181	ENSG00000074695	113
c1_181	ENSG00000141380	113
c1_181	ENSG00000101888	112
c1_181	ENSG00000175895	112
c1_181	ENSG00000065615	111
c1_181	ENSG00000136240	111
c1_181	ENSG00000086666	109
c1_181	ENSG00000187735	108
c1_181	ENSG00000106392	107
c1_181	ENSG00000166169	107
c1_181	ENSG00000235655	104
c1_181	ENSG00000153339	103
c1_181	ENSG00000108510	102
c1_181	ENSG00000176853	102
c1_181	ENSG00000117697	100
c1_181	ENSG00000117528	99
c1_181	ENSG00000164244	98
c1_181	ENSG00000043093	95
c1_181	ENSG00000114978	95
c1_181	ENSG00000144224	95
c1_181	ENSG00000055211	93
c1_181	ENSG00000124795	91
c1_181	ENSG00000180694	90
c1_181	ENSG00000213002	90
c1_181	ENSG00000198964	87
c1_181	ENSG00000110756	86
c1_181	ENSG00000158458	86
c1_181	ENSG00000170854	82
c1_181	ENSG00000170917	82
c1_181	ENSG00000188725	82
c1_181	ENSG00000196388	80
c1_181	ENSG00000214413	79
c1_182	ENSG00000090520	25
c1_182	ENSG00000166598	25
c1_182	ENSG00000143870	24
c1_182	ENSG00000143882	23
c1_182	ENSG00000167004	23
c1_183	ENSG00000169967	37
c1_183	ENSG00000153936	30
c1_183	ENSG00000150967	29
c1_183	ENSG00000090674	26
c1_183	ENSG00000010295	23
c1_183	ENSG00000135318	22
c1_183	ENSG00000164305	22
c1_186	ENSG00000099899	28
c1_186	ENSG00000123064	28
c1_186	ENSG00000166166	28
c1_186	ENSG00000143199	27
c1_186	ENSG00000105676	25
c1_186	ENSG00000140859	24
c1_187	ENSG00000250033	42
c1_187	ENSG00000095015	41
c1_187	ENSG00000138756	38
c1_187	ENSG00000138449	35
c1_187	ENSG00000147027	35
c1_187	ENSG00000112773	34
c1_187	ENSG00000151012	33
c1_187	ENSG00000136869	32
c1_187	ENSG00000256594	32
c1_188	ENSG00000095574	33
c1_188	ENSG00000198160	33
c1_188	ENSG00000109171	32
c1_188	ENSG00000132004	30
c1_188	ENSG00000125843	27
c1_188	ENSG00000127947	26
c1_189	ENSG00000110172	36
c1_189	ENSG00000261668	36
c1_189	ENSG00000107679	30
c1_189	ENSG00000228956	30
c1_189	ENSG00000121274	27
c1_189	ENSG00000249673	27
c1_189	ENSG00000197372	25
c1_19	ENSG00000166200	260
c1_19	ENSG00000198843	252
c1_19	ENSG00000186908	170
c1_19	ENSG00000108061	168
c1_19	ENSG00000143742	154
c1_19	ENSG00000087502	145
c1_19	ENSG00000170142	144
c1_19	ENSG00000133641	141
c1_19	ENSG00000110330	132
c1_19	ENSG00000120686	132
c1_19	ENSG00000144320	127
c1_19	ENSG00000113597	125
c1_19	ENSG00000175893	123
c1_19	ENSG00000166266	122
c1_19	ENSG00000197045	122
c1_19	ENSG00000172869	119
c1_19	ENSG00000113851	115
c1_19	ENSG00000171862	115
c1_19	ENSG00000112237	112
c1_19	ENSG00000039123	111
c1_19	ENSG00000198898	109
c1_19	ENSG00000198862	108
c1_19	ENSG00000135241	105
c1_19	ENSG00000106588	101
c1_19	ENSG00000004766	100
c1_19	ENSG00000086200	100
c1_19	ENSG00000153827	100
c1_19	ENSG00000166479	99
c1_19	ENSG00000086598	97
c1_19	ENSG00000114744	97
c1_19	ENSG00000177565	95
c1_19	ENSG00000029363	94
c1_19	ENSG00000136754	94
c1_19	ENSG00000111615	92
c1_19	ENSG00000163743	92
c1_19	ENSG00000187118	92
c1_19	ENSG00000115816	91
c1_19	ENSG00000123575	91
c1_19	ENSG00000167302	91
c1_19	ENSG00000243708	91
c1_19	ENSG00000144895	89
c1_19	ENSG00000064726	86
c1_19	ENSG00000156875	86
c1_19	ENSG00000182093	86
c1_19	ENSG00000114120	82
c1_19	ENSG00000077721	81
c1_19	ENSG00000155438	81
c1_19	ENSG00000168970	81
c1_19	ENSG00000059769	79
c1_19	ENSG00000134987	78
c1_19	ENSG00000144357	78
c1_19	ENSG00000167701	78
c1_19	ENSG00000138592	77
c1_19	ENSG00000120137	76
c1_19	ENSG00000104973	75
c1_19	ENSG00000134330	75
c1_19	ENSG00000136450	75
c1_19	ENSG00000174695	75
c1_19	ENSG00000141577	74
c1_19	ENSG00000164253	74
c1_19	ENSG00000167904	74
c1_19	ENSG00000083937	73
c1_19	ENSG00000111231	73
c1_19	ENSG00000117505	73
c1_19	ENSG00000137802	73
c1_19	ENSG00000139324	73
c1_19	ENSG00000145354	73
c1_19	ENSG00000159459	73
c1_19	ENSG00000168374	73
c1_19	ENSG00000117475	72
c1_19	ENSG00000179941	72
c1_19	ENSG00000189403	71
c1_19	ENSG00000056586	70
c1_19	ENSG00000009950	69
c1_19	ENSG00000138768	69
c1_19	ENSG00000175105	69
c1_19	ENSG00000178971	69
c1_19	ENSG00000120526	68
c1_19	ENSG00000128699	68
c1_19	ENSG00000135655	68
c1_19	ENSG00000198586	68
c1_19	ENSG00000233846	68
c1_19	ENSG00000052723	67
c1_19	ENSG00000072135	67
c1_19	ENSG00000082515	65
c1_19	ENSG00000104231	65
c1_19	ENSG00000106701	58
c1_190	ENSG00000160828	18
c1_190	ENSG00000205583	16
c1_191	ENSG00000263990	9
c1_192	ENSG00000198843	178
c1_192	ENSG00000143742	146
c1_192	ENSG00000170142	137
c1_192	ENSG00000120686	126
c1_192	ENSG00000197045	116
c1_192	ENSG00000198898	103
c1_192	ENSG00000110330	102
c1_192	ENSG00000135241	99
c1_192	ENSG00000106588	95
c1_192	ENSG00000086598	91
c1_192	ENSG00000114744	91
c1_192	ENSG00000136754	88
c1_192	ENSG00000133641	86
c1_192	ENSG00000115816	85
c1_192	ENSG00000243708	85
c1_192	ENSG00000064726	80
c1_192	ENSG00000156875	79
c1_192	ENSG00000182093	79
c1_192	ENSG00000077721	75
c1_192	ENSG00000155438	75
c1_192	ENSG00000168970	75
c1_192	ENSG00000059769	73
c1_192	ENSG00000137802	73
c1_192	ENSG00000136450	69
c1_192	ENSG00000174695	69
c1_192	ENSG00000189403	69
c1_192	ENSG00000167904	68
c1_192	ENSG00000083937	67
c1_192	ENSG00000111231	67
c1_192	ENSG00000145354	67
c1_192	ENSG00000168374	67
c1_192	ENSG00000117505	66
c1_192	ENSG00000009950	63
[truncated: 8,126 more rows]

## Sheet: 8C KDs_Female_AD_ROSMAP
8C. Module hubs genes in the network from the PFC of the female AD subjects in the ROSMAP cohort
module	hub	connectivity
c1_10	ENSG00000111249	17
c1_10	ENSG00000125869	17
c1_10	ENSG00000162981	17
c1_10	ENSG00000254664	17
c1_10	ENSG00000256193	17
c1_100	ENSG00000155097	123
c1_100	ENSG00000085433	90
c1_100	ENSG00000142192	89
c1_100	ENSG00000174437	84
c1_100	ENSG00000175582	82
c1_100	ENSG00000073464	79
c1_100	ENSG00000169018	79
c1_100	ENSG00000130338	77
c1_100	ENSG00000166411	77
c1_100	ENSG00000163590	76
c1_100	ENSG00000261115	76
c1_100	ENSG00000124209	75
c1_100	ENSG00000010818	74
c1_100	ENSG00000145362	74
c1_100	ENSG00000074211	72
c1_100	ENSG00000107643	71
c1_100	ENSG00000144635	71
c1_100	ENSG00000128578	69
c1_100	ENSG00000087053	68
c1_100	ENSG00000164442	68
c1_100	ENSG00000057663	67
c1_100	ENSG00000116199	67
c1_100	ENSG00000133703	67
c1_100	ENSG00000145349	67
c1_100	ENSG00000178397	67
c1_100	ENSG00000198478	67
c1_101	ENSG00000182220	129
c1_101	ENSG00000120805	112
c1_101	ENSG00000070831	98
c1_101	ENSG00000244687	95
c1_101	ENSG00000085231	84
c1_101	ENSG00000009844	81
c1_101	ENSG00000136738	77
c1_101	ENSG00000095002	75
c1_101	ENSG00000182934	75
c1_101	ENSG00000090989	73
c1_101	ENSG00000135336	71
c1_101	ENSG00000150787	71
c1_101	ENSG00000122643	70
c1_101	ENSG00000091129	69
c1_101	ENSG00000140543	69
c1_101	ENSG00000111711	67
c1_101	ENSG00000180228	67
c1_101	ENSG00000008869	65
c1_101	ENSG00000116752	65
c1_101	ENSG00000152382	64
c1_101	ENSG00000062485	63
c1_102	ENSG00000061676	60
c1_102	ENSG00000106723	60
c1_102	ENSG00000055917	48
c1_102	ENSG00000138641	48
c1_102	ENSG00000127870	47
c1_102	ENSG00000121481	46
c1_102	ENSG00000066422	44
c1_102	ENSG00000184517	43
c1_102	ENSG00000155304	41
c1_102	ENSG00000198791	41
c1_102	ENSG00000109756	40
c1_102	ENSG00000102606	38
c1_102	ENSG00000123091	38
c1_104	ENSG00000135018	199
c1_104	ENSG00000157540	170
c1_104	ENSG00000135932	163
c1_104	ENSG00000115839	153
c1_104	ENSG00000130227	143
c1_104	ENSG00000119318	139
c1_104	ENSG00000185787	131
c1_104	ENSG00000108094	130
c1_104	ENSG00000136143	129
c1_104	ENSG00000131473	123
c1_104	ENSG00000065150	122
c1_104	ENSG00000038274	120
c1_104	ENSG00000083720	120
c1_104	ENSG00000130559	119
c1_104	ENSG00000112972	112
c1_104	ENSG00000118971	112
c1_104	ENSG00000138698	111
c1_104	ENSG00000025039	110
c1_104	ENSG00000095951	109
c1_104	ENSG00000119401	109
c1_104	ENSG00000119446	109
c1_104	ENSG00000139977	109
c1_104	ENSG00000153989	109
c1_104	ENSG00000004961	108
c1_104	ENSG00000005156	108
c1_104	ENSG00000093000	108
c1_104	ENSG00000124532	108
c1_104	ENSG00000132313	108
c1_104	ENSG00000162851	108
c1_104	ENSG00000163607	108
c1_104	ENSG00000198380	108
c1_104	ENSG00000106993	107
c1_104	ENSG00000113161	107
c1_104	ENSG00000155096	107
c1_104	ENSG00000166197	107
c1_104	ENSG00000116991	106
c1_104	ENSG00000177150	106
c1_104	ENSG00000187555	106
c1_104	ENSG00000135070	100
c1_104	ENSG00000111530	99
c1_104	ENSG00000114480	99
c1_104	ENSG00000119812	99
c1_104	ENSG00000137040	99
c1_104	ENSG00000143756	99
c1_104	ENSG00000182134	99
c1_104	ENSG00000196305	99
c1_104	ENSG00000175216	49
c1_105	ENSG00000091483	19
c1_105	ENSG00000137547	19
c1_105	ENSG00000152234	19
c1_106	ENSG00000151366	24
c1_106	ENSG00000165264	24
c1_106	ENSG00000121022	23
c1_107	ENSG00000127184	19
c1_108	ENSG00000138757	95
c1_108	ENSG00000116675	82
c1_108	ENSG00000007168	71
c1_108	ENSG00000132824	71
c1_108	ENSG00000137727	67
c1_108	ENSG00000164830	67
c1_108	ENSG00000243232	64
c1_108	ENSG00000108389	63
c1_108	ENSG00000111110	59
c1_108	ENSG00000111880	58
c1_108	ENSG00000165985	58
c1_108	ENSG00000186479	57
c1_108	ENSG00000115137	56
c1_108	ENSG00000112146	55
c1_108	ENSG00000157450	55
c1_108	ENSG00000163412	55
c1_108	ENSG00000254634	55
c1_108	ENSG00000163788	54
c1_109	ENSG00000077097	33
c1_109	ENSG00000112697	31
c1_109	ENSG00000126945	31
c1_109	ENSG00000126947	31
c1_109	ENSG00000205758	27
c1_109	ENSG00000172331	26
c1_109	ENSG00000255302	26
c1_11	ENSG00000198886	73
c1_11	ENSG00000198712	72
c1_11	ENSG00000198899	71
c1_11	ENSG00000198888	69
c1_11	ENSG00000198763	63
c1_11	ENSG00000198938	61
c1_11	ENSG00000146223	58
c1_11	ENSG00000136731	52
c1_11	ENSG00000092199	49
c1_11	ENSG00000083844	48
c1_11	ENSG00000130713	48
c1_11	ENSG00000078699	46
c1_11	ENSG00000119231	46
c1_11	ENSG00000141385	45
c1_11	ENSG00000142687	45
c1_11	ENSG00000168612	45
c1_110	ENSG00000163539	57
c1_110	ENSG00000115365	54
c1_110	ENSG00000135049	53
c1_110	ENSG00000153707	51
c1_111	ENSG00000132963	18
c1_112	ENSG00000105576	15
c1_113	ENSG00000198954	132
c1_113	ENSG00000116459	119
c1_113	ENSG00000138663	118
c1_113	ENSG00000165637	110
c1_113	ENSG00000120727	107
c1_113	ENSG00000131238	88
c1_113	ENSG00000113558	87
c1_113	ENSG00000211460	86
c1_113	ENSG00000086065	79
c1_113	ENSG00000100883	79
c1_113	ENSG00000138279	79
c1_113	ENSG00000083750	77
c1_113	ENSG00000137055	72
c1_113	ENSG00000143653	72
c1_113	ENSG00000049883	71
c1_113	ENSG00000104763	68
c1_113	ENSG00000101811	67
c1_114	ENSG00000079246	15
c1_114	ENSG00000132823	13
c1_115	ENSG00000138138	102
c1_115	ENSG00000111897	101
c1_115	ENSG00000138071	85
c1_115	ENSG00000164209	85
c1_115	ENSG00000083937	82
c1_115	ENSG00000117758	81
c1_115	ENSG00000108946	78
c1_115	ENSG00000014824	77
c1_115	ENSG00000085832	77
c1_115	ENSG00000113851	77
c1_115	ENSG00000109680	73
c1_115	ENSG00000186908	73
c1_115	ENSG00000111224	72
c1_115	ENSG00000114030	72
c1_115	ENSG00000099246	70
c1_115	ENSG00000079950	69
c1_116	ENSG00000132341	90
c1_116	ENSG00000108829	73
c1_116	ENSG00000143612	72
c1_116	ENSG00000101084	71
c1_116	ENSG00000111786	60
c1_116	ENSG00000107262	54
c1_116	ENSG00000196449	53
c1_116	ENSG00000106554	52
c1_116	ENSG00000112763	52
c1_116	ENSG00000135297	52
c1_116	ENSG00000176903	52
c1_116	ENSG00000150753	51
c1_116	ENSG00000146731	50
c1_116	ENSG00000163812	50
c1_116	ENSG00000120438	48
c1_117	ENSG00000101152	118
c1_117	ENSG00000135709	91
c1_117	ENSG00000175931	87
c1_117	ENSG00000034053	81
c1_117	ENSG00000167778	79
c1_117	ENSG00000100321	77
c1_117	ENSG00000159720	77
c1_117	ENSG00000138834	71
c1_117	ENSG00000067225	70
c1_117	ENSG00000038358	69
c1_117	ENSG00000110514	68
c1_117	ENSG00000068308	67
c1_117	ENSG00000196961	67
c1_117	ENSG00000135622	66
c1_117	ENSG00000057935	62
c1_117	ENSG00000162517	62
c1_117	ENSG00000104142	59
c1_117	ENSG00000144567	59
c1_117	ENSG00000068354	58
c1_117	ENSG00000068383	58
c1_117	ENSG00000072954	58
c1_117	ENSG00000075043	58
c1_117	ENSG00000167131	58
c1_117	ENSG00000170214	58
c1_117	ENSG00000205710	58
c1_117	ENSG00000214447	58
c1_117	ENSG00000233532	58
c1_117	ENSG00000108797	53
c1_117	ENSG00000170500	48
c1_118	ENSG00000132153	151
c1_118	ENSG00000111667	145
c1_118	ENSG00000198925	137
c1_118	ENSG00000130764	136
c1_118	ENSG00000049769	117
c1_118	ENSG00000116871	108
c1_118	ENSG00000132612	103
c1_118	ENSG00000145029	102
c1_118	ENSG00000158941	96
c1_118	ENSG00000166133	96
c1_118	ENSG00000167378	94
c1_118	ENSG00000100239	88
c1_118	ENSG00000204394	88
c1_118	ENSG00000147457	87
c1_118	ENSG00000110497	84
c1_118	ENSG00000012232	83
c1_118	ENSG00000124571	83
c1_118	ENSG00000135900	83
c1_118	ENSG00000132361	82
c1_118	ENSG00000160633	82
c1_118	ENSG00000164916	78
c1_118	ENSG00000114650	76
c1_118	ENSG00000149930	76
c1_118	ENSG00000179115	76
c1_118	ENSG00000179222	74
c1_118	ENSG00000167792	71
c1_119	ENSG00000161203	152
c1_119	ENSG00000105393	123
c1_119	ENSG00000126214	111
c1_119	ENSG00000042753	102
c1_119	ENSG00000167770	102
c1_119	ENSG00000124702	97
c1_119	ENSG00000129355	96
c1_119	ENSG00000111674	94
c1_119	ENSG00000122705	87
c1_119	ENSG00000103415	79
c1_119	ENSG00000103512	79
c1_119	ENSG00000247596	78
c1_119	ENSG00000124194	77
c1_119	ENSG00000162426	74
c1_119	ENSG00000172500	74
c1_119	ENSG00000101473	73
c1_119	ENSG00000138107	73
c1_119	ENSG00000158526	73
c1_119	ENSG00000099817	70
c1_119	ENSG00000115685	70
c1_119	ENSG00000147155	70
c1_119	ENSG00000237190	70
c1_119	ENSG00000244026	70
c1_119	ENSG00000137726	69
c1_119	ENSG00000063854	68
c1_119	ENSG00000100294	68
c1_119	ENSG00000167508	68
c1_119	ENSG00000090674	66
c1_12	ENSG00000162407	228
c1_12	ENSG00000165478	149
c1_12	ENSG00000167315	138
c1_12	ENSG00000135744	137
c1_12	ENSG00000089472	126
c1_12	ENSG00000170075	126
c1_12	ENSG00000100427	119
c1_12	ENSG00000135540	111
c1_12	ENSG00000143514	101
c1_12	ENSG00000152268	101
c1_12	ENSG00000121742	97
c1_12	ENSG00000154856	97
c1_12	ENSG00000254122	94
c1_12	ENSG00000068078	93
c1_12	ENSG00000147475	93
c1_12	ENSG00000165795	89
c1_12	ENSG00000169439	89
c1_12	ENSG00000173402	88
c1_12	ENSG00000196743	88
c1_12	ENSG00000168385	85
c1_12	ENSG00000084754	81
c1_12	ENSG00000154319	81
c1_12	ENSG00000124067	78
c1_12	ENSG00000148053	78
c1_12	ENSG00000110436	77
c1_12	ENSG00000131899	77
c1_12	ENSG00000127249	75
c1_12	ENSG00000213625	75
c1_12	ENSG00000187068	72
c1_12	ENSG00000144908	71
c1_12	ENSG00000148730	71
c1_12	ENSG00000071967	70
c1_12	ENSG00000168710	70
c1_12	ENSG00000138696	69
c1_12	ENSG00000171612	69
c1_12	ENSG00000104325	68
c1_12	ENSG00000135916	68
c1_12	ENSG00000154553	68
c1_12	ENSG00000164199	68
c1_12	ENSG00000259417	68
c1_12	ENSG00000018625	67
c1_12	ENSG00000151012	67
c1_12	ENSG00000214491	67
c1_12	ENSG00000110651	66
c1_12	ENSG00000115109	66
c1_12	ENSG00000129521	66
c1_12	ENSG00000183579	66
c1_12	ENSG00000103740	65
c1_12	ENSG00000172992	64
c1_12	ENSG00000100889	63
c1_12	ENSG00000164106	63
c1_12	ENSG00000166033	63
c1_12	ENSG00000258655	63
c1_12	ENSG00000166816	62
c1_12	ENSG00000106804	61
c1_12	ENSG00000134533	61
c1_12	ENSG00000139192	61
c1_12	ENSG00000166341	61
c1_12	ENSG00000169006	61
c1_12	ENSG00000166821	60
c1_12	ENSG00000129270	59
c1_12	ENSG00000169515	59
c1_12	ENSG00000241935	59
c1_12	ENSG00000100767	58
c1_12	ENSG00000263146	50
c1_12	ENSG00000101144	46
c1_12	ENSG00000101439	45
c1_12	ENSG00000182054	44
c1_12	ENSG00000164050	37
c1_121	ENSG00000196419	164
c1_121	ENSG00000127837	133
c1_121	ENSG00000165283	133
c1_121	ENSG00000107874	125
c1_121	ENSG00000142507	123
c1_121	ENSG00000172757	119
c1_121	ENSG00000175203	115
c1_121	ENSG00000101161	105
c1_121	ENSG00000008018	90
c1_121	ENSG00000084623	90
c1_121	ENSG00000135624	89
c1_121	ENSG00000101421	87
c1_121	ENSG00000158828	85
c1_121	ENSG00000113048	84
c1_121	ENSG00000167881	84
c1_121	ENSG00000169217	84
c1_121	ENSG00000177963	80
c1_121	ENSG00000125821	78
c1_121	ENSG00000185104	78
c1_121	ENSG00000184047	76
c1_121	ENSG00000049541	75
c1_121	ENSG00000095380	75
c1_121	ENSG00000106605	75
c1_121	ENSG00000179950	75
c1_121	ENSG00000204568	75
c1_121	ENSG00000115661	74
c1_121	ENSG00000116221	74
c1_121	ENSG00000108344	72
c1_121	ENSG00000151465	72
c1_121	ENSG00000171960	71
c1_121	ENSG00000100603	70
c1_121	ENSG00000124541	70
c1_121	ENSG00000148229	70
c1_121	ENSG00000162236	70
c1_121	ENSG00000169599	70
c1_121	ENSG00000101457	69
c1_121	ENSG00000167986	69
c1_122	ENSG00000241468	41
c1_122	ENSG00000171530	39
c1_122	ENSG00000214736	39
c1_122	ENSG00000100632	36
c1_122	ENSG00000184076	35
c1_122	ENSG00000120509	33
c1_123	ENSG00000154118	90
c1_123	ENSG00000099364	76
c1_123	ENSG00000146216	75
c1_123	ENSG00000160460	66
c1_123	ENSG00000101298	60
c1_123	ENSG00000128011	59
c1_123	ENSG00000163013	54
c1_123	ENSG00000105642	53
c1_123	ENSG00000101098	52
c1_123	ENSG00000108819	52
c1_123	ENSG00000173020	52
c1_123	ENSG00000184545	52
c1_123	ENSG00000187486	51
c1_123	ENSG00000186111	48
c1_123	ENSG00000100346	45
c1_123	ENSG00000142235	42
c1_124	ENSG00000144589	49
c1_124	ENSG00000168395	42
c1_124	ENSG00000032444	41
c1_124	ENSG00000171552	39
c1_124	ENSG00000168397	37
c1_124	ENSG00000004975	36
c1_124	ENSG00000136444	36
c1_124	ENSG00000092931	35
c1_124	ENSG00000105221	35
c1_124	ENSG00000116337	35
c1_124	ENSG00000198952	35
c1_125	ENSG00000159658	361
c1_125	ENSG00000120063	238
c1_125	ENSG00000112531	237
c1_125	ENSG00000140262	205
c1_125	ENSG00000158467	198
c1_125	ENSG00000109787	194
c1_125	ENSG00000173905	179
c1_125	ENSG00000137693	178
c1_125	ENSG00000134250	167
c1_125	ENSG00000115825	165
c1_125	ENSG00000152558	164
c1_125	ENSG00000104219	163
c1_125	ENSG00000031081	161
c1_125	ENSG00000141380	157
c1_125	ENSG00000143337	156
c1_125	ENSG00000151491	156
c1_125	ENSG00000101367	155
c1_125	ENSG00000111266	154
c1_125	ENSG00000188647	149
c1_125	ENSG00000187079	148
c1_125	ENSG00000113594	146
c1_125	ENSG00000120690	143
c1_125	ENSG00000197702	142
c1_125	ENSG00000001629	141
c1_125	ENSG00000213064	138
c1_125	ENSG00000102699	137
c1_125	ENSG00000123600	137
c1_125	ENSG00000138448	134
c1_125	ENSG00000099204	130
c1_125	ENSG00000114166	130
c1_125	ENSG00000139668	130
c1_125	ENSG00000148700	130
c1_125	ENSG00000171444	130
c1_125	ENSG00000049245	129
c1_125	ENSG00000119139	128
c1_125	ENSG00000241399	128
c1_125	ENSG00000126016	125
c1_125	ENSG00000145794	124
c1_125	ENSG00000104728	123
c1_125	ENSG00000118007	123
c1_125	ENSG00000139350	123
c1_125	ENSG00000171100	123
c1_125	ENSG00000105483	121
c1_125	ENSG00000107897	121
c1_125	ENSG00000178996	121
c1_125	ENSG00000008294	120
c1_125	ENSG00000120451	119
c1_125	ENSG00000123104	119
c1_125	ENSG00000103479	118
c1_125	ENSG00000140937	118
c1_125	ENSG00000150540	118
c1_125	ENSG00000177932	118
c1_125	ENSG00000106780	117
c1_125	ENSG00000105855	116
c1_125	ENSG00000137486	116
c1_125	ENSG00000143970	116
c1_125	ENSG00000152492	116
c1_125	ENSG00000162733	116
c1_125	ENSG00000046889	115
c1_125	ENSG00000172164	114
c1_125	ENSG00000196660	114
c1_125	ENSG00000178202	113
c1_125	ENSG00000104067	112
c1_125	ENSG00000121691	112
c1_125	ENSG00000136044	112
c1_125	ENSG00000176105	112
c1_125	ENSG00000038427	111
c1_125	ENSG00000070778	111
c1_125	ENSG00000138434	111
c1_125	ENSG00000165633	111
c1_125	ENSG00000167383	111
c1_125	ENSG00000177873	111
c1_125	ENSG00000179277	111
c1_125	ENSG00000185238	111
c1_125	ENSG00000185753	111
c1_125	ENSG00000185985	111
c1_125	ENSG00000187735	111
c1_125	ENSG00000257103	111
c1_125	ENSG00000267640	111
c1_125	ENSG00000214013	110
c1_125	ENSG00000005889	109
c1_125	ENSG00000109790	109
c1_125	ENSG00000213029	109
c1_125	ENSG00000164300	108
c1_125	ENSG00000065534	107
c1_125	ENSG00000186446	107
c1_125	ENSG00000113140	106
c1_125	ENSG00000172728	105
c1_125	ENSG00000065413	104
c1_125	ENSG00000070018	104
c1_125	ENSG00000156162	104
c1_125	ENSG00000163946	104
c1_125	ENSG00000187231	104
c1_125	ENSG00000103449	103
c1_125	ENSG00000150760	102
c1_125	ENSG00000120693	101
c1_125	ENSG00000137713	99
c1_125	ENSG00000162946	98
c1_125	ENSG00000172671	98
c1_125	ENSG00000147027	77
c1_125	ENSG00000156639	59
c1_125	ENSG00000116016	57
c1_125	ENSG00000010810	49
c1_126	ENSG00000105227	20
c1_126	ENSG00000131634	20
c1_126	ENSG00000123243	19
c1_126	ENSG00000206190	19
c1_127	ENSG00000138035	29
c1_127	ENSG00000198917	29
c1_127	ENSG00000178252	28
c1_128	ENSG00000165280	226
c1_128	ENSG00000130638	224
c1_128	ENSG00000144021	164
c1_128	ENSG00000177885	161
c1_128	ENSG00000004487	158
c1_128	ENSG00000106682	155
c1_128	ENSG00000168872	130
c1_128	ENSG00000100220	129
c1_128	ENSG00000177733	118
c1_128	ENSG00000126581	117
c1_128	ENSG00000141644	114
c1_128	ENSG00000081307	113
c1_128	ENSG00000102316	111
c1_128	ENSG00000163872	110
c1_128	ENSG00000107625	102
c1_128	ENSG00000115486	99
c1_128	ENSG00000213380	99
c1_128	ENSG00000075856	98
c1_128	ENSG00000127463	97
c1_128	ENSG00000122882	96
c1_128	ENSG00000107951	95
c1_128	ENSG00000145945	94
c1_128	ENSG00000181220	93
c1_128	ENSG00000136045	90
c1_128	ENSG00000244045	90
c1_128	ENSG00000103423	89
c1_128	ENSG00000116688	87
c1_128	ENSG00000171314	87
c1_128	ENSG00000172775	85
c1_128	ENSG00000110906	84
c1_128	ENSG00000143621	83
c1_128	ENSG00000107929	82
c1_128	ENSG00000187446	81
c1_128	ENSG00000188895	81
c1_128	ENSG00000107862	73
c1_129	ENSG00000179010	109
c1_129	ENSG00000068394	94
c1_129	ENSG00000225921	81
c1_129	ENSG00000159461	78
c1_129	ENSG00000183684	74
c1_129	ENSG00000137824	70
c1_129	ENSG00000197746	70
c1_129	ENSG00000169223	69
c1_129	ENSG00000259431	67
c1_129	ENSG00000213995	60
c1_129	ENSG00000169895	58
c1_129	ENSG00000074842	57
c1_129	ENSG00000119689	57
c1_129	ENSG00000137692	55
c1_129	ENSG00000171763	55
c1_129	ENSG00000131795	51
c1_129	ENSG00000133028	51
c1_13	ENSG00000159403	65
c1_13	ENSG00000135926	59
c1_13	ENSG00000133321	56
c1_13	ENSG00000196136	55
c1_13	ENSG00000142089	54
c1_13	ENSG00000182541	52
c1_13	ENSG00000149131	49
c1_13	ENSG00000182326	44
c1_13	ENSG00000247081	42
c1_13	ENSG00000105559	41
c1_13	ENSG00000131095	26
c1_130	ENSG00000163902	59
c1_130	ENSG00000134153	48
c1_130	ENSG00000135047	46
c1_130	ENSG00000157020	46
c1_130	ENSG00000022277	42
c1_130	ENSG00000160679	40
c1_130	ENSG00000071127	38
c1_130	ENSG00000100926	37
c1_130	ENSG00000136240	37
c1_130	ENSG00000137106	36
c1_130	ENSG00000112473	35
c1_130	ENSG00000141543	35
c1_131	ENSG00000110492	19
c1_131	ENSG00000144451	19
c1_131	ENSG00000198830	19
c1_131	ENSG00000205581	19
c1_131	ENSG00000234494	18
c1_132	ENSG00000023191	33
c1_132	ENSG00000159228	31
c1_132	ENSG00000185896	30
c1_132	ENSG00000115649	29
c1_132	ENSG00000105767	28
c1_133	ENSG00000063244	17
c1_133	ENSG00000100813	17
c1_133	ENSG00000158545	17
c1_133	ENSG00000173120	17
c1_133	ENSG00000204209	17
c1_134	ENSG00000105701	231
c1_134	ENSG00000063245	211
c1_134	ENSG00000132879	163
c1_134	ENSG00000175416	154
c1_134	ENSG00000126461	147
c1_134	ENSG00000142186	142
c1_134	ENSG00000179271	133
c1_134	ENSG00000058404	127
c1_134	ENSG00000104964	126
c1_134	ENSG00000172009	125
c1_134	ENSG00000099917	117
c1_134	ENSG00000159692	110
c1_134	ENSG00000060491	108
c1_134	ENSG00000167281	108
c1_134	ENSG00000103266	106
c1_134	ENSG00000126934	105
c1_134	ENSG00000167674	105
c1_134	ENSG00000142655	104
c1_134	ENSG00000167671	102
c1_134	ENSG00000163930	100
c1_134	ENSG00000167394	100
c1_134	ENSG00000130165	97
c1_134	ENSG00000133612	97
c1_134	ENSG00000159069	96
c1_134	ENSG00000174775	96
c1_134	ENSG00000179673	96
c1_134	ENSG00000204463	96
c1_134	ENSG00000224051	96
c1_134	ENSG00000104973	95
c1_134	ENSG00000104946	94
c1_134	ENSG00000121653	94
c1_134	ENSG00000130479	94
c1_134	ENSG00000185359	94
c1_134	ENSG00000188807	94
c1_134	ENSG00000073169	93
c1_134	ENSG00000076826	93
c1_134	ENSG00000011332	92
c1_134	ENSG00000183628	91
c1_134	ENSG00000250510	90
c1_134	ENSG00000141854	88
c1_134	ENSG00000141556	87
c1_134	ENSG00000160993	87
c1_134	ENSG00000130731	86
c1_134	ENSG00000184916	86
c1_134	ENSG00000101246	85
c1_134	ENSG00000125912	85
c1_134	ENSG00000158747	85
c1_134	ENSG00000164880	84
c1_134	ENSG00000176619	84
c1_134	ENSG00000182196	84
c1_134	ENSG00000160404	83
c1_134	ENSG00000128185	82
c1_134	ENSG00000185614	81
c1_134	ENSG00000230804	81
c1_134	ENSG00000130005	80
c1_134	ENSG00000196642	79
c1_134	ENSG00000025770	78
c1_134	ENSG00000100284	78
c1_134	ENSG00000173581	78
c1_134	ENSG00000176956	78
c1_134	ENSG00000184470	78
c1_134	ENSG00000185347	78
c1_134	ENSG00000140691	77
c1_134	ENSG00000143774	77
c1_134	ENSG00000231690	77
c1_134	ENSG00000103145	74
c1_135	ENSG00000130726	74
c1_135	ENSG00000110711	66
c1_135	ENSG00000141552	60
c1_135	ENSG00000204922	60
c1_135	ENSG00000116685	58
c1_135	ENSG00000106263	57
c1_135	ENSG00000108961	57
c1_135	ENSG00000129255	54
c1_135	ENSG00000126456	52
c1_135	ENSG00000213024	49
c1_136	ENSG00000173786	95
c1_136	ENSG00000105695	90
c1_136	ENSG00000102934	77
c1_136	ENSG00000204655	72
c1_136	ENSG00000019144	70
c1_136	ENSG00000054690	69
c1_136	ENSG00000179178	68
c1_136	ENSG00000086205	63
c1_136	ENSG00000099282	61
c1_136	ENSG00000100842	56
c1_136	ENSG00000012171	54
c1_136	ENSG00000164124	54
c1_136	ENSG00000172005	54
c1_136	ENSG00000188153	54
c1_136	ENSG00000080815	53
c1_136	ENSG00000158315	53
c1_136	ENSG00000176485	53
c1_136	ENSG00000198597	53
c1_136	ENSG00000205116	53
c1_136	ENSG00000172508	40
c1_137	ENSG00000103089	79
c1_137	ENSG00000124920	63
c1_137	ENSG00000267548	63
c1_137	ENSG00000065361	62
c1_137	ENSG00000158715	53
c1_137	ENSG00000100146	46
c1_137	ENSG00000141934	45
c1_137	ENSG00000261329	45
c1_137	ENSG00000137221	44
c1_137	ENSG00000176720	44
c1_137	ENSG00000166394	42
c1_137	ENSG00000012124	40
c1_137	ENSG00000204282	40
c1_137	ENSG00000214780	40
c1_137	ENSG00000261710	40
c1_138	ENSG00000107331	21
c1_138	ENSG00000107816	21
c1_138	ENSG00000128242	21
c1_138	ENSG00000181409	21
c1_138	ENSG00000108669	20
c1_138	ENSG00000179364	20
c1_139	ENSG00000049089	22
c1_139	ENSG00000076928	22
c1_139	ENSG00000102032	21
c1_139	ENSG00000165912	21
c1_139	ENSG00000266714	21
c1_14	ENSG00000106976	314
c1_14	ENSG00000019505	256
c1_14	ENSG00000130540	228
c1_14	ENSG00000139182	216
c1_14	ENSG00000198794	214
c1_14	ENSG00000105409	203
c1_14	ENSG00000154277	156
c1_14	ENSG00000066248	153
c1_14	ENSG00000101210	153
c1_14	ENSG00000077080	152
c1_14	ENSG00000159164	147
c1_14	ENSG00000104888	137
c1_14	ENSG00000097021	128
c1_14	ENSG00000160753	127
c1_14	ENSG00000157152	121
c1_14	ENSG00000164076	120
c1_14	ENSG00000185274	120
c1_14	ENSG00000139200	119
c1_14	ENSG00000167654	119
c1_14	ENSG00000008056	117
c1_14	ENSG00000214265	114
c1_14	ENSG00000127561	101
c1_14	ENSG00000015676	99
c1_14	ENSG00000102003	98
c1_14	ENSG00000162817	98
c1_14	ENSG00000135454	97
c1_14	ENSG00000122733	96
c1_14	ENSG00000198910	95
c1_14	ENSG00000154096	94
c1_14	ENSG00000158856	94
c1_14	ENSG00000182768	94
c1_14	ENSG00000130226	93
c1_14	ENSG00000176095	93
c1_14	ENSG00000260124	93
c1_14	ENSG00000214517	92
c1_14	ENSG00000078902	91
c1_14	ENSG00000104435	91
c1_14	ENSG00000166501	89
c1_14	ENSG00000132932	88
c1_14	ENSG00000135423	88
c1_14	ENSG00000260415	87
c1_14	ENSG00000105649	86
c1_14	ENSG00000141098	85
c1_14	ENSG00000160075	85
c1_14	ENSG00000164885	85
c1_14	ENSG00000183473	85
c1_14	ENSG00000213023	85
c1_14	ENSG00000240694	85
c1_14	ENSG00000187730	84
c1_14	ENSG00000189241	84
c1_14	ENSG00000008118	81
c1_14	ENSG00000136928	81
c1_14	ENSG00000151778	80
c1_14	ENSG00000171617	80
c1_14	ENSG00000162188	79
c1_14	ENSG00000173898	79
c1_14	ENSG00000165238	78
c1_14	ENSG00000196872	78
c1_14	ENSG00000148798	77
c1_14	ENSG00000106608	76
c1_14	ENSG00000107819	76
c1_14	ENSG00000152154	76
c1_14	ENSG00000162989	76
c1_14	ENSG00000168546	76
c1_14	ENSG00000006740	75
c1_14	ENSG00000163995	75
c1_14	ENSG00000132535	73
c1_14	ENSG00000172995	73
c1_14	ENSG00000177875	73
c1_14	ENSG00000253368	73
c1_14	ENSG00000006116	72
c1_14	ENSG00000103034	72
c1_14	ENSG00000132386	72
c1_14	ENSG00000055118	71
c1_14	ENSG00000106635	71
c1_14	ENSG00000155252	71
c1_14	ENSG00000167037	71
c1_14	ENSG00000172602	71
c1_14	ENSG00000176788	71
c1_14	ENSG00000169258	70
c1_14	ENSG00000197122	70
c1_14	ENSG00000110076	69
c1_14	ENSG00000151948	69
c1_14	ENSG00000139998	68
c1_14	ENSG00000145191	68
c1_14	ENSG00000166793	68
c1_14	ENSG00000183785	68
c1_14	ENSG00000204427	68
c1_14	ENSG00000106246	67
c1_14	ENSG00000139988	67
c1_14	ENSG00000171303	67
c1_14	ENSG00000178233	67
c1_14	ENSG00000110786	64
c1_14	ENSG00000128524	62
c1_14	ENSG00000136531	60
c1_14	ENSG00000070961	56
c1_14	ENSG00000178498	56
c1_14	ENSG00000125971	52
c1_14	ENSG00000171570	49
c1_14	ENSG00000135625	31
c1_140	ENSG00000110321	224
c1_140	ENSG00000141424	141
c1_140	ENSG00000125304	138
c1_140	ENSG00000119396	129
c1_140	ENSG00000205302	127
c1_140	ENSG00000138768	122
c1_140	ENSG00000166200	122
c1_140	ENSG00000185009	122
c1_140	ENSG00000077147	117
c1_140	ENSG00000101126	114
c1_140	ENSG00000134255	105
c1_140	ENSG00000134308	104
c1_140	ENSG00000138293	104
c1_140	ENSG00000243147	104
c1_140	ENSG00000132952	100
c1_140	ENSG00000167447	98
c1_140	ENSG00000117505	97
c1_140	ENSG00000163320	97
c1_140	ENSG00000177613	95
c1_140	ENSG00000141429	92
c1_140	ENSG00000174695	92
c1_140	ENSG00000143457	91
c1_140	ENSG00000170852	91
c1_140	ENSG00000124641	90
c1_140	ENSG00000144744	90
c1_140	ENSG00000173744	89
c1_140	ENSG00000151135	87
c1_140	ENSG00000170854	87
c1_140	ENSG00000172239	87
c1_140	ENSG00000179021	87
c1_140	ENSG00000113719	86
c1_140	ENSG00000136161	86
c1_140	ENSG00000102024	85
c1_140	ENSG00000109189	85
c1_140	ENSG00000116667	85
c1_140	ENSG00000154473	85
c1_140	ENSG00000180398	85
c1_140	ENSG00000163486	84
c1_140	ENSG00000179933	84
c1_140	ENSG00000205339	84
c1_140	ENSG00000124214	83
c1_140	ENSG00000121879	80
c1_140	ENSG00000187866	80
c1_140	ENSG00000213639	80
c1_140	ENSG00000017260	78
c1_140	ENSG00000117597	78
c1_140	ENSG00000204370	78
c1_140	ENSG00000084073	77
c1_140	ENSG00000122042	77
c1_140	ENSG00000133961	77
c1_140	ENSG00000134982	77
c1_140	ENSG00000138041	77
c1_140	ENSG00000145041	77
c1_140	ENSG00000154813	77
c1_140	ENSG00000162928	77
c1_140	ENSG00000163743	77
c1_140	ENSG00000164823	77
c1_140	ENSG00000164934	77
c1_140	ENSG00000165672	77
c1_140	ENSG00000256646	77
c1_140	ENSG00000136986	76
c1_140	ENSG00000140598	76
c1_140	ENSG00000119414	74
c1_140	ENSG00000153767	74
c1_140	ENSG00000133104	70
c1_140	ENSG00000169045	64
c1_140	ENSG00000058673	55
c1_141	ENSG00000135387	141
c1_141	ENSG00000165119	119
c1_141	ENSG00000132912	118
c1_141	ENSG00000074696	116
c1_141	ENSG00000152601	114
c1_141	ENSG00000102753	110
c1_141	ENSG00000135341	107
c1_141	ENSG00000147677	100
c1_141	ENSG00000115540	99
c1_141	ENSG00000048828	98
c1_141	ENSG00000136897	98
c1_141	ENSG00000166128	98
c1_141	ENSG00000197111	95
c1_141	ENSG00000164597	94
c1_141	ENSG00000115904	93
c1_141	ENSG00000140396	93
c1_141	ENSG00000173273	93
c1_141	ENSG00000112685	91
c1_141	ENSG00000141219	91
c1_141	ENSG00000146463	91
c1_141	ENSG00000146757	91
c1_141	ENSG00000165443	91
c1_141	ENSG00000170954	91
c1_141	ENSG00000171862	91
c1_141	ENSG00000086712	90
c1_141	ENSG00000112062	90
c1_141	ENSG00000114107	90
c1_141	ENSG00000116906	90
c1_141	ENSG00000119041	90
c1_141	ENSG00000123552	90
c1_141	ENSG00000147162	90
c1_141	ENSG00000077721	89
c1_141	ENSG00000094880	89
c1_141	ENSG00000116489	89
c1_141	ENSG00000145781	89
c1_141	ENSG00000166889	89
c1_141	ENSG00000162521	59
c1_142	ENSG00000183291	86
c1_142	ENSG00000116209	83
c1_142	ENSG00000168216	75
c1_142	ENSG00000169714	69
c1_142	ENSG00000143742	67
c1_142	ENSG00000136156	64
c1_142	ENSG00000143162	60
c1_142	ENSG00000172172	58
c1_142	ENSG00000111231	55
c1_142	ENSG00000090054	52
c1_142	ENSG00000126524	52
c1_142	ENSG00000054983	51
c1_142	ENSG00000183726	49
c1_143	ENSG00000121892	19
c1_143	ENSG00000136709	19
c1_144	ENSG00000107854	13
c1_145	ENSG00000133226	14
c1_146	ENSG00000183255	98
c1_146	ENSG00000087077	91
c1_146	ENSG00000155366	77
c1_146	ENSG00000163346	72
c1_146	ENSG00000158195	71
c1_146	ENSG00000107738	69
c1_146	ENSG00000120896	69
c1_146	ENSG00000002586	61
c1_146	ENSG00000157191	59
c1_146	ENSG00000166987	59
c1_146	ENSG00000113732	58
c1_146	ENSG00000140497	58
c1_146	ENSG00000124570	54
c1_146	ENSG00000186918	54
c1_146	ENSG00000169084	51
c1_146	ENSG00000126453	50
c1_147	ENSG00000129353	66
c1_147	ENSG00000137198	61
c1_147	ENSG00000151322	61
c1_147	ENSG00000164530	61
c1_147	ENSG00000214688	61
c1_147	ENSG00000246731	61
c1_147	ENSG00000064205	59
c1_147	ENSG00000140459	59
c1_147	ENSG00000253671	59
c1_148	ENSG00000113712	300
c1_148	ENSG00000124486	220
c1_148	ENSG00000184432	183
c1_148	ENSG00000110367	178
c1_148	ENSG00000111540	175
c1_148	ENSG00000138802	159
c1_148	ENSG00000215301	156
c1_148	ENSG00000168036	153
c1_148	ENSG00000095564	146
c1_148	ENSG00000140718	144
c1_148	ENSG00000153827	143
c1_148	ENSG00000110395	139
c1_148	ENSG00000122692	136
c1_148	ENSG00000121579	130
c1_148	ENSG00000172845	130
c1_148	ENSG00000072803	129
c1_148	ENSG00000128607	126
c1_148	ENSG00000127022	125
c1_148	ENSG00000153147	122
c1_148	ENSG00000072274	117
c1_148	ENSG00000232653	116
c1_148	ENSG00000120705	115
c1_148	ENSG00000108654	114
c1_148	ENSG00000005812	113
c1_148	ENSG00000115020	113
c1_148	ENSG00000145391	113
c1_148	ENSG00000151304	113
c1_148	ENSG00000188636	113
c1_148	ENSG00000168615	112
c1_148	ENSG00000169629	112
c1_148	ENSG00000213762	112
c1_148	ENSG00000229944	112
c1_148	ENSG00000261796	112
c1_148	ENSG00000099995	110
c1_148	ENSG00000150938	110
c1_148	ENSG00000198060	109
c1_148	ENSG00000115091	108
c1_148	ENSG00000154447	108
c1_148	ENSG00000070367	107
c1_148	ENSG00000244462	106
c1_148	ENSG00000067704	104
c1_148	ENSG00000153187	104
c1_148	ENSG00000188971	104
c1_148	ENSG00000256591	102
c1_148	ENSG00000009307	101
c1_148	ENSG00000138386	101
c1_148	ENSG00000124151	100
c1_148	ENSG00000125812	100
c1_148	ENSG00000071189	99
c1_148	ENSG00000189423	99
c1_148	ENSG00000169446	98
c1_148	ENSG00000165650	97
c1_148	ENSG00000129315	96
c1_148	ENSG00000143344	96
c1_148	ENSG00000164307	96
c1_148	ENSG00000184588	96
c1_148	ENSG00000255813	96
c1_148	ENSG00000135763	95
c1_148	ENSG00000247626	95
c1_148	ENSG00000079332	94
c1_148	ENSG00000155545	94
c1_148	ENSG00000166025	94
c1_148	ENSG00000178229	94
c1_148	ENSG00000262944	94
c1_148	ENSG00000084733	59
c1_149	ENSG00000124789	62
c1_149	ENSG00000102531	61
c1_149	ENSG00000120137	61
c1_149	ENSG00000155100	50
c1_149	ENSG00000106460	48
c1_149	ENSG00000137075	47
c1_149	ENSG00000113391	43
c1_149	ENSG00000139496	42
c1_149	ENSG00000113615	41
c1_149	ENSG00000151151	40
c1_15	ENSG00000168439	158
c1_15	ENSG00000086061	128
c1_15	ENSG00000110958	124
c1_15	ENSG00000004478	106
c1_15	ENSG00000100591	103
c1_15	ENSG00000090060	102
c1_15	ENSG00000120694	101
c1_15	ENSG00000115541	91
c1_15	ENSG00000105993	90
c1_15	ENSG00000109332	79
c1_15	ENSG00000132002	78
c1_15	ENSG00000070495	76
c1_15	ENSG00000112335	76
c1_15	ENSG00000171497	76
c1_15	ENSG00000144381	73
c1_15	ENSG00000110172	72
c1_15	ENSG00000106397	71
c1_15	ENSG00000116096	70
c1_15	ENSG00000181788	70
c1_15	ENSG00000099875	67
c1_15	ENSG00000121274	67
c1_15	ENSG00000163468	67
c1_15	ENSG00000164070	66
c1_15	ENSG00000106211	65
c1_15	ENSG00000072682	64
c1_15	ENSG00000080824	63
c1_15	ENSG00000109971	63
c1_15	ENSG00000204389	63
c1_15	ENSG00000166228	62
c1_15	ENSG00000239306	62
c1_15	ENSG00000083444	61
c1_15	ENSG00000108256	61
c1_15	ENSG00000114416	61
c1_15	ENSG00000254615	61
c1_15	ENSG00000204388	59
c1_15	ENSG00000141664	58
c1_15	ENSG00000159873	58
c1_15	ENSG00000161813	58
c1_15	ENSG00000044574	57
c1_15	ENSG00000166295	57
c1_15	ENSG00000166986	57
c1_15	ENSG00000217648	57
c1_15	ENSG00000187531	56
c1_150	ENSG00000127990	11
c1_151	ENSG00000073921	21
c1_151	ENSG00000100201	21
c1_151	ENSG00000135164	21
c1_151	ENSG00000159086	21
c1_153	ENSG00000107282	24
c1_153	ENSG00000176148	24
c1_154	ENSG00000135766	74
c1_154	ENSG00000158615	73
c1_154	ENSG00000186298	73
c1_154	ENSG00000145907	57
c1_154	ENSG00000170836	56
c1_154	ENSG00000174579	56
c1_154	ENSG00000127483	51
c1_154	ENSG00000166068	48
c1_154	ENSG00000053254	45
c1_154	ENSG00000110917	43
c1_154	ENSG00000198894	41
c1_155	ENSG00000101311	14
c1_155	ENSG00000112902	14
c1_155	ENSG00000114200	14
c1_155	ENSG00000134853	14
c1_155	ENSG00000150275	14
c1_155	ENSG00000156966	14
c1_155	ENSG00000157150	14
c1_155	ENSG00000157890	14
c1_155	ENSG00000162849	14
c1_155	ENSG00000173546	14
c1_155	ENSG00000187398	14
c1_155	ENSG00000187416	14
c1_155	ENSG00000196132	14
c1_155	ENSG00000198732	14
c1_155	ENSG00000205810	14
c1_157	ENSG00000156482	26
c1_157	ENSG00000198918	26
c1_157	ENSG00000110700	25
c1_157	ENSG00000197756	25
c1_158	ENSG00000089009	35
c1_158	ENSG00000114391	33
c1_158	ENSG00000148303	32
c1_158	ENSG00000116251	31
c1_158	ENSG00000196531	30
c1_158	ENSG00000100316	29
c1_158	ENSG00000122406	27
c1_158	ENSG00000142937	27
c1_158	ENSG00000221983	27
c1_158	ENSG00000147604	25
c1_159	ENSG00000142534	35
c1_159	ENSG00000138326	34
c1_159	ENSG00000108298	32
c1_159	ENSG00000144713	30
c1_159	ENSG00000166441	29
c1_159	ENSG00000109475	28
c1_159	ENSG00000142676	27
c1_16	ENSG00000267410	71
c1_16	ENSG00000174353	59
c1_16	ENSG00000244694	56
c1_16	ENSG00000172197	55
c1_16	ENSG00000232593	54
c1_16	ENSG00000232611	54
c1_16	ENSG00000099715	53
c1_16	ENSG00000254275	53
c1_16	ENSG00000228434	51
c1_16	ENSG00000244479	51
c1_16	ENSG00000205147	50
c1_16	ENSG00000090470	49
c1_16	ENSG00000214145	49
c1_16	ENSG00000259891	49
c1_16	ENSG00000234913	48
c1_16	ENSG00000251582	48
c1_16	ENSG00000242798	47
c1_160	ENSG00000073712	104
c1_160	ENSG00000143149	95
c1_160	ENSG00000139644	89
c1_160	ENSG00000116641	86
c1_160	ENSG00000171885	83
c1_160	ENSG00000109472	82
c1_160	ENSG00000106278	79
c1_160	ENSG00000077585	71
c1_160	ENSG00000134352	67
c1_160	ENSG00000085719	66
c1_160	ENSG00000226479	65
c1_160	ENSG00000138463	63
c1_160	ENSG00000166340	63
c1_160	ENSG00000197375	62
c1_160	ENSG00000079215	61
c1_160	ENSG00000099139	60
c1_160	ENSG00000103742	56
c1_160	ENSG00000116044	56
c1_161	ENSG00000127314	145
c1_161	ENSG00000097033	131
c1_161	ENSG00000170348	130
c1_161	ENSG00000197771	115
c1_161	ENSG00000177119	106
c1_161	ENSG00000067560	102
c1_161	ENSG00000169813	102
c1_161	ENSG00000085063	94
c1_161	ENSG00000128708	94
c1_161	ENSG00000065135	87
c1_161	ENSG00000131269	83
c1_161	ENSG00000135677	83
c1_161	ENSG00000164751	82
c1_161	ENSG00000088930	78
c1_161	ENSG00000180628	78
c1_161	ENSG00000152683	76
c1_161	ENSG00000117519	75
c1_161	ENSG00000068650	74
c1_161	ENSG00000198951	73
c1_161	ENSG00000023697	72
c1_161	ENSG00000110422	72
c1_161	ENSG00000198948	72
c1_161	ENSG00000011198	71
c1_161	ENSG00000044115	71
c1_161	ENSG00000120253	34
c1_162	ENSG00000175756	175
c1_162	ENSG00000131116	134
c1_162	ENSG00000186010	128
c1_162	ENSG00000188186	121
c1_162	ENSG00000099795	106
c1_162	ENSG00000164081	102
c1_162	ENSG00000126254	99
c1_162	ENSG00000175550	98
c1_162	ENSG00000105404	97
c1_162	ENSG00000100348	94
c1_162	ENSG00000103152	92
c1_162	ENSG00000174917	92
c1_162	ENSG00000160799	91
c1_162	ENSG00000123159	88
c1_162	ENSG00000178952	88
c1_162	ENSG00000106400	85
c1_162	ENSG00000172354	85
c1_162	ENSG00000130724	83
c1_162	ENSG00000168701	83
c1_162	ENSG00000104969	81
c1_162	ENSG00000105669	81
c1_162	ENSG00000120725	81
c1_162	ENSG00000130520	81
c1_162	ENSG00000125652	80
c1_162	ENSG00000125995	80
c1_162	ENSG00000127884	80
c1_162	ENSG00000262814	80
c1_162	ENSG00000127948	76
c1_162	ENSG00000179526	72
c1_162	ENSG00000124839	71
c1_162	ENSG00000142546	71
c1_162	ENSG00000172977	71
c1_162	ENSG00000103363	70
c1_162	ENSG00000165688	70
c1_162	ENSG00000166165	70
c1_162	ENSG00000231360	70
c1_162	ENSG00000233368	70
c1_162	ENSG00000236668	70
c1_162	ENSG00000171222	64
c1_163	ENSG00000160972	37
c1_163	ENSG00000161677	33
c1_163	ENSG00000175602	33
c1_163	ENSG00000129968	32
c1_163	ENSG00000162585	28
c1_163	ENSG00000203618	27
c1_164	ENSG00000105518	21
c1_164	ENSG00000169976	15
c1_164	ENSG00000177556	15
c1_165	ENSG00000062582	19
c1_165	ENSG00000112514	19
c1_165	ENSG00000147123	19
c1_165	ENSG00000105364	18
c1_165	ENSG00000105677	18
c1_165	ENSG00000196976	18
c1_166	ENSG00000103227	19
c1_166	ENSG00000183048	19
c1_166	ENSG00000188747	19
c1_167	ENSG00000158604	56
c1_167	ENSG00000260267	56
c1_167	ENSG00000143811	53
c1_167	ENSG00000185189	48
c1_167	ENSG00000161671	45
c1_167	ENSG00000128928	44
c1_167	ENSG00000110536	42
c1_167	ENSG00000125375	40
c1_167	ENSG00000221978	40
c1_168	ENSG00000070214	163
c1_168	ENSG00000005893	160
c1_168	ENSG00000170775	160
c1_168	ENSG00000174607	154
c1_168	ENSG00000164176	122
c1_168	ENSG00000166348	117
c1_168	ENSG00000123560	110
c1_168	ENSG00000011426	105
c1_168	ENSG00000136451	105
c1_168	ENSG00000157827	86
c1_168	ENSG00000066084	85
c1_168	ENSG00000112276	82
c1_168	ENSG00000141458	81
c1_168	ENSG00000187098	81
c1_168	ENSG00000065809	80
c1_168	ENSG00000107798	80
c1_168	ENSG00000145908	79
c1_168	ENSG00000184144	77
c1_168	ENSG00000242808	77
c1_168	ENSG00000154864	76
c1_168	ENSG00000112893	75
c1_168	ENSG00000204381	75
c1_168	ENSG00000100242	73
c1_168	ENSG00000165476	72
c1_168	ENSG00000130962	71
c1_168	ENSG00000151552	71
c1_168	ENSG00000136541	70
c1_168	ENSG00000129515	69
c1_168	ENSG00000092871	68
c1_168	ENSG00000080822	66
c1_168	ENSG00000154642	66
c1_168	ENSG00000250722	66
c1_168	ENSG00000082996	43
c1_169	ENSG00000166508	34
c1_169	ENSG00000129250	33
c1_169	ENSG00000154945	33
c1_169	ENSG00000071054	30
c1_169	ENSG00000184481	28
c1_169	ENSG00000198121	28
c1_17	ENSG00000141367	427
c1_17	ENSG00000120265	422
c1_17	ENSG00000085433	400
c1_17	ENSG00000135018	369
c1_17	ENSG00000069345	297
c1_17	ENSG00000213585	244
c1_17	ENSG00000182220	237
c1_17	ENSG00000155097	226
c1_17	ENSG00000165678	218
c1_17	ENSG00000119812	213
c1_17	ENSG00000187601	201
c1_17	ENSG00000142192	184
c1_17	ENSG00000116675	182
c1_17	ENSG00000120805	179
c1_17	ENSG00000135070	177
c1_17	ENSG00000155876	175
c1_17	ENSG00000157540	175
c1_17	ENSG00000138069	172
c1_17	ENSG00000169567	171
c1_17	ENSG00000125868	169
c1_17	ENSG00000135932	168
c1_17	ENSG00000244687	167
c1_17	ENSG00000143727	165
c1_17	ENSG00000137040	164
c1_17	ENSG00000153560	161
c1_17	ENSG00000164038	160
c1_17	ENSG00000115839	158
c1_17	ENSG00000164542	158
c1_17	ENSG00000111530	157
c1_17	ENSG00000004766	155
c1_17	ENSG00000138757	155
c1_17	ENSG00000151729	152
c1_17	ENSG00000140941	151
c1_17	ENSG00000143155	151
c1_17	ENSG00000130227	148
c1_17	ENSG00000149313	147
c1_17	ENSG00000106723	146
c1_17	ENSG00000119318	144
c1_17	ENSG00000146701	140
c1_17	ENSG00000206418	137
c1_17	ENSG00000144339	136
c1_17	ENSG00000185787	136
c1_17	ENSG00000108094	135
c1_17	ENSG00000132824	134
c1_17	ENSG00000136143	134
c1_17	ENSG00000174437	133
c1_17	ENSG00000169018	132
c1_17	ENSG00000175582	132
c1_17	ENSG00000119801	128
c1_17	ENSG00000131473	128
c1_17	ENSG00000171724	128
c1_17	ENSG00000065150	127
c1_17	ENSG00000166411	127
c1_17	ENSG00000164830	126
c1_17	ENSG00000204681	126
c1_17	ENSG00000038274	125
c1_17	ENSG00000083720	125
c1_17	ENSG00000115233	124
c1_17	ENSG00000124209	124
c1_17	ENSG00000130559	124
c1_17	ENSG00000137100	124
c1_17	ENSG00000161057	123
c1_17	ENSG00000065154	121
c1_17	ENSG00000070831	121
c1_17	ENSG00000004779	120
c1_17	ENSG00000107643	120
c1_17	ENSG00000109339	119
c1_17	ENSG00000022267	117
c1_17	ENSG00000057663	117
c1_17	ENSG00000092148	117
c1_17	ENSG00000112972	117
c1_17	ENSG00000118971	117
c1_17	ENSG00000178397	117
c1_17	ENSG00000133703	116
c1_17	ENSG00000138698	116
c1_17	ENSG00000145349	116
c1_17	ENSG00000198478	116
c1_17	ENSG00000025039	115
c1_17	ENSG00000096401	115
c1_17	ENSG00000106052	115
c1_17	ENSG00000166946	115
c1_17	ENSG00000054793	114
c1_17	ENSG00000061676	114
c1_17	ENSG00000095951	114
c1_17	ENSG00000119401	114
c1_17	ENSG00000119446	114
c1_17	ENSG00000133424	114
c1_17	ENSG00000139977	114
c1_17	ENSG00000153989	114
c1_17	ENSG00000163412	114
c1_17	ENSG00000004961	113
c1_17	ENSG00000005156	113
c1_17	ENSG00000007168	113
c1_17	ENSG00000093000	113
c1_17	ENSG00000124532	113
c1_17	ENSG00000132313	113
c1_17	ENSG00000134375	113
c1_17	ENSG00000136827	113
c1_17	ENSG00000160785	113
c1_17	ENSG00000162851	113
c1_17	ENSG00000163607	113
c1_17	ENSG00000198380	113
c1_17	ENSG00000101557	112
c1_17	ENSG00000106993	112
c1_17	ENSG00000112237	112
c1_17	ENSG00000113161	112
c1_17	ENSG00000155096	112
c1_17	ENSG00000166197	112
c1_17	ENSG00000106868	111
c1_17	ENSG00000116991	111
c1_17	ENSG00000124688	111
c1_17	ENSG00000177150	111
c1_17	ENSG00000187555	111
c1_17	ENSG00000078369	110
c1_17	ENSG00000108389	108
c1_17	ENSG00000115762	108
c1_17	ENSG00000123091	108
c1_17	ENSG00000134108	108
c1_17	ENSG00000061794	107
c1_17	ENSG00000134996	107
c1_17	ENSG00000010017	106
c1_17	ENSG00000015479	105
c1_17	ENSG00000088812	105
c1_17	ENSG00000143756	105
c1_17	ENSG00000114480	104
c1_17	ENSG00000115652	104
c1_17	ENSG00000182134	104
c1_17	ENSG00000196305	104
c1_17	ENSG00000081721	103
c1_17	ENSG00000112245	103
c1_17	ENSG00000136504	103
c1_17	ENSG00000144597	103
c1_17	ENSG00000152242	103
c1_17	ENSG00000155438	103
c1_17	ENSG00000181915	103
c1_17	ENSG00000197024	103
c1_17	ENSG00000243335	103
c1_17	ENSG00000103888	102
c1_17	ENSG00000135334	102
c1_17	ENSG00000139874	102
c1_17	ENSG00000106853	101
c1_17	ENSG00000127870	101
c1_17	ENSG00000132305	101
c1_17	ENSG00000134291	101
c1_17	ENSG00000143158	101
c1_17	ENSG00000147471	101
c1_17	ENSG00000173166	101
c1_17	ENSG00000189042	101
c1_17	ENSG00000198522	101
c1_17	ENSG00000031698	100
c1_17	ENSG00000136715	100
c1_17	ENSG00000146872	100
c1_17	ENSG00000171033	100
c1_17	ENSG00000172403	100
c1_17	ENSG00000103194	99
c1_17	ENSG00000106399	99
c1_17	ENSG00000111605	99
c1_17	ENSG00000124802	99
c1_17	ENSG00000163539	99
c1_17	ENSG00000203965	99
c1_17	ENSG00000221914	99
c1_17	ENSG00000056586	98
c1_17	ENSG00000059573	98
c1_17	ENSG00000101266	98
c1_17	ENSG00000102606	98
c1_17	ENSG00000104231	98
c1_17	ENSG00000104660	98
c1_17	ENSG00000109756	98
c1_17	ENSG00000115947	98
c1_17	ENSG00000118246	98
c1_17	ENSG00000138670	98
c1_17	ENSG00000147854	98
c1_17	ENSG00000197713	98
c1_17	ENSG00000227285	98
c1_17	ENSG00000009844	96
c1_17	ENSG00000089289	96
c1_17	ENSG00000062485	94
c1_17	ENSG00000110435	94
c1_17	ENSG00000126945	76
c1_17	ENSG00000055130	73
c1_17	ENSG00000075785	61
c1_17	ENSG00000175216	49
c1_17	ENSG00000121022	41
c1_170	ENSG00000166912	88
c1_170	ENSG00000143409	68
c1_170	ENSG00000162909	67
c1_170	ENSG00000165406	64
c1_170	ENSG00000092820	61
c1_170	ENSG00000177807	61
c1_170	ENSG00000081913	57
c1_170	ENSG00000126803	48
c1_170	ENSG00000167191	47
c1_170	ENSG00000124126	46
c1_170	ENSG00000135821	46
c1_170	ENSG00000010292	45
c1_170	ENSG00000159176	45
c1_170	ENSG00000235823	45
c1_171	ENSG00000100906	16
c1_171	ENSG00000125733	16
c1_171	ENSG00000074219	15
c1_172	ENSG00000158710	81
c1_172	ENSG00000101608	77
c1_172	ENSG00000182718	73
c1_172	ENSG00000204592	72
c1_172	ENSG00000213719	71
c1_172	ENSG00000122862	67
c1_172	ENSG00000176014	66
c1_172	ENSG00000205403	63
c1_173	ENSG00000188313	139
c1_173	ENSG00000067182	138
c1_173	ENSG00000168610	129
c1_173	ENSG00000060138	123
c1_173	ENSG00000143570	123
c1_173	ENSG00000113916	88
c1_173	ENSG00000090339	86
c1_173	ENSG00000111321	84
c1_173	ENSG00000145623	80
c1_173	ENSG00000172936	80
c1_173	ENSG00000168994	79
c1_173	ENSG00000064932	76
c1_173	ENSG00000123374	71
c1_173	ENSG00000021355	70
c1_173	ENSG00000087266	70
c1_173	ENSG00000165186	70
c1_173	ENSG00000105355	69
c1_173	ENSG00000122863	69
c1_173	ENSG00000137767	69
c1_173	ENSG00000147872	69
c1_173	ENSG00000007866	67
c1_173	ENSG00000013364	67
c1_173	ENSG00000152977	66
c1_173	ENSG00000105835	63
c1_173	ENSG00000163840	63
c1_173	ENSG00000143545	58
c1_174	ENSG00000104635	16
c1_174	ENSG00000118985	16
c1_174	ENSG00000169902	15
c1_175	ENSG00000164181	34
c1_175	ENSG00000213949	32
c1_175	ENSG00000090376	30
c1_175	ENSG00000198682	28
c1_176	ENSG00000099860	60
c1_176	ENSG00000124762	59
c1_176	ENSG00000167470	52
c1_176	ENSG00000086544	48
c1_176	ENSG00000075426	44
c1_176	ENSG00000196843	42
c1_176	ENSG00000128016	39
c1_176	ENSG00000116717	37
c1_176	ENSG00000175592	36
c1_176	ENSG00000177706	27
c1_177	ENSG00000183837	83
c1_177	ENSG00000105204	73
c1_177	ENSG00000205593	71
c1_177	ENSG00000125841	68
c1_178	ENSG00000059588	50
c1_178	ENSG00000003147	46
c1_179	ENSG00000132716	30
c1_179	ENSG00000165102	30
c1_18	ENSG00000165637	189
c1_18	ENSG00000198954	172
c1_18	ENSG00000086065	169
c1_18	ENSG00000111897	164
c1_18	ENSG00000138663	151
c1_18	ENSG00000120727	149
c1_18	ENSG00000116459	134
c1_18	ENSG00000132341	125
c1_18	ENSG00000138138	115
c1_18	ENSG00000133872	108
c1_18	ENSG00000108829	105
c1_18	ENSG00000143612	105
c1_18	ENSG00000079950	104
c1_18	ENSG00000131238	103
c1_18	ENSG00000138071	95
c1_18	ENSG00000164209	95
c1_18	ENSG00000083937	92
c1_18	ENSG00000117758	91
c1_18	ENSG00000104763	90
c1_18	ENSG00000113558	90
c1_18	ENSG00000113851	90
c1_18	ENSG00000176903	90
c1_18	ENSG00000211460	88
c1_18	ENSG00000014824	87
c1_18	ENSG00000143653	86
c1_18	ENSG00000106554	85
c1_18	ENSG00000146731	84
c1_18	ENSG00000167220	83
c1_18	ENSG00000186908	83
c1_18	ENSG00000178913	81
c1_18	ENSG00000100883	80
c1_18	ENSG00000138279	80
c1_18	ENSG00000169490	80
c1_18	ENSG00000083750	79
c1_18	ENSG00000108946	79
c1_18	ENSG00000085832	78
c1_18	ENSG00000164180	78
c1_18	ENSG00000092208	74
c1_18	ENSG00000109680	74
c1_18	ENSG00000117906	74
c1_18	ENSG00000137055	74
c1_18	ENSG00000049883	73
c1_18	ENSG00000111224	73
c1_18	ENSG00000114030	73
c1_18	ENSG00000101084	72
c1_18	ENSG00000150753	54
c1_180	ENSG00000141295	25
c1_180	ENSG00000148399	23
c1_180	ENSG00000181513	23
c1_180	ENSG00000143374	22
c1_180	ENSG00000173992	20
c1_180	ENSG00000196295	20
c1_181	ENSG00000165525	80
c1_181	ENSG00000117523	70
c1_181	ENSG00000116754	69
c1_181	ENSG00000104218	68
c1_181	ENSG00000174501	64
c1_181	ENSG00000135976	61
c1_181	ENSG00000132466	60
c1_181	ENSG00000177200	60
c1_181	ENSG00000083642	55
c1_181	ENSG00000058272	54
c1_181	ENSG00000145833	54
c1_181	ENSG00000170160	54
c1_181	ENSG00000005810	51
c1_181	ENSG00000164187	50
c1_182	ENSG00000138398	62
c1_182	ENSG00000120688	58
c1_182	ENSG00000188177	58
c1_182	ENSG00000138433	57
c1_182	ENSG00000125676	55
c1_182	ENSG00000159140	52
c1_182	ENSG00000179083	52
c1_183	ENSG00000136448	115
c1_183	ENSG00000196199	83
c1_183	ENSG00000141027	81
c1_183	ENSG00000124177	77
c1_183	ENSG00000185129	77
c1_183	ENSG00000033867	75
c1_183	ENSG00000235613	74
c1_183	ENSG00000234545	73
c1_183	ENSG00000164609	70
c1_183	ENSG00000232422	70
c1_183	ENSG00000115977	64
c1_183	ENSG00000226928	62
c1_183	ENSG00000187257	59
c1_183	ENSG00000134899	58
c1_183	ENSG00000162290	58
c1_183	ENSG00000164114	58
c1_183	ENSG00000152404	57
c1_183	ENSG00000213152	57
c1_183	ENSG00000243806	56
c1_183	ENSG00000229721	55
c1_183	ENSG00000177710	53
c1_183	ENSG00000114861	52
c1_183	ENSG00000250461	42
c1_184	ENSG00000114439	15
c1_184	ENSG00000215158	14
c1_184	ENSG00000250763	14
c1_185	ENSG00000132424	21
c1_185	ENSG00000134186	20
c1_186	ENSG00000119707	18
c1_188	ENSG00000077235	137
c1_188	ENSG00000143793	130
c1_188	ENSG00000232233	114
c1_188	ENSG00000164896	109
c1_188	ENSG00000182173	94
c1_188	ENSG00000234072	94
c1_188	ENSG00000215791	86
c1_188	ENSG00000099821	85
c1_188	ENSG00000225663	83
c1_188	ENSG00000090971	82
c1_188	ENSG00000261663	80
c1_188	ENSG00000266340	77
c1_188	ENSG00000141577	74
c1_188	ENSG00000142330	74
c1_188	ENSG00000178026	74
c1_188	ENSG00000260236	74
c1_188	ENSG00000179967	72
c1_188	ENSG00000229806	72
c1_188	ENSG00000236829	72
c1_188	ENSG00000104859	69
c1_189	ENSG00000204469	93
c1_189	ENSG00000176978	88
c1_189	ENSG00000100836	84
c1_189	ENSG00000213339	83
c1_189	ENSG00000233579	78
c1_189	ENSG00000184209	75
c1_189	ENSG00000237406	68
c1_189	ENSG00000087274	63
c1_189	ENSG00000259286	63
c1_189	ENSG00000178950	61
c1_189	ENSG00000204859	61
c1_19	ENSG00000111667	182
c1_19	ENSG00000179115	160
c1_19	ENSG00000130764	154
c1_19	ENSG00000132153	153
c1_19	ENSG00000167778	153
c1_19	ENSG00000198925	139
c1_19	ENSG00000101152	138
c1_19	ENSG00000049769	131
c1_19	ENSG00000159720	124
c1_19	ENSG00000135709	111
c1_19	ENSG00000116871	109
c1_19	ENSG00000132612	105
c1_19	ENSG00000145029	104
c1_19	ENSG00000034053	98
c1_19	ENSG00000158941	98
c1_19	ENSG00000166133	98
c1_19	ENSG00000167378	95
c1_19	ENSG00000067225	89
c1_19	ENSG00000204394	89
c1_19	ENSG00000100239	88
c1_19	ENSG00000147457	88
c1_19	ENSG00000175931	88
c1_19	ENSG00000196961	85
c1_19	ENSG00000110497	84
c1_19	ENSG00000124571	84
c1_19	ENSG00000135900	84
c1_19	ENSG00000179222	84
c1_19	ENSG00000012232	83
c1_19	ENSG00000132361	82
c1_19	ENSG00000160633	82
c1_19	ENSG00000167792	81
c1_19	ENSG00000100321	78
c1_19	ENSG00000164916	78
c1_19	ENSG00000068308	77
c1_19	ENSG00000172731	77
c1_19	ENSG00000114650	76
c1_19	ENSG00000149930	76
c1_19	ENSG00000069998	75
c1_19	ENSG00000108528	75
c1_19	ENSG00000065000	74
c1_19	ENSG00000142751	74
c1_19	ENSG00000160959	74
c1_19	ENSG00000108797	54
c1_19	ENSG00000170500	49
c1_190	ENSG00000071794	36
c1_190	ENSG00000023228	35
c1_190	ENSG00000091140	35
c1_190	ENSG00000162735	35
c1_191	ENSG00000116984	32
c1_191	ENSG00000173275	29
c1_191	ENSG00000188811	29
c1_191	ENSG00000196177	29
c1_191	ENSG00000259943	29
c1_191	ENSG00000132406	28
c1_192	ENSG00000062725	59
c1_192	ENSG00000185127	57
c1_192	ENSG00000141279	56
c1_192	ENSG00000011454	54
c1_192	ENSG00000128872	54
c1_192	ENSG00000143889	51
c1_192	ENSG00000021574	50
c1_192	ENSG00000217128	50
c1_192	ENSG00000108506	49
c1_192	ENSG00000121749	49
c1_192	ENSG00000064726	45
c1_193	ENSG00000108588	83
c1_193	ENSG00000136758	82
c1_193	ENSG00000110696	78
c1_193	ENSG00000132388	74
c1_193	ENSG00000131381	63
c1_193	ENSG00000132718	61
c1_193	ENSG00000174840	61
c1_193	ENSG00000116922	60
c1_193	ENSG00000100335	57
c1_193	ENSG00000162434	57
c1_193	ENSG00000180773	57
c1_193	ENSG00000085274	56
c1_193	ENSG00000155975	56
c1_195	ENSG00000121680	77
c1_195	ENSG00000140365	73
c1_195	ENSG00000153406	71
c1_195	ENSG00000175193	70
c1_195	ENSG00000183751	66
c1_195	ENSG00000257727	64
c1_195	ENSG00000137815	60
c1_195	ENSG00000177239	59
c1_195	ENSG00000196388	57
c1_195	ENSG00000185504	52
c1_195	ENSG00000039650	51
c1_195	ENSG00000104524	51
c1_195	ENSG00000140104	51
c1_196	ENSG00000136877	50
c1_196	ENSG00000171824	49
c1_196	ENSG00000005206	46
c1_196	ENSG00000099889	45
c1_196	ENSG00000072609	44
c1_196	ENSG00000100324	41
c1_196	ENSG00000180902	39
c1_196	ENSG00000127415	38
c1_197	ENSG00000111331	34
c1_197	ENSG00000111335	30
c1_197	ENSG00000089127	28
c1_197	ENSG00000137959	28
c1_197	ENSG00000173193	27
c1_198	ENSG00000168394	19
c1_2	ENSG00000101199	117
c1_2	ENSG00000176248	112
c1_2	ENSG00000104852	98
c1_2	ENSG00000141456	95
c1_2	ENSG00000103197	79
c1_2	ENSG00000149823	74
c1_2	ENSG00000168096	71
c1_2	ENSG00000100416	69
c1_2	ENSG00000204498	69
c1_2	ENSG00000140983	67
c1_2	ENSG00000187609	63
c1_2	ENSG00000104731	59
c1_2	ENSG00000140400	59
c1_2	ENSG00000167615	58
c1_2	ENSG00000173818	58
c1_2	ENSG00000100258	57
c1_2	ENSG00000169221	56
c1_2	ENSG00000182087	56
c1_20	ENSG00000161203	155
c1_20	ENSG00000042753	131
c1_20	ENSG00000105393	125
c1_20	ENSG00000126214	111
c1_20	ENSG00000124194	103
c1_20	ENSG00000124702	103
c1_20	ENSG00000167770	102
c1_20	ENSG00000129355	96
c1_20	ENSG00000111674	94
c1_20	ENSG00000122705	89
c1_20	ENSG00000247596	80
c1_20	ENSG00000103415	79
c1_20	ENSG00000103512	79
c1_20	ENSG00000101473	75
c1_20	ENSG00000169750	75
c1_20	ENSG00000162426	74
c1_20	ENSG00000172500	74
c1_20	ENSG00000138107	73
c1_20	ENSG00000158526	73
c1_20	ENSG00000237190	73
c1_20	ENSG00000147155	72
c1_20	ENSG00000099817	70
c1_20	ENSG00000100401	70
c1_20	ENSG00000115685	70
c1_20	ENSG00000167508	70
c1_20	ENSG00000244026	70
c1_20	ENSG00000137726	69
c1_20	ENSG00000063854	68
c1_20	ENSG00000100294	68
c1_20	ENSG00000090674	66
c1_20	ENSG00000169228	66
c1_200	ENSG00000101335	15
c1_200	ENSG00000131477	15
c1_200	ENSG00000163815	15
c1_200	ENSG00000179772	15
c1_200	ENSG00000213145	15
c1_201	ENSG00000151702	35
c1_201	ENSG00000137491	34
c1_202	ENSG00000173269	65
c1_202	ENSG00000163513	64
c1_202	ENSG00000149564	61
c1_202	ENSG00000027075	59
c1_202	ENSG00000102755	58
c1_202	ENSG00000138821	57
c1_202	ENSG00000187800	55
c1_205	ENSG00000160007	54
c1_205	ENSG00000107263	52
c1_205	ENSG00000166716	52
c1_205	ENSG00000130382	46
c1_205	ENSG00000157933	45
c1_205	ENSG00000172534	44
c1_205	ENSG00000109956	42
c1_205	ENSG00000185112	38
c1_205	ENSG00000214022	34
c1_206	ENSG00000173757	48
c1_206	ENSG00000174243	46
c1_206	ENSG00000089154	42
c1_206	ENSG00000100227	42
c1_206	ENSG00000141503	41
c1_206	ENSG00000165527	41
c1_206	ENSG00000166272	41
c1_207	ENSG00000119280	27
c1_207	ENSG00000144749	27
c1_207	ENSG00000204580	26
c1_207	ENSG00000102158	25
c1_207	ENSG00000111783	25
c1_208	ENSG00000182902	34
c1_208	ENSG00000145555	33
c1_208	ENSG00000163884	33
c1_208	ENSG00000132613	31
c1_208	ENSG00000124440	28
c1_209	ENSG00000055070	121
c1_209	ENSG00000082781	112
c1_209	ENSG00000064961	104
c1_209	ENSG00000137076	104
c1_209	ENSG00000165801	82
c1_209	ENSG00000115325	81
c1_209	ENSG00000116478	75
c1_209	ENSG00000187244	73
c1_209	ENSG00000182103	72
c1_209	ENSG00000146966	70
c1_209	ENSG00000186350	70
c1_209	ENSG00000169871	67
c1_209	ENSG00000186635	65
c1_209	ENSG00000148411	64
c1_209	ENSG00000172037	64
c1_209	ENSG00000166813	63
c1_209	ENSG00000266865	60
c1_21	ENSG00000196419	164
c1_21	ENSG00000127837	133
c1_21	ENSG00000165283	133
c1_21	ENSG00000107874	125
c1_21	ENSG00000172757	124
c1_21	ENSG00000142507	123
c1_21	ENSG00000175203	115
c1_21	ENSG00000101161	105
c1_21	ENSG00000008018	90
c1_21	ENSG00000084623	90
c1_21	ENSG00000101421	89
c1_21	ENSG00000135624	89
c1_21	ENSG00000158828	85
c1_21	ENSG00000113048	84
c1_21	ENSG00000167881	84
c1_21	ENSG00000169217	84
c1_21	ENSG00000177963	80
c1_21	ENSG00000125821	78
c1_21	ENSG00000185104	78
c1_21	ENSG00000184047	76
c1_21	ENSG00000049541	75
c1_21	ENSG00000095380	75
c1_21	ENSG00000106605	75
c1_21	ENSG00000179950	75
c1_21	ENSG00000204568	75
c1_21	ENSG00000115661	74
c1_21	ENSG00000116221	74
c1_21	ENSG00000108344	72
c1_21	ENSG00000151465	72
c1_21	ENSG00000171960	71
c1_21	ENSG00000100603	70
c1_21	ENSG00000124541	70
c1_21	ENSG00000148229	70
c1_21	ENSG00000162236	70
c1_21	ENSG00000169599	70
c1_21	ENSG00000101457	69
c1_21	ENSG00000167986	69
c1_21	ENSG00000166887	68
c1_21	ENSG00000160746	67
c1_21	ENSG00000174903	66
c1_21	ENSG00000241468	52
c1_210	ENSG00000144579	32
c1_210	ENSG00000213977	31
c1_210	ENSG00000099998	28
c1_210	ENSG00000186994	26
c1_211	ENSG00000173039	15
c1_212	ENSG00000204220	25
c1_212	ENSG00000204564	25
c1_212	ENSG00000213619	25
c1_212	ENSG00000187145	23
c1_212	ENSG00000173163	22
c1_213	ENSG00000107223	27
[truncated: 3,711 more rows]

## Sheet: 8D KDs_Male_AD_ROSMAP
8D. Module hubs genes in the network from the PFC of the male AD subjects in the ROSMAP cohort
module	hub	connectivity
c3_10	ENSG00000185274	200
c3_10	ENSG00000139182	153
c3_10	ENSG00000110786	131
c3_10	ENSG00000099365	118
c3_10	ENSG00000130540	118
c3_10	ENSG00000067191	110
c3_10	ENSG00000171450	97
c3_10	ENSG00000187730	96
c3_10	ENSG00000198794	95
c3_10	ENSG00000166448	94
c3_10	ENSG00000127561	89
c3_10	ENSG00000167654	89
c3_10	ENSG00000174938	87
c3_10	ENSG00000221890	84
c3_10	ENSG00000019505	83
c3_10	ENSG00000115194	83
c3_10	ENSG00000177542	80
c3_10	ENSG00000073670	79
c3_10	ENSG00000177875	79
c3_10	ENSG00000149927	77
c3_10	ENSG00000168546	75
c3_10	ENSG00000169783	74
c3_10	ENSG00000054356	73
c3_10	ENSG00000173898	70
c3_10	ENSG00000106089	69
c3_10	ENSG00000006432	66
c3_10	ENSG00000008283	65
c3_10	ENSG00000176490	65
c3_10	ENSG00000076864	64
c3_10	ENSG00000116254	64
c3_10	ENSG00000260838	63
c3_10	ENSG00000178773	62
c3_10	ENSG00000185105	62
c3_100	ENSG00000161057	29
c3_100	ENSG00000115233	28
c3_100	ENSG00000047315	27
c3_100	ENSG00000163636	27
c3_100	ENSG00000168374	26
c3_101	ENSG00000196262	26
c3_101	ENSG00000165629	24
c3_102	ENSG00000126067	34
c3_102	ENSG00000159377	34
c3_103	ENSG00000205937	30
c3_103	ENSG00000112640	29
c3_103	ENSG00000133895	28
c3_103	ENSG00000197157	28
c3_103	ENSG00000161202	26
c3_103	ENSG00000106608	25
c3_104	ENSG00000116120	104
c3_104	ENSG00000102409	96
c3_104	ENSG00000131100	92
c3_104	ENSG00000129484	90
c3_104	ENSG00000170899	84
c3_104	ENSG00000109180	79
c3_104	ENSG00000132664	70
c3_104	ENSG00000158019	70
c3_104	ENSG00000128609	69
c3_104	ENSG00000167699	67
c3_104	ENSG00000164332	66
c3_104	ENSG00000184117	65
c3_104	ENSG00000126602	63
c3_104	ENSG00000145882	61
c3_104	ENSG00000183527	61
c3_104	ENSG00000134480	60
c3_104	ENSG00000166685	60
c3_105	ENSG00000168872	27
c3_105	ENSG00000198815	27
c3_105	ENSG00000064607	26
c3_105	ENSG00000106609	26
c3_106	ENSG00000120738	27
c3_106	ENSG00000125740	27
c3_106	ENSG00000179388	27
c3_106	ENSG00000135625	26
c3_106	ENSG00000198576	26
c3_107	ENSG00000110711	33
c3_107	ENSG00000123144	32
c3_107	ENSG00000204922	32
c3_107	ENSG00000141552	30
c3_107	ENSG00000141741	28
c3_11	ENSG00000111674	101
c3_11	ENSG00000105409	100
c3_11	ENSG00000148798	97
c3_11	ENSG00000106976	94
c3_11	ENSG00000166922	85
c3_11	ENSG00000104435	69
c3_11	ENSG00000101210	62
c3_11	ENSG00000088367	61
c3_11	ENSG00000077080	60
c3_11	ENSG00000144834	60
c3_11	ENSG00000008056	59
c3_11	ENSG00000143153	59
c3_11	ENSG00000104888	58
c3_11	ENSG00000132386	55
c3_11	ENSG00000197043	55
c3_11	ENSG00000159164	51
c3_11	ENSG00000102003	48
c3_11	ENSG00000172020	48
c3_11	ENSG00000172260	48
c3_11	ENSG00000213023	48
c3_11	ENSG00000214694	48
c3_11	ENSG00000129159	38
c3_111	ENSG00000100105	14
c3_112	ENSG00000198712	63
c3_112	ENSG00000198899	62
c3_112	ENSG00000198938	53
c3_112	ENSG00000140350	52
c3_112	ENSG00000198727	51
c3_112	ENSG00000198888	51
c3_112	ENSG00000146223	50
c3_112	ENSG00000228253	50
c3_112	ENSG00000119335	47
c3_112	ENSG00000119616	46
c3_113	ENSG00000179115	217
c3_113	ENSG00000130764	205
c3_113	ENSG00000179222	192
c3_113	ENSG00000111667	178
c3_113	ENSG00000132153	170
c3_113	ENSG00000167778	155
c3_113	ENSG00000104142	139
c3_113	ENSG00000167792	121
c3_113	ENSG00000169217	121
c3_113	ENSG00000198925	118
c3_113	ENSG00000116871	113
c3_113	ENSG00000141385	113
c3_113	ENSG00000204231	106
c3_113	ENSG00000107742	105
c3_113	ENSG00000159720	101
c3_113	ENSG00000145916	98
c3_113	ENSG00000178982	95
c3_113	ENSG00000110497	94
c3_113	ENSG00000100296	93
c3_113	ENSG00000211450	93
c3_113	ENSG00000073536	89
c3_113	ENSG00000166171	88
c3_113	ENSG00000198886	88
c3_113	ENSG00000008441	87
c3_113	ENSG00000067225	87
c3_113	ENSG00000104221	87
c3_113	ENSG00000144741	87
c3_113	ENSG00000157306	87
c3_113	ENSG00000167112	87
c3_113	ENSG00000196943	87
c3_113	ENSG00000204394	87
c3_113	ENSG00000137996	84
c3_113	ENSG00000223496	84
c3_113	ENSG00000239857	81
c3_113	ENSG00000115234	80
c3_113	ENSG00000142751	80
c3_113	ENSG00000068308	76
c3_114	ENSG00000155097	576
c3_114	ENSG00000085433	344
c3_114	ENSG00000174437	338
c3_114	ENSG00000135018	290
c3_114	ENSG00000159082	266
c3_114	ENSG00000142875	258
c3_114	ENSG00000115839	245
c3_114	ENSG00000089818	243
c3_114	ENSG00000107758	232
c3_114	ENSG00000083720	221
c3_114	ENSG00000138757	220
c3_114	ENSG00000054793	218
c3_114	ENSG00000116675	214
c3_114	ENSG00000109738	206
c3_114	ENSG00000004766	204
c3_114	ENSG00000148925	201
c3_114	ENSG00000136643	198
c3_114	ENSG00000074211	197
c3_114	ENSG00000164038	197
c3_114	ENSG00000172915	190
c3_114	ENSG00000065559	188
c3_114	ENSG00000091157	187
c3_114	ENSG00000165943	187
c3_114	ENSG00000154174	185
c3_114	ENSG00000197959	183
c3_114	ENSG00000184867	181
c3_114	ENSG00000113805	180
c3_114	ENSG00000163590	178
c3_114	ENSG00000107643	177
c3_114	ENSG00000145675	177
c3_114	ENSG00000261115	177
c3_114	ENSG00000133424	176
c3_114	ENSG00000172292	176
c3_114	ENSG00000078369	175
c3_114	ENSG00000142192	175
c3_114	ENSG00000145349	175
c3_114	ENSG00000051382	173
c3_114	ENSG00000164715	173
c3_114	ENSG00000073464	172
c3_114	ENSG00000110218	172
c3_114	ENSG00000114573	171
c3_114	ENSG00000143155	171
c3_114	ENSG00000113595	169
c3_114	ENSG00000161048	169
c3_114	ENSG00000176871	169
c3_114	ENSG00000115762	168
c3_114	ENSG00000186416	168
c3_114	ENSG00000198908	167
c3_114	ENSG00000183166	164
c3_114	ENSG00000169891	163
c3_114	ENSG00000113163	161
c3_114	ENSG00000131263	160
c3_114	ENSG00000213424	160
c3_114	ENSG00000183054	158
c3_114	ENSG00000003393	157
c3_114	ENSG00000116199	157
c3_114	ENSG00000145362	157
c3_114	ENSG00000151729	157
c3_114	ENSG00000116005	156
c3_114	ENSG00000166167	156
c3_114	ENSG00000104388	155
c3_114	ENSG00000198105	155
c3_114	ENSG00000150995	154
c3_114	ENSG00000151502	153
c3_114	ENSG00000164830	153
c3_114	ENSG00000084444	152
c3_114	ENSG00000088538	152
c3_114	ENSG00000143179	152
c3_114	ENSG00000157077	152
c3_114	ENSG00000011021	151
c3_114	ENSG00000106772	151
c3_114	ENSG00000110851	151
c3_114	ENSG00000139174	151
c3_114	ENSG00000084731	150
c3_114	ENSG00000125447	150
c3_114	ENSG00000148842	150
c3_114	ENSG00000166181	150
c3_114	ENSG00000249896	150
c3_114	ENSG00000117020	149
c3_114	ENSG00000145335	149
c3_114	ENSG00000233508	149
c3_114	ENSG00000131943	148
c3_114	ENSG00000146021	148
c3_114	ENSG00000152332	148
c3_114	ENSG00000169018	148
c3_114	ENSG00000103353	147
c3_114	ENSG00000117153	147
c3_114	ENSG00000154429	147
c3_114	ENSG00000167131	147
c3_114	ENSG00000214447	147
c3_114	ENSG00000060140	146
c3_114	ENSG00000139517	146
c3_114	ENSG00000166411	146
c3_114	ENSG00000103657	145
c3_114	ENSG00000152784	145
c3_114	ENSG00000154822	145
c3_114	ENSG00000164619	145
c3_114	ENSG00000171004	145
c3_114	ENSG00000178974	145
c3_114	ENSG00000130559	144
c3_114	ENSG00000187801	144
c3_114	ENSG00000204965	144
c3_114	ENSG00000041353	143
c3_114	ENSG00000168781	143
c3_114	ENSG00000172403	143
c3_114	ENSG00000174136	143
c3_114	ENSG00000185619	143
c3_114	ENSG00000118816	141
c3_114	ENSG00000155966	141
c3_114	ENSG00000181982	141
c3_114	ENSG00000197217	140
c3_114	ENSG00000049130	139
c3_114	ENSG00000111885	139
c3_114	ENSG00000171914	139
c3_114	ENSG00000240225	139
c3_114	ENSG00000132294	138
c3_114	ENSG00000134121	138
c3_114	ENSG00000153560	138
c3_114	ENSG00000203965	138
c3_114	ENSG00000075790	137
c3_114	ENSG00000144645	137
c3_114	ENSG00000175279	137
c3_114	ENSG00000141425	135
c3_114	ENSG00000157500	135
c3_114	ENSG00000113575	134
c3_114	ENSG00000115568	134
c3_114	ENSG00000133703	134
c3_114	ENSG00000136999	134
c3_114	ENSG00000174282	134
c3_114	ENSG00000206530	134
c3_114	ENSG00000040933	133
c3_114	ENSG00000138018	133
c3_114	ENSG00000166946	133
c3_114	ENSG00000184156	133
c3_114	ENSG00000214575	133
c3_114	ENSG00000134265	124
c3_114	ENSG00000069345	117
c3_114	ENSG00000106723	117
c3_114	ENSG00000176903	115
c3_114	ENSG00000061676	114
c3_114	ENSG00000091972	104
c3_114	ENSG00000138081	75
c3_115	ENSG00000138668	11
c3_116	ENSG00000198961	103
c3_116	ENSG00000175395	97
c3_116	ENSG00000129636	94
c3_116	ENSG00000116750	89
c3_116	ENSG00000120251	88
c3_116	ENSG00000023516	85
c3_116	ENSG00000075391	85
c3_116	ENSG00000095002	83
c3_116	ENSG00000165169	81
c3_116	ENSG00000204186	81
c3_116	ENSG00000164031	80
c3_116	ENSG00000159459	79
c3_116	ENSG00000198586	78
c3_116	ENSG00000260512	78
c3_116	ENSG00000147894	76
c3_116	ENSG00000153107	76
c3_116	ENSG00000185272	75
c3_116	ENSG00000250305	73
c3_117	ENSG00000120805	53
c3_117	ENSG00000012174	50
c3_117	ENSG00000090989	50
c3_117	ENSG00000111711	50
c3_117	ENSG00000111731	50
c3_117	ENSG00000106524	44
c3_117	ENSG00000145725	43
c3_117	ENSG00000173226	43
c3_117	ENSG00000106603	42
c3_117	ENSG00000121988	42
c3_117	ENSG00000181350	42
c3_117	ENSG00000187325	42
c3_119	ENSG00000143473	18
c3_119	ENSG00000146352	16
c3_119	ENSG00000170629	16
c3_119	ENSG00000175175	16
c3_119	ENSG00000196876	16
c3_12	ENSG00000084764	156
c3_12	ENSG00000171603	155
c3_12	ENSG00000154146	140
c3_12	ENSG00000067606	128
c3_12	ENSG00000168490	115
c3_12	ENSG00000074317	109
c3_12	ENSG00000033627	108
c3_12	ENSG00000167642	98
c3_12	ENSG00000139200	91
c3_12	ENSG00000005486	89
c3_12	ENSG00000132821	89
c3_12	ENSG00000135423	88
c3_12	ENSG00000132535	82
c3_12	ENSG00000124313	79
c3_12	ENSG00000166793	78
c3_12	ENSG00000105723	76
c3_12	ENSG00000117419	76
c3_12	ENSG00000062282	75
c3_12	ENSG00000110074	75
c3_12	ENSG00000172375	75
c3_12	ENSG00000110107	74
c3_12	ENSG00000105245	73
c3_12	ENSG00000155256	72
c3_12	ENSG00000215012	71
c3_12	ENSG00000167371	69
c3_12	ENSG00000143761	66
c3_12	ENSG00000163913	66
c3_12	ENSG00000182195	66
c3_12	ENSG00000213165	66
c3_12	ENSG00000092068	65
c3_12	ENSG00000123360	65
c3_12	ENSG00000132026	65
c3_12	ENSG00000233542	65
c3_12	ENSG00000248487	64
c3_12	ENSG00000108352	57
c3_120	ENSG00000138439	39
c3_120	ENSG00000153561	39
c3_120	ENSG00000055917	38
c3_120	ENSG00000143376	38
c3_120	ENSG00000043143	36
c3_120	ENSG00000111785	33
c3_120	ENSG00000169047	33
c3_122	ENSG00000160007	20
c3_123	ENSG00000004478	94
c3_123	ENSG00000168439	92
c3_123	ENSG00000120694	88
c3_123	ENSG00000171497	81
c3_123	ENSG00000100591	74
c3_123	ENSG00000163703	65
c3_123	ENSG00000168005	65
c3_123	ENSG00000160570	62
c3_123	ENSG00000080824	61
c3_123	ENSG00000197183	61
c3_123	ENSG00000165416	58
c3_123	ENSG00000116741	53
c3_123	ENSG00000218416	53
c3_123	ENSG00000254615	53
c3_124	ENSG00000086061	88
c3_124	ENSG00000114416	85
c3_124	ENSG00000109332	72
c3_124	ENSG00000108256	67
c3_124	ENSG00000110958	67
c3_124	ENSG00000090060	64
c3_124	ENSG00000161813	58
c3_124	ENSG00000162616	58
c3_124	ENSG00000168264	57
c3_124	ENSG00000092439	51
c3_124	ENSG00000119953	51
c3_124	ENSG00000153201	51
c3_124	ENSG00000164164	51
c3_124	ENSG00000177485	51
c3_125	ENSG00000047617	12
c3_125	ENSG00000101187	12
c3_125	ENSG00000128917	12
c3_125	ENSG00000143127	12
c3_125	ENSG00000148841	12
c3_125	ENSG00000149257	12
c3_125	ENSG00000161940	12
c3_125	ENSG00000173530	12
c3_125	ENSG00000183615	12
c3_125	ENSG00000185022	12
c3_125	ENSG00000185291	12
c3_125	ENSG00000188511	12
c3_125	ENSG00000267107	12
c3_126	ENSG00000141367	211
c3_126	ENSG00000169567	134
c3_126	ENSG00000197885	125
c3_126	ENSG00000155876	122
c3_126	ENSG00000213585	122
c3_126	ENSG00000004779	121
c3_126	ENSG00000125868	121
c3_126	ENSG00000120265	120
c3_126	ENSG00000175203	114
c3_126	ENSG00000165678	108
c3_126	ENSG00000005194	106
c3_126	ENSG00000146701	105
c3_126	ENSG00000198356	101
c3_126	ENSG00000138069	99
c3_126	ENSG00000165637	99
c3_126	ENSG00000187601	99
c3_126	ENSG00000137100	98
c3_126	ENSG00000171314	97
c3_126	ENSG00000125037	96
c3_126	ENSG00000136003	95
c3_126	ENSG00000124802	92
c3_126	ENSG00000134108	92
c3_126	ENSG00000134375	91
c3_126	ENSG00000239900	90
c3_126	ENSG00000070785	89
c3_126	ENSG00000088727	88
c3_126	ENSG00000115525	88
c3_126	ENSG00000061794	87
c3_126	ENSG00000111652	87
c3_126	ENSG00000131966	86
c3_126	ENSG00000135930	85
c3_126	ENSG00000100372	84
c3_126	ENSG00000132305	84
c3_126	ENSG00000136143	84
c3_126	ENSG00000169764	84
c3_126	ENSG00000116221	83
c3_126	ENSG00000178397	83
c3_126	ENSG00000101019	82
c3_126	ENSG00000101444	80
c3_126	ENSG00000186806	80
c3_126	ENSG00000128590	79
c3_127	ENSG00000198954	198
c3_127	ENSG00000106682	139
c3_127	ENSG00000143653	133
c3_127	ENSG00000211460	131
c3_127	ENSG00000132912	123
c3_127	ENSG00000130638	118
c3_127	ENSG00000120727	114
c3_127	ENSG00000131238	112
c3_127	ENSG00000198843	112
c3_127	ENSG00000170248	110
c3_127	ENSG00000123444	107
c3_127	ENSG00000140632	107
c3_127	ENSG00000198728	107
c3_127	ENSG00000135778	104
c3_127	ENSG00000137955	104
c3_127	ENSG00000174748	104
c3_127	ENSG00000082258	101
c3_127	ENSG00000109184	100
c3_127	ENSG00000162521	99
c3_127	ENSG00000126524	98
c3_127	ENSG00000133706	98
c3_127	ENSG00000086065	95
c3_127	ENSG00000111897	89
c3_127	ENSG00000175582	89
c3_127	ENSG00000069248	88
c3_127	ENSG00000163312	87
c3_127	ENSG00000101901	86
c3_127	ENSG00000187446	85
c3_127	ENSG00000110696	83
c3_127	ENSG00000111231	83
c3_127	ENSG00000126947	83
c3_127	ENSG00000172869	83
c3_127	ENSG00000143742	46
c3_128	ENSG00000129559	32
c3_128	ENSG00000136930	32
c3_128	ENSG00000172757	32
c3_128	ENSG00000124733	30
c3_129	ENSG00000145337	11
c3_13	ENSG00000124507	61
c3_13	ENSG00000069424	59
c3_13	ENSG00000158856	56
c3_13	ENSG00000198853	47
c3_13	ENSG00000184702	43
c3_13	ENSG00000066248	42
c3_13	ENSG00000166924	41
c3_13	ENSG00000126583	39
c3_13	ENSG00000164076	39
c3_13	ENSG00000171798	39
c3_13	ENSG00000092051	38
c3_13	ENSG00000107130	37
c3_130	ENSG00000138663	102
c3_130	ENSG00000133872	84
c3_130	ENSG00000119396	82
c3_130	ENSG00000057608	78
c3_130	ENSG00000101266	77
c3_130	ENSG00000007168	75
c3_130	ENSG00000132824	70
c3_130	ENSG00000100220	68
c3_130	ENSG00000196305	67
c3_130	ENSG00000103194	66
c3_130	ENSG00000213593	66
c3_130	ENSG00000118246	64
c3_130	ENSG00000147224	64
c3_130	ENSG00000058804	62
c3_130	ENSG00000104341	62
c3_130	ENSG00000112972	62
c3_130	ENSG00000137522	62
c3_130	ENSG00000164024	62
c3_130	ENSG00000180398	62
c3_130	ENSG00000110768	60
c3_131	ENSG00000182220	90
c3_131	ENSG00000156475	75
c3_131	ENSG00000070831	71
c3_131	ENSG00000116752	70
c3_131	ENSG00000182934	69
c3_131	ENSG00000140740	64
c3_131	ENSG00000091129	63
c3_131	ENSG00000118680	63
c3_131	ENSG00000085231	58
c3_131	ENSG00000013392	57
c3_131	ENSG00000165660	56
c3_131	ENSG00000022267	55
c3_131	ENSG00000184900	55
c3_131	ENSG00000117262	54
c3_131	ENSG00000060688	53
c3_131	ENSG00000069509	53
c3_131	ENSG00000087258	53
c3_132	ENSG00000196419	71
c3_132	ENSG00000167881	69
c3_132	ENSG00000132254	61
c3_132	ENSG00000149136	60
c3_132	ENSG00000165283	58
c3_132	ENSG00000132581	57
c3_132	ENSG00000151366	55
c3_132	ENSG00000146109	49
c3_132	ENSG00000075415	48
c3_132	ENSG00000151465	47
c3_132	ENSG00000152234	46
c3_132	ENSG00000177981	44
c3_132	ENSG00000176986	42
c3_132	ENSG00000198830	28
c3_133	ENSG00000050165	23
c3_133	ENSG00000108091	23
c3_133	ENSG00000119801	23
c3_134	ENSG00000132341	129
c3_134	ENSG00000150753	100
c3_134	ENSG00000120438	97
c3_134	ENSG00000143612	96
c3_134	ENSG00000115484	90
c3_134	ENSG00000101084	88
c3_134	ENSG00000108829	87
c3_134	ENSG00000184182	79
c3_134	ENSG00000090861	77
c3_134	ENSG00000154328	74
c3_134	ENSG00000145945	73
c3_134	ENSG00000164032	72
c3_134	ENSG00000146731	70
c3_134	ENSG00000137168	69
c3_134	ENSG00000116161	67
c3_134	ENSG00000112679	66
c3_134	ENSG00000131508	66
c3_134	ENSG00000160310	66
c3_134	ENSG00000161011	66
c3_134	ENSG00000198856	66
c3_134	ENSG00000091542	65
c3_134	ENSG00000137714	65
c3_134	ENSG00000189376	65
c3_134	ENSG00000135297	64
c3_134	ENSG00000168286	63
c3_134	ENSG00000171793	63
c3_134	ENSG00000179933	63
c3_135	ENSG00000175216	89
c3_135	ENSG00000152556	84
c3_135	ENSG00000074696	77
c3_135	ENSG00000152092	76
c3_135	ENSG00000005022	67
c3_135	ENSG00000158290	59
c3_135	ENSG00000240695	57
c3_135	ENSG00000156110	54
c3_135	ENSG00000093144	53
c3_135	ENSG00000165119	53
c3_135	ENSG00000162735	52
c3_135	ENSG00000249242	52
c3_135	ENSG00000063601	51
c3_135	ENSG00000089597	49
c3_135	ENSG00000147100	49
c3_135	ENSG00000108468	48
c3_136	ENSG00000127184	23
c3_137	ENSG00000179010	105
c3_137	ENSG00000197746	93
c3_137	ENSG00000141551	80
c3_137	ENSG00000159461	79
c3_137	ENSG00000137824	75
c3_137	ENSG00000165280	75
c3_137	ENSG00000177733	74
c3_137	ENSG00000180304	66
c3_137	ENSG00000111786	59
c3_137	ENSG00000119013	57
c3_137	ENSG00000143621	57
c3_137	ENSG00000225921	57
c3_137	ENSG00000100612	56
c3_137	ENSG00000011260	55
c3_138	ENSG00000142168	41
c3_138	ENSG00000162961	39
c3_138	ENSG00000175768	39
c3_138	ENSG00000088986	37
c3_138	ENSG00000143222	35
c3_138	ENSG00000178449	35
c3_138	ENSG00000170364	33
c3_139	ENSG00000100823	75
c3_139	ENSG00000077097	69
c3_139	ENSG00000138279	67
c3_139	ENSG00000104671	63
c3_139	ENSG00000161547	63
c3_139	ENSG00000100883	56
c3_139	ENSG00000101811	55
c3_139	ENSG00000127125	52
c3_139	ENSG00000243701	52
c3_139	ENSG00000244687	51
c3_139	ENSG00000162604	49
c3_14	ENSG00000004059	156
c3_14	ENSG00000005448	126
c3_14	ENSG00000183837	125
c3_14	ENSG00000125841	113
c3_14	ENSG00000133265	108
c3_14	ENSG00000197457	103
c3_14	ENSG00000184056	100
c3_14	ENSG00000267673	100
c3_14	ENSG00000148341	97
c3_14	ENSG00000205593	96
c3_14	ENSG00000127419	95
c3_14	ENSG00000105568	94
c3_14	ENSG00000174917	94
c3_14	ENSG00000086504	93
c3_14	ENSG00000104863	91
c3_14	ENSG00000132600	90
c3_14	ENSG00000179304	90
c3_14	ENSG00000067221	89
c3_14	ENSG00000102900	89
c3_14	ENSG00000173715	89
c3_14	ENSG00000105402	86
c3_14	ENSG00000241553	86
c3_14	ENSG00000167103	85
c3_14	ENSG00000179262	84
c3_14	ENSG00000141873	83
c3_14	ENSG00000189306	83
c3_14	ENSG00000100908	81
c3_14	ENSG00000204851	81
c3_14	ENSG00000115274	80
c3_14	ENSG00000198901	80
c3_14	ENSG00000182450	79
c3_14	ENSG00000183258	78
c3_14	ENSG00000225978	78
c3_14	ENSG00000227057	77
c3_14	ENSG00000172824	75
c3_14	ENSG00000167549	72
c3_140	ENSG00000108588	49
c3_140	ENSG00000131381	49
c3_140	ENSG00000174840	49
c3_140	ENSG00000133028	47
c3_140	ENSG00000132718	41
c3_140	ENSG00000110906	39
c3_140	ENSG00000155975	38
c3_141	ENSG00000092964	60
c3_141	ENSG00000129083	50
c3_141	ENSG00000120705	48
c3_141	ENSG00000115677	45
c3_141	ENSG00000143344	45
c3_141	ENSG00000127022	44
c3_141	ENSG00000184588	44
c3_141	ENSG00000109606	43
c3_141	ENSG00000146457	43
c3_141	ENSG00000152684	43
c3_141	ENSG00000153187	43
c3_141	ENSG00000162434	42
c3_141	ENSG00000100647	40
c3_141	ENSG00000111412	40
c3_142	ENSG00000137504	20
c3_143	ENSG00000197601	29
c3_143	ENSG00000135164	26
c3_143	ENSG00000061987	23
c3_143	ENSG00000068885	22
c3_143	ENSG00000119906	21
c3_143	ENSG00000116001	18
c3_144	ENSG00000119392	24
c3_144	ENSG00000132716	24
c3_144	ENSG00000140694	24
c3_144	ENSG00000158623	24
c3_144	ENSG00000198218	24
c3_145	ENSG00000136709	18
c3_146	ENSG00000135932	158
c3_146	ENSG00000177885	123
c3_146	ENSG00000144021	122
c3_146	ENSG00000132388	120
c3_146	ENSG00000141279	111
c3_146	ENSG00000109133	107
c3_146	ENSG00000170471	94
c3_146	ENSG00000105819	90
c3_146	ENSG00000050130	89
c3_146	ENSG00000196715	89
c3_146	ENSG00000164975	87
c3_146	ENSG00000152102	86
c3_146	ENSG00000106853	84
c3_146	ENSG00000124209	84
c3_146	ENSG00000111276	81
c3_146	ENSG00000116922	81
c3_146	ENSG00000132640	81
c3_146	ENSG00000169499	81
c3_146	ENSG00000121749	80
c3_146	ENSG00000101109	77
c3_146	ENSG00000137040	76
c3_146	ENSG00000153989	76
c3_146	ENSG00000122218	75
c3_146	ENSG00000132142	73
c3_146	ENSG00000136682	73
c3_146	ENSG00000139977	71
c3_146	ENSG00000166260	71
c3_147	ENSG00000111331	24
c3_147	ENSG00000137965	24
c3_147	ENSG00000111335	23
c3_148	ENSG00000182504	36
c3_148	ENSG00000127483	35
c3_148	ENSG00000154473	35
c3_148	ENSG00000006114	32
c3_148	ENSG00000168283	31
c3_149	ENSG00000104904	44
c3_149	ENSG00000214265	42
c3_149	ENSG00000103415	41
c3_149	ENSG00000214113	35
c3_149	ENSG00000141759	34
c3_149	ENSG00000145491	31
c3_149	ENSG00000049656	30
c3_149	ENSG00000141098	29
c3_15	ENSG00000171703	75
c3_15	ENSG00000169718	65
c3_15	ENSG00000169727	65
c3_15	ENSG00000161010	57
c3_15	ENSG00000204371	56
c3_15	ENSG00000159352	54
c3_15	ENSG00000105705	52
c3_15	ENSG00000156502	48
c3_15	ENSG00000148356	47
c3_15	ENSG00000172232	45
c3_150	ENSG00000167770	133
c3_150	ENSG00000092096	104
c3_150	ENSG00000105393	104
c3_150	ENSG00000161203	96
c3_150	ENSG00000140854	95
c3_150	ENSG00000138107	87
c3_150	ENSG00000105223	85
c3_150	ENSG00000162426	84
c3_150	ENSG00000132382	79
c3_150	ENSG00000159363	75
c3_150	ENSG00000129355	74
c3_150	ENSG00000099910	73
c3_150	ENSG00000148334	73
c3_150	ENSG00000102984	72
c3_150	ENSG00000100997	71
c3_150	ENSG00000160563	69
c3_150	ENSG00000172336	67
c3_150	ENSG00000072958	66
c3_150	ENSG00000166313	66
c3_150	ENSG00000103512	65
c3_150	ENSG00000104808	65
c3_150	ENSG00000136002	65
c3_150	ENSG00000184194	65
c3_151	ENSG00000042753	74
c3_151	ENSG00000124702	70
c3_151	ENSG00000107872	58
c3_151	ENSG00000124194	57
c3_151	ENSG00000188191	56
c3_151	ENSG00000169750	55
c3_151	ENSG00000132563	53
c3_151	ENSG00000167657	52
c3_151	ENSG00000239789	46
c3_151	ENSG00000074071	45
c3_151	ENSG00000116863	45
c3_151	ENSG00000185825	44
c3_151	ENSG00000071462	43
c3_151	ENSG00000141698	41
c3_153	ENSG00000126088	58
c3_153	ENSG00000126432	51
c3_153	ENSG00000108294	49
c3_153	ENSG00000183978	41
c3_153	ENSG00000130724	38
c3_153	ENSG00000215021	38
c3_153	ENSG00000091732	36
c3_153	ENSG00000087191	34
c3_153	ENSG00000105669	27
c3_153	ENSG00000105518	23
c3_154	ENSG00000175756	157
c3_154	ENSG00000126254	122
c3_154	ENSG00000131116	121
c3_154	ENSG00000099795	113
c3_154	ENSG00000188186	103
c3_154	ENSG00000105404	102
c3_154	ENSG00000171222	102
c3_154	ENSG00000060971	98
c3_154	ENSG00000100348	97
c3_154	ENSG00000123159	94
c3_154	ENSG00000186010	94
c3_154	ENSG00000179271	87
c3_154	ENSG00000103266	85
c3_154	ENSG00000115286	82
c3_154	ENSG00000100445	81
c3_154	ENSG00000169592	81
c3_154	ENSG00000174276	78
c3_154	ENSG00000095906	77
c3_154	ENSG00000131143	75
c3_154	ENSG00000125901	73
c3_154	ENSG00000172531	72
c3_154	ENSG00000143774	71
c3_154	ENSG00000184990	71
c3_154	ENSG00000172977	70
c3_154	ENSG00000125995	69
c3_154	ENSG00000164081	69
c3_154	ENSG00000167775	69
c3_154	ENSG00000183828	69
c3_154	ENSG00000172590	67
c3_154	ENSG00000173113	67
c3_154	ENSG00000142546	66
c3_154	ENSG00000159210	66
c3_154	ENSG00000178896	66
c3_154	ENSG00000262814	66
c3_154	ENSG00000101246	65
c3_154	ENSG00000172354	57
c3_155	ENSG00000107874	104
c3_155	ENSG00000127837	87
c3_155	ENSG00000142507	84
c3_155	ENSG00000179950	84
c3_155	ENSG00000135506	83
c3_155	ENSG00000167986	78
c3_155	ENSG00000101997	64
c3_155	ENSG00000135624	64
c3_155	ENSG00000166887	64
c3_155	ENSG00000136463	60
c3_155	ENSG00000145912	59
c3_155	ENSG00000158828	59
c3_155	ENSG00000163832	59
c3_155	ENSG00000116288	58
c3_155	ENSG00000125449	57
c3_155	ENSG00000167815	56
c3_155	ENSG00000141582	55
c3_155	ENSG00000125821	53
c3_155	ENSG00000115042	52
c3_156	ENSG00000108518	23
c3_156	ENSG00000130811	23
c3_156	ENSG00000092841	22
c3_156	ENSG00000184840	22
c3_157	ENSG00000143543	23
c3_158	ENSG00000163539	118
c3_158	ENSG00000115365	109
c3_158	ENSG00000112624	101
c3_158	ENSG00000071794	92
c3_158	ENSG00000148158	92
c3_158	ENSG00000075568	86
c3_158	ENSG00000153707	85
c3_158	ENSG00000164329	81
c3_158	ENSG00000034693	79
c3_158	ENSG00000186318	78
c3_158	ENSG00000127955	77
c3_158	ENSG00000138760	71
c3_158	ENSG00000134313	69
c3_158	ENSG00000127980	66
c3_158	ENSG00000132436	66
c3_158	ENSG00000198382	66
c3_158	ENSG00000035687	64
c3_158	ENSG00000245958	62
c3_158	ENSG00000112379	61
c3_158	ENSG00000196547	61
c3_158	ENSG00000236287	61
c3_158	ENSG00000146802	39
c3_159	ENSG00000138614	33
c3_159	ENSG00000148358	32
c3_159	ENSG00000138613	31
c3_16	ENSG00000159692	56
c3_16	ENSG00000126461	54
c3_16	ENSG00000130479	52
c3_16	ENSG00000170604	50
c3_16	ENSG00000142655	47
c3_16	ENSG00000142459	46
c3_16	ENSG00000149930	46
c3_16	ENSG00000159069	45
c3_16	ENSG00000188986	45
c3_160	ENSG00000148303	55
c3_160	ENSG00000182899	49
c3_160	ENSG00000125691	48
c3_160	ENSG00000114391	44
c3_160	ENSG00000123349	44
c3_160	ENSG00000108298	41
c3_160	ENSG00000109475	40
c3_160	ENSG00000142937	40
c3_160	ENSG00000100316	37
c3_160	ENSG00000116251	34
c3_160	ENSG00000142534	34
c3_160	ENSG00000163479	34
c3_160	ENSG00000135390	29
c3_161	ENSG00000110700	41
c3_161	ENSG00000197756	39
c3_161	ENSG00000198918	39
c3_161	ENSG00000161970	37
c3_161	ENSG00000156482	32
c3_161	ENSG00000112306	31
c3_161	ENSG00000228474	29
c3_161	ENSG00000147604	24
c3_162	ENSG00000100983	196
c3_162	ENSG00000161267	156
c3_162	ENSG00000140688	148
c3_162	ENSG00000266173	141
c3_162	ENSG00000144199	132
c3_162	ENSG00000169093	130
c3_162	ENSG00000113108	117
c3_162	ENSG00000177646	117
c3_162	ENSG00000050426	112
c3_162	ENSG00000129103	110
c3_162	ENSG00000007255	109
c3_162	ENSG00000177830	108
c3_162	ENSG00000176401	107
c3_162	ENSG00000125459	106
c3_162	ENSG00000134575	106
c3_162	ENSG00000154914	106
c3_162	ENSG00000119227	102
c3_162	ENSG00000139625	102
c3_162	ENSG00000175575	101
c3_162	ENSG00000185917	99
c3_162	ENSG00000081791	97
c3_162	ENSG00000114841	94
c3_162	ENSG00000198797	94
c3_162	ENSG00000108641	93
c3_162	ENSG00000172500	93
c3_162	ENSG00000181929	93
c3_162	ENSG00000109016	91
c3_162	ENSG00000063660	90
c3_162	ENSG00000081692	90
c3_162	ENSG00000104524	90
c3_162	ENSG00000177465	90
c3_162	ENSG00000140104	88
c3_162	ENSG00000164062	87
c3_162	ENSG00000173465	87
c3_162	ENSG00000101546	86
c3_162	ENSG00000117682	86
c3_162	ENSG00000133997	86
c3_162	ENSG00000151353	86
c3_162	ENSG00000158062	86
c3_162	ENSG00000173013	86
c3_162	ENSG00000177302	86
c3_162	ENSG00000178585	86
c3_162	ENSG00000185068	86
c3_162	ENSG00000240038	86
c3_162	ENSG00000087008	85
c3_162	ENSG00000103507	85
c3_164	ENSG00000099622	166
c3_164	ENSG00000059588	155
c3_164	ENSG00000165102	129
c3_164	ENSG00000167113	124
c3_164	ENSG00000134253	123
c3_164	ENSG00000003147	121
c3_164	ENSG00000251595	121
c3_164	ENSG00000232859	116
c3_164	ENSG00000205959	111
c3_164	ENSG00000243477	109
c3_164	ENSG00000188779	108
c3_164	ENSG00000162711	104
c3_164	ENSG00000172748	104
c3_164	ENSG00000214562	104
c3_164	ENSG00000063322	91
c3_164	ENSG00000101945	89
c3_164	ENSG00000102317	88
c3_164	ENSG00000148057	88
c3_164	ENSG00000132406	86
c3_164	ENSG00000163257	85
c3_164	ENSG00000203900	85
c3_164	ENSG00000259943	84
c3_165	ENSG00000182054	59
c3_165	ENSG00000143811	56
c3_165	ENSG00000166816	52
c3_165	ENSG00000131844	51
c3_165	ENSG00000105607	46
c3_165	ENSG00000100033	38
c3_165	ENSG00000185189	36
c3_166	ENSG00000110321	144
c3_166	ENSG00000135387	122
c3_166	ENSG00000124214	119
c3_166	ENSG00000172239	107
c3_166	ENSG00000205302	104
c3_166	ENSG00000185009	102
c3_166	ENSG00000138293	100
c3_166	ENSG00000174695	93
c3_166	ENSG00000101558	91
c3_166	ENSG00000204370	90
c3_166	ENSG00000066044	86
c3_166	ENSG00000118579	86
c3_166	ENSG00000122042	85
c3_166	ENSG00000136986	85
c3_166	ENSG00000163002	85
c3_166	ENSG00000165672	83
c3_166	ENSG00000154813	82
c3_166	ENSG00000164040	82
c3_166	ENSG00000122692	77
c3_166	ENSG00000178538	76
c3_166	ENSG00000125304	73
c3_166	ENSG00000065615	70
c3_166	ENSG00000110330	70
c3_166	ENSG00000163743	70
c3_166	ENSG00000164934	70
c3_166	ENSG00000170852	70
c3_166	ENSG00000177613	70
c3_166	ENSG00000213639	70
c3_166	ENSG00000102038	69
c3_166	ENSG00000150756	69
c3_166	ENSG00000164654	69
c3_166	ENSG00000058673	49
c3_167	ENSG00000153147	83
c3_167	ENSG00000077147	69
c3_167	ENSG00000188554	60
c3_167	ENSG00000215301	57
c3_167	ENSG00000015171	51
c3_167	ENSG00000078747	51
c3_167	ENSG00000145388	51
c3_167	ENSG00000018236	48
c3_167	ENSG00000073584	47
c3_167	ENSG00000163104	47
c3_167	ENSG00000054965	46
c3_167	ENSG00000094975	46
c3_167	ENSG00000164754	46
c3_167	ENSG00000073921	45
c3_167	ENSG00000170017	44
c3_168	ENSG00000160460	91
c3_168	ENSG00000100401	78
c3_168	ENSG00000105613	67
c3_168	ENSG00000100346	62
c3_168	ENSG00000139725	62
c3_168	ENSG00000196363	62
c3_168	ENSG00000181035	56
c3_168	ENSG00000186111	53
c3_168	ENSG00000198837	51
c3_168	ENSG00000247077	50
c3_168	ENSG00000022567	49
c3_168	ENSG00000135454	48
c3_168	ENSG00000166546	48
c3_168	ENSG00000262712	47
c3_168	ENSG00000162878	46
c3_168	ENSG00000105278	44
c3_169	ENSG00000173020	101
c3_169	ENSG00000127220	90
c3_169	ENSG00000250510	83
c3_169	ENSG00000128011	76
c3_169	ENSG00000133612	74
c3_169	ENSG00000099364	71
c3_169	ENSG00000174871	63
c3_169	ENSG00000179965	62
c3_169	ENSG00000168748	61
c3_169	ENSG00000104960	57
c3_169	ENSG00000130165	55
c3_169	ENSG00000174521	53
c3_17	ENSG00000197102	82
c3_17	ENSG00000203879	70
c3_17	ENSG00000187145	66
c3_17	ENSG00000010256	65
c3_17	ENSG00000134590	60
c3_17	ENSG00000213619	60
c3_17	ENSG00000204564	58
c3_17	ENSG00000105401	56
c3_17	ENSG00000105197	55
c3_17	ENSG00000169221	54
c3_17	ENSG00000170445	52
c3_17	ENSG00000241685	52
c3_17	ENSG00000214696	50
c3_17	ENSG00000034510	49
c3_17	ENSG00000073578	49
c3_170	ENSG00000142541	56
c3_170	ENSG00000063177	52
c3_170	ENSG00000161016	45
c3_170	ENSG00000115268	44
c3_170	ENSG00000105372	43
c3_170	ENSG00000104529	42
c3_170	ENSG00000140988	39
c3_170	ENSG00000140264	38
c3_171	ENSG00000174353	25
c3_171	ENSG00000175873	25
c3_171	ENSG00000229180	25
c3_171	ENSG00000228434	23
c3_171	ENSG00000172197	21
c3_172	ENSG00000140983	92
c3_172	ENSG00000176248	88
c3_172	ENSG00000101199	81
c3_172	ENSG00000182087	80
c3_172	ENSG00000100416	77
c3_172	ENSG00000162032	74
c3_172	ENSG00000100258	62
c3_172	ENSG00000197912	62
c3_172	ENSG00000177239	61
c3_172	ENSG00000104946	60
c3_172	ENSG00000165684	58
c3_172	ENSG00000141456	57
c3_172	ENSG00000141002	54
c3_172	ENSG00000162062	54
c3_172	ENSG00000106009	37
c3_173	ENSG00000132017	30
c3_173	ENSG00000090097	29
c3_173	ENSG00000149016	29
c3_173	ENSG00000215440	29
c3_173	ENSG00000173531	26
c3_173	ENSG00000213903	25
c3_174	ENSG00000140718	135
c3_174	ENSG00000113712	111
c3_174	ENSG00000111540	96
c3_174	ENSG00000124486	96
c3_174	ENSG00000115091	95
c3_174	ENSG00000140199	85
c3_174	ENSG00000009307	83
c3_174	ENSG00000168036	83
c3_174	ENSG00000154654	79
c3_174	ENSG00000110367	78
c3_174	ENSG00000176148	78
c3_174	ENSG00000128872	74
c3_174	ENSG00000174738	71
c3_174	ENSG00000214135	70
c3_174	ENSG00000171827	68
c3_174	ENSG00000123124	66
c3_174	ENSG00000071189	65
c3_174	ENSG00000131374	64
c3_174	ENSG00000144362	64
c3_174	ENSG00000178502	63
c3_174	ENSG00000067704	61
c3_174	ENSG00000128607	61
c3_174	ENSG00000063046	58
c3_174	ENSG00000084710	58
c3_174	ENSG00000143390	58
c3_174	ENSG00000188013	58
c3_175	ENSG00000138802	177
c3_175	ENSG00000062725	133
c3_175	ENSG00000101126	130
c3_175	ENSG00000196367	128
c3_175	ENSG00000147162	116
c3_175	ENSG00000115020	115
c3_175	ENSG00000155545	102
c3_175	ENSG00000124789	96
c3_175	ENSG00000173273	96
c3_175	ENSG00000115904	95
c3_175	ENSG00000121579	94
c3_175	ENSG00000141424	91
c3_175	ENSG00000172845	89
c3_175	ENSG00000188971	87
c3_175	ENSG00000163625	86
c3_175	ENSG00000121864	83
c3_175	ENSG00000184575	82
c3_175	ENSG00000136141	80
c3_175	ENSG00000138688	79
c3_175	ENSG00000172661	79
c3_175	ENSG00000172175	78
c3_175	ENSG00000113615	76
c3_175	ENSG00000115306	76
c3_175	ENSG00000122068	76
c3_175	ENSG00000080371	75
c3_175	ENSG00000100393	75
c3_175	ENSG00000108406	75
c3_175	ENSG00000141429	75
c3_175	ENSG00000143079	75
c3_175	ENSG00000116285	74
c3_175	ENSG00000136158	74
c3_175	ENSG00000144233	73
c3_175	ENSG00000083842	72
c3_175	ENSG00000104154	72
c3_175	ENSG00000115145	72
c3_175	ENSG00000131791	72
c3_175	ENSG00000138386	71
c3_175	ENSG00000151718	71
c3_175	ENSG00000225373	71
c3_175	ENSG00000081177	70
c3_175	ENSG00000259328	70
c3_175	ENSG00000100426	67
c3_175	ENSG00000134758	67
c3_175	ENSG00000134970	55
c3_176	ENSG00000134853	15
c3_177	ENSG00000134153	90
c3_177	ENSG00000136156	86
c3_177	ENSG00000116209	85
c3_177	ENSG00000139684	83
c3_177	ENSG00000022277	74
c3_177	ENSG00000140391	74
c3_177	ENSG00000137106	66
c3_177	ENSG00000141127	64
c3_177	ENSG00000135047	63
c3_177	ENSG00000160679	62
c3_177	ENSG00000188612	62
c3_177	ENSG00000117751	61
c3_177	ENSG00000117899	61
c3_177	ENSG00000168216	58
c3_177	ENSG00000172172	58
c3_178	ENSG00000197894	66
c3_178	ENSG00000139644	59
c3_178	ENSG00000068697	58
c3_178	ENSG00000109472	55
c3_178	ENSG00000145284	52
c3_178	ENSG00000185985	43
c3_178	ENSG00000166340	41
c3_178	ENSG00000079739	39
c3_179	ENSG00000186298	52
c3_179	ENSG00000198894	47
c3_179	ENSG00000158615	45
c3_179	ENSG00000163349	44
c3_179	ENSG00000174579	41
c3_179	ENSG00000257093	41
c3_179	ENSG00000111269	40
c3_179	ENSG00000135766	40
c3_179	ENSG00000072501	39
c3_179	ENSG00000145907	39
c3_18	ENSG00000121680	80
c3_18	ENSG00000183751	77
c3_18	ENSG00000006015	74
c3_18	ENSG00000257727	74
c3_18	ENSG00000160226	69
c3_18	ENSG00000204771	58
c3_18	ENSG00000137815	57
c3_18	ENSG00000187186	55
c3_18	ENSG00000140365	54
c3_18	ENSG00000185504	53
c3_18	ENSG00000186501	50
c3_18	ENSG00000141994	49
c3_18	ENSG00000153406	49
c3_18	ENSG00000171695	49
c3_18	ENSG00000061656	48
c3_18	ENSG00000149636	48
c3_18	ENSG00000104731	46
c3_18	ENSG00000254635	46
c3_180	ENSG00000110395	51
c3_180	ENSG00000005812	48
c3_180	ENSG00000165650	47
c3_180	ENSG00000072803	46
c3_180	ENSG00000143337	45
c3_180	ENSG00000181315	45
c3_180	ENSG00000101752	39
c3_181	ENSG00000102901	56
c3_181	ENSG00000104852	48
c3_181	ENSG00000105726	44
c3_181	ENSG00000140400	42
c3_181	ENSG00000223705	42
c3_181	ENSG00000182979	41
c3_181	ENSG00000163516	40
c3_181	ENSG00000137497	39
c3_181	ENSG00000257524	39
c3_181	ENSG00000100918	38
c3_181	ENSG00000158106	37
c3_182	ENSG00000087274	165
c3_182	ENSG00000213339	147
c3_182	ENSG00000204469	135
c3_182	ENSG00000198563	121
c3_182	ENSG00000204316	121
c3_182	ENSG00000176978	120
c3_182	ENSG00000116649	97
c3_182	ENSG00000143537	97
c3_182	ENSG00000233579	93
c3_182	ENSG00000010626	92
c3_182	ENSG00000221995	90
c3_182	ENSG00000100836	88
c3_182	ENSG00000178950	82
c3_182	ENSG00000250571	82
c3_182	ENSG00000099821	79
c3_182	ENSG00000261422	78
c3_182	ENSG00000156858	77
c3_182	ENSG00000110011	76
c3_182	ENSG00000136271	76
c3_182	ENSG00000159884	73
c3_182	ENSG00000237406	73
c3_182	ENSG00000006071	72
c3_182	ENSG00000127054	71
c3_182	ENSG00000163794	71
c3_182	ENSG00000204859	71
c3_182	ENSG00000232224	71
c3_182	ENSG00000266967	71
c3_183	ENSG00000167685	64
c3_183	ENSG00000169957	56
c3_183	ENSG00000104936	49
c3_183	ENSG00000170638	47
c3_183	ENSG00000172366	46
c3_183	ENSG00000185988	46
c3_183	ENSG00000164897	44
c3_183	ENSG00000185340	44
c3_183	ENSG00000105698	42
c3_183	ENSG00000168397	42
c3_183	ENSG00000173264	42
c3_183	ENSG00000103249	39
c3_183	ENSG00000172922	39
c3_184	ENSG00000198816	39
c3_184	ENSG00000107404	32
c3_184	ENSG00000179632	32
c3_184	ENSG00000214530	30
c3_184	ENSG00000071655	27
c3_184	ENSG00000088881	27
c3_184	ENSG00000099864	27
c3_184	ENSG00000107829	27
c3_185	ENSG00000158815	69
c3_185	ENSG00000167968	59
c3_185	ENSG00000170835	59
c3_185	ENSG00000204092	57
c3_185	ENSG00000250397	54
c3_185	ENSG00000173991	53
c3_185	ENSG00000263126	50
c3_185	ENSG00000261514	49
c3_185	ENSG00000189409	48
c3_185	ENSG00000214216	48
c3_185	ENSG00000220201	48
c3_185	ENSG00000226396	48
c3_186	ENSG00000115307	95
c3_186	ENSG00000104859	79
c3_186	ENSG00000112079	79
c3_186	ENSG00000188599	79
c3_186	ENSG00000214655	77
c3_186	ENSG00000254539	64
c3_186	ENSG00000171163	61
c3_186	ENSG00000214226	60
c3_186	ENSG00000154832	59
c3_186	ENSG00000100364	57
c3_186	ENSG00000129437	54
c3_186	ENSG00000177731	54
c3_186	ENSG00000111641	53
c3_186	ENSG00000144029	53
c3_186	ENSG00000163882	52
c3_187	ENSG00000234072	91
c3_187	ENSG00000259891	85
c3_187	ENSG00000142327	83
c3_187	ENSG00000180900	83
c3_187	ENSG00000212694	78
c3_187	ENSG00000267410	76
c3_187	ENSG00000182272	72
c3_187	ENSG00000214145	69
c3_187	ENSG00000148362	68
c3_187	ENSG00000236163	68
c3_187	ENSG00000225828	67
c3_188	ENSG00000185928	12
c3_189	ENSG00000232164	134
c3_189	ENSG00000153914	115
c3_189	ENSG00000116754	107
c3_189	ENSG00000104218	99
c3_189	ENSG00000132424	95
c3_189	ENSG00000251562	91
c3_189	ENSG00000264895	88
c3_189	ENSG00000249614	82
c3_189	ENSG00000108021	80
c3_189	ENSG00000240429	78
c3_189	ENSG00000114857	77
c3_189	ENSG00000259380	76
c3_189	ENSG00000230905	71
c3_189	ENSG00000235613	70
c3_189	ENSG00000238741	70
c3_189	ENSG00000250763	70
c3_189	ENSG00000143033	69
c3_189	ENSG00000108848	68
c3_189	ENSG00000215158	68
c3_189	ENSG00000243175	68
c3_189	ENSG00000124177	67
c3_189	ENSG00000219553	67
c3_189	ENSG00000234187	67
c3_189	ENSG00000236537	67
c3_189	ENSG00000237522	67
c3_189	ENSG00000150477	66
c3_189	ENSG00000168876	64
c3_189	ENSG00000249731	64
c3_19	ENSG00000132507	101
c3_19	ENSG00000105254	83
c3_19	ENSG00000156515	81
c3_19	ENSG00000204220	71
c3_19	ENSG00000126247	68
c3_19	ENSG00000168090	67
c3_19	ENSG00000067829	63
c3_19	ENSG00000107223	63
c3_19	ENSG00000204843	59
c3_19	ENSG00000103145	57
c3_19	ENSG00000128524	56
c3_19	ENSG00000075624	52
c3_19	ENSG00000136238	51
c3_19	ENSG00000078618	49
c3_19	ENSG00000104522	49
c3_19	ENSG00000108523	49
c3_19	ENSG00000132792	49
c3_19	ENSG00000126267	41
c3_190	ENSG00000188596	34
c3_190	ENSG00000165805	32
c3_190	ENSG00000188738	29
c3_190	ENSG00000196333	27
c3_190	ENSG00000225914	27
c3_190	ENSG00000236008	27
c3_190	ENSG00000249348	27
c3_191	ENSG00000165525	102
c3_191	ENSG00000058272	92
c3_191	ENSG00000117523	86
c3_191	ENSG00000101745	82
c3_191	ENSG00000136448	74
c3_191	ENSG00000141027	71
c3_191	ENSG00000088205	67
c3_191	ENSG00000048649	62
c3_191	ENSG00000152404	59
c3_191	ENSG00000204956	59
c3_191	ENSG00000033867	58
c3_191	ENSG00000089048	56
c3_191	ENSG00000227051	56
c3_191	ENSG00000233597	56
c3_191	ENSG00000230734	55
c3_191	ENSG00000196774	51
c3_192	ENSG00000138398	84
c3_192	ENSG00000174501	62
c3_192	ENSG00000138433	59
c3_192	ENSG00000146247	58
c3_192	ENSG00000101882	57
c3_192	ENSG00000115355	56
c3_192	ENSG00000119707	56
c3_192	ENSG00000123200	55
c3_192	ENSG00000125870	55
c3_192	ENSG00000100281	54
c3_192	ENSG00000107890	54
c3_192	ENSG00000125676	53
c3_192	ENSG00000135976	53
c3_192	ENSG00000197323	53
c3_192	ENSG00000139168	52
c3_192	ENSG00000120688	51
c3_192	ENSG00000261824	51
c3_192	ENSG00000134697	50
c3_192	ENSG00000138182	50
c3_193	ENSG00000196199	36
c3_193	ENSG00000187257	28
c3_193	ENSG00000090470	26
c3_193	ENSG00000106346	26
c3_193	ENSG00000111142	26
c3_194	ENSG00000058404	26
c3_194	ENSG00000159352	26
c3_194	ENSG00000168000	26
c3_194	ENSG00000171703	26
c3_194	ENSG00000254901	26
c3_195	ENSG00000105705	14
c3_195	ENSG00000122515	14
c3_195	ENSG00000136807	14
c3_195	ENSG00000141258	14
c3_195	ENSG00000204371	14
c3_195	ENSG00000214597	14
c3_196	ENSG00000169727	19
c3_197	ENSG00000078328	85
c3_197	ENSG00000145864	77
c3_197	ENSG00000136531	74
c3_197	ENSG00000260432	70
c3_197	ENSG00000022355	63
c3_197	ENSG00000169744	59
c3_197	ENSG00000182389	55
c3_197	ENSG00000198919	54
c3_197	ENSG00000149970	53
c3_197	ENSG00000185760	53
c3_197	ENSG00000183454	51
c3_197	ENSG00000070961	50
c3_197	ENSG00000141384	47
c3_197	ENSG00000261496	46
c3_199	ENSG00000132639	61
c3_199	ENSG00000163032	58
c3_199	ENSG00000221823	53
c3_199	ENSG00000156642	50
c3_199	ENSG00000128656	49
c3_199	ENSG00000186310	46
c3_199	ENSG00000198934	45
c3_199	ENSG00000186462	44
c3_199	ENSG00000086300	42
c3_199	ENSG00000076554	41
c3_199	ENSG00000143013	41
c3_20	ENSG00000172009	80
c3_20	ENSG00000164896	77
c3_20	ENSG00000167674	73
c3_20	ENSG00000077235	68
c3_20	ENSG00000103024	60
c3_20	ENSG00000103269	60
c3_20	ENSG00000196642	58
c3_20	ENSG00000172932	57
c3_20	ENSG00000182154	56
c3_20	ENSG00000065268	55
c3_20	ENSG00000213676	54
c3_20	ENSG00000060491	53
c3_20	ENSG00000160360	53
c3_20	ENSG00000214026	53
c3_20	ENSG00000242802	53
c3_20	ENSG00000105248	51
c3_20	ENSG00000090971	50
c3_20	ENSG00000131584	49
c3_20	ENSG00000173137	49
c3_20	ENSG00000142330	47
c3_20	ENSG00000168096	36
c3_200	ENSG00000170027	77
c3_200	ENSG00000061918	67
c3_200	ENSG00000240694	64
c3_200	ENSG00000152932	61
c3_200	ENSG00000189241	60
c3_200	ENSG00000130032	51
c3_200	ENSG00000102781	50
c3_200	ENSG00000173674	50
c3_200	ENSG00000198668	50
c3_200	ENSG00000085365	46
c3_200	ENSG00000162694	46
c3_200	ENSG00000198689	46
c3_201	ENSG00000065609	42
c3_201	ENSG00000107105	37
c3_203	ENSG00000133318	145
c3_203	ENSG00000120053	116
c3_203	ENSG00000126214	111
c3_203	ENSG00000014641	107
c3_203	ENSG00000071553	105
c3_203	ENSG00000111726	105
c3_203	ENSG00000101079	99
c3_203	ENSG00000057757	97
c3_203	ENSG00000100554	94
c3_203	ENSG00000182768	93
c3_203	ENSG00000120256	91
c3_203	ENSG00000174684	89
c3_203	ENSG00000156261	86
c3_203	ENSG00000172301	84
c3_203	ENSG00000048544	83
c3_203	ENSG00000075945	82
c3_203	ENSG00000095059	82
c3_203	ENSG00000101474	82
c3_203	ENSG00000130830	82
c3_203	ENSG00000157168	82
c3_203	ENSG00000163001	82
c3_203	ENSG00000185345	80
c3_203	ENSG00000197694	80
c3_203	ENSG00000255112	80
c3_203	ENSG00000106617	79
c3_203	ENSG00000137563	79
c3_203	ENSG00000167523	79
c3_205	ENSG00000078902	32
c3_205	ENSG00000100321	32
c3_205	ENSG00000101152	30
c3_205	ENSG00000196990	29
c3_205	ENSG00000068354	28
c3_205	ENSG00000135956	28
c3_205	ENSG00000139645	28
c3_205	ENSG00000149428	28
c3_206	ENSG00000135709	38
c3_206	ENSG00000135750	37
c3_206	ENSG00000170500	37
c3_206	ENSG00000185924	37
c3_206	ENSG00000110925	36
c3_206	ENSG00000175931	36
c3_206	ENSG00000158470	35
c3_206	ENSG00000106648	34
c3_206	ENSG00000166073	34
c3_206	ENSG00000196368	34
c3_207	ENSG00000142686	28
c3_207	ENSG00000154917	27
c3_207	ENSG00000157693	26
c3_207	ENSG00000180611	26
c3_207	ENSG00000181754	26
c3_207	ENSG00000181852	25
c3_208	ENSG00000078668	74
c3_208	ENSG00000143933	67
c3_208	ENSG00000107745	64
c3_208	ENSG00000156411	63
c3_208	ENSG00000100442	59
c3_208	ENSG00000128654	57
c3_208	ENSG00000096092	56
c3_208	ENSG00000024862	54
c3_208	ENSG00000065548	53
c3_208	ENSG00000138385	53
c3_208	ENSG00000162222	53
c3_208	ENSG00000186787	51
c3_208	ENSG00000151287	50
c3_208	ENSG00000170540	48
c3_208	ENSG00000173660	48
c3_208	ENSG00000102931	32
c3_209	ENSG00000008018	29
c3_209	ENSG00000151500	29
c3_209	ENSG00000095139	27
c3_209	ENSG00000101457	27
c3_21	ENSG00000104866	65
c3_21	ENSG00000225663	61
c3_21	ENSG00000188976	58
c3_21	ENSG00000121753	55
c3_21	ENSG00000099804	48
c3_21	ENSG00000100379	48
c3_21	ENSG00000011009	44
c3_21	ENSG00000103254	43
c3_21	ENSG00000101220	41
c3_21	ENSG00000149091	40
c3_210	ENSG00000179115	105
c3_210	ENSG00000111667	97
c3_210	ENSG00000167792	84
c3_210	ENSG00000167778	78
c3_210	ENSG00000159720	76
c3_210	ENSG00000067225	72
c3_210	ENSG00000114383	61
c3_210	ENSG00000132004	60
c3_210	ENSG00000176410	60
c3_210	ENSG00000178982	60
c3_210	ENSG00000068308	59
c3_210	ENSG00000108528	59
c3_210	ENSG00000173825	59
c3_210	ENSG00000185813	59
c3_210	ENSG00000091640	58
c3_210	ENSG00000161204	56
c3_210	ENSG00000162517	54
c3_210	ENSG00000166171	54
c3_210	ENSG00000196510	54
c3_210	ENSG00000121897	53
c3_210	ENSG00000159685	53
c3_210	ENSG00000167632	53
c3_210	ENSG00000197858	53
c3_211	ENSG00000130764	79
c3_211	ENSG00000179222	72
c3_211	ENSG00000169217	66
c3_211	ENSG00000104221	64
c3_211	ENSG00000141385	64
c3_211	ENSG00000198886	64
c3_211	ENSG00000223496	61
c3_211	ENSG00000134014	58
c3_211	ENSG00000149474	58
c3_211	ENSG00000181894	58
c3_211	ENSG00000115234	57
c3_211	ENSG00000136026	57
c3_211	ENSG00000142751	57
c3_211	ENSG00000145916	57
c3_211	ENSG00000162408	57
c3_211	ENSG00000180104	57
c3_212	ENSG00000100307	26
c3_212	ENSG00000067840	23
c3_212	ENSG00000099814	23
c3_212	ENSG00000184271	23
c3_213	ENSG00000132153	60
c3_213	ENSG00000198925	60
c3_213	ENSG00000116871	57
c3_213	ENSG00000100239	52
c3_213	ENSG00000132361	50
c3_213	ENSG00000147457	49
c3_213	ENSG00000031823	46
c3_213	ENSG00000168924	45
c3_214	ENSG00000095787	9
c3_214	ENSG00000103404	9
c3_214	ENSG00000121879	9
c3_215	ENSG00000155097	575
c3_215	ENSG00000085433	336
c3_215	ENSG00000174437	335
c3_215	ENSG00000135018	267
c3_215	ENSG00000159082	266
c3_215	ENSG00000142875	258
c3_215	ENSG00000089818	243
c3_215	ENSG00000115839	235
c3_215	ENSG00000107758	232
c3_215	ENSG00000083720	220
c3_215	ENSG00000138757	220
c3_215	ENSG00000054793	218
c3_215	ENSG00000116675	214
c3_215	ENSG00000109738	206
c3_215	ENSG00000004766	204
c3_215	ENSG00000148925	201
c3_215	ENSG00000074211	197
c3_215	ENSG00000136643	197
c3_215	ENSG00000164038	197
c3_215	ENSG00000172915	190
c3_215	ENSG00000065559	188
c3_215	ENSG00000091157	187
c3_215	ENSG00000165943	187
c3_215	ENSG00000154174	185
c3_215	ENSG00000197959	183
c3_215	ENSG00000184867	181
c3_215	ENSG00000113805	180
c3_215	ENSG00000163590	178
c3_215	ENSG00000107643	177
c3_215	ENSG00000145675	177
c3_215	ENSG00000261115	177
c3_215	ENSG00000133424	176
c3_215	ENSG00000172292	176
c3_215	ENSG00000078369	175
c3_215	ENSG00000142192	175
c3_215	ENSG00000145349	175
c3_215	ENSG00000051382	173
c3_215	ENSG00000164715	173
c3_215	ENSG00000073464	172
c3_215	ENSG00000110218	172
c3_215	ENSG00000114573	171
c3_215	ENSG00000143155	171
c3_215	ENSG00000113595	169
c3_215	ENSG00000161048	169
c3_215	ENSG00000176871	169
c3_215	ENSG00000115762	168
c3_215	ENSG00000186416	168
c3_215	ENSG00000198908	167
c3_215	ENSG00000183166	164
c3_215	ENSG00000169891	163
c3_215	ENSG00000113163	161
c3_215	ENSG00000131263	160
c3_215	ENSG00000213424	160
c3_215	ENSG00000183054	158
c3_215	ENSG00000003393	157
c3_215	ENSG00000116199	157
c3_215	ENSG00000145362	157
c3_215	ENSG00000151729	157
c3_215	ENSG00000116005	156
c3_215	ENSG00000166167	156
c3_215	ENSG00000104388	155
c3_215	ENSG00000198105	155
c3_215	ENSG00000150995	154
c3_215	ENSG00000151502	153
c3_215	ENSG00000164830	153
c3_215	ENSG00000084444	152
c3_215	ENSG00000088538	152
c3_215	ENSG00000143179	152
c3_215	ENSG00000157077	152
c3_215	ENSG00000011021	151
c3_215	ENSG00000106772	151
c3_215	ENSG00000110851	151
c3_215	ENSG00000139174	151
c3_215	ENSG00000084731	150
c3_215	ENSG00000125447	150
c3_215	ENSG00000148842	150
c3_215	ENSG00000166181	150
c3_215	ENSG00000249896	150
c3_215	ENSG00000117020	149
c3_215	ENSG00000145335	149
c3_215	ENSG00000233508	149
c3_215	ENSG00000131943	148
c3_215	ENSG00000146021	148
c3_215	ENSG00000152332	148
c3_215	ENSG00000169018	148
c3_215	ENSG00000103353	147
c3_215	ENSG00000117153	147
c3_215	ENSG00000154429	147
c3_215	ENSG00000167131	147
c3_215	ENSG00000214447	147
c3_215	ENSG00000060140	146
c3_215	ENSG00000139517	146
c3_215	ENSG00000166411	146
c3_215	ENSG00000103657	145
c3_215	ENSG00000152784	145
c3_215	ENSG00000154822	145
c3_215	ENSG00000164619	145
c3_215	ENSG00000171004	145
c3_215	ENSG00000178974	145
c3_215	ENSG00000130559	144
c3_215	ENSG00000187801	144
c3_215	ENSG00000204965	144
c3_215	ENSG00000041353	143
c3_215	ENSG00000168781	143
c3_215	ENSG00000172403	143
c3_215	ENSG00000174136	143
c3_215	ENSG00000185619	143
c3_215	ENSG00000118816	141
c3_215	ENSG00000155966	141
c3_215	ENSG00000181982	141
c3_215	ENSG00000197217	140
c3_215	ENSG00000049130	139
c3_215	ENSG00000111885	139
c3_215	ENSG00000171914	139
c3_215	ENSG00000240225	139
c3_215	ENSG00000132294	138
c3_215	ENSG00000134121	138
c3_215	ENSG00000203965	138
c3_215	ENSG00000075790	137
c3_215	ENSG00000144645	137
c3_215	ENSG00000175279	137
c3_215	ENSG00000141425	135
c3_215	ENSG00000153560	135
c3_215	ENSG00000157500	135
c3_215	ENSG00000113575	134
c3_215	ENSG00000115568	134
c3_215	ENSG00000133703	134
c3_215	ENSG00000136999	134
c3_215	ENSG00000174282	134
c3_215	ENSG00000206530	134
c3_215	ENSG00000040933	133
c3_215	ENSG00000138018	133
c3_215	ENSG00000166946	133
c3_215	ENSG00000184156	133
c3_215	ENSG00000214575	133
c3_215	ENSG00000134265	124
c3_215	ENSG00000069345	117
c3_215	ENSG00000106723	117
c3_215	ENSG00000091972	104
c3_215	ENSG00000138081	75
c3_216	ENSG00000164916	18
c3_217	ENSG00000055917	20
c3_217	ENSG00000136828	20
c3_217	ENSG00000143376	20
c3_217	ENSG00000182700	20
c3_218	ENSG00000138439	19
c3_219	ENSG00000129559	27
c3_219	ENSG00000136930	27
c3_219	ENSG00000124733	25
c3_22	ENSG00000196405	80
c3_22	ENSG00000240771	68
c3_22	ENSG00000159753	67
c3_22	ENSG00000196361	65
c3_22	ENSG00000103723	63
c3_22	ENSG00000105290	59
c3_22	ENSG00000135519	56
c3_22	ENSG00000137817	55
c3_22	ENSG00000164068	55
c3_22	ENSG00000161914	54
c3_22	ENSG00000064601	53
c3_22	ENSG00000089847	51
c3_22	ENSG00000136490	51
c3_22	ENSG00000167702	51
c3_22	ENSG00000177511	51
c3_221	ENSG00000150753	46
c3_221	ENSG00000116161	43
c3_221	ENSG00000120438	43
c3_221	ENSG00000171823	42
c3_221	ENSG00000087157	35
c3_221	ENSG00000166200	34
c3_221	ENSG00000170502	34
c3_222	ENSG00000132341	98
c3_222	ENSG00000143612	94
c3_222	ENSG00000101084	86
c3_222	ENSG00000108829	85
c3_222	ENSG00000090861	75
c3_222	ENSG00000145945	71
c3_222	ENSG00000164032	70
c3_222	ENSG00000137168	67
c3_222	ENSG00000131508	64
c3_222	ENSG00000091542	63
c3_222	ENSG00000168286	61
c3_222	ENSG00000171793	61
c3_222	ENSG00000179933	61
c3_222	ENSG00000003509	58
c3_222	ENSG00000144867	58
c3_222	ENSG00000236104	58
c3_223	ENSG00000175216	83
c3_223	ENSG00000074696	76
c3_223	ENSG00000152092	75
c3_223	ENSG00000152556	73
c3_223	ENSG00000158290	59
c3_223	ENSG00000240695	56
c3_223	ENSG00000093144	53
c3_223	ENSG00000165119	53
c3_223	ENSG00000162735	52
c3_223	ENSG00000249242	52
c3_223	ENSG00000063601	51
c3_223	ENSG00000005022	50
c3_223	ENSG00000089597	49
c3_223	ENSG00000108468	48
c3_223	ENSG00000147100	48
c3_223	ENSG00000156110	48
c3_224	ENSG00000074201	18
c3_224	ENSG00000117054	18
c3_224	ENSG00000242498	18
c3_224	ENSG00000111716	17
c3_225	ENSG00000179010	58
c3_225	ENSG00000143621	50
c3_225	ENSG00000011260	48
c3_225	ENSG00000165280	48
c3_225	ENSG00000177733	43
c3_225	ENSG00000131795	42
c3_225	ENSG00000165527	42
c3_226	ENSG00000197746	49
c3_226	ENSG00000159461	47
c3_226	ENSG00000137824	43
c3_226	ENSG00000141551	43
c3_226	ENSG00000119689	42
c3_226	ENSG00000135677	42
c3_226	ENSG00000164494	38
c3_226	ENSG00000213995	37
c3_226	ENSG00000074800	36
c3_226	ENSG00000186283	36
c3_227	ENSG00000163807	12
c3_228	ENSG00000108588	25
c3_228	ENSG00000174840	25
c3_228	ENSG00000018510	24
c3_228	ENSG00000156671	24
c3_23	ENSG00000128564	22
c3_230	ENSG00000128000	12
c3_231	ENSG00000061987	18
c3_231	ENSG00000116001	17
c3_232	ENSG00000135932	121
c3_232	ENSG00000132388	99
c3_232	ENSG00000141279	90
c3_232	ENSG00000164975	86
c3_232	ENSG00000144021	81
c3_232	ENSG00000111276	80
c3_232	ENSG00000121749	79
c3_232	ENSG00000101109	76
c3_232	ENSG00000137040	75
c3_232	ENSG00000153989	75
c3_232	ENSG00000122218	74
c3_232	ENSG00000170471	73
c3_232	ENSG00000132142	72
c3_232	ENSG00000136682	72
c3_232	ENSG00000139977	70
c3_232	ENSG00000166260	70
c3_232	ENSG00000163607	69
c3_232	ENSG00000180011	69
c3_232	ENSG00000105819	67
c3_232	ENSG00000123545	67
c3_232	ENSG00000125629	67
c3_232	ENSG00000132313	67
c3_232	ENSG00000158864	67
c3_232	ENSG00000175073	67
c3_232	ENSG00000185787	67
c3_232	ENSG00000198171	66
c3_233	ENSG00000177885	46
c3_233	ENSG00000139719	33
c3_233	ENSG00000160710	33
c3_233	ENSG00000163872	33
c3_233	ENSG00000152291	32
c3_233	ENSG00000006194	29
c3_235	ENSG00000103415	21
c3_235	ENSG00000108106	21
c3_235	ENSG00000141759	21
c3_235	ENSG00000196976	21
c3_236	ENSG00000214265	27
c3_236	ENSG00000104904	26
c3_236	ENSG00000141098	26
c3_236	ENSG00000164808	26
c3_237	ENSG00000108294	25
c3_237	ENSG00000168653	25
c3_237	ENSG00000131495	22
c3_237	ENSG00000136933	21
c3_237	ENSG00000087191	20
c3_237	ENSG00000173163	20
c3_238	ENSG00000183978	27
c3_238	ENSG00000174886	26
c3_238	ENSG00000105518	22
c3_239	ENSG00000105669	22
c3_239	ENSG00000110536	21
c3_239	ENSG00000126106	20
c3_24	ENSG00000105671	22
c3_24	ENSG00000149541	21
c3_240	ENSG00000184840	11
c3_242	ENSG00000100316	26
c3_242	ENSG00000123349	26
c3_242	ENSG00000135390	26
c3_242	ENSG00000114391	25
c3_243	ENSG00000108298	36
c3_243	ENSG00000116251	28
c3_243	ENSG00000142534	28
c3_243	ENSG00000125691	27
c3_243	ENSG00000142676	27
c3_243	ENSG00000144713	27
c3_243	ENSG00000138326	26
c3_244	ENSG00000166595	15
c3_245	ENSG00000112306	20
c3_245	ENSG00000147604	17
c3_246	ENSG00000198918	28
c3_246	ENSG00000228474	28
c3_246	ENSG00000156482	26
c3_246	ENSG00000143977	25
c3_246	ENSG00000231500	25
c3_246	ENSG00000133112	24
c3_247	ENSG00000099622	92
c3_247	ENSG00000063322	75
c3_247	ENSG00000132406	74
c3_247	ENSG00000148057	72
c3_247	ENSG00000259943	72
c3_247	ENSG00000225449	68
c3_247	ENSG00000102317	65
c3_247	ENSG00000163257	65
c3_247	ENSG00000165102	65
c3_247	ENSG00000251595	63
c3_247	ENSG00000154898	62
c3_247	ENSG00000101945	61
c3_247	ENSG00000186523	61
c3_247	ENSG00000238197	61
c3_248	ENSG00000059588	92
c3_248	ENSG00000121064	73
c3_248	ENSG00000167113	73
c3_248	ENSG00000134253	72
c3_248	ENSG00000188827	72
c3_248	ENSG00000162241	69
c3_248	ENSG00000163596	68
c3_248	ENSG00000173295	66
c3_248	ENSG00000234635	65
c3_248	ENSG00000241489	65
c3_248	ENSG00000261428	65
c3_248	ENSG00000091137	64
c3_249	ENSG00000100033	31
c3_249	ENSG00000166816	31
c3_249	ENSG00000182054	31
c3_249	ENSG00000147576	29
c3_25	ENSG00000102109	20
c3_25	ENSG00000107281	20
c3_25	ENSG00000130511	19
c3_25	ENSG00000131188	19
c3_25	ENSG00000178531	19
c3_250	ENSG00000143811	33
c3_250	ENSG00000133943	32
c3_250	ENSG00000185189	32
c3_250	ENSG00000131844	31
c3_250	ENSG00000184381	28
c3_250	ENSG00000104133	27
c3_250	ENSG00000162482	27
c3_250	ENSG00000204410	27
c3_251	ENSG00000073921	24
c3_251	ENSG00000170017	23
c3_252	ENSG00000077147	64
c3_252	ENSG00000153147	61
[truncated: 3,854 more rows]
