# Supplementary material for: Sex specific molecular networks and key drivers of Alzheimer’s disease
Source: Mol Neurodegener. 2023 Jun 20;18:39. doi: 10.1186/s13024-023-00624-5 (PMC10280841; doi:10.1186/s13024-023-00624-5)
Supplement: Supplementary file 9 — Additional file 9: Supplemental Table 9. Modular differential connectivity analysis of male and female specific co-expression networks. MDC was calculated as the ratio of the mean module connectivity in one network to that for the same set of genes in another network. FDRs were calculated by two methods, sample-based permutation and gene-based permutation. The greater one of the two FDRs for each gene was taken as the final FDR for MDC of a module. The MDC analysis of A) female AD network modules versus male network in the PHG of the MSBB cohort, B) male AD network modules versus female network in the PHG of the MSBB cohort, C) female AD network modules versus male network in the PFC of the ROSMAP cohort, D) male AD network modules versus female network in the PFC of the ROSMAP cohort. [file 13024_2023_624_MOESM9_ESM.xlsx]

## Sheet: annotation
Supplemental Table 9. Modular differential connectivity (MDC) analysis of male and female specific coexpression networks. MDC was calculated as the ratio of the mean module connectivity (the mean of the correlations among the member genes of a given module) in one network to that for the same set of genes in another network. FDRs were calculated by two methods, sample-based permutation and gene-b…
Description of column/row names in this Table
Column Name	Description
MDC	Module Differential Connectivity (MDC)
FDR	Fasle Discovery Rate of MDC as the larger one of FDR_random_samples and FDR_random_genes
FDR_random_samples	FDR of MDC calculated by randonmizing samples
FDR_random_genes	FDR of MDC calculated by randonmizing member genes

## Sheet: A. F_mod vs M_network (MSBB)
9A. The MDC analysis of the female AD network modules versus the male network in the PHG of the MSBB cohort.
module	MDC	FDR	FDR_random_samples	FDR_random_genes
c1_3	0.89	1	1	0
c1_4	0.91	1	1	0.12
c1_5	1.26	1	0	1
c1_6	0.93	1	1	0
c1_7	1	1	1	0
c1_8	1.25	0	0	0
c1_9	1.38	0	0	0
c1_10	0.88	1	1	0
c1_11	1.31	0.04	0	0.04
c1_12	1.06	0	0	0
c1_13	1.29	0	0	0
c1_14	1.39	0	0	0
c1_15	0.99	1	1	0
c1_16	1.39	0	0	0
c1_17	0.92	1	1	0
c1_18	1.1	0	0	0
c1_19	1.02	0	0	0
c1_20	1.06	0.6	0	0.6
c1_21	1.13	0.8	0	0.8
c1_22	1.16	0	0	0
c1_23	1.1	0	0	0
c1_24	0.87	1	1	0
c1_25	1.19	0	0	0
c1_26	1.44	0	0	0
c1_27	0.82	1	1	0
c1_28	1.05	0	0	0
c1_29	1.07	0	0	0
c1_30	0.96	1	1	0.76
c1_31	0.95	1	1	0
c1_32	0.86	1	1	0
c1_33	1.2	0	0	0
c1_34	1.61	0	0	0
c1_35	0.8	1	1	0
c1_36	1.01	1	0	1
c1_37	1.27	0	0	0
c1_38	0.92	1	1	0
c1_39	1.02	0	0	0
c1_40	0.96	1	1	0
c1_41	0.84	1	1	0
c1_42	1.03	0	0	0
c1_43	1.11	0	0	0
c1_44	0.69	0.76	0.76	0
c1_45	1.01	0	0	0
c1_46	0.91	1	1	0.04
c1_47	1.03	0.96	0	0.96
c1_48	1.14	0	0	0
c1_49	1.1	0	0	0
c1_50	1.02	0	0	0
c1_51	1.12	0	0	0
c1_52	1.2	0	0	0
c1_53	0.86	1	1	0
c1_54	1	0.6	0	0.6
c1_55	1.09	0	0	0
c1_56	1.19	0	0	0
c1_57	0.93	1	1	0
c1_58	1.03	0	0	0
c1_59	0.91	1	1	0
c1_60	1.27	0	0	0
c1_61	1.37	0	0	0
c1_62	1.3	0	0	0
c1_63	0.87	1	1	0
c1_64	1.25	0	0	0
c1_65	1.5	0	0	0
c1_66	0.82	1	1	0
c1_67	1.07	1	0	1
c1_68	1.02	0	0	0
c1_69	1.38	0	0	0
c1_70	1.38	0	0	0
c1_71	1.12	0	0	0
c1_72	0.95	1	1	0
c1_73	1.02	0	0	0
c1_74	0.9	1	1	0
c1_75	1.06	0	0	0
c1_76	0.85	1	1	0
c1_77	1.02	0	0	0
c1_78	1.19	0	0	0
c1_79	1.25	0	0	0
c1_80	0.86	1	1	0
c1_81	0.95	1	1	0
c1_82	1.01	0	0	0
c1_83	0.92	1	1	0
c1_84	1.08	0	0	0
c1_85	0.93	1	1	0
c1_86	1	1	1	0
c1_87	1.09	0	0	0
c1_88	0.86	1	1	0.08
c1_90	1.21	0	0	0
c1_91	1.32	0	0	0
c1_92	0.96	1	1	0
c1_93	0.86	1	1	0
c1_94	1.16	0	0	0
c1_95	0.93	1	1	0
c1_96	1.44	0	0	0
c1_97	1.22	0	0	0
c1_99	1.35	0	0	0
c1_100	1.25	0	0	0
c1_101	0.98	1	1	0
c1_102	0.84	1	1	0
c1_103	0.94	1	1	0
c1_104	1.16	0	0	0
c1_105	1.14	0	0	0
c1_106	0.9	1	1	0
c1_107	1.37	0	0	0
c1_108	0.99	1	1	0
c1_109	0.93	1	1	0
c1_110	0.89	1	1	0
c1_111	1.13	0	0	0
c1_112	1.02	0	0	0
c1_113	1.06	0	0	0
c1_114	1	0	0	0
c1_115	0.98	1	1	0
c1_116	0.84	1	1	0
c1_117	1.78	0	0	0
c1_118	1.03	0	0	0
c1_119	1.13	0	0	0
c1_121	0.92	1	1	0
c1_122	1.28	0	0	0
c1_123	1.55	0	0	0
c1_124	1.61	0	0	0
c1_125	1.32	0	0	0
c1_126	1.31	0	0	0
c1_127	1.15	0	0	0
c1_128	1.29	0	0	0
c1_130	1.38	0	0	0
c1_131	1.04	0	0	0
c1_132	0.85	1	1	0
c1_133	0.9	1	1	0
c1_134	1.02	0	0	0
c1_135	0.8	1	1	0
c1_136	1.14	0	0	0
c1_137	0.92	1	1	0
c1_138	0.84	1	1	0
c1_139	0.76	0.96	0.96	0
c1_140	1.05	0	0	0
c1_141	1.44	0	0	0
c1_142	1.28	0	0	0
c1_143	1.06	0	0	0
c1_144	0.88	1	1	0
c1_145	1.39	0	0	0
c1_146	1.33	0.44	0	0.44
c1_147	1.24	0	0	0
c1_148	1.15	0	0	0
c1_149	0.98	1	1	0
c1_150	1.14	0	0	0
c1_151	1.4	0	0	0
c1_152	1.33	0	0	0
c1_154	0.92	1	1	0
c1_155	0.95	1	1	0
c1_156	0.97	1	1	0
c1_157	1.03	0	0	0
c1_158	1.22	0	0	0
c1_159	1.05	0	0	0
c1_160	1.31	0	0	0
c1_161	1.1	0	0	0
c1_162	1.38	0	0	0
c1_163	1.24	0	0	0
c1_164	1.42	0	0	0
c1_165	1.01	0	0	0
c1_166	1.43	0.2	0	0.2
c1_167	1.35	0	0	0
c1_168	1.45	0	0	0
c1_169	1.16	0	0	0
c1_170	1.45	0	0	0
c1_171	1	1	1	0
c1_172	1.5	0	0	0
c1_173	1.33	0	0	0
c1_174	1.25	0	0	0
c1_175	1.18	0	0	0
c1_176	1.4	0	0	0
c1_177	1.54	0	0	0
c1_178	1.88	0	0	0
c1_179	1.2	0	0	0
c1_180	1.02	0	0	0
c1_182	1.02	0	0	0
c1_183	1.31	0	0	0
c1_184	1.7	0	0	0
c1_185	1.07	0	0	0
c1_186	1.31	0	0	0
c1_187	1.96	0	0	0
c1_188	1.37	0	0	0
c1_189	1.23	0	0	0
c1_190	1.26	0	0	0
c1_191	1.22	0	0	0
c1_192	1.82	0	0	0
c1_193	0.91	1	1	0
c1_194	1.2	0	0	0
c1_195	1.53	0	0	0
c1_196	0.89	1	1	0
c1_198	1.06	0	0	0
c1_199	0.91	1	1	0
c1_200	1.71	0	0	0
c1_201	1.29	0	0	0
c1_202	1.45	0	0	0
c1_203	1	0	0	0
c1_204	0.94	1	1	0
c1_205	1.15	0	0	0
c1_206	1.11	0	0	0
c1_207	1.13	0	0	0
c1_208	1.08	0	0	0
c1_209	1.01	0	0	0
c1_210	0.95	1	1	0
c1_211	0.93	1	1	0
c1_212	1.11	0	0	0
c1_213	1.27	1	0	1
c1_214	1.12	0	0	0
c1_215	0.96	1	1	0
c1_216	1.19	0	0	0
c1_217	1.12	0	0	0
c1_218	1.12	0	0	0
c1_219	0.94	1	1	0
c1_220	0.89	1	1	0
c1_221	0.94	1	1	0
c1_222	1.06	0	0	0
c1_223	1.13	0	0	0
c1_224	1.13	0	0	0
c1_225	1.35	0	0	0
c1_226	1.22	0	0	0
c1_227	1.16	0	0	0
c1_228	1.17	0	0	0
c1_229	1.1	0	0	0
c1_230	1.08	0	0	0
c1_231	1.29	0	0	0
c1_232	1.22	0	0	0
c1_233	0.88	1	1	0
c1_234	0.93	1	1	0
c1_235	1.55	0	0	0
c1_236	1.17	0	0	0
c1_237	1.1	0	0	0
c1_238	0.95	1	1	0
c1_239	1.51	0	0	0
c1_240	1.62	0	0	0
c1_242	0.9	1	1	0
c1_243	0.92	1	1	0
c1_244	1.15	0	0	0
c1_245	1.19	1	0	1
c1_246	1.07	0	0	0
c1_247	1.01	0	0	0
c1_248	1.26	0	0	0
c1_249	0.96	1	1	0
c1_250	1.04	0	0	0
c1_251	1.14	0	0	0
c1_252	1.3	0	0	0
c1_253	0.97	1	1	0
c1_254	1.2	0	0	0
c1_255	1.13	0	0	0
c1_256	1.14	0	0	0
c1_257	1.18	0	0	0
c1_258	0.85	1	1	0
c1_259	1.05	0	0	0
c1_260	1.08	0	0	0
c1_261	0.84	1	1	0
c1_262	0.96	1	1	0
c1_263	1.03	0	0	0
c1_264	1.32	0	0	0
c1_265	0.9	1	1	0
c1_266	0.91	1	1	0
c1_267	1.03	0	0	0
c1_268	1.1	0	0	0
c1_269	1.3	0	0	0
c1_270	1.5	0	0	0
c1_271	1.03	0	0	0
c1_272	1.33	0	0	0
c1_273	1.24	0	0	0
c1_274	1.23	0	0	0
c1_275	1.17	0	0	0
c1_277	1.25	0	0	0
c1_278	1.69	0	0	0
c1_279	0.89	1	1	0
c1_280	0.8	1	1	0
c1_281	1.02	0	0	0
c1_282	0.98	1	1	0
c1_283	1.3	0	0	0
c1_284	1.19	0	0	0
c1_285	1.2	0	0	0
c1_286	1.15	0	0	0
c1_287	0.94	1	1	0
c1_288	0.83	1	1	0
c1_289	1.04	0	0	0
c1_290	1.03	0	0	0
c1_291	1.06	0	0	0
c1_292	1.25	0	0	0
c1_293	0.84	1	1	0
c1_294	1.01	0	0	0
c1_295	1.06	0	0	0
c1_296	1.36	0	0	0
c1_297	1.22	0	0	0
c1_298	1.26	0	0	0
c1_299	1.08	0	0	0
c1_300	1.32	0	0	0
c1_301	0.83	1	1	0
c1_302	1.21	0	0	0
c1_303	0.84	1	1	1
c1_304	1.12	0	0	0
c1_305	1.14	0	0	0
c1_306	1.06	0	0	0
c1_307	1.07	0	0	0
c1_308	1.13	0	0	0
c1_309	1.31	0	0	0
c1_311	0.99	1	1	0
c1_313	1.06	0	0	0
c1_314	1.22	0	0	0
c1_315	1.04	0	0	0
c1_316	0.82	1	1	0
c1_317	1.05	0	0	0
c1_318	0.9	1	1	0
c1_319	0.96	1	1	0
c1_320	0.95	1	1	0
c1_321	1.01	0	0	0
c1_324	1.38	0	0	0
c1_325	1.32	0	0	0
c1_327	1.21	0	0	0
c1_328	1.18	0	0	0
c1_330	1.1	0	0	0
c1_331	1.48	0	0	0
c1_332	1.27	0	0	0
c1_333	1.07	0	0	0
c1_335	1.16	0	0	0
c1_336	1.06	0	0	0
c1_337	0.98	1	1	0
c1_339	0.97	1	1	0
c1_340	0.86	1	1	0
c1_341	0.99	1	1	0
c1_342	1.05	0	0	0
c1_343	0.98	1	1	0
c1_344	0.93	1	1	0
c1_345	1.18	0	0	0
c1_346	0.92	1	1	0
c1_347	1.33	0	0	0
c1_348	1.02	0	0	0
c1_349	1.06	0	0	0
c1_350	1.01	0	0	0
c1_351	1.31	0	0	0
c1_352	1.4	0	0	0
c1_353	1.22	0	0	0
c1_354	1.71	0	0	0
c1_355	1.07	0	0	0
c1_356	1.03	0	0	0
c1_357	1.59	0	0	0
c1_358	0.9	1	1	0
c1_359	1.01	0	0	0
c1_360	1.02	0	0	0
c1_361	0.88	1	1	0
c1_362	0.83	1	1	0
c1_363	1.2	0	0	0
c1_365	1.28	0	0	0
c1_366	1.34	0	0	0
c1_367	1.49	0.88	0	0.88
c1_368	1.25	0	0	0
c1_369	1.01	0	0	0
c1_370	0.94	1	1	0
c1_372	1.15	0	0	0
c1_374	1.11	0	0	0
c1_377	1.05	1	0	1
c1_378	1.03	0	0	0
c1_379	1.79	0	0	0
c1_381	1.13	0	0	0
c1_382	0.91	1	1	0
c1_383	1.35	0	0	0
c1_384	1.25	1	0	1
c1_385	1.44	0	0	0
c1_386	1.47	0	0	0
c1_387	1.55	0	0	0
c1_388	1.42	0	0	0
c1_389	1.89	0	0	0
c1_390	1.2	0	0	0
c1_391	1.35	0	0	0
c1_392	1.14	0	0	0
c1_393	1.23	0	0	0
c1_394	1.32	0	0	0
c1_395	1.26	0	0	0
c1_396	1.33	0	0	0
c1_397	1.12	0	0	0
c1_398	1.19	0	0	0
c1_399	1.22	0	0	0
c1_400	1.28	0	0	0
c1_401	1.6	0	0	0
c1_406	1.42	0	0	0
c1_407	1.38	0	0	0
c1_408	1.42	0	0	0
c1_411	1.24	0	0	0
c1_412	1.42	0	0	0
c1_413	0.94	1	1	0
c1_414	0.91	1	1	0
c1_415	1.45	0	0	0
c1_416	1.34	0	0	0
c1_417	1.49	0	0	0
c1_418	1.21	0	0	0
c1_419	1.66	0	0	0
c1_421	1.14	0	0	0
c1_422	1.15	0	0	0
c1_423	1.47	0	0	0
c1_424	1.07	0	0	0
c1_425	1.25	0	0	0
c1_426	1.38	0	0	0
c1_427	1.35	0	0	0
c1_431	1.03	0	0	0
c1_432	1.3	0	0	0
c1_433	1.45	0	0	0
c1_434	1.27	0	0	0
c1_435	1.19	0	0	0
c1_436	1.45	0	0	0
c1_437	1.35	0	0	0
c1_439	1.44	0	0	0
c1_441	1.19	0	0	0
c1_442	1.28	0	0	0
c1_444	1.67	0	0	0
c1_445	1.61	0	0	0
c1_446	1.42	0	0	0
c1_447	1.37	0	0	0
c1_449	1.27	0	0	0
c1_450	1.34	0	0	0
c1_451	1.12	0	0	0
c1_453	1.3	0	0	0
c1_455	1.31	0	0	0
c1_456	0.98	1	1	0
c1_457	1.32	0	0	0
c1_458	1.32	0	0	0
c1_459	1.46	0	0	0
c1_460	1.23	0	0	0
c1_461	1.29	0	0	0
c1_462	1.42	0	0	0
c1_463	1.18	0	0	0
c1_464	1.41	0	0	0
c1_465	1.46	0	0	0
c1_466	1.04	0	0	0
c1_467	1.21	0	0	0
c1_468	1.17	0	0	0
c1_469	1.29	0	0	0
c1_470	1.28	0	0	0
c1_471	1.12	0	0	0
c1_472	1.03	0	0	0
c1_473	1.11	0	0	0
c1_474	1.12	0	0	0
c1_475	1.54	0	0	0
c1_476	1.11	0	0	0
c1_477	1.16	0	0	0
c1_478	1.16	0	0	0
c1_481	1.12	0	0	0
c1_483	1.27	0	0	0
c1_484	1.11	0	0	0
c1_485	1.01	0	0	0
c1_486	1.15	0	0	0
c1_487	1.15	0	0	0
c1_488	1.32	0	0	0
c1_489	1.02	0	0	0
c1_490	1.23	0	0	0
c1_491	1.21	0	0	0
c1_493	1.1	0	0	0
c1_494	1.11	0	0	0
c1_495	0.97	1	1	0
c1_496	1.01	0	0	0
c1_497	0.82	1	1	0
c1_498	1.04	0	0	0
c1_499	1.07	0	0	0
c1_500	0.88	1	1	0
c1_501	0.91	1	1	0
c1_503	1.79	0	0	0
c1_504	1.37	0	0	0
c1_505	0.92	1	1	0
c1_506	0.95	1	1	0
c1_507	1.21	1	0	1
c1_508	1.05	0	0	0
c1_509	1.05	0	0	0
c1_511	1.38	0	0	0
c1_513	0.96	1	1	0
c1_514	1.16	0	0	0
c1_515	1.03	0	0	0
c1_516	0.99	1	1	0
c1_520	1.22	0	0	0
c1_522	1.05	0	0	0
c1_524	1.24	0	0	0
c1_525	1.07	0	0	0
c1_526	0.97	1	1	0
c1_527	1.22	0	0	0
c1_528	0.95	1	1	0
c1_529	0.92	1	1	0
c1_530	1.17	0	0	0
c1_531	0.84	1	1	0
c1_532	1.22	0	0	0
c1_533	2.24	0	0	0
c1_534	1.38	0	0	0
c1_535	1.04	0	0	0
c1_536	1.26	0	0	0
c1_537	1.3	0	0	0
c1_538	1.17	0	0	0
c1_540	0.89	1	1	0
c1_541	0.89	1	1	0
c1_542	0.75	1	1	0
c1_544	1.07	0	0	0
c1_545	1.12	0	0	0
c1_548	1.37	0	0	0
c1_549	1.12	0	0	0
c1_551	0.94	1	1	0
c1_552	0.8	1	1	0
c1_553	0.95	1	1	0
c1_554	1.13	0.64	0	0.64
c1_555	1.09	0	0	0
c1_556	1.02	0	0	0
c1_557	1.07	0	0	0
c1_560	1.39	0	0	0
c1_561	1.32	0	0	0
c1_562	0.89	1	1	0
c1_563	0.83	1	1	0
c1_564	1.01	0	0	0
c1_565	0.98	1	1	0
c1_566	0.77	1	1	0
c1_567	1.16	0	0	0
c1_568	1.07	0	0	0
c1_569	1.21	0	0	0
c1_570	1.14	1	0	1
c1_571	1.18	0	0	0
c1_572	1.21	0	0	0
c1_573	1.19	0	0	0
c1_574	1.39	0	0	0
c1_575	1.26	0	0	0
c1_576	1.23	0	0	0
c1_577	0.86	1	1	0
c1_578	1.34	0	0	0
c1_579	1.2	0	0	0
c1_580	1.25	0	0	0
c1_581	1.23	0	0	0
c1_582	1.73	0	0	0
c1_583	1.21	0	0	0
c1_584	1.26	0	0	0
c1_585	0.83	1	1	0
c1_586	0.99	1	1	0
c1_588	0.93	1	1	0
c1_589	0.74	1	1	0
c1_590	1.1	0	0	0
c1_591	1.12	0	0	0
c1_592	1.11	0	0	0
c1_593	1.32	0	0	0
c1_594	1.08	0	0	0
c1_595	1.3	0	0	0
c1_596	1.27	0	0	0
c1_597	1.07	0	0	0
c1_598	1.15	0	0	0
c1_599	0.9	1	1	0
c1_600	1.06	0	0	0
c1_601	0.9	1	1	0
c1_603	1.12	0	0	0
c1_604	1.03	0	0	0
c1_605	1.36	0	0	0
c1_608	1.06	0	0	0
c1_609	0.97	1	1	0
c1_610	1	0	0	0
c1_611	0.96	1	1	0
c1_614	1.27	0	0	0
c1_615	1.72	0	0	0
c1_618	1.02	0	0	0
c1_620	1.03	0	0	0
c1_621	0.92	1	1	0
c1_622	1.25	0	0	0
c1_623	0.98	1	1	0
c1_624	1.09	0	0	0
c1_626	1.23	0	0	0
c1_627	1.33	0	0	0
c1_628	1.06	0	0	0
c1_629	0.99	1	1	0
c1_630	1.31	0	0	0
c1_631	1.38	0	0	0
c1_632	1.29	0	0	0
c1_634	1.28	0	0	0
c1_635	1.38	0	0	0
c1_636	1.43	0	0	0
c1_637	1.26	0	0	0
c1_638	1.42	0	0	0
c1_641	1.45	0	0	0
c1_642	1.29	0	0	0
c1_643	1.38	0	0	0
c1_645	1.22	0	0	0
c1_646	1.37	0	0	0
c1_648	0.97	1	1	0
c1_649	1.29	0	0	0
c1_651	1.47	0	0	0
c1_653	1.46	0	0	0
c1_654	1.42	0	0	0
c1_655	1.11	0	0	0
c1_656	1.01	0	0	0
c1_658	1.13	0	0	0
c1_659	1.62	0	0	0
c1_660	1.28	0	0	0
c1_661	1.2	0	0	0
c1_662	1.06	0	0	0
c1_663	1.29	0	0	0
c1_664	1.42	0	0	0
c1_665	1.36	0	0	0
c1_666	1.49	0	0	0
c1_668	1.32	0	0	0
c1_669	1.38	0	0	0
c1_672	1.46	0	0	0
c1_673	1.45	0	0	0
c1_680	1.15	0	0	0
c1_681	1.43	0	0	0
c1_682	1.17	0	0	0
c1_683	1.25	0	0	0
c1_684	1.64	0	0	0
c1_685	1.05	0	0	0
c1_687	1.15	0	0	0
c1_688	1.04	0	0	0
c1_689	1.14	0	0	0
c1_692	1.07	0	0	0
c1_693	1.06	0	0	0
c1_694	1.61	0	0	0
c1_695	1.01	0	0	0
c1_697	1.29	0	0	0
c1_698	1.49	0	0	0
c1_700	1.04	0	0	0
c1_701	1	0	0	0
c1_702	1.11	0	0	0
c1_703	1.28	0	0	0
c1_704	1.03	0	0	0
c1_705	0.96	1	1	0
c1_706	1.1	0	0	0
c1_707	0.84	1	1	0
c1_708	1.1	0	0	0
c1_709	1.08	0	0	0
c1_710	0.95	1	1	0
c1_712	0.75	1	1	0
c1_713	1.15	0	0	0
c1_714	1.23	0	0	0
c1_715	1.29	0	0	0
c1_716	1.09	0	0	0
c1_717	0.94	1	1	0
c1_718	1	1	1	0
c1_719	0.98	1	1	0
c1_720	0.94	1	1	0
c1_721	1.07	0	0	0
c1_722	1.33	0	0	0
c1_724	1.2	0	0	0
c1_726	0.95	1	1	0
c1_727	0.96	1	1	0
c1_728	1.06	0	0	0
c1_729	1.39	0	0	0
c1_730	1.08	0	0	0
c1_731	1.19	0	0	0
c1_732	1.1	0	0	0
c1_733	0.9	1	1	0
c1_734	1.01	0	0	0
c1_735	0.84	1	1	0
c1_736	0.82	1	1	0
c1_737	1	1	1	0
c1_738	1.42	0	0	0
c1_739	0.86	1	1	0
c1_740	1.52	0	0	0
c1_741	1.03	0	0	0
c1_742	1.12	0	0	0
c1_743	1.5	0	0	0
c1_744	1.18	0	0	0
c1_745	0.87	1	1	0
c1_746	1.07	0	0	0
c1_747	1.05	0	0	0
c1_748	1.12	0	0	0
c1_749	0.96	1	1	0
c1_750	1.33	0	0	0
c1_751	1.12	0	0	0
c1_752	0.81	1	1	0
c1_753	0.83	1	1	0
c1_754	1.07	0	0	0
c1_755	1.26	0	0	0
c1_757	1.03	0	0	0
c1_758	1.09	0	0	0
c1_762	1.32	0	0	0
c1_763	1.16	0	0	0
c1_765	1.15	0	0	0
c1_766	1.2	0	0	0
c1_767	1.25	0	0	0
c1_768	1.07	0	0	0
c1_769	1.44	0	0	0
c1_770	1.78	0	0	0
c1_771	1.56	0	0	0
c1_774	0.71	1	1	0
c1_775	0.96	1	1	0
c1_776	1.17	0	0	0
c1_777	1.08	0	0	0
c1_778	1.26	0	0	0
c1_779	1.03	0	0	0
c1_780	1.11	0	0	0
c1_781	1.15	0	0	0
c1_782	1.14	0	0	0
c1_786	1.3	0	0	0
c1_787	1.46	0	0	0
c1_788	1.63	0	0	0
c1_789	1.22	0	0	0
c1_790	1.2	0	0	0
c1_792	1.29	0	0	0
c1_794	1.19	0	0	0
c1_795	1.43	0	0	0
c1_797	1.09	0	0	0
c1_798	1.21	0	0	0
c1_799	1.29	0	0	0
c1_800	0.97	1	1	0
c1_801	1.07	0	0	0
c1_802	1	1	1	0
c1_803	0.99	1	1	0
c1_804	0.86	1	1	0
c1_805	0.87	1	1	0
c1_806	0.85	1	1	0
c1_807	0.91	1	1	0
c1_808	1.04	0	0	0
c1_809	1.42	0	0	0
c1_810	1.8	0	0	0
c1_811	0.96	1	1	0
c1_812	1.22	0	0	0
c1_813	1.19	0	0	0
c1_816	1.03	0	0	0
c1_817	1.17	0	0	0
c1_818	0.84	1	1	0
c1_819	1.16	0	0	0
c1_822	0.96	1	1	0
c1_823	0.79	1	1	0
c1_824	0.89	1	1	0
c1_825	1.39	0	0	0
c1_826	1.12	0	0	0
c1_830	1.35	0	0	0
c1_833	0.97	1	1	0
c1_834	1.18	0	0	0
c1_835	0.99	1	1	0
c1_836	1.59	0	0	0
c1_837	0.83	1	1	0
c1_838	0.97	1	1	0
c1_839	0.99	1	1	0
c1_846	1.13	0	0	0
c1_847	1.23	0	0	0
c1_848	1.18	0	0	0
c1_849	1.26	0	0	0

## Sheet: B. M_mod vs F_network (MSBB)
9B. The MDC analysis of the male AD network modules versus the female network in the PHG of the MSBB cohort.
module	MDC	FDR	FDR_random_samples	FDR_random_genes
c1_2	1.41	1	1	0
c1_3	1.15	1	1	0.48
c1_4	1.56	0.48	0.48	0
c1_5	1.34	1	1	0
c1_6	0.9	0.84	0	0.84
c1_7	1.51	1	1	0
c1_8	1.2	1	1	0
c1_9	1.24	1	1	0
c1_10	1.54	1	1	0
c1_11	1.49	1	1	0
c1_12	1.13	1	1	0
c1_13	1.43	1	1	0
c1_14	1.73	1	0	1
c1_15	1.11	1	1	0
c1_16	0.97	0	0	0
c1_17	1.34	1	1	0
c1_18	1.58	0.32	0	0.32
c1_19	1.19	1	1	0
c1_20	1.06	1	1	0
c1_21	1.49	1	1	0.08
c1_22	1.2	1	1	0
c1_23	1.44	1	1	0
c1_24	1.08	1	1	0.92
c1_25	1.26	1	1	0
c1_26	1.69	0	0	0
c1_27	1.22	1	1	0
c1_28	1.09	1	1	0
c1_29	1.18	1	1	0
c1_30	1.01	1	1	0.16
c1_31	1.46	1	1	0
c1_32	1.4	1	1	0
c1_33	1.19	1	1	0
c1_34	1.75	0	0	0
c1_35	1.58	0	0	0
c1_36	1.45	1	1	0
c1_37	1.53	1	1	0
c1_40	1.05	1	1	0.04
c1_41	1.61	0	0	0
c1_42	1.06	1	1	0
c1_43	1.21	1	1	0
c1_44	1.09	1	1	0
c1_45	1.3	1	1	0
c1_46	1.13	1	1	0
c1_47	0.96	0	0	0
c1_48	1.18	1	1	0.08
c1_49	1.12	1	1	0
c1_50	1.38	1	1	1
c1_51	1.4	1	1	0
c1_52	1.21	1	1	0
c1_53	1.2	1	1	0
c1_54	1.93	0	0	0
c1_55	0.95	0	0	0
c1_56	1.07	1	1	0
c1_57	0.94	0	0	0
c1_58	1.49	1	1	0
c1_59	1.37	1	1	0
c1_60	1.74	0.04	0.04	0
c1_61	1.08	1	1	0
c1_62	1.14	1	1	0
c1_63	1.26	1	1	0
c1_64	1.19	1	1	0
c1_65	1.2	1	1	0
c1_66	1.11	1	1	0
c1_67	1.51	1	1	0
c1_68	1.15	1	1	0
c1_69	1.16	1	1	0
c1_70	1.48	1	1	0
c1_71	1.43	1	1	0
c1_72	1.5	0.8	0.8	0
c1_73	1.67	0.04	0.04	0
c1_74	1.31	1	1	0
c1_75	0.9	0	0	0
c1_76	1.49	1	1	0
c1_77	1.97	0	0	0
c1_78	1.55	1	0.92	1
c1_79	1.51	1	1	0
c1_80	1.33	1	1	0
c1_81	1.18	1	1	0
c1_82	1.66	0	0	0
c1_83	1.37	1	1	0
c1_84	2.6	0	0	0
c1_85	0.93	0	0	0
c1_86	1.65	0	0	0
c1_87	2.33	0	0	0
c1_88	1.53	0.4	0.4	0
c1_89	1.66	0.04	0.04	0
c1_90	1.38	1	1	0
c1_91	2.26	0	0	0
c1_92	1.46	0.76	0.76	0
c1_93	1.48	1	1	0
c1_94	1.99	0	0	0
c1_95	1.17	1	1	0
c1_96	1.21	1	1	0
c1_97	1.23	1	1	0
c1_98	1.48	0.52	0.52	0
c1_99	1.18	1	1	0
c1_100	1.62	0.28	0.28	0
c1_101	1.61	0	0	0
c1_102	1.63	0	0	0
c1_103	1.44	1	1	0
c1_104	1.49	0.88	0.88	0
c1_105	1.44	1	1	0
c1_106	1.32	1	1	0
c1_107	1.34	1	1	0
c1_108	1.18	1	1	1
c1_109	1.78	0	0	0
c1_110	1.27	1	1	0
c1_111	1.68	0	0	0
c1_112	1	0	0	0
c1_113	0.91	1	0	1
c1_114	1.19	1	1	0
c1_115	1.01	1	1	0
c1_116	0.98	0	0	0
c1_117	0.96	0	0	0
c1_118	1.5	1	1	0
c1_119	1.47	0.76	0.76	0
c1_120	1.45	1	1	0
c1_121	1.41	1	1	0
c1_122	1.24	1	1	0
c1_123	1.41	1	1	0
c1_125	1.18	1	1	0
c1_126	2.08	0	0	0
c1_127	1.46	1	1	0
c1_128	1.65	0	0	0
c1_129	1.66	0	0	0
c1_130	1.42	1	1	0
c1_131	1.54	0.52	0.52	0
c1_132	1.37	1	1	0
c1_133	1.69	0.08	0.08	0
c1_134	1.44	0.64	0.64	0
c1_136	1.04	1	1	0
c1_137	1.2	1	1	0
c1_138	1.03	1	1	0
c1_139	1.64	0	0	0
c1_140	1.3	1	1	0
c1_141	1.63	0.4	0.4	0
c1_143	1.14	1	1	0
c1_144	1.73	1	0	1
c1_145	1.8	0	0	0
c1_146	1.88	0	0	0
c1_147	1.03	1	1	0
c1_148	1.45	0.92	0.92	0
c1_149	1.14	1	1	0
c1_150	1.41	1	1	0
c1_151	1.17	1	1	0
c1_152	1.72	0.04	0.04	0
c1_153	1.35	1	1	0
c1_154	1.36	1	1	0
c1_155	1.34	1	1	0
c1_157	1.12	1	1	0
c1_158	1.63	0.36	0.36	0
c1_159	1.05	1	1	0
c1_160	1.28	1	1	0
c1_161	0.88	0	0	0
c1_162	1.48	0.76	0.76	0
c1_163	1.36	1	1	0
c1_164	1.49	0.96	0.96	0
c1_165	2.02	0	0	0
c1_166	1.48	0.68	0.68	0
c1_167	1.17	1	1	0
c1_168	0.99	0	0	0
c1_169	1.12	1	1	0
c1_170	1.14	1	1	0
c1_171	0.98	0	0	0
c1_172	1.3	1	1	0
c1_173	1.33	1	1	0
c1_174	1.56	0.6	0.6	0
c1_175	2.28	0	0	0
c1_176	1.39	1	1	0
c1_177	1.2	1	1	0
c1_178	1.72	0.84	0	0.84
c1_179	1.62	0.04	0.04	0
c1_181	1.5	1	1	0
c1_182	1.43	1	1	0
c1_183	1.69	0	0	0
c1_186	2.06	0	0	0
c1_187	1.27	1	1	0
c1_188	2.07	0	0	0
c1_189	1.58	0.52	0.52	0
c1_190	1.26	1	1	0
c1_191	2.38	0	0	0
c1_192	1.23	1	1	0
c1_193	1.19	1	1	1
c1_194	1.19	1	1	0
c1_195	1.8	0	0	0
c1_196	1.34	0.84	0.84	0
c1_197	1.33	1	1	0
c1_199	1.07	1	1	0
c1_200	1.17	1	1	0
c1_201	1.2	0.88	0.88	0
c1_202	1.4	0.96	0.96	0
c1_203	1.1	1	1	0
c1_204	1.2	1	1	0
c1_205	1.43	1	1	0
c1_206	1.4	0.84	0.84	0
c1_207	1.06	1	1	0
c1_208	1.71	0	0	0
c1_209	1.53	1	1	0
c1_210	1.62	0	0	0
c1_211	1.26	1	1	0
c1_212	1.29	1	1	0
c1_213	1.37	1	1	0
c1_214	1.95	0	0	0
c1_215	2.02	0	0	0
c1_216	1.68	0.08	0.08	0
c1_217	2.26	0	0	0
c1_218	1.17	1	1	0
c1_219	1.24	1	1	0
c1_220	1.68	0	0	0
c1_221	1.39	1	1	0
c1_222	0.98	0	0	0
c1_223	1.27	1	1	0
c1_224	1.46	1	1	0
c1_225	1.46	0.76	0.76	0
c1_226	1.07	1	1	0
c1_227	1.15	1	1	0
c1_228	1.06	1	1	0
c1_229	1.49	0.56	0.56	0
c1_230	1.74	0.16	0.16	0
c1_231	1.54	0.6	0.6	0
c1_232	1.06	1	1	0
c1_233	1.27	1	1	0
c1_234	1.18	1	1	0
c1_235	1.19	1	1	0
c1_236	1.58	0.32	0.32	0
c1_237	1.38	1	1	0
c1_238	1.33	1	1	0
c1_239	1.33	1	1	0
c1_240	1.33	1	1	0
c1_241	1.24	1	1	0
c1_242	1.5	0.68	0.68	0
c1_243	1.56	0.6	0.6	0
c1_244	1.72	0.08	0.08	0
c1_245	1.93	0	0	0
c1_246	1.81	0	0	0
c1_247	1.67	0	0	0
c1_248	1.27	1	1	0
c1_249	1.21	1	1	0
c1_250	1.26	1	1	0
c1_251	1.33	1	1	0
c1_252	1.18	1	1	0
c1_253	1.02	1	1	0
c1_254	1.26	1	1	0
c1_255	1.56	0.68	0.68	0
c1_256	1	0	0	0
c1_257	1.18	1	1	0
c1_258	1.22	1	1	0
c1_259	1.06	1	1	0
c1_260	1.08	1	1	0
c1_262	1.27	1	1	0
c1_263	1.55	0.72	0.72	0
c1_264	1.44	0.8	0.8	0
c1_265	1.8	0	0	0
c1_266	1.31	1	1	0
c1_267	1.61	0	0	0
c1_269	1.43	1	1	0
c1_270	1.18	1	1	0
c1_271	1.54	0.72	0.72	0
c1_272	1.28	1	1	0
c1_274	1.82	0	0	0
c1_275	1.56	0.56	0.56	0
c1_276	1.52	0.64	0.64	0
c1_277	1.52	0.56	0.56	0
c1_278	1.66	0	0	0
c1_279	1.48	0.84	0.84	0
c1_280	2.03	0	0	0
c1_281	1.55	0.92	0.92	0
c1_282	1.43	1	1	0
c1_284	2.67	0	0	0
c1_285	1.09	1	1	1
c1_287	1.12	1	1	0
c1_288	1.15	1	1	0
c1_290	1.64	0	0	0
c1_292	0.97	0	0	0
c1_293	1.25	1	1	0
c1_294	1.31	1	1	0
c1_295	1.27	0.92	0.92	0
c1_296	1.13	0.96	0.96	0
c1_297	1.11	1	1	0
c1_299	1.3	0.96	0.96	0
c1_300	1.59	0.48	0.48	0
c1_301	1.33	1	1	0
c1_302	1.02	1	1	0
c1_303	1.5	1	1	0
c1_304	0.87	0	0	0
c1_305	0.98	0	0	0
c1_306	1.12	1	1	0
c1_307	1.17	1	1	0
c1_308	1.2	1	1	0
c1_309	1.26	1	1	0
c1_310	1.09	1	1	0
c1_311	1.13	1	1	0
c1_312	1.39	0.96	0.96	0
c1_313	1.27	1	1	0
c1_314	1.48	1	1	0
c1_315	1.39	1	1	0
c1_316	1.29	1	1	0
c1_317	1.29	0.96	0.96	0
c1_318	1.86	0	0	0
c1_319	1.24	1	1	0
c1_320	1.28	0.92	0.92	0
c1_321	1.18	1	1	0
c1_322	1.19	1	1	0
c1_323	1.17	1	1	0
c1_324	1.59	0.08	0.08	0
c1_325	1.69	0.28	0.28	0
c1_326	1.39	1	1	0
c1_327	1.43	1	1	0
c1_328	1.51	0.64	0.64	0
c1_330	1.63	0.2	0.2	0
c1_331	1.25	1	1	0
c1_332	1.23	1	1	0
c1_333	1.71	0.04	0.04	0
c1_334	1.42	1	1	0
c1_335	1.64	0.2	0.2	0
c1_336	0.94	0	0	0
c1_337	1.34	1	1	0
c1_338	1.16	1	1	0
c1_339	1.43	1	1	0
c1_340	1.15	1	1	0
c1_341	1.12	1	1	0
c1_342	1.07	1	1	0
c1_343	1.3	1	1	0
c1_344	2.15	0	0	0
c1_345	1.01	1	1	0
c1_346	1.13	1	1	0
c1_347	1	0	0	0
c1_348	1.94	0	0	0
c1_349	1.61	0	0	0
c1_350	1.75	0	0	0
c1_351	1.25	1	1	0
c1_352	1.21	1	1	0
c1_353	1.6	0.44	0.44	0
c1_354	1.51	0.8	0.8	0
c1_355	1.12	1	1	0
c1_356	0.95	0	0	0
c1_357	1.3	1	1	0
c1_358	1.56	0.56	0.56	0
c1_359	1.29	0.92	0.92	0
c1_360	1.08	1	1	0
c1_361	1.33	0.96	0.96	0
c1_362	1.29	0.96	0.96	0
c1_363	1.36	0.92	0.92	0
c1_365	1.38	1	1	0
c1_366	1.09	1	1	0
c1_367	1.1	1	1	0
c1_368	1.39	0.84	0.84	0
c1_369	1.21	1	1	0
c1_370	1.27	1	1	1
c1_371	1.16	1	1	0
c1_372	1.56	0.64	0.64	0
c1_373	1.02	1	1	0
c1_374	1.25	1	1	0
c1_375	1.37	0.84	0.84	0
c1_376	1.47	1	1	0
c1_377	1.62	0.08	0.08	0
c1_378	1.11	1	1	0
c1_379	1.17	1	1	0
c1_380	1.16	1	1	0
c1_381	1.18	1	1	0
c1_382	1.47	0.96	0.96	0
c1_383	1.57	0.6	0.6	0
c1_384	1.71	0.08	0.08	0
c1_385	1.45	0.88	0.88	0
c1_386	1.64	0.04	0.04	0
c1_388	1.18	1	1	0
c1_389	1.48	0.72	0.72	0
c1_390	1.33	0.84	0.84	0
c1_392	1.01	1	1	0
c1_393	0.99	0	0	0
c1_394	1.09	1	1	0
c1_395	1.03	1	1	0
c1_396	1.21	1	1	0
c1_397	1.48	1	1	0
c1_399	2.24	0	0	0
c1_400	1.55	0.76	0.76	0.08
c1_401	1.66	0.04	0	0.04
c1_402	1.54	0.6	0.6	0
c1_403	1.04	1	1	0
c1_404	1.54	0.8	0.8	0
c1_405	1.48	1	1	0
c1_406	1.48	1	1	0
c1_407	1.25	1	1	0
c1_408	1.59	0.24	0.24	0
c1_410	1.66	0.28	0.28	0
c1_411	1.25	1	1	0
c1_412	1.14	1	1	0
c1_413	1.73	0.04	0.04	0
c1_415	1.64	0.24	0.24	0
c1_416	1.37	1	1	0
c1_417	1.66	0	0	0
c1_418	1.76	0.04	0.04	0
c1_419	2.37	0	0	0
c1_420	1.49	1	1	0
c1_422	1.19	1	1	0
c1_423	1.18	1	1	0
c1_424	1.36	0.92	0.92	0
c1_425	1.47	1	1	0
c1_426	1.29	1	1	0
c1_427	1.33	1	1	0
c1_428	1.64	0.52	0.52	0
c1_429	1.55	0.64	0.64	0
c1_430	1.35	1	1	0
c1_431	1.27	1	1	1
c1_432	1.24	1	1	0
c1_433	1.32	1	1	0
c1_434	1.34	0.96	0.96	0
c1_435	1.65	0.24	0.24	0
c1_436	2.36	0	0	0
c1_437	1.49	0.8	0.8	0
c1_438	1.22	1	1	0
c1_439	1.19	1	1	0
c1_440	1.64	0.08	0.08	0
c1_441	1.84	0	0	0
c1_442	1.25	1	1	0
c1_443	0.89	0	0	0
c1_445	1.13	1	1	0
c1_447	1.04	1	1	0
c1_448	1.04	1	1	0
c1_449	0.99	0	0	0
c1_450	1.03	1	1	0
c1_451	1.1	1	1	0
c1_452	0.94	0	0	0
c1_453	1.7	0	0	0
c1_454	1.37	1	1	0
c1_455	1.46	1	1	0
c1_457	1.38	1	1	0
c1_458	2.09	0	0	0
c1_459	1.43	0.96	0.96	0
c1_460	1.26	1	1	0
c1_461	1.57	0.52	0.52	0
c1_462	1.63	0.2	0.2	0
c1_463	1.35	0.96	0.96	0
c1_464	1.27	1	1	0
c1_465	1.34	1	1	0
c1_466	1.89	0.04	0.04	0
c1_467	1.23	1	1	0
c1_469	1.61	0.08	0.08	0
c1_470	1.67	0.08	0.08	0
c1_471	1.77	0	0	0
c1_473	1.74	0	0	0
c1_476	1.47	0.72	0.72	0
c1_477	1.03	1	1	0
c1_478	1.2	1	1	0
c1_480	1.39	0.76	0.76	0
c1_481	1.26	1	1	0
c1_482	1.25	1	1	0
c1_483	1.54	0.72	0.72	0
c1_485	1.08	1	1	0
c1_486	1.53	0.6	0.6	0
c1_487	1.71	0	0	0
c1_488	2.39	0	0	0
c1_490	1.56	0.6	0.6	0
c1_491	2.34	0	0	0
c1_492	1.49	0.72	0.72	0
c1_493	1.21	1	1	0
c1_494	1.13	1	1	0
c1_495	1.27	1	1	0
c1_496	1.53	0.64	0.64	0
c1_497	1.42	0.6	0.6	0
c1_498	1.3	0.96	0.96	0
c1_499	1.15	1	1	0
c1_500	1.19	1	1	0
c1_501	1.27	1	1	0
c1_502	1.46	0.76	0.76	0
c1_503	1.17	1	1	0
c1_504	1.41	0.92	0.92	0
c1_506	0.99	0	0	0
c1_507	1.24	1	1	0
c1_508	1.14	1	1	0
c1_509	1.35	0.92	0.92	0
c1_510	1.09	1	1	0
c1_511	1.1	1	1	0
c1_512	0.92	0	0	0
c1_513	1.42	0.84	0.84	0
c1_514	1.73	0	0	0
c1_515	1.73	0	0	0
c1_516	1.55	0.48	0.48	0
c1_517	1.68	0	0	0
c1_518	1.26	1	1	0
c1_519	1.46	0.72	0.72	0
c1_520	1.56	0.6	0.6	0
c1_521	1.61	0.04	0.04	0
c1_522	1.62	0.08	0.08	0
c1_523	1.49	0.76	0.76	0
c1_524	1.39	1	1	1
c1_525	1.51	0.92	0.92	0
c1_526	1.44	0.92	0.92	0
c1_527	1.58	0.48	0.48	0
c1_528	1.58	0.56	0.56	0
c1_529	1.71	0.16	0.16	0
c1_530	1.94	0	0	0
c1_531	2.36	0	0	0
c1_532	1.91	0	0	0
c1_533	2.11	0	0	0
c1_534	1.26	1	1	0
c1_535	1.16	1	1	0
c1_536	1.32	1	1	0
c1_537	1.4	1	1	0
c1_538	1.83	0.08	0.08	0
c1_539	1.14	1	1	0
c1_540	1.4	1	1	0
c1_542	1.34	1	1	0
c1_543	1.29	1	1	0
c1_544	1.16	1	1	0
c1_545	1.25	1	1	0
c1_546	1.1	1	1	0
c1_547	1.04	1	1	0
c1_548	1.17	1	1	0
c1_549	1.15	1	1	0
c1_550	1.2	1	1	0
c1_551	1.23	1	1	0
c1_552	1.53	1	1	0
c1_553	1.85	0.04	0.04	0
c1_554	1.63	0	0	0
c1_555	1.58	0.6	0.6	0
c1_556	1.57	0.6	0.6	0
c1_557	1.23	1	1	0
c1_558	1.23	1	1	0
c1_559	1.35	1	1	0
c1_560	1.17	1	1	0
c1_561	1.39	1	1	0
c1_562	1.37	0.96	0.96	0
c1_564	2.21	0.04	0.04	0
c1_565	1.93	0.08	0.08	0
c1_566	1.21	1	1	0
c1_567	1.15	1	1	0
c1_569	1.13	1	1	0
c1_570	1.28	1	1	0
c1_571	1.24	1	1	0
c1_572	1.54	0.72	0.72	0
c1_573	1.14	1	1	0
c1_574	1.18	1	1	0
c1_575	0.97	0	0	0
c1_576	1.11	1	1	0
c1_577	1.71	0.2	0.2	0
c1_578	1.08	1	1	0
c1_579	1.59	0.36	0.36	0
c1_580	1.06	1	1	0
c1_581	1.76	0.04	0.04	0
c1_584	1.83	0.12	0.12	0
c1_585	1.28	1	1	0
c1_586	1.24	1	1	0
c1_587	1.81	0	0	0
c1_588	1.82	0	0	0
c1_589	1.68	0	0	0
c1_592	1.08	1	1	0
c1_593	1.27	1	1	0
c1_594	1.26	1	1	0
c1_595	1.23	1	1	0
c1_596	1.23	1	1	0
c1_597	1.15	1	1	0
c1_598	1.22	1	1	0
c1_599	1.52	0.84	0.84	0
c1_600	1.77	0.04	0.04	0
c1_601	1.13	1	1	0
c1_603	1.52	0.6	0.6	0
c1_604	1.21	1	1	0
c1_605	1.2	1	1	0
c1_606	1.18	1	1	0
c1_607	1.19	1	1	0
c1_608	1.39	0.92	0.92	0
c1_609	1.17	1	1	0
c1_610	1.03	1	1	0
c1_611	1.23	1	1	0
c1_612	1.35	1	1	0
c1_613	1.04	1	1	0
c1_615	1.06	1	1	0
c1_616	1.59	0.48	0.48	0
c1_617	1.17	1	1	0
c1_618	1.31	1	1	0
c1_620	1.69	0.04	0.04	0
c1_621	1.81	0	0	0
c1_623	1.52	0.88	0.88	0
c1_626	1.44	1	1	0
c1_627	1.14	1	1	0
c1_629	1.82	0.04	0.04	0
c1_630	1.4	1	1	0
c1_631	1.54	0.56	0.56	0
c1_632	1.16	1	1	0
c1_633	1.7	0	0	0
c1_634	1.83	0	0	0
c1_635	1.95	0	0	0
c1_636	1.72	0.12	0.12	0
c1_637	1.73	0	0	0
c1_638	1.8	0	0	0
c1_639	1.5	0.88	0.88	0
c1_641	1.53	0.52	0.52	0
c1_642	1.73	0.08	0.08	0
c1_643	1.79	0.16	0.16	0
c1_644	1.82	0.08	0.08	0
c1_645	1.45	1	1	0
c1_646	1.43	1	1	0
c1_647	1.49	0.64	0.64	0
c1_648	0.97	0	0	0
c1_650	1.66	0	0	0
c1_651	1.54	0.32	0.32	0
c1_652	0.91	0	0	0
c1_653	1.15	1	1	0
c1_654	1.21	1	1	0
c1_655	1.14	1	1	0
c1_656	2.22	0	0	0
c1_657	1.22	1	1	0
c1_658	1.06	1	1	0
c1_659	1.16	1	1	0
c1_660	1.09	1	1	0
c1_661	1.6	0.4	0.4	0
c1_662	1.39	1	1	0
c1_663	0.79	0	0	0
c1_664	1.35	0.88	0.88	0
c1_665	0.94	0	0	0
c1_666	1.03	1	1	0
c1_667	0.97	0	0	0
c1_668	1.26	1	1	0
c1_669	2.72	0	0	0
c1_670	1.29	1	1	0
c1_671	1.19	1	1	0
c1_672	1.25	1	1	0
c1_673	1.19	1	1	0
c1_674	1.07	1	1	0
c1_675	1.12	1	1	0
c1_676	1.43	1	1	0
c1_678	1.25	1	1	0
c1_679	1.42	0.96	0.96	0
c1_680	1.24	1	1	0
c1_681	1.21	1	1	0
c1_682	1.14	1	1	0
c1_683	1.36	0.88	0.88	0
c1_684	1.58	0.44	0.44	0
c1_685	1.45	1	1	0
c1_686	1.16	1	1	0
c1_687	1.44	0.84	0.84	0
c1_689	1.43	0.96	0.96	0
c1_690	1.73	0.2	0.2	0
c1_691	1.46	0.6	0.6	0
c1_693	1.33	1	1	0
c1_694	1.25	1	1	0
c1_695	1.44	1	1	0
c1_696	1.1	1	1	0
c1_697	1.71	0.28	0.28	0
c1_698	1.22	1	1	0
c1_699	1.13	1	1	0
c1_700	1.44	0.96	0.96	0
c1_702	1.55	0.56	0.56	0
c1_703	1.44	1	1	0
c1_704	1.47	0.92	0.92	0
c1_705	1.04	1	1	0
c1_706	1.07	1	1	0
c1_707	1.07	1	1	0
c1_708	0.96	0	0	0
c1_709	1.11	1	1	0
c1_710	1.38	1	1	0
c1_711	1.09	1	1	0
c1_713	1.27	1	1	0
c1_714	0.96	0	0	0
c1_715	1.38	1	1	0
c1_716	1.25	1	1	0
c1_718	1.16	1	1	0
c1_720	1.1	1	1	0
c1_721	1.33	1	1	0
c1_722	1.08	1	1	0
c1_723	1.55	0.4	0.4	0
c1_724	1.12	1	1	0
c1_725	1.23	1	1	0
c1_726	1.17	1	1	0
c1_727	1.2	0.96	0.96	0
c1_728	1.26	0.96	0.96	0
c1_729	1.35	0.72	0.72	0
c1_730	1.74	0.28	0.28	0
c1_731	1.92	0	0	0
c1_732	1.5	0.88	0.88	0
c1_733	1.53	0.52	0.52	0
c1_734	1.88	0	0	0
c1_735	1.88	0	0	0
c1_736	1.22	0.92	0.92	0
c1_737	1.25	0.88	0.88	0
c1_739	1.78	0.16	0.16	0
c1_740	1.42	0.92	0.92	0
c1_741	0.98	0	0	0
c1_743	1.03	1	1	0
c1_745	1.24	0.96	0.96	0
c1_746	1.1	1	1	0
c1_747	1.55	0.48	0.48	0
c1_748	1.23	1	1	0
c1_749	1.55	0.64	0.64	0
c1_750	1.58	0.44	0.44	0
c1_751	1.45	1	1	0
c1_752	1.54	0.52	0.52	0
c1_753	1.71	0.12	0.12	0
c1_755	1.31	0.88	0.88	0
c1_756	1.02	1	1	0
c1_757	1.41	0.92	0.92	0
c1_758	1.24	1	1	0
c1_759	1.12	1	1	0
c1_760	1.76	0.16	0.16	0
c1_761	1.29	0.84	0.84	0
c1_762	1.63	0.4	0.4	0
c1_763	1.38	0.6	0.6	0
c1_764	1.53	0.64	0.64	0
c1_767	1.52	1	1	0
c1_768	1.36	0.96	0.96	0
c1_769	2.01	0	0	0
c1_770	2.88	0	0	0
c1_771	1.57	0.36	0.36	0
c1_774	1.71	0.04	0.04	0
c1_775	1.49	0.72	0.72	0
c1_776	1.73	0.2	0.2	0
c1_777	1.76	0	0	0
c1_778	1.37	0.88	0.88	0
c1_779	2.22	0	0	0
c1_780	1.06	0.96	0.96	0
c1_781	1.75	0.04	0.04	0
c1_783	1.76	0.36	0.36	0
c1_784	1.52	0.44	0.44	0
c1_785	3.11	0	0	0
c1_786	2.17	0.04	0.04	0
c1_787	1.18	1	1	0
c1_788	1.42	0.76	0.76	0
c1_789	1.87	0	0	0
c1_790	1.26	1	1	0
c1_791	1.3	1	1	0
c1_792	1.23	1	1	0
c1_793	1.55	0.52	0.52	0
c1_794	1.24	1	1	0
c1_795	1.15	1	1	0
c1_796	1.51	0.64	0.64	0
c1_797	1.23	1	1	0
c1_799	1.63	0.32	0.32	0
c1_800	1.36	1	1	0
c1_802	1.05	1	1	0
c1_803	1.24	1	1	0
c1_804	1.04	1	1	0
c1_806	1.12	1	1	0
c1_807	0.95	0	0	0
c1_808	1.52	0.88	0.88	0
c1_809	1.27	1	1	0
c1_811	0.98	0	0	0
c1_812	2.07	0.04	0.04	0
c1_813	1.34	1	1	0
c1_814	1.28	1	1	0
c1_815	1.67	0.04	0.04	0
c1_816	1.61	0.36	0.36	0
c1_817	1.76	0.12	0.12	0
c1_818	1.59	0.4	0.4	0
c1_823	1.18	1	1	0
c1_826	1.63	0.28	0.28	0
c1_827	1.76	0.12	0.12	0
c1_828	1.59	0.16	0.16	0
c1_829	1.65	0.28	0.28	0
c1_830	1.34	0.88	0.88	0
c1_831	1.47	0.8	0.8	0
c1_832	1.43	1	1	0
c1_833	1.59	0.36	0.36	0
c1_834	1.4	1	1	0
c1_835	1.74	0	0	0
c1_837	1.7	0.32	0.32	0
c1_838	1.67	0.24	0.24	0
c1_839	2.27	0	0	0
c1_841	1.59	0.32	0.32	0
c1_842	1.23	1	1	0
c1_843	1.4	0.92	0.92	0
c1_844	1.59	0.36	0.36	0
c1_846	1.21	1	1	0
c1_847	1.28	1	1	0
c1_848	1.2	1	1	0
c1_849	1.54	0.96	0.96	0
c1_851	1.2	0.88	0.88	0
c1_852	1.7	0.2	0.2	0
c1_853	1.6	0.4	0.4	0
c1_854	1.26	1	1	0
c1_855	1.21	1	1	0
c1_856	1.44	0.96	0.96	0
c1_857	1.3	0.96	0.96	0
c1_858	1.28	1	1	0
c1_861	1.42	0.88	0.88	0
c1_862	1.21	1	1	0
c1_864	1.75	0.04	0.04	0
c1_866	1.17	1	1	0
c1_867	1.36	1	1	0
c1_868	1.35	1	1	0
c1_870	1.28	1	1	0
c1_871	1.23	1	1	0
c1_872	1.23	1	1	0
c1_873	1.34	1	1	0
c1_874	1.16	1	1	0
c1_875	1.77	0	0	0
c1_876	1.3	1	1	0
c1_877	1.27	1	1	0
c1_878	1.2	1	1	0
c1_879	1.26	0.96	0.96	0
c1_880	1.76	0	0	0
c1_881	1.84	0	0	0
c1_882	2.14	0	0	0
c1_883	1.38	0.72	0.72	0
c1_885	1.44	0.92	0.92	0
c1_886	1.54	0.56	0.56	0
c1_887	1.65	0	0	0
c1_888	1.56	0.44	0.44	0
c1_890	1.53	0.72	0.72	0
c1_891	1.27	0.92	0.92	0
c1_894	0.95	0	0	0
c1_895	0.97	0	0	0
c1_896	1.01	1	1	0
c1_899	1.15	1	1	0
c1_900	1.3	0.84	0.84	0
c1_905	1.44	0.6	0.6	0
c1_908	1.52	0.68	0.68	0
c1_909	1.47	0.76	0.76	0
c1_911	1.22	1	1	0
c1_912	1.21	1	1	0
c1_914	0.97	0	0	0
c1_915	1.11	1	1	0
c1_916	1.28	0.96	0.96	0
c1_917	1.08	1	1	0
c1_919	1.1	1	1	0
c1_920	1.1	1	1	0
c1_922	1.11	1	1	0
c1_924	1.18	1	1	0
c1_926	1.83	0.04	0.04	0
c1_927	1.04	1	1	0
c1_930	1.13	1	1	0
c1_931	0.91	0	0	0
c1_932	1.08	1	1	0
c1_935	1.22	1	1	0
c1_936	1.07	1	1	0
c1_937	1.55	0.4	0.4	0
c1_938	1.66	0.2	0.2	0
c1_939	1.58	0.44	0.44	0
c1_940	1.67	0.36	0.36	0
c1_941	1.56	0.52	0.52	0
c1_942	1.39	1	1	0
c1_943	1.61	0.2	0.2	0
c1_944	1.61	0.52	0.52	0
c1_945	1.06	0.96	0.96	0
c1_951	1.39	1	1	0
c1_952	1.77	0	0	0
c1_953	1.71	0.28	0.28	0
c1_954	1.49	0.68	0.68	0
c1_955	1.5	0.76	0.76	0
c1_956	2.08	0	0	0
c1_957	1.58	0.64	0.64	0
c1_958	1.58	0.44	0.44	0
c1_960	1.4	0.96	0.96	0
c1_961	1.17	0.92	0.92	0
c1_963	1.24	1	1	0
c1_965	1.29	1	1	0
c1_967	1.6	0.64	0.64	0
c1_968	1.38	1	1	0
c1_970	1.43	0.68	0.68	0
c1_971	1.18	1	1	0
c1_972	1.52	1	1	1
c1_976	1.36	0.88	0.88	0
c1_978	1.8	0	0	0
c1_979	1.96	0	0	0
c1_980	1.51	0.6	0.6	0
c1_982	1.58	0.36	0.36	0
c1_983	1.62	0.12	0.12	0
c1_985	0.97	0	0	0
c1_986	1.21	1	1	0
c1_988	1.58	0.56	0.56	0
c1_989	1.49	0.72	0.72	0
c1_990	1.32	1	1	0
c1_991	1.13	1	1	0
c1_992	1.11	1	1	0
c1_993	1.55	0.64	0.64	0
c1_994	1.17	1	1	0
c1_998	1.36	0.96	0.96	0
c1_999	1.47	0.84	0.84	0
c1_1000	2.13	0	0	0
c1_1001	1.51	0.6	0.6	0
c1_1005	1.29	1	1	0
c1_1006	1.83	0.08	0.08	0
c1_1010	1.29	0.96	0.96	0
c1_1012	1.26	0.92	0.92	0
c1_1013	1.19	0.96	0.96	0
c1_1014	1.18	1	1	0
c1_1015	1.5	0.72	0.72	0
c1_1016	1.39	0.72	0.72	0

## Sheet: C. F_mod vs M_network (ROSMAP)
9C. The MDC analysis of the female AD network modules versus the male network in the PFC of the ROSMAP cohort.
module	MDC	FDR	FDR_random_samples	FDR_random_genes
c1_2	1.06	0	0	0
c1_3	1.07	0	0	0
c1_5	1.01	0	0	0
c1_6	1.02	0	0	0
c1_7	0.98	1	1	0
c1_8	1.05	0	0	0
c1_9	1.03	0	0	0
c1_10	1.09	0	0	0
c1_11	1.11	0	0	0
c1_12	1.06	0	0	0
c1_13	1.06	0	0	0
c1_14	1.07	0	0	0
c1_15	1.02	0	0	0
c1_16	1.12	0	0	0
c1_17	0.97	1	1	0.12
c1_18	0.99	1	1	0
c1_19	0.99	1	1	0
c1_20	1.03	0	0	0
c1_21	0.94	1	1	0.16
c1_22	1.11	0	0	0
c1_23	1.17	0	0	0
c1_24	1.01	0	0	0
c1_25	1.15	0	0	0
c1_26	1.07	0	0	0
c1_27	0.95	1	1	0
c1_28	1.07	0	0	0
c1_29	1.11	0	0	0
c1_30	1.07	0	0	0
c1_31	1.03	0	0	0
c1_32	0.97	1	1	0
c1_33	1.15	1	0	1
c1_34	0.95	1	1	0.6
c1_35	1.04	0	0	0
c1_36	1.14	0	0	0
c1_37	0.92	1	1	0
c1_38	0.97	1	1	0
c1_39	1.12	0	0	0
c1_40	0.92	1	1	1
c1_41	1.04	0	0	0
c1_42	1.05	0	0	0
c1_43	0.97	1	1	0
c1_44	1.01	1	0	1
c1_45	0.98	1	1	0
c1_46	1.03	1	0	1
c1_47	1	0	0	0
c1_48	1.21	0	0	0
c1_49	1.11	0	0	0
c1_50	1.07	0	0	0
c1_52	1.03	0	0	0
c1_53	1.03	0	0	0
c1_54	1.07	0	0	0
c1_55	1	1	1	0
c1_56	1.11	0	0	0
c1_57	1.02	0	0	0
c1_58	1.02	0	0	0
c1_60	1.07	0	0	0
c1_61	1.16	0	0	0
c1_62	0.93	1	1	0
c1_63	0.99	1	1	0
c1_64	1	0	0	0
c1_65	1	1	1	0
c1_66	0.96	1	1	0
c1_67	0.97	1	1	0
c1_68	1.05	0	0	0
c1_69	1.02	0	0	0
c1_71	0.98	1	1	0
c1_72	1.02	0	0	0
c1_74	0.94	1	1	0
c1_76	1.03	0	0	0
c1_77	1.13	0	0	0
c1_78	1.05	0	0	0
c1_80	1.1	0	0	0
c1_81	1	0	0	0
c1_82	1.18	0	0	0
c1_83	1.09	0	0	0
c1_84	1.16	0	0	0
c1_85	1.07	0	0	0
c1_86	0.99	1	1	0
c1_87	0.99	1	1	0
c1_88	1.05	0	0	0
c1_89	1.07	0	0	0
c1_90	1.07	0	0	0
c1_91	1.05	0	0	0
c1_93	1.09	0	0	0
c1_94	1.03	0	0	0
c1_95	1.03	0	0	0
c1_96	0.97	1	1	0
c1_97	1.43	0	0	0
c1_98	1.22	0	0	0
c1_99	0.98	1	1	0
c1_100	0.96	1	1	0
c1_101	0.98	1	1	0
c1_102	1.01	0	0	0
c1_104	0.97	1	1	0
c1_105	0.99	1	1	0
c1_106	0.96	1	1	0
c1_107	1.05	0	0	0
c1_108	0.95	1	1	0
c1_109	0.98	1	1	0
c1_110	1	0	0	0
c1_111	0.95	1	1	0
c1_112	1.04	0	0	0
c1_113	0.99	1	1	0
c1_114	1.05	0	0	0
c1_115	0.98	1	1	0
c1_116	1	1	1	0
c1_117	0.98	1	1	0
c1_118	1.01	1	0	1
c1_119	1.01	0	0	0
c1_121	0.95	1	1	0
c1_122	1.05	0	0	0
c1_123	1.1	0	0	0
c1_124	1.14	0	0	0
c1_125	1.18	0	0	0
c1_126	1.1	0	0	0
c1_127	1.02	0	0	0
c1_128	0.98	1	1	0
c1_129	1.05	0	0	0
c1_130	1.01	0	0	0
c1_131	0.95	1	1	0
c1_132	1.08	0	0	0
c1_133	1.12	0	0	0
c1_134	1.09	0	0	0
c1_135	1.06	0	0	0
c1_136	0.95	1	1	0
c1_137	0.94	1	1	0
c1_138	1	0	0	0
c1_139	1.03	0	0	0
c1_140	1.05	0	0	0
c1_141	1.1	0	0	0
c1_142	1.04	0	0	0
c1_143	1.11	0	0	0
c1_144	1.15	0	0	0
c1_145	1.02	0	0	0
c1_146	1.12	0	0	0
c1_147	1.06	0	0	0
c1_148	1.06	0	0	0
c1_149	1.06	0	0	0
c1_150	1.12	0	0	0
c1_151	1.12	0	0	0
c1_153	0.96	1	1	0
c1_154	1.08	0	0	0
c1_155	1	0	0	0
c1_157	1.05	0	0	0
c1_158	0.96	1	1	0
c1_159	0.98	1	1	0
c1_160	1.09	0	0	0
c1_161	1.15	0	0	0
c1_162	0.99	1	1	0
c1_163	1.11	0	0	0
c1_164	0.97	1	1	0
c1_165	0.98	1	1	0
c1_166	0.94	1	1	0
c1_167	0.97	1	1	0
c1_168	1.01	0	0	0
c1_169	0.98	1	1	0
c1_170	1.1	0	0	0
c1_171	0.98	1	1	0
c1_172	1.17	0	0	0
c1_173	1.12	0	0	0
c1_174	1.04	0	0	0
c1_175	1.27	0	0	0
c1_176	1.12	0	0	0
c1_177	1	1	1	0
c1_178	0.87	1	1	0
c1_179	0.96	1	1	0
c1_180	1.01	0	0	0
c1_181	0.96	1	1	0
c1_182	0.99	1	1	0
c1_183	1	0	0	0
c1_184	1.04	0	0	0
c1_185	1.06	0	0	0
c1_186	0.99	1	1	0
c1_188	1.08	0	0	0
c1_189	1	0	0	0
c1_190	0.99	1	1	0
c1_191	0.94	1	1	0
c1_192	0.99	1	1	0
c1_193	1.01	0	0	0
c1_195	0.99	1	1	0
c1_196	1.05	0	0	0
c1_197	0.92	1	1	0
c1_198	1.13	0	0	0
c1_200	1.07	0	0	0
c1_201	1.19	0	0	0
c1_202	1.23	0	0	0
c1_204	1.15	0	0	0
c1_205	1.1	0	0	0
c1_206	1.12	0	0	0
c1_207	1.07	0	0	0
c1_208	1.16	0	0	0
c1_209	1.08	0	0	0
c1_210	1.08	0	0	0
c1_211	1	0	0	0
c1_212	1.02	0	0	0
c1_213	1	1	1	0
c1_214	1.26	0	0	0
c1_215	1	1	1	0
c1_216	1.11	0	0	0
c1_217	1	1	1	0
c1_218	0.99	1	1	0
c1_219	1.02	0	0	0
c1_221	1.03	0	0	0
c1_222	0.99	1	1	0
c1_223	1.07	0	0	0
c1_224	1.02	0	0	0
c1_225	1.04	0	0	0
c1_226	1.22	0	0	0
c1_227	0.99	1	1	0
c1_228	1.08	0	0	0
c1_229	0.96	1	1	0
c1_230	1.05	0	0	0
c1_231	0.99	1	1	0
c1_232	0.93	1	1	0
c1_233	1.14	0	0	0
c1_234	1.03	0	0	0
c1_235	1.05	0	0	0
c1_236	1.03	0	0	0
c1_238	1.11	0	0	0
c1_239	1.12	0	0	0
c1_240	0.9	1	1	0
c1_241	1.06	0	0	0
c1_242	1.04	0	0	0
c1_243	1.04	0	0	0
c1_244	1.05	0	0	0
c1_245	1.06	0	0	0
c1_246	0.98	1	1	1
c1_249	1	1	1	0
c1_250	0.96	1	1	0
c1_251	1.02	0	0	0
c1_253	0.97	0.96	0.96	0
c1_254	1.01	0.04	0.04	0
c1_255	0.96	1	1	0
c1_258	0.97	1	1	0
c1_259	1.01	0	0	0
c1_261	0.98	1	1	0
c1_262	1.03	0	0	0
c1_263	0.95	1	1	0
c1_264	1.03	0	0	0
c1_265	0.96	1	1	0
c1_266	0.98	1	1	0
c1_268	1.15	0	0	0
c1_269	1.17	0	0	0
c1_270	1.07	0	0	0
c1_271	1.23	0	0	0
c1_272	1.17	0	0	0
c1_274	0.95	1	1	0
c1_275	1	0	0	0
c1_276	1.01	0	0	0
c1_277	1.06	0	0	0
c1_278	1.05	0	0	0
c1_279	0.99	1	1	0
c1_280	1.09	1	0	1
c1_281	1.03	0	0	0
c1_282	1.04	0	0	0
c1_283	1.07	0	0	0
c1_284	0.94	1	1	0
c1_285	0.97	1	1	0
c1_286	1	0	0	0
c1_287	0.98	1	1	0
c1_288	1.01	0	0	0
c1_289	1.07	0	0	0
c1_290	1.03	0	0	0
c1_291	1	0	0	0
c1_292	1.04	0	0	0
c1_293	1.1	0	0	0
c1_295	1.1	0	0	0
c1_296	1.14	0	0	0
c1_297	0.99	1	1	0
c1_298	0.97	0.96	0.96	0
c1_299	0.99	1	1	0
c1_300	0.97	1	1	0
c1_301	1.01	0	0	0
c1_303	1.08	0	0	0
c1_304	1.1	0	0	0
c1_305	1.16	0	0	0
c1_306	1.12	0	0	0
c1_307	1.19	0	0	0
c1_308	1.09	0	0	0
c1_310	0.98	1	1	0
c1_311	1.09	0.04	0.04	0
c1_312	0.98	0.96	0.96	0
c1_314	0.99	1	1	0
c1_315	1.04	0	0	0
c1_316	1.01	0	0	0
c1_317	1.02	0	0	0
c1_318	1.07	0	0	0
c1_319	1.13	0	0	0
c1_320	1.12	0	0	0
c1_322	1.25	0	0	0
c1_323	1.24	0	0	0
c1_324	0.99	1	1	0
c1_325	1.05	0	0	0
c1_326	1.03	0	0	0
c1_327	1.05	0	0	0
c1_328	0.96	1	1	0
c1_331	1.11	0	0	0
c1_332	1.03	0	0	0
c1_333	1.03	0	0	0
c1_334	1.05	0	0	0
c1_335	0.89	1	1	0
c1_336	1.03	0	0	0
c1_337	1.09	0	0	0
c1_338	1.14	0	0	0
c1_339	1.12	0	0	0
c1_340	1.18	0	0	0
c1_341	1.18	0	0	0
c1_342	0.99	1	1	0
c1_344	1.04	0	0	0
c1_345	1.12	0	0	0
c1_347	0.97	1	1	0
c1_350	1.11	0	0	0
c1_351	0.96	1	1	0
c1_352	0.94	1	1	0
c1_353	1	1	1	0
c1_354	1.05	0	0	0
c1_357	1.09	0	0	0
c1_358	1.18	0	0	0
c1_359	0.96	1	1	0
c1_360	0.95	1	1	0
c1_361	1.05	0	0	0
c1_362	1.06	0	0	0
c1_363	1.04	0	0	0
c1_365	1.1	0	0	0
c1_366	1.07	0	0	0
c1_369	1.03	0	0	0
c1_370	1.11	0	0	0
c1_371	1.08	0	0	0
c1_372	1.11	0	0	0
c1_374	0.99	1	1	0
c1_375	1	1	1	0
c1_377	1.05	0	0	0
c1_378	1.05	0	0	0
c1_379	1.01	0	0	0
c1_380	1	1	1	0
c1_381	1.12	0	0	0
c1_382	1.1	0	0	0
c1_384	1.01	0	0	0
c1_385	0.97	1	1	0
c1_386	1.03	0	0	0
c1_387	1.06	0	0	0
c1_388	1.07	0	0	0
c1_389	1.06	0	0	0
c1_390	1.04	0	0	0
c1_391	1.06	0	0	0
c1_392	1.03	0	0	0
c1_393	1.16	0	0	0
c1_394	1.04	0	0	0
c1_395	1.1	0	0	0
c1_396	1.01	0	0	0
c1_397	1.07	0	0	0
c1_398	1.2	0	0	0
c1_399	1.15	0	0	0
c1_400	1.12	0	0	0
c1_401	1.03	0	0	0

## Sheet: D. M_mod vs F_network (ROSMAP)
9D. The MDC analysis of the male AD network modules versus the female network in the PFC of the ROSMAP cohort.
module	MDC	FDR	FDR_random_samples	FDR_random_genes
c3_4	0.97	0	0	0
c3_5	1.08	1	1	0.24
c3_6	1.03	1	1	0
c3_7	1.1	1	1	0.08
c3_9	0.98	0	0	0
c3_10	0.97	0	0	0
c3_11	0.95	0	0	0
c3_12	0.97	1	0	1
c3_13	0.96	0	0	0
c3_14	1.03	1	1	0
c3_15	1.01	1	1	0
c3_16	1	1	1	0
c3_17	1.01	1	1	0
c3_18	1.05	1	1	0
c3_19	1.04	1	1	0
c3_20	0.96	0	0	0
c3_21	0.95	0	0	0
c3_22	0.99	0	0	0
c3_23	1.17	1	1	0
c3_24	1	1	1	0
c3_25	1.01	1	1	0
c3_26	1.04	1	1	0
c3_27	1.07	1	1	0
c3_28	1.09	1	1	0
c3_29	1.23	1	1	0
c3_30	0.91	0	0	0
c3_31	0.94	0	0	0
c3_32	0.97	0	0	0
c3_33	1.04	1	1	0
c3_34	1.04	1	1	0
c3_35	1.07	1	1	0.48
c3_36	1.03	1	1	1
c3_37	1.07	1	1	0.36
c3_38	1.05	1	1	0
c3_39	1.02	1	1	0
c3_40	1.04	1	1	0
c3_41	1.04	1	1	0
c3_42	1.04	1	1	0
c3_43	1.08	1	1	0
c3_44	1.08	1	1	0
c3_45	1.11	1	1	0
c3_46	1.2	1	1	0
c3_47	0.97	0.96	0	0.96
c3_48	0.95	1	0	1
c3_49	1.02	1	1	0
c3_50	1.03	1	1	0
c3_51	0.97	0.76	0	0.76
c3_52	1.01	1	1	0
c3_53	0.96	0	0	0
c3_54	1.14	1	1	0
c3_55	1.08	1	1	0
c3_56	1.04	1	1	0
c3_57	0.97	0	0	0
c3_58	1.06	1	1	0
c3_59	1.04	1	1	0
c3_60	1.14	1	1	0
c3_61	1.07	1	1	0
c3_62	0.98	0	0	0
c3_63	0.97	0	0	0
c3_65	0.96	0	0	0
c3_66	1	0	0	0
c3_67	0.97	0	0	0
c3_68	1.15	0.92	0.92	0
c3_69	1.02	1	1	0
c3_71	0.97	0	0	0
c3_73	1.07	1	1	0
c3_74	1.01	1	1	0
c3_75	1.05	1	1	0
c3_76	0.98	0	0	0
c3_78	1.08	1	1	0
c3_79	0.94	0	0	0
c3_80	0.94	0	0	0
c3_81	1.04	1	1	0
c3_82	1.03	1	1	0
c3_83	1	1	1	0
c3_84	0.93	0	0	0
c3_85	0.99	0	0	0
c3_86	1.01	1	1	0
c3_87	1.08	1	1	0
c3_88	0.98	0	0	0
c3_90	0.95	0	0	0
c3_92	1.02	1	1	0
c3_93	1.01	1	1	0
c3_94	1.09	1	1	0
c3_95	1.03	1	1	0
c3_96	1.09	1	1	0
c3_97	1.04	1	1	0
c3_98	1.09	1	1	0
c3_99	1.04	1	1	0
c3_100	1.05	1	1	0
c3_101	1.01	1	1	0
c3_102	1.08	1	1	0
c3_103	1.03	1	1	0
c3_104	1.08	1	1	0
c3_105	1.08	1	1	0
c3_106	1.14	1	1	0
c3_107	1.05	1	1	0
c3_111	1.14	0.96	0.96	0
c3_112	0.97	0	0	0
c3_113	1.05	1	1	0
c3_114	1.07	1	1	0
c3_115	1.08	1	1	0
c3_116	1.12	1	1	0
c3_117	1.11	1	1	0
c3_119	1.18	1	1	0
c3_120	1.04	1	1	0
c3_122	0.99	0	0	0
c3_123	1.04	1	1	0
c3_124	1	0	0	0
c3_125	1.03	1	1	0
c3_126	1.07	1	1	0
c3_127	1.04	1	1	0
c3_128	1.08	1	1	0
c3_129	1.12	0.96	0.96	0
c3_130	1.08	1	1	0
c3_131	1.04	1	1	0
c3_132	1.11	1	1	0
c3_133	1.07	1	1	0
c3_134	1.03	1	1	0
c3_135	1.07	1	1	0
c3_136	1.03	1	1	0
c3_137	1.02	1	1	0
c3_138	1.06	1	1	0
c3_139	1.11	1	1	0
c3_140	1.02	1	1	0
c3_141	1	1	1	0
c3_142	1.03	1	1	0
c3_143	1.1	1	1	0
c3_144	1.08	1	1	0
c3_145	1.06	1	1	0
c3_146	1.06	1	1	0
c3_147	1.06	1	1	0
c3_148	1.05	1	1	0
c3_149	1.05	1	1	0
c3_150	1.03	1	1	0
c3_151	1.01	1	1	0
c3_152	1.02	1	1	0
c3_153	1.06	1	1	0
c3_154	1.02	1	1	0
c3_155	1.06	1	1	0
c3_156	1.02	1	1	0
c3_157	1.09	1	1	0
c3_158	1.08	1	1	0
c3_159	1.04	1	1	0
c3_160	1.06	1	1	0
c3_161	1.04	1	1	0
c3_162	1.15	1	1	0
c3_163	0.78	0	0	0
c3_164	1.22	1	1	0
c3_165	1.08	1	1	0
c3_166	0.99	0	0	0
c3_167	0.97	0	0	0
c3_168	0.97	0	0	0
c3_169	0.94	0	0	0
c3_170	1.06	1	1	0
c3_171	0.91	0	0	0
c3_172	1	1	1	0
c3_173	1.18	1	1	0
c3_174	1.02	1	1	1
c3_175	0.98	1	0	1
c3_176	1.07	1	1	0
c3_177	1.02	1	1	0
c3_178	0.99	0	0	0
c3_179	0.99	0	0	0
c3_180	0.98	0	0	0
c3_181	1.09	1	1	0
c3_182	1.09	1	1	0
c3_183	0.99	0	0	0
c3_184	0.93	0	0	0
c3_185	1.05	1	1	0
c3_186	1.09	1	1	0
c3_187	1.04	1	1	0
c3_188	1.1	1	1	0
c3_189	1.16	1	1	0
c3_190	0.96	0	0	0
c3_191	1.06	1	1	0
c3_192	1.11	1	1	0
c3_193	1.01	1	1	0
c3_194	0.97	0	0	0
c3_195	1.06	1	1	0
c3_196	0.99	0	0	0
c3_197	0.99	0	0	0
c3_199	1	1	1	0
c3_200	1.04	1	1	0
c3_201	1	1	1	0
c3_203	1.04	1	1	0
c3_205	1.03	1	1	0
c3_206	1.07	1	1	0
c3_207	1.03	1	1	0
c3_208	1.03	1	1	0
c3_209	1.1	1	1	0
c3_210	1.07	1	1	0
c3_211	1.06	1	1	0
c3_212	1.06	1	1	0
c3_213	1.01	1	1	0
c3_214	1.11	0.84	0.84	0
c3_215	1.07	1	1	0
c3_216	1.03	1	1	0
c3_217	1.07	1	1	0
c3_218	1.05	1	1	0
c3_219	1.1	1	1	0
c3_221	1.04	1	1	0
c3_222	1.04	1	1	0
c3_223	1.07	1	1	0
c3_224	1.07	1	1	0
c3_225	1.03	1	1	0
c3_226	1.02	1	1	0
c3_227	0.93	0	0	0
c3_228	0.99	0	0	0
c3_230	1.14	0.92	0.92	0
c3_231	1.05	1	1	0
c3_232	1.07	1	1	0
c3_233	1.06	1	1	0
c3_235	1.07	1	1	0
c3_236	1.03	1	1	0
c3_237	1.04	1	1	0
c3_238	1.03	1	1	0
c3_239	1.12	1	1	0
c3_240	1.02	1	1	0
c3_241	1.01	1	1	0
c3_242	1.11	1	1	0
c3_243	1.02	1	1	0
c3_244	1.11	1	1	0
c3_245	1.06	1	1	0
c3_246	1.03	1	1	0
c3_247	1.24	1	1	0
c3_248	1.19	1	1	0
c3_249	1.06	1	1	0
c3_250	1.1	1	1	0
c3_251	1.01	1	1	0
c3_252	0.98	0	0	0
c3_253	0.94	0	0	0
c3_254	0.96	0	0	0
c3_255	1.04	1	1	0
c3_256	1	0	0	0
c3_257	1.18	0.88	0.88	0
c3_258	0.98	1	0	1
c3_260	0.99	0	0	0
c3_261	0.99	0	0	0
c3_262	0.97	0	0	0
c3_263	1.05	1	1	0
c3_264	0.98	0	0	0
c3_265	0.98	0	0	0
c3_266	1.09	1	1	0
c3_267	1.12	1	1	0
c3_268	1	1	1	0
c3_269	1.01	1	1	0
c3_270	1.1	1	1	0
c3_271	1.03	1	1	0
c3_272	1.05	1	1	0
c3_273	1.13	1	1	0
c3_275	1.06	1	1	0
c3_276	1.13	1	1	0
c3_277	1.04	1	1	0
c3_279	1.1	1	1	0
c3_280	1.14	1	1	0
c3_282	0.98	0	0	0
c3_283	1.03	1	1	0
c3_286	1.07	1	1	0
c3_290	1.07	1	1	0
c3_291	1.04	1	1	0
c3_293	1	1	1	0
c3_294	1.03	1	1	0
c3_295	1.04	1	1	0
c3_296	1.03	1	1	0
c3_297	1.13	0.88	0.88	0
c3_300	1.08	0.88	0.88	0
c3_301	1.16	0.92	0.92	0
c3_302	1.04	1	1	0
c3_304	1.14	1	1	0
c3_305	1.06	1	1	0
c3_307	1.02	1	1	0
c3_308	1	0	0	0
c3_310	1.01	1	1	0
c3_311	0.97	0	0	0
c3_313	1.05	1	1	0
c3_315	1.05	0.96	0.96	0
c3_316	1.09	0.96	0.96	0
c3_318	1	0	0	0
