# Supplementary material for: Sex specific molecular networks and key drivers of Alzheimer’s disease
Source: Mol Neurodegener. 2023 Jun 20;18:39. doi: 10.1186/s13024-023-00624-5 (PMC10280841; doi:10.1186/s13024-023-00624-5)
Supplement: Supplementary file 10 — Additional file 10: Supplemental Table 10. The top network drivers of female AD. Candidate genes of the top AD-associated modules in the gene network of the PHG from the female AD subjects in the MSBB cohort and in the gene network of the PFC from the female AD subjects in the ROSMAP cohort. Genes that met any of three selection criteria were selected and further rank-ordered based on the strength of association with AD. The rank order was calculated based on multiple p values calculated from module-trait correlation and module-DEG enrichment analyses with a candidate score which ranges from 0 to 1. Number of the published literature on each specific candidate gene was also shown. [file 13024_2023_624_MOESM10_ESM.xlsx]

## Sheet: annotation
Supplemental Table 10. The top network drivers of female AD. Candidate genes of the top AD-associated modules in the gene network of the PHG from the female AD subjects in the MSBB cohort and in the gene network of the PFC from the female AD subjects in the ROSMAP cohort.
Description of column/row names in this Supplemental Table
Column Name	Description
Parent Module	Parent module of the module to which the network driver belongs
Module	Module assignment for the network driver
Module_Size	# of genes in the module to which the networkdriver belongs
mod_rank	Ranking of the module to which the networkdriver belongs
Mod_function	Enriched function in a module
Mod_cell_specific_enrich	brain cell type of the module to which the networkdriver belongs
GeneID	Gene Ensembl ID
geneSymbol	Gene symbol
Criteria	which criterion was used to identify tkey network driver
Connectivity	network connectivity defined as the number of direct links in the network
dataset	which cohort was used for the nomination
Paper.No.Alzheimer	number of papers linking a driver with Alzheimer's disease
Paper.No.Sex	number of papers linking a driver with sex
Paper.No.Alzheimer_Sex	number of papers linking a driver with sex and Alzheimer's
msbb-rosmap_overlap	nominated in both MSBB and ROSMAP
p_adj_f.advsf.nl	adjusted p-value of differential expression of the network driver between female AD and female control in the respective cohort
p_adj_f.advsm.ad	adjusted p-value of differential expression of the network driver between female AD and male AD in the respective cohort
p_fet_adj_f.advsf.nl	adjusted p-value of enrichment of the DEGs between female AD and female control in network driver centered subnetwork in the respective cohort
p_fet_adj_f.advsm.ad	adjusted p-value of enrichment of the DEGs between female AD and male AD in the network driver centered subnetwork in the respective cohort
candidate_score	Normalized summary score calculated as the sum of the -log10 (p), where p refers to p_adj_f.advsf.nl, p_adj_f.advsm.ad, p_fet_adj_f.advsf.nl, and p_fet_adj_f.advsm.ad

## Sheet: Female_KND_rank list
Module_Parent	Module	Module_Size	mod_rank	Mod_function	Mod_cell_specific_enrich	GeneID	geneSymbol	Criterion	Connectivity	dataset	Paper.No.Alzheimer	Paper.No.Sex	Paper.No.Alzheimer_Sex	msbb-rosmap_overlap	p_adj_f.advsf.nl	p_adj_f.advsm.ad	p_fet_adj_f.advsf.nl	p_fet_adj_f.advsm.ad	candidate_score
c1_16	c1_201	367	12		end, ast	ENSG00000197324	LRP10	Criterion_1	200	MSBB	1	2	0		4.6153e-05	0.025061	7.6995e-192	2.10335e-15	0.941052
c1_201	c1_460	124	51			ENSG00000197324	LRP10	Criterion_1	98	MSBB	1	2	0		4.6153e-05	0.025061	7.6995e-192	2.10335e-15	0.941052
c1_2	c1_14	2579	1	KEGG_NEUROACTIVE_LIGAND_RECEPTOR_INTERACTION, NERVOUS_SYSTEM_DEVELOPMENT, SYNAPTIC_TRANSMISSION, PLASMA_MEMBRANE, TRANSMISSION_OF_NERVE_IMPULSE, INTRINSIC_TO_PLASMA_MEMBRANE, PLASMA_MEMBRANE_PART, INTEGRAL_TO_PLASMA_MEMBRANE, MEMBRANE, INTRINSIC_TO_MEMBRANE, MEMBRANE_PART, INTEGRAL_TO_MEMBRANE, CELL_CELL_SIGNALING, G_PROTEIN_COUPLED_RECEPTOR_PROTEIN_SIGNALING_PATHWAY	neu	ENSG00000179915	NRXN1	Criterion_1	114	MSBB	5	6	1		0.000113414	0.0497728	1.50745e-181	0.0022125	0.838815
c1_14	c1_172	272	14	KEGG_NEUROACTIVE_LIGAND_RECEPTOR_INTERACTION	neu	ENSG00000179915	NRXN1	Criterion_1	88	MSBB	5	6	1		0.000113414	0.0497728	1.50745e-181	0.0022125	0.838815
c1_172	c1_447	76	34		neu	ENSG00000179915	NRXN1	Criterion_1	43	MSBB	5	6	1		0.000113414	0.0497728	1.50745e-181	0.0022125	0.838815
c1_2	c1_14	2579	1	KEGG_NEUROACTIVE_LIGAND_RECEPTOR_INTERACTION, NERVOUS_SYSTEM_DEVELOPMENT, SYNAPTIC_TRANSMISSION, PLASMA_MEMBRANE, TRANSMISSION_OF_NERVE_IMPULSE, INTRINSIC_TO_PLASMA_MEMBRANE, PLASMA_MEMBRANE_PART, INTEGRAL_TO_PLASMA_MEMBRANE, MEMBRANE, INTRINSIC_TO_MEMBRANE, MEMBRANE_PART, INTEGRAL_TO_MEMBRANE, CELL_CELL_SIGNALING, G_PROTEIN_COUPLED_RECEPTOR_PROTEIN_SIGNALING_PATHWAY	neu	ENSG00000174482	LINGO2	Criterion_1	107	MSBB	0	1	0		0.000565655	0.0497728	1.26555e-181	0.00207975	0.83617
c1_14	c1_172	272	14	KEGG_NEUROACTIVE_LIGAND_RECEPTOR_INTERACTION	neu	ENSG00000174482	LINGO2	Criterion_1	86	MSBB	0	1	0		0.000565655	0.0497728	1.26555e-181	0.00207975	0.83617
c1_172	c1_444	54	31		neu	ENSG00000174482	LINGO2	Criterion_1	42	MSBB	0	1	0		0.000565655	0.0497728	1.26555e-181	0.00207975	0.83617
c1_2	c1_16	563	6		ast, end	ENSG00000172037	LAMB2	Criterion_1	183	MSBB	0	2	0		0.000131573	0.0425582	9.5875e-142	1.33635e-14	0.711783
c1_16	c1_201	367	12		end, ast	ENSG00000172037	LAMB2	Criterion_1	144	MSBB	0	2	0		0.000131573	0.0425582	9.5875e-142	1.33635e-14	0.711783
c1_201	c1_459	75	73		end	ENSG00000172037	LAMB2	Criterion_1	57	MSBB	0	2	0		0.000131573	0.0425582	9.5875e-142	1.33635e-14	0.711783
c1_2	c1_16	563	6		ast, end	ENSG00000135097	MSI1	Criterion_1	107	MSBB	3	6	0		5.91011e-05	0.0465866	1.94995e-134	1.13575e-13	0.67654
c1_16	c1_201	367	12		end, ast	ENSG00000135097	MSI1	Criterion_1	89	MSBB	3	6	0		5.91011e-05	0.0465866	1.94995e-134	1.13575e-13	0.67654
c1_2	c1_16	563	6		ast, end	ENSG00000179604	CDC42EP4	Criterion_1	188	MSBB	0	0	0		3.06811e-05	0.0494398	4.4545e-125	5.074e-14	0.637649
c1_16	c1_202	141	21		ast	ENSG00000179604	CDC42EP4	Criterion_1	83	MSBB	0	0	0		3.06811e-05	0.0494398	4.4545e-125	5.074e-14	0.637649
c1_202	c1_464	73	33		ast	ENSG00000179604	CDC42EP4	Criterion_1	55	MSBB	0	0	0		3.06811e-05	0.0494398	4.4545e-125	5.074e-14	0.637649
c1_2	c1_14	2579	1	KEGG_NEUROACTIVE_LIGAND_RECEPTOR_INTERACTION, NERVOUS_SYSTEM_DEVELOPMENT, SYNAPTIC_TRANSMISSION, PLASMA_MEMBRANE, TRANSMISSION_OF_NERVE_IMPULSE, INTRINSIC_TO_PLASMA_MEMBRANE, PLASMA_MEMBRANE_PART, INTEGRAL_TO_PLASMA_MEMBRANE, MEMBRANE, INTRINSIC_TO_MEMBRANE, MEMBRANE_PART, INTEGRAL_TO_MEMBRANE, CELL_CELL_SIGNALING, G_PROTEIN_COUPLED_RECEPTOR_PROTEIN_SIGNALING_PATHWAY	neu	ENSG00000134121	CHL1	Criterion_1	125	MSBB	6	3	0		0.000103364	0.0493363	4.6905e-133	0.000144845	0.62874
c1_14	c1_167	338	17		neu	ENSG00000134121	CHL1	Criterion_1	116	MSBB	6	3	0		0.000103364	0.0493363	4.6905e-133	0.000144845	0.62874
c1_2	c1_14	2579	1	KEGG_NEUROACTIVE_LIGAND_RECEPTOR_INTERACTION, NERVOUS_SYSTEM_DEVELOPMENT, SYNAPTIC_TRANSMISSION, PLASMA_MEMBRANE, TRANSMISSION_OF_NERVE_IMPULSE, INTRINSIC_TO_PLASMA_MEMBRANE, PLASMA_MEMBRANE_PART, INTEGRAL_TO_PLASMA_MEMBRANE, MEMBRANE, INTRINSIC_TO_MEMBRANE, MEMBRANE_PART, INTEGRAL_TO_MEMBRANE, CELL_CELL_SIGNALING, G_PROTEIN_COUPLED_RECEPTOR_PROTEIN_SIGNALING_PATHWAY	neu	ENSG00000226441	PLCL2-AS1	Criterion_1	101	MSBB	0	0	0		0.00155196	0.0389064	6.9325e-131	0.0061065	0.607104
c1_14	c1_167	338	17		neu	ENSG00000226441	PLCL2-AS1	Criterion_1	97	MSBB	0	0	0		0.00155196	0.0389064	6.9325e-131	0.0061065	0.607104
c1_2	c1_14	2579	1	KEGG_NEUROACTIVE_LIGAND_RECEPTOR_INTERACTION, NERVOUS_SYSTEM_DEVELOPMENT, SYNAPTIC_TRANSMISSION, PLASMA_MEMBRANE, TRANSMISSION_OF_NERVE_IMPULSE, INTRINSIC_TO_PLASMA_MEMBRANE, PLASMA_MEMBRANE_PART, INTEGRAL_TO_PLASMA_MEMBRANE, MEMBRANE, INTRINSIC_TO_MEMBRANE, MEMBRANE_PART, INTEGRAL_TO_MEMBRANE, CELL_CELL_SIGNALING, G_PROTEIN_COUPLED_RECEPTOR_PROTEIN_SIGNALING_PATHWAY	neu	ENSG00000088179	PTPN4	Criterion_1	105	MSBB	0	0	0		0.000598021	0.048119	1.99125e-132	0.66375	0.606337
c1_14	c1_166	544	4		neu	ENSG00000088179	PTPN4	Criterion_1	96	MSBB	0	0	0		0.000598021	0.048119	1.99125e-132	0.66375	0.606337
c1_2	c1_14	2579	1	KEGG_NEUROACTIVE_LIGAND_RECEPTOR_INTERACTION, NERVOUS_SYSTEM_DEVELOPMENT, SYNAPTIC_TRANSMISSION, PLASMA_MEMBRANE, TRANSMISSION_OF_NERVE_IMPULSE, INTRINSIC_TO_PLASMA_MEMBRANE, PLASMA_MEMBRANE_PART, INTEGRAL_TO_PLASMA_MEMBRANE, MEMBRANE, INTRINSIC_TO_MEMBRANE, MEMBRANE_PART, INTEGRAL_TO_MEMBRANE, CELL_CELL_SIGNALING, G_PROTEIN_COUPLED_RECEPTOR_PROTEIN_SIGNALING_PATHWAY	neu	ENSG00000245311	RP11-165P7.1	Criterion_1	97	MSBB	0	0	0		0.00185612	0.0468101	2.6196e-130	0.0062835	0.60378
c1_14	c1_167	338	17		neu	ENSG00000245311	RP11-165P7.1	Criterion_1	93	MSBB	0	0	0		0.00185612	0.0468101	2.6196e-130	0.0062835	0.60378
c1_2	c1_16	563	6		ast, end	ENSG00000147065	MSN	Criterion_1	73	MSBB	1	5	0		2.49862e-05	0.0425675	1.81425e-112	1.52515e-11	0.571275
c1_16	c1_201	367	12		end, ast	ENSG00000147065	MSN	Criterion_1	72	MSBB	1	5	0		2.49862e-05	0.0425675	1.81425e-112	1.52515e-11	0.571275
c1_201	c1_460	124	51			ENSG00000147065	MSN	Criterion_1	64	MSBB	1	5	0		2.49862e-05	0.0425675	1.81425e-112	1.52515e-11	0.571275
c1_2	c1_16	563	6		ast, end	ENSG00000213859	KCTD11	Criterion_1	83	MSBB	0	0	0		0.000247328	0.0363935	1.93225e-107	2.8084e-14	0.556963
c1_16	c1_201	367	12		end, ast	ENSG00000213859	KCTD11	Criterion_1	82	MSBB	0	0	0		0.000247328	0.0363935	1.93225e-107	2.8084e-14	0.556963
c1_201	c1_460	124	51			ENSG00000213859	KCTD11	Criterion_1	70	MSBB	0	0	0		0.000247328	0.0363935	1.93225e-107	2.8084e-14	0.556963
c1_2	c1_16	563	6		ast, end	ENSG00000187800	PEAR1	Criterion_1	89	MSBB	1	3	0		8.22546e-05	0.0493363	3.5105e-105	6.5195e-15	0.551278
c1_16	c1_201	367	12		end, ast	ENSG00000187800	PEAR1	Criterion_1	85	MSBB	1	3	0		8.22546e-05	0.0493363	3.5105e-105	6.5195e-15	0.551278
c1_201	c1_459	75	73		end	ENSG00000187800	PEAR1	Criterion_1	51	MSBB	1	3	0		8.22546e-05	0.0493363	3.5105e-105	6.5195e-15	0.551278
c1_2	c1_16	563	6		ast, end	ENSG00000197879	MYO1C	Criterion_1	107	MSBB	0	0	0		0.000574555	0.0425675	1.3983e-104	7.021e-15	0.545
c1_16	c1_201	367	12		end, ast	ENSG00000197879	MYO1C	Criterion_1	103	MSBB	0	0	0		0.000574555	0.0425675	1.3983e-104	7.021e-15	0.545
c1_201	c1_459	75	73		end	ENSG00000197879	MYO1C	Criterion_1	68	MSBB	0	0	0		0.000574555	0.0425675	1.3983e-104	7.021e-15	0.545
c1_201	c1_461	72	58			ENSG00000089159	PXN	Criterion_1	47	MSBB	2	1	0		2.47464e-05	0.00781104	7.1685e-102	1.6697e-14	0.540627
c1_2	c1_16	563	6		ast, end	ENSG00000140497	SCAMP2	Criterion_1	79	MSBB	0	0	0		4.59781e-05	0.0284425	3.776e-103	3.9235e-13	0.536524
c1_16	c1_201	367	12		end, ast	ENSG00000140497	SCAMP2	Criterion_1	78	MSBB	0	0	0		4.59781e-05	0.0284425	3.776e-103	3.9235e-13	0.536524
c1_201	c1_460	124	51			ENSG00000140497	SCAMP2	Criterion_1	71	MSBB	0	0	0		4.59781e-05	0.0284425	3.776e-103	3.9235e-13	0.536524
c1_2	c1_16	563	6		ast, end	ENSG00000114353	GNAI2	Criterion_1	74	MSBB	0	2	0		0.000613094	0.0425675	3.363e-103	3.0975e-13	0.531426
c1_16	c1_201	367	12		end, ast	ENSG00000114353	GNAI2	Criterion_1	73	MSBB	0	2	0		0.000613094	0.0425675	3.363e-103	3.0975e-13	0.531426
c1_201	c1_460	124	51			ENSG00000114353	GNAI2	Criterion_1	65	MSBB	0	2	0		0.000613094	0.0425675	3.363e-103	3.0975e-13	0.531426
c1_2	c1_16	563	6		ast, end	ENSG00000117298	ECE1	Criterion_1	72	MSBB	20	7	2		2.39858e-05	0.0254602	2.0178e-81	1.6579e-11	0.434195
c1_16	c1_201	367	12		end, ast	ENSG00000117298	ECE1	Criterion_1	71	MSBB	20	7	2		2.39858e-05	0.0254602	2.0178e-81	1.6579e-11	0.434195
c1_201	c1_460	124	51			ENSG00000117298	ECE1	Criterion_1	64	MSBB	20	7	2		2.39858e-05	0.0254602	2.0178e-81	1.6579e-11	0.434195
c1_201	c1_459	75	73		end	ENSG00000113721	PDGFRB	Criterion_1	51	MSBB	13	16	0		0.000138654	0.0430392	3.8645e-62	1.2449e-19	0.380203
c1_2	c1_14	2579	1	KEGG_NEUROACTIVE_LIGAND_RECEPTOR_INTERACTION, NERVOUS_SYSTEM_DEVELOPMENT, SYNAPTIC_TRANSMISSION, PLASMA_MEMBRANE, TRANSMISSION_OF_NERVE_IMPULSE, INTRINSIC_TO_PLASMA_MEMBRANE, PLASMA_MEMBRANE_PART, INTEGRAL_TO_PLASMA_MEMBRANE, MEMBRANE, INTRINSIC_TO_MEMBRANE, MEMBRANE_PART, INTEGRAL_TO_MEMBRANE, CELL_CELL_SIGNALING, G_PROTEIN_COUPLED_RECEPTOR_PROTEIN_SIGNALING_PATHWAY	neu	ENSG00000172995	ARPP21	Criterion_1	68	MSBB	0	0	0		0.00204434	0.0468101	2.30395e-77	1	0.358489
c1_166	c1_439	506	3		neu	ENSG00000172995	ARPP21	Criterion_1	64	MSBB	0	0	0		0.00204434	0.0468101	2.30395e-77	1	0.358489
c1_14	c1_166	544	4		neu	ENSG00000172995	ARPP21	Criterion_1	64	MSBB	0	0	0		0.00204434	0.0468101	2.30395e-77	1	0.358489
c1_2	c1_11	1913	2	MITOCHONDRION, MITOCHONDRIAL_PART, KEGG_PARKINSONS_DISEASE, KEGG_OXIDATIVE_PHOSPHORYLATION, MACROMOLECULAR_COMPLEX, MITOCHONDRIAL_MEMBRANE, ORGANELLE_PART, KEGG_HUNTINGTONS_DISEASE, INTRACELLULAR_ORGANELLE_PART, MITOCHONDRIAL_ENVELOPE, CYTOPLASM, MITOCHONDRIAL_MEMBRANE_PART, KEGG_ALZHEIMERS_DISEASE, MITOCHONDRIAL_INNER_MEMBRANE, CYTOPLASMIC_PART		ENSG00000104365	IKBKB	Criterion_1	97	MSBB	13	21	0		7.52811e-05	0.0497728	1.14755e-68	1	0.326088
c1_11	c1_141	445	5		neu	ENSG00000104365	IKBKB	Criterion_1	94	MSBB	13	21	0		7.52811e-05	0.0497728	1.14755e-68	1	0.326088
c1_2	c1_16	563	6		ast, end	ENSG00000128849	CGNL1	Criterion_1	72	MSBB	0	0	0		1.78463e-05	0.048119	2.891e-56	6.018e-12	0.323683
c1_16	c1_202	141	21		ast	ENSG00000128849	CGNL1	Criterion_1	63	MSBB	0	0	0		1.78463e-05	0.048119	2.891e-56	6.018e-12	0.323683
c1_202	c1_464	73	33		ast	ENSG00000128849	CGNL1	Criterion_1	57	MSBB	0	0	0		1.78463e-05	0.048119	2.891e-56	6.018e-12	0.323683
c1_172	c1_447	76	34		neu	ENSG00000134709	HOOK1	Criterion_1	42	MSBB	1	0	0		0.000347839	0.0344101	1.73755e-65	0.084075	0.314491
c1_172	c1_447	76	34		neu	ENSG00000204186	ZDBF2	Criterion_1	41	MSBB	0	1	0		0.00116088	0.0494517	1.73755e-65	0.084075	0.311464
c1_2	c1_22	426	62		end, ast	ENSG00000130158	DOCK6	Criterion_1	94	MSBB	0	1	0		4.76271e-05	0.0497623	3.894e-61	0.32745	0.295656
c1_22	c1_226	116	79		end	ENSG00000130158	DOCK6	Criterion_1	72	MSBB	0	1	0		4.76271e-05	0.0497623	3.894e-61	0.32745	0.295656
c1_2	c1_13	247	39		ast	ENSG00000104881	PPP1R13L	Criterion_1	49	MSBB	0	7	0		2.2987e-05	0.042911	2.53405e-54	5.664e-05	0.283786
c1_13	c1_160	203	50		ast	ENSG00000104881	PPP1R13L	Criterion_1	49	MSBB	0	7	0		2.2987e-05	0.042911	2.53405e-54	5.664e-05	0.283786
c1_160	c1_433	62	36			ENSG00000104881	PPP1R13L	Criterion_1	48	MSBB	0	7	0		2.2987e-05	0.042911	2.53405e-54	5.664e-05	0.283786
c1_2	c1_9	853	13		ast, end	ENSG00000119139	TJP2	Criterion_1	84	MSBB	0	0	0		0.00032015	0.0331211	8.26e-54	0.0015281	0.27056
c1_2	c1_9	853	13		ast, end	ENSG00000183255	PTTG1IP	Criterion_1	158	MSBB	0	0	0		9.4022e-05	0.0459547	1.0856e-52	0.045725	0.260761
c1_2	c1_9	853	13		ast, end	ENSG00000148180	GSN	Criterion_1	89	MSBB	7	16	0		0.000765749	0.0474805	5.9295e-51	0.00068735	0.25703
c1_2	c1_22	426	62		end, ast	ENSG00000167491	GATAD2A	Criterion_1	68	MSBB	0	0	0		5.23356e-05	0.03707	1.7346e-49	1	0.242113
c1_22	c1_226	116	79		end	ENSG00000167491	GATAD2A	Criterion_1	55	MSBB	0	0	0		5.23356e-05	0.03707	1.7346e-49	1	0.242113
c1_226	c1_490	78	75			ENSG00000167491	GATAD2A	Criterion_1	54	MSBB	0	0	0		5.23356e-05	0.03707	1.7346e-49	1	0.242113
c1_2	c1_9	853	13		ast, end	ENSG00000113140	SPARC	Criterion_1	187	MSBB	5	39	0		0.0017071	0.047388	1.5517e-47	0.09676	0.230746
c1_9	c1_123	260	22		end	ENSG00000113140	SPARC	Criterion_1	129	MSBB	5	39	0		0.0017071	0.047388	1.5517e-47	0.09676	0.230746
c1_201	c1_459	75	73		end	ENSG00000149564	ESAM	Criterion_1	40	MSBB	0	2	0		0.00021003	0.00137079	5.1625e-31	3.835e-13	0.218872
c1_2	c1_14	2579	1	KEGG_NEUROACTIVE_LIGAND_RECEPTOR_INTERACTION, NERVOUS_SYSTEM_DEVELOPMENT, SYNAPTIC_TRANSMISSION, PLASMA_MEMBRANE, TRANSMISSION_OF_NERVE_IMPULSE, INTRINSIC_TO_PLASMA_MEMBRANE, PLASMA_MEMBRANE_PART, INTEGRAL_TO_PLASMA_MEMBRANE, MEMBRANE, INTRINSIC_TO_MEMBRANE, MEMBRANE_PART, INTEGRAL_TO_MEMBRANE, CELL_CELL_SIGNALING, G_PROTEIN_COUPLED_RECEPTOR_PROTEIN_SIGNALING_PATHWAY	neu	ENSG00000151229	SLC2A13	Criterion_1	54	MSBB	1	0	0		0.000410063	0.0490528	1.74935e-43	0.05192	0.216624
c1_14	c1_176	40	72			ENSG00000151229	SLC2A13	Criterion_1	38	MSBB	1	0	0		0.000410063	0.0490528	1.74935e-43	0.05192	0.216624
c1_21	c1_223	355	59	IMMUNE_SYSTEM_PROCESS, KEGG_LEISHMANIA_INFECTION, IMMUNE_RESPONSE, KEGG_ASTHMA, KEGG_CELL_ADHESION_MOLECULES_CAMS, KEGG_ALLOGRAFT_REJECTION, KEGG_FC_GAMMA_R_MEDIATED_PHAGOCYTOSIS, KEGG_INTESTINAL_IMMUNE_NETWORK_FOR_IGA_PRODUCTION, KEGG_VIRAL_MYOCARDITIS, KEGG_B_CELL_RECEPTOR_SIGNALING_PATHWAY, KEGG_GRAFT_VERSUS_HOST_DISEASE, KEGG_SYSTEMIC_LUPUS_ERYTHEMATOSUS, KEGG_TYPE_I_DIABETES_MELLITUS, KEGG_A…	mic	ENSG00000173269	MMRN2	Criterion_1	69	MSBB	0	0	0		0.00291838	0.045127	7.2275e-35	1	0.168991
c1_2	c1_21	425	44	IMMUNE_SYSTEM_PROCESS, IMMUNE_RESPONSE, KEGG_LEISHMANIA_INFECTION, DEFENSE_RESPONSE, KEGG_ASTHMA, KEGG_CELL_ADHESION_MOLECULES_CAMS, KEGG_ALLOGRAFT_REJECTION, KEGG_INTESTINAL_IMMUNE_NETWORK_FOR_IGA_PRODUCTION, KEGG_SYSTEMIC_LUPUS_ERYTHEMATOSUS, KEGG_FC_GAMMA_R_MEDIATED_PHAGOCYTOSIS, KEGG_VIRAL_MYOCARDITIS, KEGG_GRAFT_VERSUS_HOST_DISEASE, KEGG_B_CELL_RECEPTOR_SIGNALING_PATHWAY, KEGG_ANTIGEN_PROCES…	mic, end	ENSG00000173269	MMRN2	Criterion_1	69	MSBB	0	0	0		0.00291838	0.045127	7.2275e-35	1	0.168991
c1_2	c1_14	2579	1	KEGG_NEUROACTIVE_LIGAND_RECEPTOR_INTERACTION, NERVOUS_SYSTEM_DEVELOPMENT, SYNAPTIC_TRANSMISSION, PLASMA_MEMBRANE, TRANSMISSION_OF_NERVE_IMPULSE, INTRINSIC_TO_PLASMA_MEMBRANE, PLASMA_MEMBRANE_PART, INTEGRAL_TO_PLASMA_MEMBRANE, MEMBRANE, INTRINSIC_TO_MEMBRANE, MEMBRANE_PART, INTEGRAL_TO_MEMBRANE, CELL_CELL_SIGNALING, G_PROTEIN_COUPLED_RECEPTOR_PROTEIN_SIGNALING_PATHWAY	neu	ENSG00000162409	PRKAA2	Criterion_1	80	MSBB	1	3	0		0.000291517	0.048119	6.136e-32	0.091745	0.164907
c1_7	c1_104	349	65			ENSG00000125249	RAP2A	Criterion_1	96	MSBB	0	0	0		0.00021337	0.0497728	9.8235e-29	1	0.146591
c1_7	c1_104	349	65			ENSG00000163743	RCHY1	Criterion_1	105	MSBB	0	0	0		0.000420442	0.0338701	1.3865e-27	0.3186	0.143123
c1_14	c1_176	40	72			ENSG00000163558	PRKCI	Criterion_1	33	MSBB	0	0	0		0.000449597	0.0425582	6.077e-17	0.10797	0.0973429
c1_2	c1_5	267	23	KEGG_OXIDATIVE_PHOSPHORYLATION, KEGG_PARKINSONS_DISEASE, KEGG_HUNTINGTONS_DISEASE, KEGG_ALZHEIMERS_DISEASE		ENSG00000225746	AL132709.5	Criterion_1	54	MSBB	0	0	0		0.000381029	0.0497728	1.07085e-16	0.83485	0.0923183
c1_2	c1_14	2579	1	KEGG_NEUROACTIVE_LIGAND_RECEPTOR_INTERACTION, NERVOUS_SYSTEM_DEVELOPMENT, SYNAPTIC_TRANSMISSION, PLASMA_MEMBRANE, TRANSMISSION_OF_NERVE_IMPULSE, INTRINSIC_TO_PLASMA_MEMBRANE, PLASMA_MEMBRANE_PART, INTEGRAL_TO_PLASMA_MEMBRANE, MEMBRANE, INTRINSIC_TO_MEMBRANE, MEMBRANE_PART, INTEGRAL_TO_MEMBRANE, CELL_CELL_SIGNALING, G_PROTEIN_COUPLED_RECEPTOR_PROTEIN_SIGNALING_PATHWAY	neu	ENSG00000165995	CACNB2	Criterion_1	42	MSBB	1	2	0		0.00212063	0.0497728	6.7555e-14	0.7965	0.0766509
c1_302	c1_571	140	76			ENSG00000147113	CXorf36	Criterion_1	57	MSBB	0	0	0		0.00192292	0.0284425	1.0974e-13	1	0.0765442
c1_571	c1_763	106	85			ENSG00000147113	CXorf36	Criterion_1	57	MSBB	0	0	0		0.00192292	0.0284425	1.0974e-13	1	0.0765442
c1_302	c1_574	56	84			ENSG00000143418	CERS2	Criterion_1	50	MSBB	1	2	0		0.000262275	0.036377	1.4691e-10	1	0.0660178
c1_7	c1_104	349	65			ENSG00000123091	RNF11	Criterion_1	84	MSBB	0	1	0	overlap	0.00175942	0.0487472	1.121e-09	0.7375	0.0584439
c1_302	c1_574	56	84			ENSG00000259357	RP11-316M1.12	Criterion_1	47	MSBB	0	0	0		0.00136223	0.0464776	4.8675e-07	1	0.0467185
c1_245	c1_507	157	97	KEGG_PROTEASOME		ENSG00000160298	C21orf58	Criterion_1	70	MSBB	0	0	0		0.00129837	0.0494398	1	1	0.0186343
c1_2	c1_14	2579	1	KEGG_NEUROACTIVE_LIGAND_RECEPTOR_INTERACTION, NERVOUS_SYSTEM_DEVELOPMENT, SYNAPTIC_TRANSMISSION, PLASMA_MEMBRANE, TRANSMISSION_OF_NERVE_IMPULSE, INTRINSIC_TO_PLASMA_MEMBRANE, PLASMA_MEMBRANE_PART, INTEGRAL_TO_PLASMA_MEMBRANE, MEMBRANE, INTRINSIC_TO_MEMBRANE, MEMBRANE_PART, INTEGRAL_TO_MEMBRANE, CELL_CELL_SIGNALING, G_PROTEIN_COUPLED_RECEPTOR_PROTEIN_SIGNALING_PATHWAY	neu	ENSG00000245311	RP11-165P7.1	Criterion_2_J	97	MSBB	0	0	0		0.00185612	0.0468101	2.6196e-130	0.0062835	0.60378
c1_14	c1_167	338	17		neu	ENSG00000245311	RP11-165P7.1	Criterion_2_J	93	MSBB	0	0	0		0.00185612	0.0468101	2.6196e-130	0.0062835	0.60378
c1_2	c1_14	2579	1	KEGG_NEUROACTIVE_LIGAND_RECEPTOR_INTERACTION, NERVOUS_SYSTEM_DEVELOPMENT, SYNAPTIC_TRANSMISSION, PLASMA_MEMBRANE, TRANSMISSION_OF_NERVE_IMPULSE, INTRINSIC_TO_PLASMA_MEMBRANE, PLASMA_MEMBRANE_PART, INTEGRAL_TO_PLASMA_MEMBRANE, MEMBRANE, INTRINSIC_TO_MEMBRANE, MEMBRANE_PART, INTEGRAL_TO_MEMBRANE, CELL_CELL_SIGNALING, G_PROTEIN_COUPLED_RECEPTOR_PROTEIN_SIGNALING_PATHWAY	neu	ENSG00000259806	CTD-2196E14.4	Criterion_2_J	97	MSBB	0	0	0		0.106655	0.0539727	6.9325e-131	0.0061065	0.598307
c1_14	c1_167	338	17		neu	ENSG00000259806	CTD-2196E14.4	Criterion_2_J	93	MSBB	0	0	0		0.106655	0.0539727	6.9325e-131	0.0061065	0.598307
c1_2	c1_14	2579	1	KEGG_NEUROACTIVE_LIGAND_RECEPTOR_INTERACTION, NERVOUS_SYSTEM_DEVELOPMENT, SYNAPTIC_TRANSMISSION, PLASMA_MEMBRANE, TRANSMISSION_OF_NERVE_IMPULSE, INTRINSIC_TO_PLASMA_MEMBRANE, PLASMA_MEMBRANE_PART, INTEGRAL_TO_PLASMA_MEMBRANE, MEMBRANE, INTRINSIC_TO_MEMBRANE, MEMBRANE_PART, INTEGRAL_TO_MEMBRANE, CELL_CELL_SIGNALING, G_PROTEIN_COUPLED_RECEPTOR_PROTEIN_SIGNALING_PATHWAY	neu	ENSG00000143578	CREB3L4	Criterion_2_J	100	MSBB	0	0	0		0.0662735	0.102632	3.304e-130	0.006608	0.594818
c1_14	c1_167	338	17		neu	ENSG00000143578	CREB3L4	Criterion_2_J	96	MSBB	0	0	0		0.0662735	0.102632	3.304e-130	0.006608	0.594818
c1_2	c1_16	563	6		ast, end	ENSG00000182500	ORAI1	Criterion_2_J	98	MSBB	2	5	0		0.00218575	0.0801243	1.8644e-96	1.83785e-13	0.498785
c1_16	c1_201	367	12		end, ast	ENSG00000182500	ORAI1	Criterion_2_J	97	MSBB	2	5	0		0.00218575	0.0801243	1.8644e-96	1.83785e-13	0.498785
c1_201	c1_460	124	51			ENSG00000182500	ORAI1	Criterion_2_J	63	MSBB	2	5	0		0.00218575	0.0801243	1.8644e-96	1.83785e-13	0.498785
c1_2	c1_22	426	62		end, ast	ENSG00000130202	PVRL2	Criterion_2_J	61	MSBB	6	2	1		0.00123512	0.0518524	1.7346e-49	1	0.235363
c1_201	c1_459	75	73		end	ENSG00000149564	ESAM	Criterion_2_J	40	MSBB	0	2	0		0.00021003	0.00137079	5.1625e-31	3.835e-13	0.218872
c1_22	c1_225	115	26		ast	ENSG00000154222	CC2D1B	Criterion_2_J	70	MSBB	0	0	0		0.00195517	0.113942	2.59305e-16	1	0.0855073
c1_2	c1_22	426	62		end, ast	ENSG00000154222	CC2D1B	Criterion_2_J	70	MSBB	0	0	0		0.00195517	0.113942	2.59305e-16	1	0.0855073
c1_2	c1_14	2579	1	KEGG_NEUROACTIVE_LIGAND_RECEPTOR_INTERACTION, NERVOUS_SYSTEM_DEVELOPMENT, SYNAPTIC_TRANSMISSION, PLASMA_MEMBRANE, TRANSMISSION_OF_NERVE_IMPULSE, INTRINSIC_TO_PLASMA_MEMBRANE, PLASMA_MEMBRANE_PART, INTEGRAL_TO_PLASMA_MEMBRANE, MEMBRANE, INTRINSIC_TO_MEMBRANE, MEMBRANE_PART, INTEGRAL_TO_MEMBRANE, CELL_CELL_SIGNALING, G_PROTEIN_COUPLED_RECEPTOR_PROTEIN_SIGNALING_PATHWAY	neu	ENSG00000100030	MAPK1	Criterion_2_J	63	MSBB	68	71	1		0.0263668	0.067899	5.664e-13	1	0.0666427
c1_20	c1_212	135	100		neu	ENSG00000269535	CTD-2525I3.6	Criterion_2_J	42	MSBB	0	0	0		0.00473132	0.242862	1.05315e-12	1	0.0663014
c1_2	c1_14	2579	1	KEGG_NEUROACTIVE_LIGAND_RECEPTOR_INTERACTION, NERVOUS_SYSTEM_DEVELOPMENT, SYNAPTIC_TRANSMISSION, PLASMA_MEMBRANE, TRANSMISSION_OF_NERVE_IMPULSE, INTRINSIC_TO_PLASMA_MEMBRANE, PLASMA_MEMBRANE_PART, INTEGRAL_TO_PLASMA_MEMBRANE, MEMBRANE, INTRINSIC_TO_MEMBRANE, MEMBRANE_PART, INTEGRAL_TO_MEMBRANE, CELL_CELL_SIGNALING, G_PROTEIN_COUPLED_RECEPTOR_PROTEIN_SIGNALING_PATHWAY	neu	ENSG00000117600	LPPR4	Criterion_2_J	70	MSBB	0	1	0		0.0472079	0.119503	5.664e-13	1	0.0644272
c1_2	c1_14	2579	1	KEGG_NEUROACTIVE_LIGAND_RECEPTOR_INTERACTION, NERVOUS_SYSTEM_DEVELOPMENT, SYNAPTIC_TRANSMISSION, PLASMA_MEMBRANE, TRANSMISSION_OF_NERVE_IMPULSE, INTRINSIC_TO_PLASMA_MEMBRANE, PLASMA_MEMBRANE_PART, INTEGRAL_TO_PLASMA_MEMBRANE, MEMBRANE, INTRINSIC_TO_MEMBRANE, MEMBRANE_PART, INTEGRAL_TO_MEMBRANE, CELL_CELL_SIGNALING, G_PROTEIN_COUPLED_RECEPTOR_PROTEIN_SIGNALING_PATHWAY	neu	ENSG00000009694	TENM1	Criterion_2_J	42	MSBB	0	0	0		0.00310311	0.0576954	0.117705	1	0.0207843
c1_14	c1_173	87	80		neu	ENSG00000009694	TENM1	Criterion_2_J	31	MSBB	0	0	0		0.00310311	0.0576954	0.117705	1	0.0207843
c1_2	c1_14	2579	1	KEGG_NEUROACTIVE_LIGAND_RECEPTOR_INTERACTION, NERVOUS_SYSTEM_DEVELOPMENT, SYNAPTIC_TRANSMISSION, PLASMA_MEMBRANE, TRANSMISSION_OF_NERVE_IMPULSE, INTRINSIC_TO_PLASMA_MEMBRANE, PLASMA_MEMBRANE_PART, INTEGRAL_TO_PLASMA_MEMBRANE, MEMBRANE, INTRINSIC_TO_MEMBRANE, MEMBRANE_PART, INTEGRAL_TO_MEMBRANE, CELL_CELL_SIGNALING, G_PROTEIN_COUPLED_RECEPTOR_PROTEIN_SIGNALING_PATHWAY	neu	ENSG00000166257	SCN3B	Criterion_2_J	75	MSBB	0	1	0		0.0417389	0.186285	0.0229215	1	0.0166631
c1_2	c1_20	956	37	VOLTAGE_GATED_CATION_CHANNEL_ACTIVITY, VOLTAGE_GATED_CHANNEL_ACTIVITY	neu	ENSG00000102001	CACNA1F	Criterion_2_J	65	MSBB	0	0	0		0.0111089	0.0656947	1	1	0.0139419
c1_302	c1_581	63	95			ENSG00000120451	SNX19	Criterion_2_J	39	MSBB	0	0	0		0.0195745	0.0826403	0.48675	1	0.0137953
c1_2	c1_14	2579	1	KEGG_NEUROACTIVE_LIGAND_RECEPTOR_INTERACTION, NERVOUS_SYSTEM_DEVELOPMENT, SYNAPTIC_TRANSMISSION, PLASMA_MEMBRANE, TRANSMISSION_OF_NERVE_IMPULSE, INTRINSIC_TO_PLASMA_MEMBRANE, PLASMA_MEMBRANE_PART, INTEGRAL_TO_PLASMA_MEMBRANE, MEMBRANE, INTRINSIC_TO_MEMBRANE, MEMBRANE_PART, INTEGRAL_TO_MEMBRANE, CELL_CELL_SIGNALING, G_PROTEIN_COUPLED_RECEPTOR_PROTEIN_SIGNALING_PATHWAY	neu	ENSG00000198216	CACNA1E	Criterion_2_J	68	MSBB	0	1	0		0.182518	0.152398	1	1	0.00691458
c1_2	c1_22	426	62		end, ast	ENSG00000108961	RANGRF	Criterion_2_S	65	MSBB	0	0	0		0.221775	0.130791	1.0148e-24	1	0.113477
c1_2	c1_9	853	13		ast, end	ENSG00000177994	C2orf73	Criterion_2_S	83	MSBB	0	0	0		0.781277	0.860738	6.608e-15	0.173755	0.0671688
c1_2	c1_9	853	13		ast, end	ENSG00000170959	DCDC5	Criterion_2_S	73	MSBB	0	0	0		0.834876	0.381364	1	1	0.00220915
c1_2	c1_14	2579	1	KEGG_NEUROACTIVE_LIGAND_RECEPTOR_INTERACTION, NERVOUS_SYSTEM_DEVELOPMENT, SYNAPTIC_TRANSMISSION, PLASMA_MEMBRANE, TRANSMISSION_OF_NERVE_IMPULSE, INTRINSIC_TO_PLASMA_MEMBRANE, PLASMA_MEMBRANE_PART, INTEGRAL_TO_PLASMA_MEMBRANE, MEMBRANE, INTRINSIC_TO_MEMBRANE, MEMBRANE_PART, INTEGRAL_TO_MEMBRANE, CELL_CELL_SIGNALING, G_PROTEIN_COUPLED_RECEPTOR_PROTEIN_SIGNALING_PATHWAY	neu	ENSG00000164100	NDST3	Criterion_3_J	98	MSBB	0	0	0		0.000275081	0.07235	1.41305e-192	0.0079355	0.882933
c1_14	c1_172	272	14	KEGG_NEUROACTIVE_LIGAND_RECEPTOR_INTERACTION	neu	ENSG00000164100	NDST3	Criterion_3_J	77	MSBB	0	0	0		0.000275081	0.07235	1.41305e-192	0.0079355	0.882933
c1_2	c1_14	2579	1	KEGG_NEUROACTIVE_LIGAND_RECEPTOR_INTERACTION, NERVOUS_SYSTEM_DEVELOPMENT, SYNAPTIC_TRANSMISSION, PLASMA_MEMBRANE, TRANSMISSION_OF_NERVE_IMPULSE, INTRINSIC_TO_PLASMA_MEMBRANE, PLASMA_MEMBRANE_PART, INTEGRAL_TO_PLASMA_MEMBRANE, MEMBRANE, INTRINSIC_TO_MEMBRANE, MEMBRANE_PART, INTEGRAL_TO_MEMBRANE, CELL_CELL_SIGNALING, G_PROTEIN_COUPLED_RECEPTOR_PROTEIN_SIGNALING_PATHWAY	neu	ENSG00000236283	AC013463.2	Criterion_3_J	94	MSBB	0	0	0		0.0230953	0.105659	1.26555e-181	0.00207975	0.827557
c1_14	c1_172	272	14	KEGG_NEUROACTIVE_LIGAND_RECEPTOR_INTERACTION	neu	ENSG00000236283	AC013463.2	Criterion_3_J	73	MSBB	0	0	0		0.0230953	0.105659	1.26555e-181	0.00207975	0.827557
c1_2	c1_14	2579	1	KEGG_NEUROACTIVE_LIGAND_RECEPTOR_INTERACTION, NERVOUS_SYSTEM_DEVELOPMENT, SYNAPTIC_TRANSMISSION, PLASMA_MEMBRANE, TRANSMISSION_OF_NERVE_IMPULSE, INTRINSIC_TO_PLASMA_MEMBRANE, PLASMA_MEMBRANE_PART, INTEGRAL_TO_PLASMA_MEMBRANE, MEMBRANE, INTRINSIC_TO_MEMBRANE, MEMBRANE_PART, INTEGRAL_TO_MEMBRANE, CELL_CELL_SIGNALING, G_PROTEIN_COUPLED_RECEPTOR_PROTEIN_SIGNALING_PATHWAY	neu	ENSG00000047621	C12orf4	Criterion_3_J	109	MSBB	0	0	0		0.000426866	0.161641	1.20655e-142	0.045725	0.655226
c1_14	c1_167	338	17		neu	ENSG00000047621	C12orf4	Criterion_3_J	105	MSBB	0	0	0		0.000426866	0.161641	1.20655e-142	0.045725	0.655226
c1_2	c1_14	2579	1	KEGG_NEUROACTIVE_LIGAND_RECEPTOR_INTERACTION, NERVOUS_SYSTEM_DEVELOPMENT, SYNAPTIC_TRANSMISSION, PLASMA_MEMBRANE, TRANSMISSION_OF_NERVE_IMPULSE, INTRINSIC_TO_PLASMA_MEMBRANE, PLASMA_MEMBRANE_PART, INTEGRAL_TO_PLASMA_MEMBRANE, MEMBRANE, INTRINSIC_TO_MEMBRANE, MEMBRANE_PART, INTEGRAL_TO_MEMBRANE, CELL_CELL_SIGNALING, G_PROTEIN_COUPLED_RECEPTOR_PROTEIN_SIGNALING_PATHWAY	neu	ENSG00000260214	GS1-465N13.1	Criterion_3_J	115	MSBB	0	0	0		8.56352e-05	0.174144	4.6905e-133	0.000144845	0.626669
c1_14	c1_167	338	17		neu	ENSG00000260214	GS1-465N13.1	Criterion_3_J	109	MSBB	0	0	0		8.56352e-05	0.174144	4.6905e-133	0.000144845	0.626669
c1_2	c1_14	2579	1	KEGG_NEUROACTIVE_LIGAND_RECEPTOR_INTERACTION, NERVOUS_SYSTEM_DEVELOPMENT, SYNAPTIC_TRANSMISSION, PLASMA_MEMBRANE, TRANSMISSION_OF_NERVE_IMPULSE, INTRINSIC_TO_PLASMA_MEMBRANE, PLASMA_MEMBRANE_PART, INTEGRAL_TO_PLASMA_MEMBRANE, MEMBRANE, INTRINSIC_TO_MEMBRANE, MEMBRANE_PART, INTEGRAL_TO_MEMBRANE, CELL_CELL_SIGNALING, G_PROTEIN_COUPLED_RECEPTOR_PROTEIN_SIGNALING_PATHWAY	neu	ENSG00000171208	NETO2	Criterion_3_J	103	MSBB	1	0	0		0.00223624	0.0507735	6.9325e-131	0.0061065	0.605885
c1_14	c1_167	338	17		neu	ENSG00000171208	NETO2	Criterion_3_J	99	MSBB	1	0	0		0.00223624	0.0507735	6.9325e-131	0.0061065	0.605885
c1_2	c1_14	2579	1	KEGG_NEUROACTIVE_LIGAND_RECEPTOR_INTERACTION, NERVOUS_SYSTEM_DEVELOPMENT, SYNAPTIC_TRANSMISSION, PLASMA_MEMBRANE, TRANSMISSION_OF_NERVE_IMPULSE, INTRINSIC_TO_PLASMA_MEMBRANE, PLASMA_MEMBRANE_PART, INTEGRAL_TO_PLASMA_MEMBRANE, MEMBRANE, INTRINSIC_TO_MEMBRANE, MEMBRANE_PART, INTEGRAL_TO_MEMBRANE, CELL_CELL_SIGNALING, G_PROTEIN_COUPLED_RECEPTOR_PROTEIN_SIGNALING_PATHWAY	neu	ENSG00000188687	SLC4A5	Criterion_3_J	102	MSBB	0	1	0		0.00139893	0.163292	6.9325e-131	0.0061065	0.604535
c1_14	c1_167	338	17		neu	ENSG00000188687	SLC4A5	Criterion_3_J	98	MSBB	0	1	0		0.00139893	0.163292	6.9325e-131	0.0061065	0.604535
c1_2	c1_14	2579	1	KEGG_NEUROACTIVE_LIGAND_RECEPTOR_INTERACTION, NERVOUS_SYSTEM_DEVELOPMENT, SYNAPTIC_TRANSMISSION, PLASMA_MEMBRANE, TRANSMISSION_OF_NERVE_IMPULSE, INTRINSIC_TO_PLASMA_MEMBRANE, PLASMA_MEMBRANE_PART, INTEGRAL_TO_PLASMA_MEMBRANE, MEMBRANE, INTRINSIC_TO_MEMBRANE, MEMBRANE_PART, INTEGRAL_TO_MEMBRANE, CELL_CELL_SIGNALING, G_PROTEIN_COUPLED_RECEPTOR_PROTEIN_SIGNALING_PATHWAY	neu	ENSG00000233622	CYP2T2P	Criterion_3_J	102	MSBB	0	0	0		0.00138428	0.180632	6.9325e-131	0.0061065	0.604361
c1_14	c1_167	338	17		neu	ENSG00000233622	CYP2T2P	Criterion_3_J	98	MSBB	0	0	0		0.00138428	0.180632	6.9325e-131	0.0061065	0.604361
c1_2	c1_14	2579	1	KEGG_NEUROACTIVE_LIGAND_RECEPTOR_INTERACTION, NERVOUS_SYSTEM_DEVELOPMENT, SYNAPTIC_TRANSMISSION, PLASMA_MEMBRANE, TRANSMISSION_OF_NERVE_IMPULSE, INTRINSIC_TO_PLASMA_MEMBRANE, PLASMA_MEMBRANE_PART, INTEGRAL_TO_PLASMA_MEMBRANE, MEMBRANE, INTRINSIC_TO_MEMBRANE, MEMBRANE_PART, INTEGRAL_TO_MEMBRANE, CELL_CELL_SIGNALING, G_PROTEIN_COUPLED_RECEPTOR_PROTEIN_SIGNALING_PATHWAY	neu	ENSG00000134115	CNTN6	Criterion_3_J	107	MSBB	0	0	0		0.000322695	0.0577015	1.5399e-129	0.0071685	0.60308
c1_14	c1_167	338	17		neu	ENSG00000134115	CNTN6	Criterion_3_J	103	MSBB	0	0	0		0.000322695	0.0577015	1.5399e-129	0.0071685	0.60308
c1_2	c1_14	2579	1	KEGG_NEUROACTIVE_LIGAND_RECEPTOR_INTERACTION, NERVOUS_SYSTEM_DEVELOPMENT, SYNAPTIC_TRANSMISSION, PLASMA_MEMBRANE, TRANSMISSION_OF_NERVE_IMPULSE, INTRINSIC_TO_PLASMA_MEMBRANE, PLASMA_MEMBRANE_PART, INTEGRAL_TO_PLASMA_MEMBRANE, MEMBRANE, INTRINSIC_TO_MEMBRANE, MEMBRANE_PART, INTEGRAL_TO_MEMBRANE, CELL_CELL_SIGNALING, G_PROTEIN_COUPLED_RECEPTOR_PROTEIN_SIGNALING_PATHWAY	neu	ENSG00000107551	RASSF4	Criterion_3_J	107	MSBB	0	0	0		0.00348472	0.259902	4.5725e-129	0.0069915	0.593529
c1_14	c1_167	338	17		neu	ENSG00000107551	RASSF4	Criterion_3_J	103	MSBB	0	0	0		0.00348472	0.259902	4.5725e-129	0.0069915	0.593529
c1_2	c1_14	2579	1	KEGG_NEUROACTIVE_LIGAND_RECEPTOR_INTERACTION, NERVOUS_SYSTEM_DEVELOPMENT, SYNAPTIC_TRANSMISSION, PLASMA_MEMBRANE, TRANSMISSION_OF_NERVE_IMPULSE, INTRINSIC_TO_PLASMA_MEMBRANE, PLASMA_MEMBRANE_PART, INTEGRAL_TO_PLASMA_MEMBRANE, MEMBRANE, INTRINSIC_TO_MEMBRANE, MEMBRANE_PART, INTEGRAL_TO_MEMBRANE, CELL_CELL_SIGNALING, G_PROTEIN_COUPLED_RECEPTOR_PROTEIN_SIGNALING_PATHWAY	neu	ENSG00000108604	SMARCD2	Criterion_3_J	107	MSBB	0	0	0		0.0912345	0.164836	4.5725e-129	0.0069915	0.588106
c1_14	c1_167	338	17		neu	ENSG00000108604	SMARCD2	Criterion_3_J	103	MSBB	0	0	0		0.0912345	0.164836	4.5725e-129	0.0069915	0.588106
c1_2	c1_16	563	6		ast, end	ENSG00000174705	SH3PXD2B	Criterion_3_J	88	MSBB	0	0	0		4.84137e-05	0.0688048	1.3865e-110	7.8765e-13	0.566421
c1_16	c1_201	367	12		end, ast	ENSG00000174705	SH3PXD2B	Criterion_3_J	87	MSBB	0	0	0		4.84137e-05	0.0688048	1.3865e-110	7.8765e-13	0.566421
c1_166	c1_439	506	3		neu	ENSG00000145681	HAPLN1	Criterion_3_J	94	MSBB	0	0	0		0.00111342	0.0676951	1.14165e-110	1	0.506979
c1_14	c1_166	544	4		neu	ENSG00000145681	HAPLN1	Criterion_3_J	94	MSBB	0	0	0		0.00111342	0.0676951	1.14165e-110	1	0.506979
c1_2	c1_14	2579	1	KEGG_NEUROACTIVE_LIGAND_RECEPTOR_INTERACTION, NERVOUS_SYSTEM_DEVELOPMENT, SYNAPTIC_TRANSMISSION, PLASMA_MEMBRANE, TRANSMISSION_OF_NERVE_IMPULSE, INTRINSIC_TO_PLASMA_MEMBRANE, PLASMA_MEMBRANE_PART, INTEGRAL_TO_PLASMA_MEMBRANE, MEMBRANE, INTRINSIC_TO_MEMBRANE, MEMBRANE_PART, INTEGRAL_TO_MEMBRANE, CELL_CELL_SIGNALING, G_PROTEIN_COUPLED_RECEPTOR_PROTEIN_SIGNALING_PATHWAY	neu	ENSG00000145681	HAPLN1	Criterion_3_J	94	MSBB	0	0	0		0.00111342	0.0676951	1.14165e-110	1	0.506979
c1_166	c1_439	506	3		neu	ENSG00000258178	RP11-18J9.3	Criterion_3_J	94	MSBB	0	0	0		0.000809084	0.177875	1.14165e-110	1	0.50573
c1_14	c1_166	544	4		neu	ENSG00000258178	RP11-18J9.3	Criterion_3_J	94	MSBB	0	0	0		0.000809084	0.177875	1.14165e-110	1	0.50573
c1_2	c1_14	2579	1	KEGG_NEUROACTIVE_LIGAND_RECEPTOR_INTERACTION, NERVOUS_SYSTEM_DEVELOPMENT, SYNAPTIC_TRANSMISSION, PLASMA_MEMBRANE, TRANSMISSION_OF_NERVE_IMPULSE, INTRINSIC_TO_PLASMA_MEMBRANE, PLASMA_MEMBRANE_PART, INTEGRAL_TO_PLASMA_MEMBRANE, MEMBRANE, INTRINSIC_TO_MEMBRANE, MEMBRANE_PART, INTEGRAL_TO_MEMBRANE, CELL_CELL_SIGNALING, G_PROTEIN_COUPLED_RECEPTOR_PROTEIN_SIGNALING_PATHWAY	neu	ENSG00000258178	RP11-18J9.3	Criterion_3_J	94	MSBB	0	0	0		0.000809084	0.177875	1.14165e-110	1	0.50573
c1_2	c1_14	2579	1	KEGG_NEUROACTIVE_LIGAND_RECEPTOR_INTERACTION, NERVOUS_SYSTEM_DEVELOPMENT, SYNAPTIC_TRANSMISSION, PLASMA_MEMBRANE, TRANSMISSION_OF_NERVE_IMPULSE, INTRINSIC_TO_PLASMA_MEMBRANE, PLASMA_MEMBRANE_PART, INTEGRAL_TO_PLASMA_MEMBRANE, MEMBRANE, INTRINSIC_TO_MEMBRANE, MEMBRANE_PART, INTEGRAL_TO_MEMBRANE, CELL_CELL_SIGNALING, G_PROTEIN_COUPLED_RECEPTOR_PROTEIN_SIGNALING_PATHWAY	neu	ENSG00000172995	ARPP21	Criterion_3_J	68	MSBB	0	0	0		0.00204434	0.0468101	2.30395e-77	1	0.358489
c1_166	c1_439	506	3		neu	ENSG00000172995	ARPP21	Criterion_3_J	64	MSBB	0	0	0		0.00204434	0.0468101	2.30395e-77	1	0.358489
c1_14	c1_166	544	4		neu	ENSG00000172995	ARPP21	Criterion_3_J	64	MSBB	0	0	0		0.00204434	0.0468101	2.30395e-77	1	0.358489
c1_2	c1_9	853	13		ast, end	ENSG00000138646	HERC5	Criterion_3_J	72	MSBB	0	1	0		0.00185955	0.192337	1.41305e-66	0.004307	0.318512
c1_9	c1_123	260	22		end	ENSG00000138646	HERC5	Criterion_3_J	67	MSBB	0	1	0		0.00185955	0.192337	1.41305e-66	0.004307	0.318512
c1_123	c1_387	113	28			ENSG00000138646	HERC5	Criterion_3_J	62	MSBB	0	1	0		0.00185955	0.192337	1.41305e-66	0.004307	0.318512
c1_172	c1_447	76	34		neu	ENSG00000204186	ZDBF2	Criterion_3_J	41	MSBB	0	1	0		0.00116088	0.0494517	1.73755e-65	0.084075	0.311464
c1_172	c1_447	76	34		neu	ENSG00000197291	RAMP2-AS1	Criterion_3_J	42	MSBB	0	0	0	overlap	0.000766571	0.0812632	1.73755e-65	0.084075	0.311307
c1_2	c1_9	853	13		ast, end	ENSG00000186153	WWOX	Criterion_3_J	92	MSBB	5	16	0		0.000247418	0.0582071	6.3425e-61	0.0097055	0.298023
c1_9	c1_123	260	22		end	ENSG00000186153	WWOX	Criterion_3_J	73	MSBB	5	16	0		0.000247418	0.0582071	6.3425e-61	0.0097055	0.298023
c1_164	c1_436	255	9		neu	ENSG00000078018	MAP2	Criterion_3_J	56	MSBB	79	20	0	overlap	0.00421276	0.0630195	4.307e-59	1	0.275309
c1_2	c1_13	247	39		ast	ENSG00000178814	OPLAH	Criterion_3_J	48	MSBB	0	0	0		0.0120683	0.370923	2.53405e-54	5.664e-05	0.267532
c1_160	c1_433	62	36			ENSG00000178814	OPLAH	Criterion_3_J	47	MSBB	0	0	0		0.0120683	0.370923	2.53405e-54	5.664e-05	0.267532
c1_2	c1_21	425	44	IMMUNE_SYSTEM_PROCESS, IMMUNE_RESPONSE, KEGG_LEISHMANIA_INFECTION, DEFENSE_RESPONSE, KEGG_ASTHMA, KEGG_CELL_ADHESION_MOLECULES_CAMS, KEGG_ALLOGRAFT_REJECTION, KEGG_INTESTINAL_IMMUNE_NETWORK_FOR_IGA_PRODUCTION, KEGG_SYSTEMIC_LUPUS_ERYTHEMATOSUS, KEGG_FC_GAMMA_R_MEDIATED_PHAGOCYTOSIS, KEGG_VIRAL_MYOCARDITIS, KEGG_GRAFT_VERSUS_HOST_DISEASE, KEGG_B_CELL_RECEPTOR_SIGNALING_PATHWAY, KEGG_ANTIGEN_PROCES…	mic, end	ENSG00000067066	SP100	Criterion_3_J	129	MSBB	0	4	0		0.000453222	0.0960927	7.0505e-43	1	0.206732
c1_21	c1_223	355	59	IMMUNE_SYSTEM_PROCESS, KEGG_LEISHMANIA_INFECTION, IMMUNE_RESPONSE, KEGG_ASTHMA, KEGG_CELL_ADHESION_MOLECULES_CAMS, KEGG_ALLOGRAFT_REJECTION, KEGG_FC_GAMMA_R_MEDIATED_PHAGOCYTOSIS, KEGG_INTESTINAL_IMMUNE_NETWORK_FOR_IGA_PRODUCTION, KEGG_VIRAL_MYOCARDITIS, KEGG_B_CELL_RECEPTOR_SIGNALING_PATHWAY, KEGG_GRAFT_VERSUS_HOST_DISEASE, KEGG_SYSTEMIC_LUPUS_ERYTHEMATOSUS, KEGG_TYPE_I_DIABETES_MELLITUS, KEGG_A…	mic	ENSG00000067066	SP100	Criterion_3_J	101	MSBB	0	4	0		0.000453222	0.0960927	7.0505e-43	1	0.206732
c1_223	c1_484	99	92	KEGG_B_CELL_RECEPTOR_SIGNALING_PATHWAY	mic	ENSG00000067066	SP100	Criterion_3_J	63	MSBB	0	4	0		0.000453222	0.0960927	7.0505e-43	1	0.206732
c1_2	c1_13	247	39		ast	ENSG00000149633	KIAA1755	Criterion_3_J	50	MSBB	0	0	0		0.00154599	0.145462	7.4635e-40	0.06844	0.195296
c1_21	c1_223	355	59	IMMUNE_SYSTEM_PROCESS, KEGG_LEISHMANIA_INFECTION, IMMUNE_RESPONSE, KEGG_ASTHMA, KEGG_CELL_ADHESION_MOLECULES_CAMS, KEGG_ALLOGRAFT_REJECTION, KEGG_FC_GAMMA_R_MEDIATED_PHAGOCYTOSIS, KEGG_INTESTINAL_IMMUNE_NETWORK_FOR_IGA_PRODUCTION, KEGG_VIRAL_MYOCARDITIS, KEGG_B_CELL_RECEPTOR_SIGNALING_PATHWAY, KEGG_GRAFT_VERSUS_HOST_DISEASE, KEGG_SYSTEMIC_LUPUS_ERYTHEMATOSUS, KEGG_TYPE_I_DIABETES_MELLITUS, KEGG_A…	mic	ENSG00000010671	BTK	Criterion_3_J	75	MSBB	1	15	0		0.000113414	0.255778	1.1977e-27	1	0.139824
c1_2	c1_21	425	44	IMMUNE_SYSTEM_PROCESS, IMMUNE_RESPONSE, KEGG_LEISHMANIA_INFECTION, DEFENSE_RESPONSE, KEGG_ASTHMA, KEGG_CELL_ADHESION_MOLECULES_CAMS, KEGG_ALLOGRAFT_REJECTION, KEGG_INTESTINAL_IMMUNE_NETWORK_FOR_IGA_PRODUCTION, KEGG_SYSTEMIC_LUPUS_ERYTHEMATOSUS, KEGG_FC_GAMMA_R_MEDIATED_PHAGOCYTOSIS, KEGG_VIRAL_MYOCARDITIS, KEGG_GRAFT_VERSUS_HOST_DISEASE, KEGG_B_CELL_RECEPTOR_SIGNALING_PATHWAY, KEGG_ANTIGEN_PROCES…	mic, end	ENSG00000010671	BTK	Criterion_3_J	75	MSBB	1	15	0		0.000113414	0.255778	1.1977e-27	1	0.139824
c1_2	c1_37	181	42			ENSG00000176406	RIMS2	Criterion_3_J	71	MSBB	0	0	0		0.000191493	0.0909138	5.546e-24	1	0.124518
c1_37	c1_284	142	68			ENSG00000176406	RIMS2	Criterion_3_J	64	MSBB	0	0	0		0.000191493	0.0909138	5.546e-24	1	0.124518
c1_284	c1_548	43	86			ENSG00000176406	RIMS2	Criterion_3_J	38	MSBB	0	0	0		0.000191493	0.0909138	5.546e-24	1	0.124518
c1_164	c1_437	91	70			ENSG00000259153	RP6-65G23.3	Criterion_3_J	43	MSBB	0	0	0		0.00489132	0.146915	6.962e-24	1	0.116897
c1_2	c1_22	426	62		end, ast	ENSG00000123908	EIF2C2	Criterion_3_J	67	MSBB	1	2	0		0.000234226	0.151187	2.75235e-17	1	0.0933869
c1_226	c1_490	78	75			ENSG00000123908	EIF2C2	Criterion_3_J	61	MSBB	1	2	0		0.000234226	0.151187	2.75235e-17	1	0.0933869
c1_22	c1_226	116	79		end	ENSG00000123908	EIF2C2	Criterion_3_J	61	MSBB	1	2	0		0.000234226	0.151187	2.75235e-17	1	0.0933869
c1_2	c1_21	425	44	IMMUNE_SYSTEM_PROCESS, IMMUNE_RESPONSE, KEGG_LEISHMANIA_INFECTION, DEFENSE_RESPONSE, KEGG_ASTHMA, KEGG_CELL_ADHESION_MOLECULES_CAMS, KEGG_ALLOGRAFT_REJECTION, KEGG_INTESTINAL_IMMUNE_NETWORK_FOR_IGA_PRODUCTION, KEGG_SYSTEMIC_LUPUS_ERYTHEMATOSUS, KEGG_FC_GAMMA_R_MEDIATED_PHAGOCYTOSIS, KEGG_VIRAL_MYOCARDITIS, KEGG_GRAFT_VERSUS_HOST_DISEASE, KEGG_B_CELL_RECEPTOR_SIGNALING_PATHWAY, KEGG_ANTIGEN_PROCES…	mic, end	ENSG00000204261	XXbac-BPG246D15.8	Criterion_3_J	44	MSBB	0	0	0		0.000506525	0.0667366	8.319e-17	1	0.0913416
c1_11	c1_147	122	98			ENSG00000164114	MAP9	Criterion_3_J	65	MSBB	0	0	0		0.000386628	0.0715588	1.8231e-16	1	0.0902138
c1_22	c1_225	115	26		ast	ENSG00000154222	CC2D1B	Criterion_3_J	70	MSBB	0	0	0		0.00195517	0.113942	2.59305e-16	1	0.0855073
c1_2	c1_22	426	62		end, ast	ENSG00000154222	CC2D1B	Criterion_3_J	70	MSBB	0	0	0		0.00195517	0.113942	2.59305e-16	1	0.0855073
c1_284	c1_548	43	86			ENSG00000124523	SIRT5	Criterion_3_J	34	MSBB	1	3	0		4.76271e-05	0.136835	1.9706e-14	1	0.0839652
c1_302	c1_571	140	76			ENSG00000100242	SUN2	Criterion_3_J	67	MSBB	0	0	0		0.00278798	0.0917598	5.2215e-15	1	0.0794446
c1_571	c1_763	106	85			ENSG00000100242	SUN2	Criterion_3_J	62	MSBB	0	0	0		0.00278798	0.0917598	5.2215e-15	1	0.0794446
c1_302	c1_571	140	76			ENSG00000149798	CDC42EP2	Criterion_3_J	53	MSBB	0	0	0		0.00563365	0.0634319	6.254e-15	1	0.0784511
c1_571	c1_763	106	85			ENSG00000149798	CDC42EP2	Criterion_3_J	52	MSBB	0	0	0		0.00563365	0.0634319	6.254e-15	1	0.0784511
c1_302	c1_571	140	76			ENSG00000225450	RP3-508I15.14	Criterion_3_J	65	MSBB	0	0	0		0.00283651	0.163206	5.2215e-15	1	0.0782998
c1_571	c1_763	106	85			ENSG00000225450	RP3-508I15.14	Criterion_3_J	61	MSBB	0	0	0		0.00283651	0.163206	5.2215e-15	1	0.0782998
c1_302	c1_571	140	76			ENSG00000068650	ATP11A	Criterion_3_J	75	MSBB	0	0	0		0.000776414	0.0962292	1.3924e-13	1	0.0754825
c1_571	c1_763	106	85			ENSG00000068650	ATP11A	Criterion_3_J	74	MSBB	0	0	0		0.000776414	0.0962292	1.3924e-13	1	0.0754825
c1_302	c1_571	140	76			ENSG00000196517	SLC6A9	Criterion_3_J	54	MSBB	0	0	0		0.00318326	0.0993226	3.54e-14	1	0.0753414
c1_571	c1_763	106	85			ENSG00000196517	SLC6A9	Criterion_3_J	54	MSBB	0	0	0		0.00318326	0.0993226	3.54e-14	1	0.0753414
c1_302	c1_571	140	76			ENSG00000119403	PHF19	Criterion_3_J	79	MSBB	0	0	0		0.000259883	0.0647224	8.4075e-13	1	0.0748899
c1_571	c1_763	106	85			ENSG00000119403	PHF19	Criterion_3_J	72	MSBB	0	0	0		0.000259883	0.0647224	8.4075e-13	1	0.0748899
c1_20	c1_212	135	100		neu	ENSG00000269535	CTD-2525I3.6	Criterion_3_J	42	MSBB	0	0	0		0.00473132	0.242862	1.05315e-12	1	0.0663014
c1_14	c1_176	40	72			ENSG00000155330	C16orf87	Criterion_3_J	29	MSBB	0	0	0	overlap	0.003494	0.0611113	6.195e-12	1	0.0661296
c1_2	c1_20	956	37	VOLTAGE_GATED_CATION_CHANNEL_ACTIVITY, VOLTAGE_GATED_CHANNEL_ACTIVITY	neu	ENSG00000006432	MAP3K9	Criterion_3_J	86	MSBB	0	0	0		0.00195258	0.0962292	5.664e-11	1	0.0621047
c1_20	c1_212	135	100		neu	ENSG00000006432	MAP3K9	Criterion_3_J	43	MSBB	0	0	0		0.00195258	0.0962292	5.664e-11	1	0.0621047
c1_2	c1_20	956	37	VOLTAGE_GATED_CATION_CHANNEL_ACTIVITY, VOLTAGE_GATED_CHANNEL_ACTIVITY	neu	ENSG00000128594	LRRC4	Criterion_3_J	76	MSBB	0	0	0		0.0343918	0.228145	3.2155e-12	1	0.0604385
c1_20	c1_212	135	100		neu	ENSG00000128594	LRRC4	Criterion_3_J	59	MSBB	0	0	0		0.0343918	0.228145	3.2155e-12	1	0.0604385
c1_302	c1_571	140	76			ENSG00000112561	TFEB	Criterion_3_J	105	MSBB	17	0	0		0.00129607	0.0888914	2.05025e-06	1	0.0427872
c1_571	c1_763	106	85			ENSG00000112561	TFEB	Criterion_3_J	84	MSBB	17	0	0		0.00129607	0.0888914	2.05025e-06	1	0.0427872
c1_302	c1_571	140	76			ENSG00000141524	TMC6	Criterion_3_J	59	MSBB	0	0	0		0.00361618	0.148724	5.605e-07	1	0.0423165
c1_571	c1_763	106	85			ENSG00000141524	TMC6	Criterion_3_J	58	MSBB	0	0	0		0.00361618	0.148724	5.605e-07	1	0.0423165
c1_2	c1_20	956	37	VOLTAGE_GATED_CATION_CHANNEL_ACTIVITY, VOLTAGE_GATED_CHANNEL_ACTIVITY	neu	ENSG00000229456	RLIMP1	Criterion_3_J	75	MSBB	0	0	0		4.93925e-05	0.446562	3.1565e-05	1	0.0407007
c1_20	c1_214	187	27			ENSG00000229456	RLIMP1	Criterion_3_J	67	MSBB	0	0	0		4.93925e-05	0.446562	3.1565e-05	1	0.0407007
c1_214	c1_476	126	35			ENSG00000229456	RLIMP1	Criterion_3_J	60	MSBB	0	0	0		4.93925e-05	0.446562	3.1565e-05	1	0.0407007
c1_2	c1_9	853	13		ast, end	ENSG00000197168	NEK5	Criterion_3_J	65	MSBB	0	0	0		0.0371461	0.480223	1	1	0.00777209
c1_2	c1_14	2579	1	KEGG_NEUROACTIVE_LIGAND_RECEPTOR_INTERACTION, NERVOUS_SYSTEM_DEVELOPMENT, SYNAPTIC_TRANSMISSION, PLASMA_MEMBRANE, TRANSMISSION_OF_NERVE_IMPULSE, INTRINSIC_TO_PLASMA_MEMBRANE, PLASMA_MEMBRANE_PART, INTEGRAL_TO_PLASMA_MEMBRANE, MEMBRANE, INTRINSIC_TO_MEMBRANE, MEMBRANE_PART, INTEGRAL_TO_MEMBRANE, CELL_CELL_SIGNALING, G_PROTEIN_COUPLED_RECEPTOR_PROTEIN_SIGNALING_PATHWAY	neu	ENSG00000204789	ZNF204P	Criterion_3_S	140	MSBB	0	0	0		0.000453222	0.121049	1.3275e-219	0.014042	1
c1_2	c1_14	2579	1	KEGG_NEUROACTIVE_LIGAND_RECEPTOR_INTERACTION, NERVOUS_SYSTEM_DEVELOPMENT, SYNAPTIC_TRANSMISSION, PLASMA_MEMBRANE, TRANSMISSION_OF_NERVE_IMPULSE, INTRINSIC_TO_PLASMA_MEMBRANE, PLASMA_MEMBRANE_PART, INTEGRAL_TO_PLASMA_MEMBRANE, MEMBRANE, INTRINSIC_TO_MEMBRANE, MEMBRANE_PART, INTEGRAL_TO_MEMBRANE, CELL_CELL_SIGNALING, G_PROTEIN_COUPLED_RECEPTOR_PROTEIN_SIGNALING_PATHWAY	neu	ENSG00000152495	CAMK4	Criterion_3_S	185	MSBB	3	3	0		0.00113811	0.0546892	8.142e-215	0.00018113	0.986875
c1_14	c1_167	338	17		neu	ENSG00000152495	CAMK4	Criterion_3_S	119	MSBB	3	3	0		0.00113811	0.0546892	8.142e-215	0.00018113	0.986875
c1_2	c1_14	2579	1	KEGG_NEUROACTIVE_LIGAND_RECEPTOR_INTERACTION, NERVOUS_SYSTEM_DEVELOPMENT, SYNAPTIC_TRANSMISSION, PLASMA_MEMBRANE, TRANSMISSION_OF_NERVE_IMPULSE, INTRINSIC_TO_PLASMA_MEMBRANE, PLASMA_MEMBRANE_PART, INTEGRAL_TO_PLASMA_MEMBRANE, MEMBRANE, INTRINSIC_TO_MEMBRANE, MEMBRANE_PART, INTEGRAL_TO_MEMBRANE, CELL_CELL_SIGNALING, G_PROTEIN_COUPLED_RECEPTOR_PROTEIN_SIGNALING_PATHWAY	neu	ENSG00000175874	CREG2	Criterion_3_S	106	MSBB	0	0	0		0.0015565	0.0968144	3.599e-201	0.00107675	0.921078
c1_14	c1_172	272	14	KEGG_NEUROACTIVE_LIGAND_RECEPTOR_INTERACTION	neu	ENSG00000175874	CREG2	Criterion_3_S	80	MSBB	0	0	0		0.0015565	0.0968144	3.599e-201	0.00107675	0.921078
c1_2	c1_14	2579	1	KEGG_NEUROACTIVE_LIGAND_RECEPTOR_INTERACTION, NERVOUS_SYSTEM_DEVELOPMENT, SYNAPTIC_TRANSMISSION, PLASMA_MEMBRANE, TRANSMISSION_OF_NERVE_IMPULSE, INTRINSIC_TO_PLASMA_MEMBRANE, PLASMA_MEMBRANE_PART, INTEGRAL_TO_PLASMA_MEMBRANE, MEMBRANE, INTRINSIC_TO_MEMBRANE, MEMBRANE_PART, INTEGRAL_TO_MEMBRANE, CELL_CELL_SIGNALING, G_PROTEIN_COUPLED_RECEPTOR_PROTEIN_SIGNALING_PATHWAY	neu	ENSG00000164100	NDST3	Criterion_3_S	98	MSBB	0	0	0		0.000275081	0.07235	1.41305e-192	0.0079355	0.882933
c1_14	c1_172	272	14	KEGG_NEUROACTIVE_LIGAND_RECEPTOR_INTERACTION	neu	ENSG00000164100	NDST3	Criterion_3_S	77	MSBB	0	0	0		0.000275081	0.07235	1.41305e-192	0.0079355	0.882933
c1_2	c1_14	2579	1	KEGG_NEUROACTIVE_LIGAND_RECEPTOR_INTERACTION, NERVOUS_SYSTEM_DEVELOPMENT, SYNAPTIC_TRANSMISSION, PLASMA_MEMBRANE, TRANSMISSION_OF_NERVE_IMPULSE, INTRINSIC_TO_PLASMA_MEMBRANE, PLASMA_MEMBRANE_PART, INTEGRAL_TO_PLASMA_MEMBRANE, MEMBRANE, INTRINSIC_TO_MEMBRANE, MEMBRANE_PART, INTEGRAL_TO_MEMBRANE, CELL_CELL_SIGNALING, G_PROTEIN_COUPLED_RECEPTOR_PROTEIN_SIGNALING_PATHWAY	neu	ENSG00000197535	MYO5A	Criterion_3_S	107	MSBB	1	3	0	overlap	0.000695262	0.0879554	9.971e-185	0.000142485	0.853642
c1_2	c1_14	2579	1	KEGG_NEUROACTIVE_LIGAND_RECEPTOR_INTERACTION, NERVOUS_SYSTEM_DEVELOPMENT, SYNAPTIC_TRANSMISSION, PLASMA_MEMBRANE, TRANSMISSION_OF_NERVE_IMPULSE, INTRINSIC_TO_PLASMA_MEMBRANE, PLASMA_MEMBRANE_PART, INTEGRAL_TO_PLASMA_MEMBRANE, MEMBRANE, INTRINSIC_TO_MEMBRANE, MEMBRANE_PART, INTEGRAL_TO_MEMBRANE, CELL_CELL_SIGNALING, G_PROTEIN_COUPLED_RECEPTOR_PROTEIN_SIGNALING_PATHWAY	neu	ENSG00000058091	CDK14	Criterion_3_S	181	MSBB	0	0	0	overlap	0.000421308	0.0866262	6.608e-180	0.0081715	0.825393
c1_14	c1_167	338	17		neu	ENSG00000058091	CDK14	Criterion_3_S	98	MSBB	0	0	0	overlap	0.000421308	0.0866262	6.608e-180	0.0081715	0.825393
c1_2	c1_14	2579	1	KEGG_NEUROACTIVE_LIGAND_RECEPTOR_INTERACTION, NERVOUS_SYSTEM_DEVELOPMENT, SYNAPTIC_TRANSMISSION, PLASMA_MEMBRANE, TRANSMISSION_OF_NERVE_IMPULSE, INTRINSIC_TO_PLASMA_MEMBRANE, PLASMA_MEMBRANE_PART, INTEGRAL_TO_PLASMA_MEMBRANE, MEMBRANE, INTRINSIC_TO_MEMBRANE, MEMBRANE_PART, INTEGRAL_TO_MEMBRANE, CELL_CELL_SIGNALING, G_PROTEIN_COUPLED_RECEPTOR_PROTEIN_SIGNALING_PATHWAY	neu	ENSG00000153982	GDPD1	Criterion_3_S	144	MSBB	0	0	0		0.00202598	0.123842	1.18e-178	0.0413	0.81298
c1_166	c1_439	506	3		neu	ENSG00000153982	GDPD1	Criterion_3_S	135	MSBB	0	0	0		0.00202598	0.123842	1.18e-178	0.0413	0.81298
c1_14	c1_166	544	4		neu	ENSG00000153982	GDPD1	Criterion_3_S	135	MSBB	0	0	0		0.00202598	0.123842	1.18e-178	0.0413	0.81298
c1_2	c1_14	2579	1	KEGG_NEUROACTIVE_LIGAND_RECEPTOR_INTERACTION, NERVOUS_SYSTEM_DEVELOPMENT, SYNAPTIC_TRANSMISSION, PLASMA_MEMBRANE, TRANSMISSION_OF_NERVE_IMPULSE, INTRINSIC_TO_PLASMA_MEMBRANE, PLASMA_MEMBRANE_PART, INTEGRAL_TO_PLASMA_MEMBRANE, MEMBRANE, INTRINSIC_TO_MEMBRANE, MEMBRANE_PART, INTEGRAL_TO_MEMBRANE, CELL_CELL_SIGNALING, G_PROTEIN_COUPLED_RECEPTOR_PROTEIN_SIGNALING_PATHWAY	neu	ENSG00000164588	HCN1	Criterion_3_S	234	MSBB	3	0	0	overlap	0.000326251	0.0633577	3.6285e-171	0.06431	0.783663
c1_14	c1_166	544	4		neu	ENSG00000164588	HCN1	Criterion_3_S	216	MSBB	3	0	0	overlap	0.000326251	0.0633577	3.6285e-171	0.06431	0.783663
c1_166	c1_439	506	3		neu	ENSG00000164588	HCN1	Criterion_3_S	214	MSBB	3	0	0	overlap	0.000326251	0.0633577	3.6285e-171	0.06431	0.783663
c1_2	c1_14	2579	1	KEGG_NEUROACTIVE_LIGAND_RECEPTOR_INTERACTION, NERVOUS_SYSTEM_DEVELOPMENT, SYNAPTIC_TRANSMISSION, PLASMA_MEMBRANE, TRANSMISSION_OF_NERVE_IMPULSE, INTRINSIC_TO_PLASMA_MEMBRANE, PLASMA_MEMBRANE_PART, INTEGRAL_TO_PLASMA_MEMBRANE, MEMBRANE, INTRINSIC_TO_MEMBRANE, MEMBRANE_PART, INTEGRAL_TO_MEMBRANE, CELL_CELL_SIGNALING, G_PROTEIN_COUPLED_RECEPTOR_PROTEIN_SIGNALING_PATHWAY	neu	ENSG00000178662	CSRNP3	Criterion_3_S	216	MSBB	0	1	0		0.000760833	0.074216	6.844e-169	0.013747	0.774588
c1_14	c1_167	338	17		neu	ENSG00000178662	CSRNP3	Criterion_3_S	98	MSBB	0	1	0		0.000760833	0.074216	6.844e-169	0.013747	0.774588
c1_2	c1_14	2579	1	KEGG_NEUROACTIVE_LIGAND_RECEPTOR_INTERACTION, NERVOUS_SYSTEM_DEVELOPMENT, SYNAPTIC_TRANSMISSION, PLASMA_MEMBRANE, TRANSMISSION_OF_NERVE_IMPULSE, INTRINSIC_TO_PLASMA_MEMBRANE, PLASMA_MEMBRANE_PART, INTEGRAL_TO_PLASMA_MEMBRANE, MEMBRANE, INTRINSIC_TO_MEMBRANE, MEMBRANE_PART, INTEGRAL_TO_MEMBRANE, CELL_CELL_SIGNALING, G_PROTEIN_COUPLED_RECEPTOR_PROTEIN_SIGNALING_PATHWAY	neu	ENSG00000188042	ARL4C	Criterion_3_S	118	MSBB	0	0	0		0.00675645	0.32905	4.2775e-160	0.000279955	0.73592
c1_166	c1_439	506	3		neu	ENSG00000188042	ARL4C	Criterion_3_S	111	MSBB	0	0	0		0.00675645	0.32905	4.2775e-160	0.000279955	0.73592
c1_14	c1_166	544	4		neu	ENSG00000188042	ARL4C	Criterion_3_S	111	MSBB	0	0	0		0.00675645	0.32905	4.2775e-160	0.000279955	0.73592
c1_2	c1_16	563	6		ast, end	ENSG00000126561	STAT5A	Criterion_3_S	122	MSBB	0	21	0		0.000100622	0.0630195	4.838e-146	1.34815e-15	0.735069
c1_16	c1_201	367	12		end, ast	ENSG00000126561	STAT5A	Criterion_3_S	120	MSBB	0	21	0		0.000100622	0.0630195	4.838e-146	1.34815e-15	0.735069
c1_201	c1_460	124	51			ENSG00000126561	STAT5A	Criterion_3_S	69	MSBB	0	21	0		0.000100622	0.0630195	4.838e-146	1.34815e-15	0.735069
c1_2	c1_14	2579	1	KEGG_NEUROACTIVE_LIGAND_RECEPTOR_INTERACTION, NERVOUS_SYSTEM_DEVELOPMENT, SYNAPTIC_TRANSMISSION, PLASMA_MEMBRANE, TRANSMISSION_OF_NERVE_IMPULSE, INTRINSIC_TO_PLASMA_MEMBRANE, PLASMA_MEMBRANE_PART, INTEGRAL_TO_PLASMA_MEMBRANE, MEMBRANE, INTRINSIC_TO_MEMBRANE, MEMBRANE_PART, INTEGRAL_TO_MEMBRANE, CELL_CELL_SIGNALING, G_PROTEIN_COUPLED_RECEPTOR_PROTEIN_SIGNALING_PATHWAY	neu	ENSG00000101977	MCF2	Criterion_3_S	108	MSBB	0	1	0		0.000447173	0.15362	4.4545e-158	0.053985	0.723507
c1_14	c1_167	338	17		neu	ENSG00000101977	MCF2	Criterion_3_S	104	MSBB	0	1	0		0.000447173	0.15362	4.4545e-158	0.053985	0.723507
c1_2	c1_16	563	6		ast, end	ENSG00000172037	LAMB2	Criterion_3_S	183	MSBB	0	2	0		0.000131573	0.0425582	9.5875e-142	1.33635e-14	0.711783
c1_16	c1_201	367	12		end, ast	ENSG00000172037	LAMB2	Criterion_3_S	144	MSBB	0	2	0		0.000131573	0.0425582	9.5875e-142	1.33635e-14	0.711783
c1_201	c1_459	75	73		end	ENSG00000172037	LAMB2	Criterion_3_S	57	MSBB	0	2	0		0.000131573	0.0425582	9.5875e-142	1.33635e-14	0.711783
c1_166	c1_439	506	3		neu	ENSG00000164794	KCNV1	Criterion_3_S	130	MSBB	0	1	0		0.000563455	0.116956	1.534e-153	0.04248	0.703884
c1_14	c1_166	544	4		neu	ENSG00000164794	KCNV1	Criterion_3_S	130	MSBB	0	1	0		0.000563455	0.116956	1.534e-153	0.04248	0.703884
c1_2	c1_14	2579	1	KEGG_NEUROACTIVE_LIGAND_RECEPTOR_INTERACTION, NERVOUS_SYSTEM_DEVELOPMENT, SYNAPTIC_TRANSMISSION, PLASMA_MEMBRANE, TRANSMISSION_OF_NERVE_IMPULSE, INTRINSIC_TO_PLASMA_MEMBRANE, PLASMA_MEMBRANE_PART, INTEGRAL_TO_PLASMA_MEMBRANE, MEMBRANE, INTRINSIC_TO_MEMBRANE, MEMBRANE_PART, INTEGRAL_TO_MEMBRANE, CELL_CELL_SIGNALING, G_PROTEIN_COUPLED_RECEPTOR_PROTEIN_SIGNALING_PATHWAY	neu	ENSG00000164794	KCNV1	Criterion_3_S	130	MSBB	0	1	0		0.000563455	0.116956	1.534e-153	0.04248	0.703884
c1_2	c1_14	2579	1	KEGG_NEUROACTIVE_LIGAND_RECEPTOR_INTERACTION, NERVOUS_SYSTEM_DEVELOPMENT, SYNAPTIC_TRANSMISSION, PLASMA_MEMBRANE, TRANSMISSION_OF_NERVE_IMPULSE, INTRINSIC_TO_PLASMA_MEMBRANE, PLASMA_MEMBRANE_PART, INTEGRAL_TO_PLASMA_MEMBRANE, MEMBRANE, INTRINSIC_TO_MEMBRANE, MEMBRANE_PART, INTEGRAL_TO_MEMBRANE, CELL_CELL_SIGNALING, G_PROTEIN_COUPLED_RECEPTOR_PROTEIN_SIGNALING_PATHWAY	neu	ENSG00000197860	SGTB	Criterion_3_S	80	MSBB	0	0	0		8.23242e-05	0.0994419	1.2272e-145	0.114755	0.670866
c1_166	c1_439	506	3		neu	ENSG00000143499	SMYD2	Criterion_3_S	123	MSBB	0	0	0		4.76271e-05	0.0688048	1.3157e-145	1	0.668319
c1_14	c1_166	544	4		neu	ENSG00000143499	SMYD2	Criterion_3_S	123	MSBB	0	0	0		4.76271e-05	0.0688048	1.3157e-145	1	0.668319
c1_2	c1_14	2579	1	KEGG_NEUROACTIVE_LIGAND_RECEPTOR_INTERACTION, NERVOUS_SYSTEM_DEVELOPMENT, SYNAPTIC_TRANSMISSION, PLASMA_MEMBRANE, TRANSMISSION_OF_NERVE_IMPULSE, INTRINSIC_TO_PLASMA_MEMBRANE, PLASMA_MEMBRANE_PART, INTEGRAL_TO_PLASMA_MEMBRANE, MEMBRANE, INTRINSIC_TO_MEMBRANE, MEMBRANE_PART, INTEGRAL_TO_MEMBRANE, CELL_CELL_SIGNALING, G_PROTEIN_COUPLED_RECEPTOR_PROTEIN_SIGNALING_PATHWAY	neu	ENSG00000143499	SMYD2	Criterion_3_S	123	MSBB	0	0	0		4.76271e-05	0.0688048	1.3157e-145	1	0.668319
c1_2	c1_14	2579	1	KEGG_NEUROACTIVE_LIGAND_RECEPTOR_INTERACTION, NERVOUS_SYSTEM_DEVELOPMENT, SYNAPTIC_TRANSMISSION, PLASMA_MEMBRANE, TRANSMISSION_OF_NERVE_IMPULSE, INTRINSIC_TO_PLASMA_MEMBRANE, PLASMA_MEMBRANE_PART, INTEGRAL_TO_PLASMA_MEMBRANE, MEMBRANE, INTRINSIC_TO_MEMBRANE, MEMBRANE_PART, INTEGRAL_TO_MEMBRANE, CELL_CELL_SIGNALING, G_PROTEIN_COUPLED_RECEPTOR_PROTEIN_SIGNALING_PATHWAY	neu	ENSG00000118402	ELOVL4	Criterion_3_S	131	MSBB	1	1	0		0.000850374	0.0791546	9.145e-145	0.0264025	0.665758
c1_14	c1_167	338	17		neu	ENSG00000118402	ELOVL4	Criterion_3_S	98	MSBB	1	1	0		0.000850374	0.0791546	9.145e-145	0.0264025	0.665758
c1_2	c1_14	2579	1	KEGG_NEUROACTIVE_LIGAND_RECEPTOR_INTERACTION, NERVOUS_SYSTEM_DEVELOPMENT, SYNAPTIC_TRANSMISSION, PLASMA_MEMBRANE, TRANSMISSION_OF_NERVE_IMPULSE, INTRINSIC_TO_PLASMA_MEMBRANE, PLASMA_MEMBRANE_PART, INTEGRAL_TO_PLASMA_MEMBRANE, MEMBRANE, INTRINSIC_TO_MEMBRANE, MEMBRANE_PART, INTEGRAL_TO_MEMBRANE, CELL_CELL_SIGNALING, G_PROTEIN_COUPLED_RECEPTOR_PROTEIN_SIGNALING_PATHWAY	neu	ENSG00000047621	C12orf4	Criterion_3_S	109	MSBB	0	0	0		0.000426866	0.161641	1.20655e-142	0.045725	0.655226
c1_14	c1_167	338	17		neu	ENSG00000047621	C12orf4	Criterion_3_S	105	MSBB	0	0	0		0.000426866	0.161641	1.20655e-142	0.045725	0.655226
c1_2	c1_16	563	6		ast, end	ENSG00000136830	FAM129B	Criterion_3_S	140	MSBB	0	0	0		0.000192681	0.0522804	1.9293e-128	5.3985e-15	0.653269
c1_16	c1_201	367	12		end, ast	ENSG00000136830	FAM129B	Criterion_3_S	136	MSBB	0	0	0		0.000192681	0.0522804	1.9293e-128	5.3985e-15	0.653269
c1_201	c1_459	75	73		end	ENSG00000136830	FAM129B	Criterion_3_S	54	MSBB	0	0	0		0.000192681	0.0522804	1.9293e-128	5.3985e-15	0.653269
c1_2	c1_14	2579	1	KEGG_NEUROACTIVE_LIGAND_RECEPTOR_INTERACTION, NERVOUS_SYSTEM_DEVELOPMENT, SYNAPTIC_TRANSMISSION, PLASMA_MEMBRANE, TRANSMISSION_OF_NERVE_IMPULSE, INTRINSIC_TO_PLASMA_MEMBRANE, PLASMA_MEMBRANE_PART, INTEGRAL_TO_PLASMA_MEMBRANE, MEMBRANE, INTRINSIC_TO_MEMBRANE, MEMBRANE_PART, INTEGRAL_TO_MEMBRANE, CELL_CELL_SIGNALING, G_PROTEIN_COUPLED_RECEPTOR_PROTEIN_SIGNALING_PATHWAY	neu	ENSG00000126953	TIMM8A	Criterion_3_S	106	MSBB	0	3	0		0.00854112	0.0841537	1.20655e-142	0.045725	0.650702
c1_14	c1_167	338	17		neu	ENSG00000126953	TIMM8A	Criterion_3_S	102	MSBB	0	3	0		0.00854112	0.0841537	1.20655e-142	0.045725	0.650702
c1_2	c1_14	2579	1	KEGG_NEUROACTIVE_LIGAND_RECEPTOR_INTERACTION, NERVOUS_SYSTEM_DEVELOPMENT, SYNAPTIC_TRANSMISSION, PLASMA_MEMBRANE, TRANSMISSION_OF_NERVE_IMPULSE, INTRINSIC_TO_PLASMA_MEMBRANE, PLASMA_MEMBRANE_PART, INTEGRAL_TO_PLASMA_MEMBRANE, MEMBRANE, INTRINSIC_TO_MEMBRANE, MEMBRANE_PART, INTEGRAL_TO_MEMBRANE, CELL_CELL_SIGNALING, G_PROTEIN_COUPLED_RECEPTOR_PROTEIN_SIGNALING_PATHWAY	neu	ENSG00000261496	RP13-514E23.1	Criterion_3_S	106	MSBB	0	0	0		0.00104684	0.0801243	4.3365e-142	0.295	0.648781
c1_166	c1_439	506	3		neu	ENSG00000261496	RP13-514E23.1	Criterion_3_S	97	MSBB	0	0	0		0.00104684	0.0801243	4.3365e-142	0.295	0.648781
c1_14	c1_166	544	4		neu	ENSG00000261496	RP13-514E23.1	Criterion_3_S	97	MSBB	0	0	0		0.00104684	0.0801243	4.3365e-142	0.295	0.648781
c1_166	c1_439	506	3		neu	ENSG00000182901	RGS7	Criterion_3_S	140	MSBB	0	3	0		0.000700633	0.0848644	5.8115e-141	1	0.642079
c1_14	c1_166	544	4		neu	ENSG00000182901	RGS7	Criterion_3_S	140	MSBB	0	3	0		0.000700633	0.0848644	5.8115e-141	1	0.642079
c1_2	c1_14	2579	1	KEGG_NEUROACTIVE_LIGAND_RECEPTOR_INTERACTION, NERVOUS_SYSTEM_DEVELOPMENT, SYNAPTIC_TRANSMISSION, PLASMA_MEMBRANE, TRANSMISSION_OF_NERVE_IMPULSE, INTRINSIC_TO_PLASMA_MEMBRANE, PLASMA_MEMBRANE_PART, INTEGRAL_TO_PLASMA_MEMBRANE, MEMBRANE, INTRINSIC_TO_MEMBRANE, MEMBRANE_PART, INTEGRAL_TO_MEMBRANE, CELL_CELL_SIGNALING, G_PROTEIN_COUPLED_RECEPTOR_PROTEIN_SIGNALING_PATHWAY	neu	ENSG00000182901	RGS7	Criterion_3_S	140	MSBB	0	3	0		0.000700633	0.0848644	5.8115e-141	1	0.642079
c1_2	c1_14	2579	1	KEGG_NEUROACTIVE_LIGAND_RECEPTOR_INTERACTION, NERVOUS_SYSTEM_DEVELOPMENT, SYNAPTIC_TRANSMISSION, PLASMA_MEMBRANE, TRANSMISSION_OF_NERVE_IMPULSE, INTRINSIC_TO_PLASMA_MEMBRANE, PLASMA_MEMBRANE_PART, INTEGRAL_TO_PLASMA_MEMBRANE, MEMBRANE, INTRINSIC_TO_MEMBRANE, MEMBRANE_PART, INTEGRAL_TO_MEMBRANE, CELL_CELL_SIGNALING, G_PROTEIN_COUPLED_RECEPTOR_PROTEIN_SIGNALING_PATHWAY	neu	ENSG00000040341	STAU2	Criterion_3_S	125	MSBB	0	1	0		4.33507e-05	0.0707339	1.25965e-136	0.0138945	0.636784
c1_14	c1_167	338	17		neu	ENSG00000040341	STAU2	Criterion_3_S	121	MSBB	0	1	0		4.33507e-05	0.0707339	1.25965e-136	0.0138945	0.636784
c1_2	c1_14	2579	1	KEGG_NEUROACTIVE_LIGAND_RECEPTOR_INTERACTION, NERVOUS_SYSTEM_DEVELOPMENT, SYNAPTIC_TRANSMISSION, PLASMA_MEMBRANE, TRANSMISSION_OF_NERVE_IMPULSE, INTRINSIC_TO_PLASMA_MEMBRANE, PLASMA_MEMBRANE_PART, INTEGRAL_TO_PLASMA_MEMBRANE, MEMBRANE, INTRINSIC_TO_MEMBRANE, MEMBRANE_PART, INTEGRAL_TO_MEMBRANE, CELL_CELL_SIGNALING, G_PROTEIN_COUPLED_RECEPTOR_PROTEIN_SIGNALING_PATHWAY	neu	ENSG00000110013	SIAE	Criterion_3_S	80	MSBB	0	0	0		0.000251184	0.303989	3.363e-137	0.21476	0.627843
c1_2	c1_14	2579	1	KEGG_NEUROACTIVE_LIGAND_RECEPTOR_INTERACTION, NERVOUS_SYSTEM_DEVELOPMENT, SYNAPTIC_TRANSMISSION, PLASMA_MEMBRANE, TRANSMISSION_OF_NERVE_IMPULSE, INTRINSIC_TO_PLASMA_MEMBRANE, PLASMA_MEMBRANE_PART, INTEGRAL_TO_PLASMA_MEMBRANE, MEMBRANE, INTRINSIC_TO_MEMBRANE, MEMBRANE_PART, INTEGRAL_TO_MEMBRANE, CELL_CELL_SIGNALING, G_PROTEIN_COUPLED_RECEPTOR_PROTEIN_SIGNALING_PATHWAY	neu	ENSG00000260214	GS1-465N13.1	Criterion_3_S	115	MSBB	0	0	0		8.56352e-05	0.174144	4.6905e-133	0.000144845	0.626669
c1_14	c1_167	338	17		neu	ENSG00000260214	GS1-465N13.1	Criterion_3_S	109	MSBB	0	0	0		8.56352e-05	0.174144	4.6905e-133	0.000144845	0.626669
c1_2	c1_14	2579	1	KEGG_NEUROACTIVE_LIGAND_RECEPTOR_INTERACTION, NERVOUS_SYSTEM_DEVELOPMENT, SYNAPTIC_TRANSMISSION, PLASMA_MEMBRANE, TRANSMISSION_OF_NERVE_IMPULSE, INTRINSIC_TO_PLASMA_MEMBRANE, PLASMA_MEMBRANE_PART, INTEGRAL_TO_PLASMA_MEMBRANE, MEMBRANE, INTRINSIC_TO_MEMBRANE, MEMBRANE_PART, INTEGRAL_TO_MEMBRANE, CELL_CELL_SIGNALING, G_PROTEIN_COUPLED_RECEPTOR_PROTEIN_SIGNALING_PATHWAY	neu	ENSG00000117114	LPHN2	Criterion_3_S	83	MSBB	0	0	0		0.00116052	0.0756287	5.369e-136	0.223905	0.622146
c1_2	c1_14	2579	1	KEGG_NEUROACTIVE_LIGAND_RECEPTOR_INTERACTION, NERVOUS_SYSTEM_DEVELOPMENT, SYNAPTIC_TRANSMISSION, PLASMA_MEMBRANE, TRANSMISSION_OF_NERVE_IMPULSE, INTRINSIC_TO_PLASMA_MEMBRANE, PLASMA_MEMBRANE_PART, INTEGRAL_TO_PLASMA_MEMBRANE, MEMBRANE, INTRINSIC_TO_MEMBRANE, MEMBRANE_PART, INTEGRAL_TO_MEMBRANE, CELL_CELL_SIGNALING, G_PROTEIN_COUPLED_RECEPTOR_PROTEIN_SIGNALING_PATHWAY	neu	ENSG00000177570	SAMD12	Criterion_3_S	124	MSBB	0	1	0		0.000269909	0.0892806	5.605e-134	0.0108265	0.621516
c1_14	c1_167	338	17		neu	ENSG00000177570	SAMD12	Criterion_3_S	114	MSBB	0	1	0		0.000269909	0.0892806	5.605e-134	0.0108265	0.621516
c1_2	c1_14	2579	1	KEGG_NEUROACTIVE_LIGAND_RECEPTOR_INTERACTION, NERVOUS_SYSTEM_DEVELOPMENT, SYNAPTIC_TRANSMISSION, PLASMA_MEMBRANE, TRANSMISSION_OF_NERVE_IMPULSE, INTRINSIC_TO_PLASMA_MEMBRANE, PLASMA_MEMBRANE_PART, INTEGRAL_TO_PLASMA_MEMBRANE, MEMBRANE, INTRINSIC_TO_MEMBRANE, MEMBRANE_PART, INTEGRAL_TO_MEMBRANE, CELL_CELL_SIGNALING, G_PROTEIN_COUPLED_RECEPTOR_PROTEIN_SIGNALING_PATHWAY	neu	ENSG00000154144	TBRG1	Criterion_3_S	91	MSBB	0	0	0		0.00241127	0.131757	5.369e-136	0.223905	0.619662
c1_2	c1_14	2579	1	KEGG_NEUROACTIVE_LIGAND_RECEPTOR_INTERACTION, NERVOUS_SYSTEM_DEVELOPMENT, SYNAPTIC_TRANSMISSION, PLASMA_MEMBRANE, TRANSMISSION_OF_NERVE_IMPULSE, INTRINSIC_TO_PLASMA_MEMBRANE, PLASMA_MEMBRANE_PART, INTEGRAL_TO_PLASMA_MEMBRANE, MEMBRANE, INTRINSIC_TO_MEMBRANE, MEMBRANE_PART, INTEGRAL_TO_MEMBRANE, CELL_CELL_SIGNALING, G_PROTEIN_COUPLED_RECEPTOR_PROTEIN_SIGNALING_PATHWAY	neu	ENSG00000153048	CARHSP1	Criterion_3_S	79	MSBB	0	0	0		0.000514551	0.131757	3.5695e-135	0.247505	0.618794
c1_2	c1_14	2579	1	KEGG_NEUROACTIVE_LIGAND_RECEPTOR_INTERACTION, NERVOUS_SYSTEM_DEVELOPMENT, SYNAPTIC_TRANSMISSION, PLASMA_MEMBRANE, TRANSMISSION_OF_NERVE_IMPULSE, INTRINSIC_TO_PLASMA_MEMBRANE, PLASMA_MEMBRANE_PART, INTEGRAL_TO_PLASMA_MEMBRANE, MEMBRANE, INTRINSIC_TO_MEMBRANE, MEMBRANE_PART, INTEGRAL_TO_MEMBRANE, CELL_CELL_SIGNALING, G_PROTEIN_COUPLED_RECEPTOR_PROTEIN_SIGNALING_PATHWAY	neu	ENSG00000134318	ROCK2	Criterion_3_S	104	MSBB	8	19	0		0.00576643	0.093876	5.959e-133	0.0081715	0.611489
c1_14	c1_167	338	17		neu	ENSG00000134318	ROCK2	Criterion_3_S	100	MSBB	8	19	0		0.00576643	0.093876	5.959e-133	0.0081715	0.611489
c1_2	c1_14	2579	1	KEGG_NEUROACTIVE_LIGAND_RECEPTOR_INTERACTION, NERVOUS_SYSTEM_DEVELOPMENT, SYNAPTIC_TRANSMISSION, PLASMA_MEMBRANE, TRANSMISSION_OF_NERVE_IMPULSE, INTRINSIC_TO_PLASMA_MEMBRANE, PLASMA_MEMBRANE_PART, INTEGRAL_TO_PLASMA_MEMBRANE, MEMBRANE, INTRINSIC_TO_MEMBRANE, MEMBRANE_PART, INTEGRAL_TO_MEMBRANE, CELL_CELL_SIGNALING, G_PROTEIN_COUPLED_RECEPTOR_PROTEIN_SIGNALING_PATHWAY	neu	ENSG00000173611	SCAI	Criterion_3_S	108	MSBB	11	10	1		0.000128589	0.0636833	6.9325e-131	0.0061065	0.61096
c1_14	c1_167	338	17		neu	ENSG00000173611	SCAI	Criterion_3_S	100	MSBB	11	10	1		0.000128589	0.0636833	6.9325e-131	0.0061065	0.61096
c1_2	c1_14	2579	1	KEGG_NEUROACTIVE_LIGAND_RECEPTOR_INTERACTION, NERVOUS_SYSTEM_DEVELOPMENT, SYNAPTIC_TRANSMISSION, PLASMA_MEMBRANE, TRANSMISSION_OF_NERVE_IMPULSE, INTRINSIC_TO_PLASMA_MEMBRANE, PLASMA_MEMBRANE_PART, INTEGRAL_TO_PLASMA_MEMBRANE, MEMBRANE, INTRINSIC_TO_MEMBRANE, MEMBRANE_PART, INTEGRAL_TO_MEMBRANE, CELL_CELL_SIGNALING, G_PROTEIN_COUPLED_RECEPTOR_PROTEIN_SIGNALING_PATHWAY	neu	ENSG00000131437	KIF3A	Criterion_3_S	138	MSBB	0	1	0		0.000276539	0.11066	1.6461e-129	0.000112985	0.610003
c1_14	c1_167	338	17		neu	ENSG00000131437	KIF3A	Criterion_3_S	115	MSBB	0	1	0		0.000276539	0.11066	1.6461e-129	0.000112985	0.610003
c1_2	c1_14	2579	1	KEGG_NEUROACTIVE_LIGAND_RECEPTOR_INTERACTION, NERVOUS_SYSTEM_DEVELOPMENT, SYNAPTIC_TRANSMISSION, PLASMA_MEMBRANE, TRANSMISSION_OF_NERVE_IMPULSE, INTRINSIC_TO_PLASMA_MEMBRANE, PLASMA_MEMBRANE_PART, INTEGRAL_TO_PLASMA_MEMBRANE, MEMBRANE, INTRINSIC_TO_MEMBRANE, MEMBRANE_PART, INTEGRAL_TO_MEMBRANE, CELL_CELL_SIGNALING, G_PROTEIN_COUPLED_RECEPTOR_PROTEIN_SIGNALING_PATHWAY	neu	ENSG00000236051	MYCBP2-AS1	Criterion_3_S	115	MSBB	0	0	0		0.0011638	0.0933893	8.319e-132	0.008614	0.609398
c1_14	c1_167	338	17		neu	ENSG00000236051	MYCBP2-AS1	Criterion_3_S	111	MSBB	0	0	0		0.0011638	0.0933893	8.319e-132	0.008614	0.609398
c1_2	c1_14	2579	1	KEGG_NEUROACTIVE_LIGAND_RECEPTOR_INTERACTION, NERVOUS_SYSTEM_DEVELOPMENT, SYNAPTIC_TRANSMISSION, PLASMA_MEMBRANE, TRANSMISSION_OF_NERVE_IMPULSE, INTRINSIC_TO_PLASMA_MEMBRANE, PLASMA_MEMBRANE_PART, INTEGRAL_TO_PLASMA_MEMBRANE, MEMBRANE, INTRINSIC_TO_MEMBRANE, MEMBRANE_PART, INTEGRAL_TO_MEMBRANE, CELL_CELL_SIGNALING, G_PROTEIN_COUPLED_RECEPTOR_PROTEIN_SIGNALING_PATHWAY	neu	ENSG00000232959	RP11-332H17.1	Criterion_3_S	108	MSBB	0	0	0		0.00015828	0.0651399	4.1595e-130	0.0069915	0.606796
c1_14	c1_167	338	17		neu	ENSG00000232959	RP11-332H17.1	Criterion_3_S	104	MSBB	0	0	0		0.00015828	0.0651399	4.1595e-130	0.0069915	0.606796
c1_2	c1_14	2579	1	KEGG_NEUROACTIVE_LIGAND_RECEPTOR_INTERACTION, NERVOUS_SYSTEM_DEVELOPMENT, SYNAPTIC_TRANSMISSION, PLASMA_MEMBRANE, TRANSMISSION_OF_NERVE_IMPULSE, INTRINSIC_TO_PLASMA_MEMBRANE, PLASMA_MEMBRANE_PART, INTEGRAL_TO_PLASMA_MEMBRANE, MEMBRANE, INTRINSIC_TO_MEMBRANE, MEMBRANE_PART, INTEGRAL_TO_MEMBRANE, CELL_CELL_SIGNALING, G_PROTEIN_COUPLED_RECEPTOR_PROTEIN_SIGNALING_PATHWAY	neu	ENSG00000088179	PTPN4	Criterion_3_S	105	MSBB	0	0	0		0.000598021	0.048119	1.99125e-132	0.66375	0.606337
c1_14	c1_166	544	4		neu	ENSG00000088179	PTPN4	Criterion_3_S	96	MSBB	0	0	0		0.000598021	0.048119	1.99125e-132	0.66375	0.606337
c1_2	c1_14	2579	1	KEGG_NEUROACTIVE_LIGAND_RECEPTOR_INTERACTION, NERVOUS_SYSTEM_DEVELOPMENT, SYNAPTIC_TRANSMISSION, PLASMA_MEMBRANE, TRANSMISSION_OF_NERVE_IMPULSE, INTRINSIC_TO_PLASMA_MEMBRANE, PLASMA_MEMBRANE_PART, INTEGRAL_TO_PLASMA_MEMBRANE, MEMBRANE, INTRINSIC_TO_MEMBRANE, MEMBRANE_PART, INTEGRAL_TO_MEMBRANE, CELL_CELL_SIGNALING, G_PROTEIN_COUPLED_RECEPTOR_PROTEIN_SIGNALING_PATHWAY	neu	ENSG00000173114	LRRN3	Criterion_3_S	104	MSBB	0	1	0		0.000364034	0.0546892	3.304e-130	0.006608	0.606079
c1_14	c1_167	338	17		neu	ENSG00000173114	LRRN3	Criterion_3_S	100	MSBB	0	1	0		0.000364034	0.0546892	3.304e-130	0.006608	0.606079
c1_2	c1_14	2579	1	KEGG_NEUROACTIVE_LIGAND_RECEPTOR_INTERACTION, NERVOUS_SYSTEM_DEVELOPMENT, SYNAPTIC_TRANSMISSION, PLASMA_MEMBRANE, TRANSMISSION_OF_NERVE_IMPULSE, INTRINSIC_TO_PLASMA_MEMBRANE, PLASMA_MEMBRANE_PART, INTEGRAL_TO_PLASMA_MEMBRANE, MEMBRANE, INTRINSIC_TO_MEMBRANE, MEMBRANE_PART, INTEGRAL_TO_MEMBRANE, CELL_CELL_SIGNALING, G_PROTEIN_COUPLED_RECEPTOR_PROTEIN_SIGNALING_PATHWAY	neu	ENSG00000188687	SLC4A5	Criterion_3_S	102	MSBB	0	1	0		0.00139893	0.163292	6.9325e-131	0.0061065	0.604535
c1_14	c1_167	338	17		neu	ENSG00000188687	SLC4A5	Criterion_3_S	98	MSBB	0	1	0		0.00139893	0.163292	6.9325e-131	0.0061065	0.604535
c1_2	c1_14	2579	1	KEGG_NEUROACTIVE_LIGAND_RECEPTOR_INTERACTION, NERVOUS_SYSTEM_DEVELOPMENT, SYNAPTIC_TRANSMISSION, PLASMA_MEMBRANE, TRANSMISSION_OF_NERVE_IMPULSE, INTRINSIC_TO_PLASMA_MEMBRANE, PLASMA_MEMBRANE_PART, INTEGRAL_TO_PLASMA_MEMBRANE, MEMBRANE, INTRINSIC_TO_MEMBRANE, MEMBRANE_PART, INTEGRAL_TO_MEMBRANE, CELL_CELL_SIGNALING, G_PROTEIN_COUPLED_RECEPTOR_PROTEIN_SIGNALING_PATHWAY	neu	ENSG00000221823	PPP3R1	Criterion_3_S	108	MSBB	3	2	0	overlap	0.0014068	0.0642861	1.47795e-129	0.0007316	0.604514
c1_14	c1_167	338	17		neu	ENSG00000221823	PPP3R1	Criterion_3_S	102	MSBB	3	2	0	overlap	0.0014068	0.0642861	1.47795e-129	0.0007316	0.604514
c1_2	c1_14	2579	1	KEGG_NEUROACTIVE_LIGAND_RECEPTOR_INTERACTION, NERVOUS_SYSTEM_DEVELOPMENT, SYNAPTIC_TRANSMISSION, PLASMA_MEMBRANE, TRANSMISSION_OF_NERVE_IMPULSE, INTRINSIC_TO_PLASMA_MEMBRANE, PLASMA_MEMBRANE_PART, INTEGRAL_TO_PLASMA_MEMBRANE, MEMBRANE, INTRINSIC_TO_MEMBRANE, MEMBRANE_PART, INTEGRAL_TO_MEMBRANE, CELL_CELL_SIGNALING, G_PROTEIN_COUPLED_RECEPTOR_PROTEIN_SIGNALING_PATHWAY	neu	ENSG00000144959	NCEH1	Criterion_3_S	104	MSBB	0	1	0	overlap	0.00115412	0.105198	1.99125e-132	0.66375	0.603558
c1_14	c1_166	544	4		neu	ENSG00000144959	NCEH1	Criterion_3_S	95	MSBB	0	1	0	overlap	0.00115412	0.105198	1.99125e-132	0.66375	0.603558
c1_2	c1_14	2579	1	KEGG_NEUROACTIVE_LIGAND_RECEPTOR_INTERACTION, NERVOUS_SYSTEM_DEVELOPMENT, SYNAPTIC_TRANSMISSION, PLASMA_MEMBRANE, TRANSMISSION_OF_NERVE_IMPULSE, INTRINSIC_TO_PLASMA_MEMBRANE, PLASMA_MEMBRANE_PART, INTEGRAL_TO_PLASMA_MEMBRANE, MEMBRANE, INTRINSIC_TO_MEMBRANE, MEMBRANE_PART, INTEGRAL_TO_MEMBRANE, CELL_CELL_SIGNALING, G_PROTEIN_COUPLED_RECEPTOR_PROTEIN_SIGNALING_PATHWAY	neu	ENSG00000151790	TDO2	Criterion_3_S	97	MSBB	3	1	0		0.000460482	0.442224	4.6905e-131	0.10089	0.600097
c1_2	c1_14	2579	1	KEGG_NEUROACTIVE_LIGAND_RECEPTOR_INTERACTION, NERVOUS_SYSTEM_DEVELOPMENT, SYNAPTIC_TRANSMISSION, PLASMA_MEMBRANE, TRANSMISSION_OF_NERVE_IMPULSE, INTRINSIC_TO_PLASMA_MEMBRANE, PLASMA_MEMBRANE_PART, INTEGRAL_TO_PLASMA_MEMBRANE, MEMBRANE, INTRINSIC_TO_MEMBRANE, MEMBRANE_PART, INTEGRAL_TO_MEMBRANE, CELL_CELL_SIGNALING, G_PROTEIN_COUPLED_RECEPTOR_PROTEIN_SIGNALING_PATHWAY	neu	ENSG00000128872	TMOD2	Criterion_3_S	116	MSBB	0	0	0		0.000434243	0.0571885	6.9915e-129	0.0077585	0.599451
c1_14	c1_167	338	17		neu	ENSG00000128872	TMOD2	Criterion_3_S	112	MSBB	0	0	0		0.000434243	0.0571885	6.9915e-129	0.0077585	0.599451
c1_2	c1_14	2579	1	KEGG_NEUROACTIVE_LIGAND_RECEPTOR_INTERACTION, NERVOUS_SYSTEM_DEVELOPMENT, SYNAPTIC_TRANSMISSION, PLASMA_MEMBRANE, TRANSMISSION_OF_NERVE_IMPULSE, INTRINSIC_TO_PLASMA_MEMBRANE, PLASMA_MEMBRANE_PART, INTEGRAL_TO_PLASMA_MEMBRANE, MEMBRANE, INTRINSIC_TO_MEMBRANE, MEMBRANE_PART, INTEGRAL_TO_MEMBRANE, CELL_CELL_SIGNALING, G_PROTEIN_COUPLED_RECEPTOR_PROTEIN_SIGNALING_PATHWAY	neu	ENSG00000238160	AC116366.5	Criterion_3_S	98	MSBB	0	0	0		0.0414516	0.518825	6.9325e-131	0.0061065	0.595762
c1_14	c1_167	338	17		neu	ENSG00000238160	AC116366.5	Criterion_3_S	94	MSBB	0	0	0		0.0414516	0.518825	6.9325e-131	0.0061065	0.595762
c1_2	c1_14	2579	1	KEGG_NEUROACTIVE_LIGAND_RECEPTOR_INTERACTION, NERVOUS_SYSTEM_DEVELOPMENT, SYNAPTIC_TRANSMISSION, PLASMA_MEMBRANE, TRANSMISSION_OF_NERVE_IMPULSE, INTRINSIC_TO_PLASMA_MEMBRANE, PLASMA_MEMBRANE_PART, INTEGRAL_TO_PLASMA_MEMBRANE, MEMBRANE, INTRINSIC_TO_MEMBRANE, MEMBRANE_PART, INTEGRAL_TO_MEMBRANE, CELL_CELL_SIGNALING, G_PROTEIN_COUPLED_RECEPTOR_PROTEIN_SIGNALING_PATHWAY	neu	ENSG00000107551	RASSF4	Criterion_3_S	107	MSBB	0	0	0		0.00348472	0.259902	4.5725e-129	0.0069915	0.593529
c1_14	c1_167	338	17		neu	ENSG00000107551	RASSF4	Criterion_3_S	103	MSBB	0	0	0		0.00348472	0.259902	4.5725e-129	0.0069915	0.593529
c1_2	c1_14	2579	1	KEGG_NEUROACTIVE_LIGAND_RECEPTOR_INTERACTION, NERVOUS_SYSTEM_DEVELOPMENT, SYNAPTIC_TRANSMISSION, PLASMA_MEMBRANE, TRANSMISSION_OF_NERVE_IMPULSE, INTRINSIC_TO_PLASMA_MEMBRANE, PLASMA_MEMBRANE_PART, INTEGRAL_TO_PLASMA_MEMBRANE, MEMBRANE, INTRINSIC_TO_MEMBRANE, MEMBRANE_PART, INTEGRAL_TO_MEMBRANE, CELL_CELL_SIGNALING, G_PROTEIN_COUPLED_RECEPTOR_PROTEIN_SIGNALING_PATHWAY	neu	ENSG00000147676	MAL2	Criterion_3_S	111	MSBB	0	0	0	overlap	0.00123092	0.0739163	2.2066e-127	0.007552	0.590333
c1_14	c1_167	338	17		neu	ENSG00000147676	MAL2	Criterion_3_S	107	MSBB	0	0	0	overlap	0.00123092	0.0739163	2.2066e-127	0.007552	0.590333
c1_2	c1_14	2579	1	KEGG_NEUROACTIVE_LIGAND_RECEPTOR_INTERACTION, NERVOUS_SYSTEM_DEVELOPMENT, SYNAPTIC_TRANSMISSION, PLASMA_MEMBRANE, TRANSMISSION_OF_NERVE_IMPULSE, INTRINSIC_TO_PLASMA_MEMBRANE, PLASMA_MEMBRANE_PART, INTEGRAL_TO_PLASMA_MEMBRANE, MEMBRANE, INTRINSIC_TO_MEMBRANE, MEMBRANE_PART, INTEGRAL_TO_MEMBRANE, CELL_CELL_SIGNALING, G_PROTEIN_COUPLED_RECEPTOR_PROTEIN_SIGNALING_PATHWAY	neu	ENSG00000112290	WASF1	Criterion_3_S	84	MSBB	1	0	0		0.00122737	0.0791588	4.7495e-129	1	0.588185
c1_164	c1_436	255	9		neu	ENSG00000112290	WASF1	Criterion_3_S	54	MSBB	1	0	0		0.00122737	0.0791588	4.7495e-129	1	0.588185
c1_2	c1_14	2579	1	KEGG_NEUROACTIVE_LIGAND_RECEPTOR_INTERACTION, NERVOUS_SYSTEM_DEVELOPMENT, SYNAPTIC_TRANSMISSION, PLASMA_MEMBRANE, TRANSMISSION_OF_NERVE_IMPULSE, INTRINSIC_TO_PLASMA_MEMBRANE, PLASMA_MEMBRANE_PART, INTEGRAL_TO_PLASMA_MEMBRANE, MEMBRANE, INTRINSIC_TO_MEMBRANE, MEMBRANE_PART, INTEGRAL_TO_MEMBRANE, CELL_CELL_SIGNALING, G_PROTEIN_COUPLED_RECEPTOR_PROTEIN_SIGNALING_PATHWAY	neu	ENSG00000108604	SMARCD2	Criterion_3_S	107	MSBB	0	0	0		0.0912345	0.164836	4.5725e-129	0.0069915	0.588106
c1_14	c1_167	338	17		neu	ENSG00000108604	SMARCD2	Criterion_3_S	103	MSBB	0	0	0		0.0912345	0.164836	4.5725e-129	0.0069915	0.588106
c1_2	c1_14	2579	1	KEGG_NEUROACTIVE_LIGAND_RECEPTOR_INTERACTION, NERVOUS_SYSTEM_DEVELOPMENT, SYNAPTIC_TRANSMISSION, PLASMA_MEMBRANE, TRANSMISSION_OF_NERVE_IMPULSE, INTRINSIC_TO_PLASMA_MEMBRANE, PLASMA_MEMBRANE_PART, INTEGRAL_TO_PLASMA_MEMBRANE, MEMBRANE, INTRINSIC_TO_MEMBRANE, MEMBRANE_PART, INTEGRAL_TO_MEMBRANE, CELL_CELL_SIGNALING, G_PROTEIN_COUPLED_RECEPTOR_PROTEIN_SIGNALING_PATHWAY	neu	ENSG00000168438	CDC40	Criterion_3_S	119	MSBB	0	1	0		0.000709392	0.112762	9.5875e-127	0.0081715	0.587594
c1_14	c1_167	338	17		neu	ENSG00000168438	CDC40	Criterion_3_S	115	MSBB	0	1	0		0.000709392	0.112762	9.5875e-127	0.0081715	0.587594
c1_2	c1_14	2579	1	KEGG_NEUROACTIVE_LIGAND_RECEPTOR_INTERACTION, NERVOUS_SYSTEM_DEVELOPMENT, SYNAPTIC_TRANSMISSION, PLASMA_MEMBRANE, TRANSMISSION_OF_NERVE_IMPULSE, INTRINSIC_TO_PLASMA_MEMBRANE, PLASMA_MEMBRANE_PART, INTEGRAL_TO_PLASMA_MEMBRANE, MEMBRANE, INTRINSIC_TO_MEMBRANE, MEMBRANE_PART, INTEGRAL_TO_MEMBRANE, CELL_CELL_SIGNALING, G_PROTEIN_COUPLED_RECEPTOR_PROTEIN_SIGNALING_PATHWAY	neu	ENSG00000255674	AC013718.1	Criterion_3_S	124	MSBB	0	0	0		0.00824251	0.159226	1.51335e-125	0.0038645	0.578313
c1_14	c1_167	338	17		neu	ENSG00000255674	AC013718.1	Criterion_3_S	98	MSBB	0	0	0		0.00824251	0.159226	1.51335e-125	0.0038645	0.578313
c1_2	c1_14	2579	1	KEGG_NEUROACTIVE_LIGAND_RECEPTOR_INTERACTION, NERVOUS_SYSTEM_DEVELOPMENT, SYNAPTIC_TRANSMISSION, PLASMA_MEMBRANE, TRANSMISSION_OF_NERVE_IMPULSE, INTRINSIC_TO_PLASMA_MEMBRANE, PLASMA_MEMBRANE_PART, INTEGRAL_TO_PLASMA_MEMBRANE, MEMBRANE, INTRINSIC_TO_MEMBRANE, MEMBRANE_PART, INTEGRAL_TO_MEMBRANE, CELL_CELL_SIGNALING, G_PROTEIN_COUPLED_RECEPTOR_PROTEIN_SIGNALING_PATHWAY	neu	ENSG00000154822	PLCL2	Criterion_3_S	133	MSBB	0	1	0	overlap	0.000155824	0.103814	4.8675e-124	0.0135405	0.577679
c1_14	c1_167	338	17		neu	ENSG00000154822	PLCL2	Criterion_3_S	129	MSBB	0	1	0	overlap	0.000155824	0.103814	4.8675e-124	0.0135405	0.577679
c1_2	c1_14	2579	1	KEGG_NEUROACTIVE_LIGAND_RECEPTOR_INTERACTION, NERVOUS_SYSTEM_DEVELOPMENT, SYNAPTIC_TRANSMISSION, PLASMA_MEMBRANE, TRANSMISSION_OF_NERVE_IMPULSE, INTRINSIC_TO_PLASMA_MEMBRANE, PLASMA_MEMBRANE_PART, INTEGRAL_TO_PLASMA_MEMBRANE, MEMBRANE, INTRINSIC_TO_MEMBRANE, MEMBRANE_PART, INTEGRAL_TO_MEMBRANE, CELL_CELL_SIGNALING, G_PROTEIN_COUPLED_RECEPTOR_PROTEIN_SIGNALING_PATHWAY	neu	ENSG00000164466	SFXN1	Criterion_3_S	127	MSBB	0	0	0		0.000603235	0.0820705	3.658e-124	0.012272	0.576261
c1_14	c1_167	338	17		neu	ENSG00000164466	SFXN1	Criterion_3_S	123	MSBB	0	0	0		0.000603235	0.0820705	3.658e-124	0.012272	0.576261
c1_2	c1_16	563	6		ast, end	ENSG00000174705	SH3PXD2B	Criterion_3_S	88	MSBB	0	0	0		4.84137e-05	0.0688048	1.3865e-110	7.8765e-13	0.566421
c1_16	c1_201	367	12		end, ast	ENSG00000174705	SH3PXD2B	Criterion_3_S	87	MSBB	0	0	0		4.84137e-05	0.0688048	1.3865e-110	7.8765e-13	0.566421
c1_2	c1_14	2579	1	KEGG_NEUROACTIVE_LIGAND_RECEPTOR_INTERACTION, NERVOUS_SYSTEM_DEVELOPMENT, SYNAPTIC_TRANSMISSION, PLASMA_MEMBRANE, TRANSMISSION_OF_NERVE_IMPULSE, INTRINSIC_TO_PLASMA_MEMBRANE, PLASMA_MEMBRANE_PART, INTEGRAL_TO_PLASMA_MEMBRANE, MEMBRANE, INTRINSIC_TO_MEMBRANE, MEMBRANE_PART, INTEGRAL_TO_MEMBRANE, CELL_CELL_SIGNALING, G_PROTEIN_COUPLED_RECEPTOR_PROTEIN_SIGNALING_PATHWAY	neu	ENSG00000100101	RP1-37E16.12	Criterion_3_S	138	MSBB	0	0	0		0.00108168	0.0688048	5.664e-121	0.015694	0.560822
c1_14	c1_167	338	17		neu	ENSG00000100101	RP1-37E16.12	Criterion_3_S	134	MSBB	0	0	0		0.00108168	0.0688048	5.664e-121	0.015694	0.560822
c1_2	c1_16	563	6		ast, end	ENSG00000197879	MYO1C	Criterion_3_S	107	MSBB	0	0	0		0.000574555	0.0425675	1.3983e-104	7.021e-15	0.545
c1_16	c1_201	367	12		end, ast	ENSG00000197879	MYO1C	Criterion_3_S	103	MSBB	0	0	0		0.000574555	0.0425675	1.3983e-104	7.021e-15	0.545
c1_201	c1_459	75	73		end	ENSG00000197879	MYO1C	Criterion_3_S	68	MSBB	0	0	0		0.000574555	0.0425675	1.3983e-104	7.021e-15	0.545
c1_2	c1_16	563	6		ast, end	ENSG00000196924	FLNA	Criterion_3_S	85	MSBB	1	12	0		0.00231991	0.111478	4.602e-104	1.9234e-15	0.540647
c1_16	c1_201	367	12		end, ast	ENSG00000196924	FLNA	Criterion_3_S	83	MSBB	1	12	0		0.00231991	0.111478	4.602e-104	1.9234e-15	0.540647
c1_201	c1_459	75	73		end	ENSG00000196924	FLNA	Criterion_3_S	47	MSBB	1	12	0		0.00231991	0.111478	4.602e-104	1.9234e-15	0.540647
c1_2	c1_16	563	6		ast, end	ENSG00000114353	GNAI2	Criterion_3_S	74	MSBB	0	2	0		0.000613094	0.0425675	3.363e-103	3.0975e-13	0.531426
c1_16	c1_201	367	12		end, ast	ENSG00000114353	GNAI2	Criterion_3_S	73	MSBB	0	2	0		0.000613094	0.0425675	3.363e-103	3.0975e-13	0.531426
c1_201	c1_460	124	51			ENSG00000114353	GNAI2	Criterion_3_S	65	MSBB	0	2	0		0.000613094	0.0425675	3.363e-103	3.0975e-13	0.531426
c1_166	c1_439	506	3		neu	ENSG00000069712	KIAA1107	Criterion_3_S	144	MSBB	0	0	0		0.00021003	0.0998199	8.0535e-113	1	0.519011
c1_14	c1_166	544	4		neu	ENSG00000069712	KIAA1107	Criterion_3_S	144	MSBB	0	0	0		0.00021003	0.0998199	8.0535e-113	1	0.519011
c1_2	c1_14	2579	1	KEGG_NEUROACTIVE_LIGAND_RECEPTOR_INTERACTION, NERVOUS_SYSTEM_DEVELOPMENT, SYNAPTIC_TRANSMISSION, PLASMA_MEMBRANE, TRANSMISSION_OF_NERVE_IMPULSE, INTRINSIC_TO_PLASMA_MEMBRANE, PLASMA_MEMBRANE_PART, INTEGRAL_TO_PLASMA_MEMBRANE, MEMBRANE, INTRINSIC_TO_MEMBRANE, MEMBRANE_PART, INTEGRAL_TO_MEMBRANE, CELL_CELL_SIGNALING, G_PROTEIN_COUPLED_RECEPTOR_PROTEIN_SIGNALING_PATHWAY	neu	ENSG00000069712	KIAA1107	Criterion_3_S	144	MSBB	0	0	0		0.00021003	0.0998199	8.0535e-113	1	0.519011
c1_166	c1_439	506	3		neu	ENSG00000196542	SPTSSB	Criterion_3_S	123	MSBB	0	0	0		4.75781e-05	0.0848644	9.4105e-112	1	0.517446
c1_14	c1_166	544	4		neu	ENSG00000196542	SPTSSB	Criterion_3_S	123	MSBB	0	0	0		4.75781e-05	0.0848644	9.4105e-112	1	0.517446
c1_2	c1_14	2579	1	KEGG_NEUROACTIVE_LIGAND_RECEPTOR_INTERACTION, NERVOUS_SYSTEM_DEVELOPMENT, SYNAPTIC_TRANSMISSION, PLASMA_MEMBRANE, TRANSMISSION_OF_NERVE_IMPULSE, INTRINSIC_TO_PLASMA_MEMBRANE, PLASMA_MEMBRANE_PART, INTEGRAL_TO_PLASMA_MEMBRANE, MEMBRANE, INTRINSIC_TO_MEMBRANE, MEMBRANE_PART, INTEGRAL_TO_MEMBRANE, CELL_CELL_SIGNALING, G_PROTEIN_COUPLED_RECEPTOR_PROTEIN_SIGNALING_PATHWAY	neu	ENSG00000196542	SPTSSB	Criterion_3_S	123	MSBB	0	0	0		4.75781e-05	0.0848644	9.4105e-112	1	0.517446
c1_2	c1_16	563	6		ast, end	ENSG00000120885	CLU	Criterion_3_S	69	MSBB	191	41	18		4.73537e-05	0.0518524	2.58715e-99	1.41895e-12	0.515778
c1_166	c1_439	506	3		neu	ENSG00000003402	CFLAR	Criterion_3_S	135	MSBB	3	2	0		0.000126508	0.148424	9.4105e-112	1	0.514479
c1_14	c1_166	544	4		neu	ENSG00000003402	CFLAR	Criterion_3_S	135	MSBB	3	2	0		0.000126508	0.148424	9.4105e-112	1	0.514479
c1_2	c1_14	2579	1	KEGG_NEUROACTIVE_LIGAND_RECEPTOR_INTERACTION, NERVOUS_SYSTEM_DEVELOPMENT, SYNAPTIC_TRANSMISSION, PLASMA_MEMBRANE, TRANSMISSION_OF_NERVE_IMPULSE, INTRINSIC_TO_PLASMA_MEMBRANE, PLASMA_MEMBRANE_PART, INTEGRAL_TO_PLASMA_MEMBRANE, MEMBRANE, INTRINSIC_TO_MEMBRANE, MEMBRANE_PART, INTEGRAL_TO_MEMBRANE, CELL_CELL_SIGNALING, G_PROTEIN_COUPLED_RECEPTOR_PROTEIN_SIGNALING_PATHWAY	neu	ENSG00000003402	CFLAR	Criterion_3_S	135	MSBB	3	2	0		0.000126508	0.148424	9.4105e-112	1	0.514479
c1_166	c1_439	506	3		neu	ENSG00000082397	EPB41L3	Criterion_3_S	102	MSBB	0	0	0		0.000651524	0.231469	2.68155e-111	1	0.508436
c1_14	c1_166	544	4		neu	ENSG00000082397	EPB41L3	Criterion_3_S	102	MSBB	0	0	0		0.000651524	0.231469	2.68155e-111	1	0.508436
c1_2	c1_14	2579	1	KEGG_NEUROACTIVE_LIGAND_RECEPTOR_INTERACTION, NERVOUS_SYSTEM_DEVELOPMENT, SYNAPTIC_TRANSMISSION, PLASMA_MEMBRANE, TRANSMISSION_OF_NERVE_IMPULSE, INTRINSIC_TO_PLASMA_MEMBRANE, PLASMA_MEMBRANE_PART, INTEGRAL_TO_PLASMA_MEMBRANE, MEMBRANE, INTRINSIC_TO_MEMBRANE, MEMBRANE_PART, INTEGRAL_TO_MEMBRANE, CELL_CELL_SIGNALING, G_PROTEIN_COUPLED_RECEPTOR_PROTEIN_SIGNALING_PATHWAY	neu	ENSG00000082397	EPB41L3	Criterion_3_S	102	MSBB	0	0	0		0.000651524	0.231469	2.68155e-111	1	0.508436
c1_166	c1_439	506	3		neu	ENSG00000145681	HAPLN1	Criterion_3_S	94	MSBB	0	0	0		0.00111342	0.0676951	1.14165e-110	1	0.506979
c1_14	c1_166	544	4		neu	ENSG00000145681	HAPLN1	Criterion_3_S	94	MSBB	0	0	0		0.00111342	0.0676951	1.14165e-110	1	0.506979
c1_2	c1_14	2579	1	KEGG_NEUROACTIVE_LIGAND_RECEPTOR_INTERACTION, NERVOUS_SYSTEM_DEVELOPMENT, SYNAPTIC_TRANSMISSION, PLASMA_MEMBRANE, TRANSMISSION_OF_NERVE_IMPULSE, INTRINSIC_TO_PLASMA_MEMBRANE, PLASMA_MEMBRANE_PART, INTEGRAL_TO_PLASMA_MEMBRANE, MEMBRANE, INTRINSIC_TO_MEMBRANE, MEMBRANE_PART, INTEGRAL_TO_MEMBRANE, CELL_CELL_SIGNALING, G_PROTEIN_COUPLED_RECEPTOR_PROTEIN_SIGNALING_PATHWAY	neu	ENSG00000145681	HAPLN1	Criterion_3_S	94	MSBB	0	0	0		0.00111342	0.0676951	1.14165e-110	1	0.506979
c1_166	c1_439	506	3		neu	ENSG00000117009	KMO	Criterion_3_S	104	MSBB	3	11	0		0.000673027	0.250649	6.2835e-111	1	0.506576
c1_14	c1_166	544	4		neu	ENSG00000117009	KMO	Criterion_3_S	104	MSBB	3	11	0		0.000673027	0.250649	6.2835e-111	1	0.506576
c1_2	c1_14	2579	1	KEGG_NEUROACTIVE_LIGAND_RECEPTOR_INTERACTION, NERVOUS_SYSTEM_DEVELOPMENT, SYNAPTIC_TRANSMISSION, PLASMA_MEMBRANE, TRANSMISSION_OF_NERVE_IMPULSE, INTRINSIC_TO_PLASMA_MEMBRANE, PLASMA_MEMBRANE_PART, INTEGRAL_TO_PLASMA_MEMBRANE, MEMBRANE, INTRINSIC_TO_MEMBRANE, MEMBRANE_PART, INTEGRAL_TO_MEMBRANE, CELL_CELL_SIGNALING, G_PROTEIN_COUPLED_RECEPTOR_PROTEIN_SIGNALING_PATHWAY	neu	ENSG00000117009	KMO	Criterion_3_S	104	MSBB	3	11	0		0.000673027	0.250649	6.2835e-111	1	0.506576
c1_166	c1_439	506	3		neu	ENSG00000258178	RP11-18J9.3	Criterion_3_S	94	MSBB	0	0	0		0.000809084	0.177875	1.14165e-110	1	0.50573
c1_14	c1_166	544	4		neu	ENSG00000258178	RP11-18J9.3	Criterion_3_S	94	MSBB	0	0	0		0.000809084	0.177875	1.14165e-110	1	0.50573
c1_2	c1_14	2579	1	KEGG_NEUROACTIVE_LIGAND_RECEPTOR_INTERACTION, NERVOUS_SYSTEM_DEVELOPMENT, SYNAPTIC_TRANSMISSION, PLASMA_MEMBRANE, TRANSMISSION_OF_NERVE_IMPULSE, INTRINSIC_TO_PLASMA_MEMBRANE, PLASMA_MEMBRANE_PART, INTEGRAL_TO_PLASMA_MEMBRANE, MEMBRANE, INTRINSIC_TO_MEMBRANE, MEMBRANE_PART, INTEGRAL_TO_MEMBRANE, CELL_CELL_SIGNALING, G_PROTEIN_COUPLED_RECEPTOR_PROTEIN_SIGNALING_PATHWAY	neu	ENSG00000258178	RP11-18J9.3	Criterion_3_S	94	MSBB	0	0	0		0.000809084	0.177875	1.14165e-110	1	0.50573
c1_14	c1_166	544	4		neu	ENSG00000054277	OPN3	Criterion_3_S	91	MSBB	0	0	0		0.000745766	0.202327	1.14165e-110	1	0.505639
c1_2	c1_14	2579	1	KEGG_NEUROACTIVE_LIGAND_RECEPTOR_INTERACTION, NERVOUS_SYSTEM_DEVELOPMENT, SYNAPTIC_TRANSMISSION, PLASMA_MEMBRANE, TRANSMISSION_OF_NERVE_IMPULSE, INTRINSIC_TO_PLASMA_MEMBRANE, PLASMA_MEMBRANE_PART, INTEGRAL_TO_PLASMA_MEMBRANE, MEMBRANE, INTRINSIC_TO_MEMBRANE, MEMBRANE_PART, INTEGRAL_TO_MEMBRANE, CELL_CELL_SIGNALING, G_PROTEIN_COUPLED_RECEPTOR_PROTEIN_SIGNALING_PATHWAY	neu	ENSG00000054277	OPN3	Criterion_3_S	91	MSBB	0	0	0		0.000745766	0.202327	1.14165e-110	1	0.505639
c1_166	c1_439	506	3		neu	ENSG00000144136	SLC20A1	Criterion_3_S	103	MSBB	0	1	0		0.0112089	0.113942	1.65495e-111	1	0.505244
c1_14	c1_166	544	4		neu	ENSG00000144136	SLC20A1	Criterion_3_S	103	MSBB	0	1	0		0.0112089	0.113942	1.65495e-111	1	0.505244
c1_2	c1_14	2579	1	KEGG_NEUROACTIVE_LIGAND_RECEPTOR_INTERACTION, NERVOUS_SYSTEM_DEVELOPMENT, SYNAPTIC_TRANSMISSION, PLASMA_MEMBRANE, TRANSMISSION_OF_NERVE_IMPULSE, INTRINSIC_TO_PLASMA_MEMBRANE, PLASMA_MEMBRANE_PART, INTEGRAL_TO_PLASMA_MEMBRANE, MEMBRANE, INTRINSIC_TO_MEMBRANE, MEMBRANE_PART, INTEGRAL_TO_MEMBRANE, CELL_CELL_SIGNALING, G_PROTEIN_COUPLED_RECEPTOR_PROTEIN_SIGNALING_PATHWAY	neu	ENSG00000144136	SLC20A1	Criterion_3_S	103	MSBB	0	1	0		0.0112089	0.113942	1.65495e-111	1	0.505244
c1_166	c1_439	506	3		neu	ENSG00000256625	RP11-582E3.4	Criterion_3_S	102	MSBB	0	0	0		0.044696	0.281787	1.65495e-111	1	0.500826
c1_14	c1_166	544	4		neu	ENSG00000256625	RP11-582E3.4	Criterion_3_S	102	MSBB	0	0	0		0.044696	0.281787	1.65495e-111	1	0.500826
c1_2	c1_14	2579	1	KEGG_NEUROACTIVE_LIGAND_RECEPTOR_INTERACTION, NERVOUS_SYSTEM_DEVELOPMENT, SYNAPTIC_TRANSMISSION, PLASMA_MEMBRANE, TRANSMISSION_OF_NERVE_IMPULSE, INTRINSIC_TO_PLASMA_MEMBRANE, PLASMA_MEMBRANE_PART, INTEGRAL_TO_PLASMA_MEMBRANE, MEMBRANE, INTRINSIC_TO_MEMBRANE, MEMBRANE_PART, INTEGRAL_TO_MEMBRANE, CELL_CELL_SIGNALING, G_PROTEIN_COUPLED_RECEPTOR_PROTEIN_SIGNALING_PATHWAY	neu	ENSG00000256625	RP11-582E3.4	Criterion_3_S	102	MSBB	0	0	0		0.044696	0.281787	1.65495e-111	1	0.500826
c1_166	c1_439	506	3		neu	ENSG00000250584	RP11-325I22.2	Criterion_3_S	95	MSBB	0	0	0		0.0245595	0.113946	1.14165e-110	1	0.500002
c1_14	c1_166	544	4		neu	ENSG00000250584	RP11-325I22.2	Criterion_3_S	95	MSBB	0	0	0		0.0245595	0.113946	1.14165e-110	1	0.500002
c1_2	c1_14	2579	1	KEGG_NEUROACTIVE_LIGAND_RECEPTOR_INTERACTION, NERVOUS_SYSTEM_DEVELOPMENT, SYNAPTIC_TRANSMISSION, PLASMA_MEMBRANE, TRANSMISSION_OF_NERVE_IMPULSE, INTRINSIC_TO_PLASMA_MEMBRANE, PLASMA_MEMBRANE_PART, INTEGRAL_TO_PLASMA_MEMBRANE, MEMBRANE, INTRINSIC_TO_MEMBRANE, MEMBRANE_PART, INTEGRAL_TO_MEMBRANE, CELL_CELL_SIGNALING, G_PROTEIN_COUPLED_RECEPTOR_PROTEIN_SIGNALING_PATHWAY	neu	ENSG00000250584	RP11-325I22.2	Criterion_3_S	95	MSBB	0	0	0		0.0245595	0.113946	1.14165e-110	1	0.500002
c1_166	c1_439	506	3		neu	ENSG00000150054	MPP7	Criterion_3_S	103	MSBB	0	0	0		0.00767032	0.242428	2.35115e-110	1	0.499396
c1_14	c1_166	544	4		neu	ENSG00000150054	MPP7	Criterion_3_S	103	MSBB	0	0	0		0.00767032	0.242428	2.35115e-110	1	0.499396
c1_2	c1_14	2579	1	KEGG_NEUROACTIVE_LIGAND_RECEPTOR_INTERACTION, NERVOUS_SYSTEM_DEVELOPMENT, SYNAPTIC_TRANSMISSION, PLASMA_MEMBRANE, TRANSMISSION_OF_NERVE_IMPULSE, INTRINSIC_TO_PLASMA_MEMBRANE, PLASMA_MEMBRANE_PART, INTEGRAL_TO_PLASMA_MEMBRANE, MEMBRANE, INTRINSIC_TO_MEMBRANE, MEMBRANE_PART, INTEGRAL_TO_MEMBRANE, CELL_CELL_SIGNALING, G_PROTEIN_COUPLED_RECEPTOR_PROTEIN_SIGNALING_PATHWAY	neu	ENSG00000150054	MPP7	Criterion_3_S	103	MSBB	0	0	0		0.00767032	0.242428	2.35115e-110	1	0.499396
c1_166	c1_439	506	3		neu	ENSG00000102678	FGF9	Criterion_3_S	104	MSBB	1	72	0		0.000187193	0.0733151	6.254e-108	1	0.498094
c1_14	c1_166	544	4		neu	ENSG00000102678	FGF9	Criterion_3_S	104	MSBB	1	72	0		0.000187193	0.0733151	6.254e-108	1	0.498094
c1_2	c1_14	2579	1	KEGG_NEUROACTIVE_LIGAND_RECEPTOR_INTERACTION, NERVOUS_SYSTEM_DEVELOPMENT, SYNAPTIC_TRANSMISSION, PLASMA_MEMBRANE, TRANSMISSION_OF_NERVE_IMPULSE, INTRINSIC_TO_PLASMA_MEMBRANE, PLASMA_MEMBRANE_PART, INTEGRAL_TO_PLASMA_MEMBRANE, MEMBRANE, INTRINSIC_TO_MEMBRANE, MEMBRANE_PART, INTEGRAL_TO_MEMBRANE, CELL_CELL_SIGNALING, G_PROTEIN_COUPLED_RECEPTOR_PROTEIN_SIGNALING_PATHWAY	neu	ENSG00000102678	FGF9	Criterion_3_S	104	MSBB	1	72	0		0.000187193	0.0733151	6.254e-108	1	0.498094
c1_166	c1_439	506	3		neu	ENSG00000259768	RP5-991G20.1	Criterion_3_S	103	MSBB	0	0	0		0.061559	0.487297	3.835e-111	1	0.497529
c1_14	c1_166	544	4		neu	ENSG00000259768	RP5-991G20.1	Criterion_3_S	103	MSBB	0	0	0		0.061559	0.487297	3.835e-111	1	0.497529
c1_2	c1_14	2579	1	KEGG_NEUROACTIVE_LIGAND_RECEPTOR_INTERACTION, NERVOUS_SYSTEM_DEVELOPMENT, SYNAPTIC_TRANSMISSION, PLASMA_MEMBRANE, TRANSMISSION_OF_NERVE_IMPULSE, INTRINSIC_TO_PLASMA_MEMBRANE, PLASMA_MEMBRANE_PART, INTEGRAL_TO_PLASMA_MEMBRANE, MEMBRANE, INTRINSIC_TO_MEMBRANE, MEMBRANE_PART, INTEGRAL_TO_MEMBRANE, CELL_CELL_SIGNALING, G_PROTEIN_COUPLED_RECEPTOR_PROTEIN_SIGNALING_PATHWAY	neu	ENSG00000259768	RP5-991G20.1	Criterion_3_S	103	MSBB	0	0	0		0.061559	0.487297	3.835e-111	1	0.497529
c1_166	c1_439	506	3		neu	ENSG00000147036	LANCL3	Criterion_3_S	106	MSBB	0	0	0		0.00494132	0.187007	1.6284e-109	1	0.497011
c1_14	c1_166	544	4		neu	ENSG00000147036	LANCL3	Criterion_3_S	106	MSBB	0	0	0		0.00494132	0.187007	1.6284e-109	1	0.497011
c1_2	c1_14	2579	1	KEGG_NEUROACTIVE_LIGAND_RECEPTOR_INTERACTION, NERVOUS_SYSTEM_DEVELOPMENT, SYNAPTIC_TRANSMISSION, PLASMA_MEMBRANE, TRANSMISSION_OF_NERVE_IMPULSE, INTRINSIC_TO_PLASMA_MEMBRANE, PLASMA_MEMBRANE_PART, INTEGRAL_TO_PLASMA_MEMBRANE, MEMBRANE, INTRINSIC_TO_MEMBRANE, MEMBRANE_PART, INTEGRAL_TO_MEMBRANE, CELL_CELL_SIGNALING, G_PROTEIN_COUPLED_RECEPTOR_PROTEIN_SIGNALING_PATHWAY	neu	ENSG00000147036	LANCL3	Criterion_3_S	106	MSBB	0	0	0		0.00494132	0.187007	1.6284e-109	1	0.497011
c1_166	c1_439	506	3		neu	ENSG00000165209	STRBP	Criterion_3_S	136	MSBB	0	1	0		0.000279691	0.0860272	7.3455e-108	1	0.4967
c1_14	c1_166	544	4		neu	ENSG00000165209	STRBP	Criterion_3_S	136	MSBB	0	1	0		0.000279691	0.0860272	7.3455e-108	1	0.4967
c1_2	c1_14	2579	1	KEGG_NEUROACTIVE_LIGAND_RECEPTOR_INTERACTION, NERVOUS_SYSTEM_DEVELOPMENT, SYNAPTIC_TRANSMISSION, PLASMA_MEMBRANE, TRANSMISSION_OF_NERVE_IMPULSE, INTRINSIC_TO_PLASMA_MEMBRANE, PLASMA_MEMBRANE_PART, INTEGRAL_TO_PLASMA_MEMBRANE, MEMBRANE, INTRINSIC_TO_MEMBRANE, MEMBRANE_PART, INTEGRAL_TO_MEMBRANE, CELL_CELL_SIGNALING, G_PROTEIN_COUPLED_RECEPTOR_PROTEIN_SIGNALING_PATHWAY	neu	ENSG00000165209	STRBP	Criterion_3_S	136	MSBB	0	1	0		0.000279691	0.0860272	7.3455e-108	1	0.4967
c1_166	c1_439	506	3		neu	ENSG00000233932	CTXN2	Criterion_3_S	102	MSBB	0	0	0		0.00311063	0.112614	2.2361e-108	1	0.493826
c1_14	c1_166	544	4		neu	ENSG00000233932	CTXN2	Criterion_3_S	102	MSBB	0	0	0		0.00311063	0.112614	2.2361e-108	1	0.493826
c1_2	c1_14	2579	1	KEGG_NEUROACTIVE_LIGAND_RECEPTOR_INTERACTION, NERVOUS_SYSTEM_DEVELOPMENT, SYNAPTIC_TRANSMISSION, PLASMA_MEMBRANE, TRANSMISSION_OF_NERVE_IMPULSE, INTRINSIC_TO_PLASMA_MEMBRANE, PLASMA_MEMBRANE_PART, INTEGRAL_TO_PLASMA_MEMBRANE, MEMBRANE, INTRINSIC_TO_MEMBRANE, MEMBRANE_PART, INTEGRAL_TO_MEMBRANE, CELL_CELL_SIGNALING, G_PROTEIN_COUPLED_RECEPTOR_PROTEIN_SIGNALING_PATHWAY	neu	ENSG00000233932	CTXN2	Criterion_3_S	102	MSBB	0	0	0		0.00311063	0.112614	2.2361e-108	1	0.493826
c1_166	c1_439	506	3		neu	ENSG00000162852	CNST	Criterion_3_S	109	MSBB	0	7	0		0.0170305	0.211691	2.95e-107	1	0.484347
c1_14	c1_166	544	4		neu	ENSG00000162852	CNST	Criterion_3_S	109	MSBB	0	7	0		0.0170305	0.211691	2.95e-107	1	0.484347
c1_2	c1_14	2579	1	KEGG_NEUROACTIVE_LIGAND_RECEPTOR_INTERACTION, NERVOUS_SYSTEM_DEVELOPMENT, SYNAPTIC_TRANSMISSION, PLASMA_MEMBRANE, TRANSMISSION_OF_NERVE_IMPULSE, INTRINSIC_TO_PLASMA_MEMBRANE, PLASMA_MEMBRANE_PART, INTEGRAL_TO_PLASMA_MEMBRANE, MEMBRANE, INTRINSIC_TO_MEMBRANE, MEMBRANE_PART, INTEGRAL_TO_MEMBRANE, CELL_CELL_SIGNALING, G_PROTEIN_COUPLED_RECEPTOR_PROTEIN_SIGNALING_PATHWAY	neu	ENSG00000162852	CNST	Criterion_3_S	109	MSBB	0	7	0		0.0170305	0.211691	2.95e-107	1	0.484347
c1_2	c1_14	2579	1	KEGG_NEUROACTIVE_LIGAND_RECEPTOR_INTERACTION, NERVOUS_SYSTEM_DEVELOPMENT, SYNAPTIC_TRANSMISSION, PLASMA_MEMBRANE, TRANSMISSION_OF_NERVE_IMPULSE, INTRINSIC_TO_PLASMA_MEMBRANE, PLASMA_MEMBRANE_PART, INTEGRAL_TO_PLASMA_MEMBRANE, MEMBRANE, INTRINSIC_TO_MEMBRANE, MEMBRANE_PART, INTEGRAL_TO_MEMBRANE, CELL_CELL_SIGNALING, G_PROTEIN_COUPLED_RECEPTOR_PROTEIN_SIGNALING_PATHWAY	neu	ENSG00000182621	PLCB1	Criterion_3_S	164	MSBB	0	3	0		0.000210711	0.141294	5.369e-105	1	0.48356
c1_166	c1_439	506	3		neu	ENSG00000182621	PLCB1	Criterion_3_S	163	MSBB	0	3	0		0.000210711	0.141294	5.369e-105	1	0.48356
c1_14	c1_166	544	4		neu	ENSG00000182621	PLCB1	Criterion_3_S	163	MSBB	0	3	0		0.000210711	0.141294	5.369e-105	1	0.48356
c1_2	c1_14	2579	1	KEGG_NEUROACTIVE_LIGAND_RECEPTOR_INTERACTION, NERVOUS_SYSTEM_DEVELOPMENT, SYNAPTIC_TRANSMISSION, PLASMA_MEMBRANE, TRANSMISSION_OF_NERVE_IMPULSE, INTRINSIC_TO_PLASMA_MEMBRANE, PLASMA_MEMBRANE_PART, INTEGRAL_TO_PLASMA_MEMBRANE, MEMBRANE, INTRINSIC_TO_MEMBRANE, MEMBRANE_PART, INTEGRAL_TO_MEMBRANE, CELL_CELL_SIGNALING, G_PROTEIN_COUPLED_RECEPTOR_PROTEIN_SIGNALING_PATHWAY	neu	ENSG00000255154	RPP14	Criterion_3_S	104	MSBB	0	0	0		0.103962	0.652607	6.667e-105	1	0.468218
c1_166	c1_439	506	3		neu	ENSG00000255154	RPP14	Criterion_3_S	103	MSBB	0	0	0		0.103962	0.652607	6.667e-105	1	0.468218
c1_14	c1_166	544	4		neu	ENSG00000255154	RPP14	Criterion_3_S	103	MSBB	0	0	0		0.103962	0.652607	6.667e-105	1	0.468218
c1_14	c1_166	544	4		neu	ENSG00000163684	RPP14	Criterion_3_S	91	MSBB	0	0	0		0.103962	0.652607	6.667e-105	1	0.468218
c1_2	c1_14	2579	1	KEGG_NEUROACTIVE_LIGAND_RECEPTOR_INTERACTION, NERVOUS_SYSTEM_DEVELOPMENT, SYNAPTIC_TRANSMISSION, PLASMA_MEMBRANE, TRANSMISSION_OF_NERVE_IMPULSE, INTRINSIC_TO_PLASMA_MEMBRANE, PLASMA_MEMBRANE_PART, INTEGRAL_TO_PLASMA_MEMBRANE, MEMBRANE, INTRINSIC_TO_MEMBRANE, MEMBRANE_PART, INTEGRAL_TO_MEMBRANE, CELL_CELL_SIGNALING, G_PROTEIN_COUPLED_RECEPTOR_PROTEIN_SIGNALING_PATHWAY	neu	ENSG00000163684	RPP14	Criterion_3_S	91	MSBB	0	0	0		0.103962	0.652607	6.667e-105	1	0.468218
c1_2	c1_14	2579	1	KEGG_NEUROACTIVE_LIGAND_RECEPTOR_INTERACTION, NERVOUS_SYSTEM_DEVELOPMENT, SYNAPTIC_TRANSMISSION, PLASMA_MEMBRANE, TRANSMISSION_OF_NERVE_IMPULSE, INTRINSIC_TO_PLASMA_MEMBRANE, PLASMA_MEMBRANE_PART, INTEGRAL_TO_PLASMA_MEMBRANE, MEMBRANE, INTRINSIC_TO_MEMBRANE, MEMBRANE_PART, INTEGRAL_TO_MEMBRANE, CELL_CELL_SIGNALING, G_PROTEIN_COUPLED_RECEPTOR_PROTEIN_SIGNALING_PATHWAY	neu	ENSG00000162374	ELAVL4	Criterion_3_S	171	MSBB	1	2	0		0.000375052	0.0944713	2.71695e-101	1	0.46676
c1_166	c1_439	506	3		neu	ENSG00000162374	ELAVL4	Criterion_3_S	148	MSBB	1	2	0		0.000375052	0.0944713	2.71695e-101	1	0.46676
c1_14	c1_166	544	4		neu	ENSG00000162374	ELAVL4	Criterion_3_S	148	MSBB	1	2	0		0.000375052	0.0944713	2.71695e-101	1	0.46676
c1_2	c1_14	2579	1	KEGG_NEUROACTIVE_LIGAND_RECEPTOR_INTERACTION, NERVOUS_SYSTEM_DEVELOPMENT, SYNAPTIC_TRANSMISSION, PLASMA_MEMBRANE, TRANSMISSION_OF_NERVE_IMPULSE, INTRINSIC_TO_PLASMA_MEMBRANE, PLASMA_MEMBRANE_PART, INTEGRAL_TO_PLASMA_MEMBRANE, MEMBRANE, INTRINSIC_TO_MEMBRANE, MEMBRANE_PART, INTEGRAL_TO_MEMBRANE, CELL_CELL_SIGNALING, G_PROTEIN_COUPLED_RECEPTOR_PROTEIN_SIGNALING_PATHWAY	neu	ENSG00000197969	VPS13A	Criterion_3_S	118	MSBB	0	2	0		0.000450229	0.0665582	2.3069e-99	1	0.45851
c1_14	c1_172	272	14	KEGG_NEUROACTIVE_LIGAND_RECEPTOR_INTERACTION	neu	ENSG00000197969	VPS13A	Criterion_3_S	65	MSBB	0	2	0		0.000450229	0.0665582	2.3069e-99	1	0.45851
c1_2	c1_16	563	6		ast, end	ENSG00000051128	HOMER3	Criterion_3_S	81	MSBB	2	0	0		8.72203e-05	0.0662901	1.8585e-85	7.4635e-14	0.458224
c1_16	c1_201	367	12		end, ast	ENSG00000051128	HOMER3	Criterion_3_S	78	MSBB	2	0	0		8.72203e-05	0.0662901	1.8585e-85	7.4635e-14	0.458224
c1_2	c1_9	853	13		ast, end	ENSG00000106648	GALNTL5	Criterion_3_S	82	MSBB	0	0	0		0.00129761	0.528799	6.726e-97	0.07729	0.446453
c1_2	c1_11	1913	2	MITOCHONDRION, MITOCHONDRIAL_PART, KEGG_PARKINSONS_DISEASE, KEGG_OXIDATIVE_PHOSPHORYLATION, MACROMOLECULAR_COMPLEX, MITOCHONDRIAL_MEMBRANE, ORGANELLE_PART, KEGG_HUNTINGTONS_DISEASE, INTRACELLULAR_ORGANELLE_PART, MITOCHONDRIAL_ENVELOPE, CYTOPLASM, MITOCHONDRIAL_MEMBRANE_PART, KEGG_ALZHEIMERS_DISEASE, MITOCHONDRIAL_INNER_MEMBRANE, CYTOPLASMIC_PART		ENSG00000263499	RP11-118E18.4	Criterion_3_S	76	MSBB	0	0	0		0.000745374	0.23446	2.14465e-94	1	0.433024
c1_2	c1_16	563	6		ast, end	ENSG00000088826	SMOX	Criterion_3_S	72	MSBB	1	0	0		3.87098e-05	0.0546892	2.0178e-81	1.6579e-11	0.431796
c1_16	c1_201	367	12		end, ast	ENSG00000088826	SMOX	Criterion_3_S	71	MSBB	1	0	0		3.87098e-05	0.0546892	2.0178e-81	1.6579e-11	0.431796
c1_201	c1_460	124	51			ENSG00000088826	SMOX	Criterion_3_S	64	MSBB	1	0	0		3.87098e-05	0.0546892	2.0178e-81	1.6579e-11	0.431796
c1_14	c1_164	352	7		neu	ENSG00000111490	TBC1D30	Criterion_3_S	67	MSBB	0	0	0		0.000350278	0.0801243	1.4573e-86	1	0.401743
c1_164	c1_436	255	9		neu	ENSG00000111490	TBC1D30	Criterion_3_S	62	MSBB	0	0	0		0.000350278	0.0801243	1.4573e-86	1	0.401743
c1_436	c1_664	194	11		neu	ENSG00000111490	TBC1D30	Criterion_3_S	62	MSBB	0	0	0		0.000350278	0.0801243	1.4573e-86	1	0.401743
c1_14	c1_164	352	7		neu	ENSG00000163449	TMEM169	Criterion_3_S	61	MSBB	0	0	0		0.00107796	0.512294	1.121e-82	1	0.37872
c1_164	c1_436	255	9		neu	ENSG00000163449	TMEM169	Criterion_3_S	56	MSBB	0	0	0		0.00107796	0.512294	1.121e-82	1	0.37872
c1_436	c1_664	194	11		neu	ENSG00000163449	TMEM169	Criterion_3_S	56	MSBB	0	0	0		0.00107796	0.512294	1.121e-82	1	0.37872
c1_2	c1_14	2579	1	KEGG_NEUROACTIVE_LIGAND_RECEPTOR_INTERACTION, NERVOUS_SYSTEM_DEVELOPMENT, SYNAPTIC_TRANSMISSION, PLASMA_MEMBRANE, TRANSMISSION_OF_NERVE_IMPULSE, INTRINSIC_TO_PLASMA_MEMBRANE, PLASMA_MEMBRANE_PART, INTEGRAL_TO_PLASMA_MEMBRANE, MEMBRANE, INTRINSIC_TO_MEMBRANE, MEMBRANE_PART, INTEGRAL_TO_MEMBRANE, CELL_CELL_SIGNALING, G_PROTEIN_COUPLED_RECEPTOR_PROTEIN_SIGNALING_PATHWAY	neu	ENSG00000159082	SYNJ1	Criterion_3_S	126	MSBB	7	2	0	overlap	0.000985765	0.125037	5.2805e-81	1	0.374178
c1_14	c1_164	352	7		neu	ENSG00000159082	SYNJ1	Criterion_3_S	123	MSBB	7	2	0	overlap	0.000985765	0.125037	5.2805e-81	1	0.374178
c1_164	c1_437	91	70			ENSG00000159082	SYNJ1	Criterion_3_S	55	MSBB	7	2	0	overlap	0.000985765	0.125037	5.2805e-81	1	0.374178
c1_437	c1_668	71	74		neu	ENSG00000159082	SYNJ1	Criterion_3_S	50	MSBB	7	2	0	overlap	0.000985765	0.125037	5.2805e-81	1	0.374178
c1_2	c1_14	2579	1	KEGG_NEUROACTIVE_LIGAND_RECEPTOR_INTERACTION, NERVOUS_SYSTEM_DEVELOPMENT, SYNAPTIC_TRANSMISSION, PLASMA_MEMBRANE, TRANSMISSION_OF_NERVE_IMPULSE, INTRINSIC_TO_PLASMA_MEMBRANE, PLASMA_MEMBRANE_PART, INTEGRAL_TO_PLASMA_MEMBRANE, MEMBRANE, INTRINSIC_TO_MEMBRANE, MEMBRANE_PART, INTEGRAL_TO_MEMBRANE, CELL_CELL_SIGNALING, G_PROTEIN_COUPLED_RECEPTOR_PROTEIN_SIGNALING_PATHWAY	neu	ENSG00000172995	ARPP21	Criterion_3_S	68	MSBB	0	0	0		0.00204434	0.0468101	2.30395e-77	1	0.358489
c1_166	c1_439	506	3		neu	ENSG00000172995	ARPP21	Criterion_3_S	64	MSBB	0	0	0		0.00204434	0.0468101	2.30395e-77	1	0.358489
c1_14	c1_166	544	4		neu	ENSG00000172995	ARPP21	Criterion_3_S	64	MSBB	0	0	0		0.00204434	0.0468101	2.30395e-77	1	0.358489
c1_2	c1_11	1913	2	MITOCHONDRION, MITOCHONDRIAL_PART, KEGG_PARKINSONS_DISEASE, KEGG_OXIDATIVE_PHOSPHORYLATION, MACROMOLECULAR_COMPLEX, MITOCHONDRIAL_MEMBRANE, ORGANELLE_PART, KEGG_HUNTINGTONS_DISEASE, INTRACELLULAR_ORGANELLE_PART, MITOCHONDRIAL_ENVELOPE, CYTOPLASM, MITOCHONDRIAL_MEMBRANE_PART, KEGG_ALZHEIMERS_DISEASE, MITOCHONDRIAL_INNER_MEMBRANE, CYTOPLASMIC_PART		ENSG00000008277	ADAM22	Criterion_3_S	120	MSBB	0	0	0		0.000279151	0.0685006	8.142e-76	1	0.354716
c1_11	c1_147	122	98			ENSG00000008277	ADAM22	Criterion_3_S	76	MSBB	0	0	0		0.000279151	0.0685006	8.142e-76	1	0.354716
c1_14	c1_164	352	7		neu	ENSG00000158156	XKR8	Criterion_3_S	59	MSBB	0	0	0		0.0169828	0.347042	2.0296e-76	1	0.346336
c1_164	c1_436	255	9		neu	ENSG00000158156	XKR8	Criterion_3_S	54	MSBB	0	0	0		0.0169828	0.347042	2.0296e-76	1	0.346336
c1_436	c1_664	194	11		neu	ENSG00000158156	XKR8	Criterion_3_S	54	MSBB	0	0	0		0.0169828	0.347042	2.0296e-76	1	0.346336
c1_14	c1_164	352	7		neu	ENSG00000119401	TRIM32	Criterion_3_S	72	MSBB	1	1	0	overlap	0.0119704	0.209079	1.92045e-75	1	0.343651
c1_2	c1_11	1913	2	MITOCHONDRION, MITOCHONDRIAL_PART, KEGG_PARKINSONS_DISEASE, KEGG_OXIDATIVE_PHOSPHORYLATION, MACROMOLECULAR_COMPLEX, MITOCHONDRIAL_MEMBRANE, ORGANELLE_PART, KEGG_HUNTINGTONS_DISEASE, INTRACELLULAR_ORGANELLE_PART, MITOCHONDRIAL_ENVELOPE, CYTOPLASM, MITOCHONDRIAL_MEMBRANE_PART, KEGG_ALZHEIMERS_DISEASE, MITOCHONDRIAL_INNER_MEMBRANE, CYTOPLASMIC_PART		ENSG00000169139	UBE2V2	Criterion_3_S	75	MSBB	0	2	0		0.000283545	0.0738549	3.658e-72	1	0.338307
c1_2	c1_11	1913	2	MITOCHONDRION, MITOCHONDRIAL_PART, KEGG_PARKINSONS_DISEASE, KEGG_OXIDATIVE_PHOSPHORYLATION, MACROMOLECULAR_COMPLEX, MITOCHONDRIAL_MEMBRANE, ORGANELLE_PART, KEGG_HUNTINGTONS_DISEASE, INTRACELLULAR_ORGANELLE_PART, MITOCHONDRIAL_ENVELOPE, CYTOPLASM, MITOCHONDRIAL_MEMBRANE_PART, KEGG_ALZHEIMERS_DISEASE, MITOCHONDRIAL_INNER_MEMBRANE, CYTOPLASMIC_PART		ENSG00000175582	RAB6A	Criterion_3_S	89	MSBB	0	0	0		0.00250725	0.163292	2.183e-71	1	0.32912
c1_11	c1_141	445	5		neu	ENSG00000175582	RAB6A	Criterion_3_S	80	MSBB	0	0	0		0.00250725	0.163292	2.183e-71	1	0.32912
c1_2	c1_37	181	42			ENSG00000150995	ITPR1	Criterion_3_S	75	MSBB	4	4	0		0.0011638	0.0952849	4.3955e-70	1	0.325846
c1_37	c1_284	142	68			ENSG00000150995	ITPR1	Criterion_3_S	75	MSBB	4	4	0		0.0011638	0.0952849	4.3955e-70	1	0.325846
c1_2	c1_11	1913	2	MITOCHONDRION, MITOCHONDRIAL_PART, KEGG_PARKINSONS_DISEASE, KEGG_OXIDATIVE_PHOSPHORYLATION, MACROMOLECULAR_COMPLEX, MITOCHONDRIAL_MEMBRANE, ORGANELLE_PART, KEGG_HUNTINGTONS_DISEASE, INTRACELLULAR_ORGANELLE_PART, MITOCHONDRIAL_ENVELOPE, CYTOPLASM, MITOCHONDRIAL_MEMBRANE_PART, KEGG_ALZHEIMERS_DISEASE, MITOCHONDRIAL_INNER_MEMBRANE, CYTOPLASMIC_PART		ENSG00000115762	PLEKHB2	Criterion_3_S	76	MSBB	0	0	0	overlap	0.00032868	0.150678	1.67855e-68	1	0.32037
c1_11	c1_141	445	5		neu	ENSG00000115762	PLEKHB2	Criterion_3_S	75	MSBB	0	0	0	overlap	0.00032868	0.150678	1.67855e-68	1	0.32037
c1_407	c1_643	206	8			ENSG00000115762	PLEKHB2	Criterion_3_S	65	MSBB	0	0	0	overlap	0.00032868	0.150678	1.67855e-68	1	0.32037
c1_141	c1_407	211	10			ENSG00000115762	PLEKHB2	Criterion_3_S	65	MSBB	0	0	0	overlap	0.00032868	0.150678	1.67855e-68	1	0.32037
c1_11	c1_141	445	5		neu	ENSG00000168824	NSG1	Criterion_3_S	69	MSBB	1	0	0	overlap	0.00736637	0.136411	1.77295e-69	1	0.318899
c1_2	c1_9	853	13		ast, end	ENSG00000138646	HERC5	Criterion_3_S	72	MSBB	0	1	0		0.00185955	0.192337	1.41305e-66	0.004307	0.318512
c1_9	c1_123	260	22		end	ENSG00000138646	HERC5	Criterion_3_S	67	MSBB	0	1	0		0.00185955	0.192337	1.41305e-66	0.004307	0.318512
c1_123	c1_387	113	28			ENSG00000138646	HERC5	Criterion_3_S	62	MSBB	0	1	0		0.00185955	0.192337	1.41305e-66	0.004307	0.318512
c1_2	c1_14	2579	1	KEGG_NEUROACTIVE_LIGAND_RECEPTOR_INTERACTION, NERVOUS_SYSTEM_DEVELOPMENT, SYNAPTIC_TRANSMISSION, PLASMA_MEMBRANE, TRANSMISSION_OF_NERVE_IMPULSE, INTRINSIC_TO_PLASMA_MEMBRANE, PLASMA_MEMBRANE_PART, INTEGRAL_TO_PLASMA_MEMBRANE, MEMBRANE, INTRINSIC_TO_MEMBRANE, MEMBRANE_PART, INTEGRAL_TO_MEMBRANE, CELL_CELL_SIGNALING, G_PROTEIN_COUPLED_RECEPTOR_PROTEIN_SIGNALING_PATHWAY	neu	ENSG00000133318	RTN3	Criterion_3_S	122	MSBB	24	1	0	overlap	0.00126212	0.186846	2.68745e-68	1	0.31645
c1_14	c1_164	352	7		neu	ENSG00000133318	RTN3	Criterion_3_S	119	MSBB	24	1	0	overlap	0.00126212	0.186846	2.68745e-68	1	0.31645
c1_164	c1_437	91	70			ENSG00000133318	RTN3	Criterion_3_S	68	MSBB	24	1	0	overlap	0.00126212	0.186846	2.68745e-68	1	0.31645
c1_437	c1_668	71	74		neu	ENSG00000133318	RTN3	Criterion_3_S	57	MSBB	24	1	0	overlap	0.00126212	0.186846	2.68745e-68	1	0.31645
c1_21	c1_223	355	59	IMMUNE_SYSTEM_PROCESS, KEGG_LEISHMANIA_INFECTION, IMMUNE_RESPONSE, KEGG_ASTHMA, KEGG_CELL_ADHESION_MOLECULES_CAMS, KEGG_ALLOGRAFT_REJECTION, KEGG_FC_GAMMA_R_MEDIATED_PHAGOCYTOSIS, KEGG_INTESTINAL_IMMUNE_NETWORK_FOR_IGA_PRODUCTION, KEGG_VIRAL_MYOCARDITIS, KEGG_B_CELL_RECEPTOR_SIGNALING_PATHWAY, KEGG_GRAFT_VERSUS_HOST_DISEASE, KEGG_SYSTEMIC_LUPUS_ERYTHEMATOSUS, KEGG_TYPE_I_DIABETES_MELLITUS, KEGG_A…	mic	ENSG00000180448	HMHA1	Criterion_3_S	74	MSBB	0	0	0		0.000304276	0.0522747	1.47795e-61	1.1092e-05	0.313719
c1_2	c1_21	425	44	IMMUNE_SYSTEM_PROCESS, IMMUNE_RESPONSE, KEGG_LEISHMANIA_INFECTION, DEFENSE_RESPONSE, KEGG_ASTHMA, KEGG_CELL_ADHESION_MOLECULES_CAMS, KEGG_ALLOGRAFT_REJECTION, KEGG_INTESTINAL_IMMUNE_NETWORK_FOR_IGA_PRODUCTION, KEGG_SYSTEMIC_LUPUS_ERYTHEMATOSUS, KEGG_FC_GAMMA_R_MEDIATED_PHAGOCYTOSIS, KEGG_VIRAL_MYOCARDITIS, KEGG_GRAFT_VERSUS_HOST_DISEASE, KEGG_B_CELL_RECEPTOR_SIGNALING_PATHWAY, KEGG_ANTIGEN_PROCES…	mic, end	ENSG00000180448	HMHA1	Criterion_3_S	74	MSBB	0	0	0		0.000304276	0.0522747	1.47795e-61	1.1092e-05	0.313719
c1_2	c1_9	853	13		ast, end	ENSG00000069493	CLEC2D	Criterion_3_S	75	MSBB	0	0	0		0.0111004	0.346168	3.835e-66	0.0044545	0.311937
c1_9	c1_123	260	22		end	ENSG00000069493	CLEC2D	Criterion_3_S	70	MSBB	0	0	0		0.0111004	0.346168	3.835e-66	0.0044545	0.311937
c1_123	c1_387	113	28			ENSG00000069493	CLEC2D	Criterion_3_S	65	MSBB	0	0	0		0.0111004	0.346168	3.835e-66	0.0044545	0.311937
c1_172	c1_447	76	34		neu	ENSG00000197291	RAMP2-AS1	Criterion_3_S	42	MSBB	0	0	0	overlap	0.000766571	0.0812632	1.73755e-65	0.084075	0.311307
c1_21	c1_223	355	59	IMMUNE_SYSTEM_PROCESS, KEGG_LEISHMANIA_INFECTION, IMMUNE_RESPONSE, KEGG_ASTHMA, KEGG_CELL_ADHESION_MOLECULES_CAMS, KEGG_ALLOGRAFT_REJECTION, KEGG_FC_GAMMA_R_MEDIATED_PHAGOCYTOSIS, KEGG_INTESTINAL_IMMUNE_NETWORK_FOR_IGA_PRODUCTION, KEGG_VIRAL_MYOCARDITIS, KEGG_B_CELL_RECEPTOR_SIGNALING_PATHWAY, KEGG_GRAFT_VERSUS_HOST_DISEASE, KEGG_SYSTEMIC_LUPUS_ERYTHEMATOSUS, KEGG_TYPE_I_DIABETES_MELLITUS, KEGG_A…	mic	ENSG00000196411	EPHB4	Criterion_3_S	81	MSBB	0	5	0		0.00229389	0.0688728	3.127e-60	2.1771e-07	0.310984
c1_2	c1_21	425	44	IMMUNE_SYSTEM_PROCESS, IMMUNE_RESPONSE, KEGG_LEISHMANIA_INFECTION, DEFENSE_RESPONSE, KEGG_ASTHMA, KEGG_CELL_ADHESION_MOLECULES_CAMS, KEGG_ALLOGRAFT_REJECTION, KEGG_INTESTINAL_IMMUNE_NETWORK_FOR_IGA_PRODUCTION, KEGG_SYSTEMIC_LUPUS_ERYTHEMATOSUS, KEGG_FC_GAMMA_R_MEDIATED_PHAGOCYTOSIS, KEGG_VIRAL_MYOCARDITIS, KEGG_GRAFT_VERSUS_HOST_DISEASE, KEGG_B_CELL_RECEPTOR_SIGNALING_PATHWAY, KEGG_ANTIGEN_PROCES…	mic, end	ENSG00000196411	EPHB4	Criterion_3_S	81	MSBB	0	5	0		0.00229389	0.0688728	3.127e-60	2.1771e-07	0.310984
c1_2	c1_9	853	13		ast, end	ENSG00000186153	WWOX	Criterion_3_S	92	MSBB	5	16	0		0.000247418	0.0582071	6.3425e-61	0.0097055	0.298023
c1_9	c1_123	260	22		end	ENSG00000186153	WWOX	Criterion_3_S	73	MSBB	5	16	0		0.000247418	0.0582071	6.3425e-61	0.0097055	0.298023
c1_2	c1_9	853	13		ast, end	ENSG00000165606	DRGX	Criterion_3_S	87	MSBB	0	1	0		0.0904474	0.660503	9.027e-64	0.0116525	0.294243
c1_2	c1_11	1913	2	MITOCHONDRION, MITOCHONDRIAL_PART, KEGG_PARKINSONS_DISEASE, KEGG_OXIDATIVE_PHOSPHORYLATION, MACROMOLECULAR_COMPLEX, MITOCHONDRIAL_MEMBRANE, ORGANELLE_PART, KEGG_HUNTINGTONS_DISEASE, INTRACELLULAR_ORGANELLE_PART, MITOCHONDRIAL_ENVELOPE, CYTOPLASM, MITOCHONDRIAL_MEMBRANE_PART, KEGG_ALZHEIMERS_DISEASE, MITOCHONDRIAL_INNER_MEMBRANE, CYTOPLASMIC_PART		ENSG00000101654	RNMT	Criterion_3_S	125	MSBB	0	0	0		0.0001386	0.103494	1.9529e-60	1	0.286913
c1_11	c1_146	545	19			ENSG00000101654	RNMT	Criterion_3_S	118	MSBB	0	0	0		0.0001386	0.103494	1.9529e-60	1	0.286913
c1_146	c1_416	300	18			ENSG00000101654	RNMT	Criterion_3_S	117	MSBB	0	0	0		0.0001386	0.103494	1.9529e-60	1	0.286913
c1_2	c1_13	247	39		ast	ENSG00000104881	PPP1R13L	Criterion_3_S	49	MSBB	0	7	0		2.2987e-05	0.042911	2.53405e-54	5.664e-05	0.283786
c1_13	c1_160	203	50		ast	ENSG00000104881	PPP1R13L	Criterion_3_S	49	MSBB	0	7	0		2.2987e-05	0.042911	2.53405e-54	5.664e-05	0.283786
c1_160	c1_433	62	36			ENSG00000104881	PPP1R13L	Criterion_3_S	48	MSBB	0	7	0		2.2987e-05	0.042911	2.53405e-54	5.664e-05	0.283786
c1_2	c1_11	1913	2	MITOCHONDRION, MITOCHONDRIAL_PART, KEGG_PARKINSONS_DISEASE, KEGG_OXIDATIVE_PHOSPHORYLATION, MACROMOLECULAR_COMPLEX, MITOCHONDRIAL_MEMBRANE, ORGANELLE_PART, KEGG_HUNTINGTONS_DISEASE, INTRACELLULAR_ORGANELLE_PART, MITOCHONDRIAL_ENVELOPE, CYTOPLASM, MITOCHONDRIAL_MEMBRANE_PART, KEGG_ALZHEIMERS_DISEASE, MITOCHONDRIAL_INNER_MEMBRANE, CYTOPLASMIC_PART		ENSG00000196776	CD47	Criterion_3_S	106	MSBB	11	2	0		0.000630968	0.11067	2.07385e-60	1	0.283742
c1_146	c1_416	300	18			ENSG00000196776	CD47	Criterion_3_S	99	MSBB	11	2	0		0.000630968	0.11067	2.07385e-60	1	0.283742
c1_11	c1_146	545	19			ENSG00000196776	CD47	Criterion_3_S	99	MSBB	11	2	0		0.000630968	0.11067	2.07385e-60	1	0.283742
c1_164	c1_436	255	9		neu	ENSG00000186479	RGS7BP	Criterion_3_S	53	MSBB	0	0	0		0.0049505	0.0860361	4.6905e-61	1	0.283121
c1_164	c1_436	255	9		neu	ENSG00000177511	ST8SIA3	Criterion_3_S	54	MSBB	0	0	0		0.00770582	0.108253	4.6905e-61	1	0.281823
c1_2	c1_11	1913	2	MITOCHONDRION, MITOCHONDRIAL_PART, KEGG_PARKINSONS_DISEASE, KEGG_OXIDATIVE_PHOSPHORYLATION, MACROMOLECULAR_COMPLEX, MITOCHONDRIAL_MEMBRANE, ORGANELLE_PART, KEGG_HUNTINGTONS_DISEASE, INTRACELLULAR_ORGANELLE_PART, MITOCHONDRIAL_ENVELOPE, CYTOPLASM, MITOCHONDRIAL_MEMBRANE_PART, KEGG_ALZHEIMERS_DISEASE, MITOCHONDRIAL_INNER_MEMBRANE, CYTOPLASMIC_PART		ENSG00000003987	MTMR7	Criterion_3_S	78	MSBB	0	0	0		0.00083582	0.164384	2.18005e-59	1	0.277895
c1_146	c1_416	300	18			ENSG00000003987	MTMR7	Criterion_3_S	77	MSBB	0	0	0		0.00083582	0.164384	2.18005e-59	1	0.277895
c1_164	c1_436	255	9		neu	ENSG00000078018	MAP2	Criterion_3_S	56	MSBB	79	20	0	overlap	0.00421276	0.0630195	4.307e-59	1	0.275309
c1_2	c1_9	853	13		ast, end	ENSG00000119139	TJP2	Criterion_3_S	84	MSBB	0	0	0		0.00032015	0.0331211	8.26e-54	0.0015281	0.27056
c1_2	c1_13	247	39		ast	ENSG00000178814	OPLAH	Criterion_3_S	48	MSBB	0	0	0		0.0120683	0.370923	2.53405e-54	5.664e-05	0.267532
c1_160	c1_433	62	36			ENSG00000178814	OPLAH	Criterion_3_S	47	MSBB	0	0	0		0.0120683	0.370923	2.53405e-54	5.664e-05	0.267532
c1_2	c1_22	426	62		end, ast	ENSG00000105397	TYK2	Criterion_3_S	133	MSBB	1	4	0		0.000516632	0.135411	2.0119e-56	1	0.266018
c1_2	c1_9	853	13		ast, end	ENSG00000183255	PTTG1IP	Criterion_3_S	158	MSBB	0	0	0		9.4022e-05	0.0459547	1.0856e-52	0.045725	0.260761
c1_2	c1_22	426	62		end, ast	ENSG00000164877	MICALL2	Criterion_3_S	69	MSBB	0	0	0		5.66153e-05	0.360132	6.1065e-54	0.7434	0.257938
c1_22	c1_226	116	79		end	ENSG00000164877	MICALL2	Criterion_3_S	56	MSBB	0	0	0		5.66153e-05	0.360132	6.1065e-54	0.7434	0.257938
c1_2	c1_11	1913	2	MITOCHONDRION, MITOCHONDRIAL_PART, KEGG_PARKINSONS_DISEASE, KEGG_OXIDATIVE_PHOSPHORYLATION, MACROMOLECULAR_COMPLEX, MITOCHONDRIAL_MEMBRANE, ORGANELLE_PART, KEGG_HUNTINGTONS_DISEASE, INTRACELLULAR_ORGANELLE_PART, MITOCHONDRIAL_ENVELOPE, CYTOPLASM, MITOCHONDRIAL_MEMBRANE_PART, KEGG_ALZHEIMERS_DISEASE, MITOCHONDRIAL_INNER_MEMBRANE, CYTOPLASMIC_PART		ENSG00000109180	OCIAD1	Criterion_3_S	77	MSBB	0	0	0	overlap	0.000130405	0.234241	1.4573e-53	1	0.254907
c1_2	c1_22	426	62		end, ast	ENSG00000011304	PTBP1	Criterion_3_S	101	MSBB	2	2	0		5.07638e-05	0.0529079	5.9e-52	1	0.252456
c1_22	c1_226	116	79		end	ENSG00000011304	PTBP1	Criterion_3_S	82	MSBB	2	2	0		5.07638e-05	0.0529079	5.9e-52	1	0.252456
c1_226	c1_490	78	75			ENSG00000011304	PTBP1	Criterion_3_S	76	MSBB	2	2	0		5.07638e-05	0.0529079	5.9e-52	1	0.252456
c1_2	c1_22	426	62		end, ast	ENSG00000071564	TCF3	Criterion_3_S	103	MSBB	8	98	0		4.93925e-05	0.0662499	7.021e-50	0.06549	0.248111
c1_2	c1_22	426	62		end, ast	ENSG00000106009	BRAT1	Criterion_3_S	69	MSBB	0	0	0		0.00134917	0.0742038	2.0827e-51	1	0.243037
c1_2	c1_9	853	13		ast, end	ENSG00000148498	PARD3	Criterion_3_S	67	MSBB	1	0	0		5.66153e-05	0.18472	9.1745e-50	0.9912	0.240107
c1_9	c1_126	191	15		ast	ENSG00000148498	PARD3	Criterion_3_S	61	MSBB	1	0	0		5.66153e-05	0.18472	9.1745e-50	0.9912	0.240107
c1_126	c1_394	105	16			ENSG00000148498	PARD3	Criterion_3_S	54	MSBB	1	0	0		5.66153e-05	0.18472	9.1745e-50	0.9912	0.240107
c1_2	c1_11	1913	2	MITOCHONDRION, MITOCHONDRIAL_PART, KEGG_PARKINSONS_DISEASE, KEGG_OXIDATIVE_PHOSPHORYLATION, MACROMOLECULAR_COMPLEX, MITOCHONDRIAL_MEMBRANE, ORGANELLE_PART, KEGG_HUNTINGTONS_DISEASE, INTRACELLULAR_ORGANELLE_PART, MITOCHONDRIAL_ENVELOPE, CYTOPLASM, MITOCHONDRIAL_MEMBRANE_PART, KEGG_ALZHEIMERS_DISEASE, MITOCHONDRIAL_INNER_MEMBRANE, CYTOPLASMIC_PART		ENSG00000111647	UHRF1BP1L	Criterion_3_S	122	MSBB	0	0	0		0.00141902	0.129194	5.782e-50	1	0.235453
c1_11	c1_146	545	19			ENSG00000111647	UHRF1BP1L	Criterion_3_S	121	MSBB	0	0	0		0.00141902	0.129194	5.782e-50	1	0.235453
c1_2	c1_22	426	62		end, ast	ENSG00000130202	PVRL2	Criterion_3_S	61	MSBB	6	2	1		0.00123512	0.0518524	1.7346e-49	1	0.235363
c1_2	c1_9	853	13		ast, end	ENSG00000163346	PBXIP1	Criterion_3_S	65	MSBB	0	0	0		0.00021003	0.0992788	1.09445e-45	0.0018408	0.232795
c1_2	c1_22	426	62		end, ast	ENSG00000260121	RP5-1142A6.9	Criterion_3_S	76	MSBB	0	0	0		0.000293938	0.170458	9.4105e-48	1	0.228128
c1_22	c1_226	116	79		end	ENSG00000225032	RP11-228B15.4	Criterion_3_S	54	MSBB	0	0	0		0.000358388	0.0956899	9.6465e-47	0.16579	0.227836
c1_2	c1_9	853	13		ast, end	ENSG00000105519	CAPS	Criterion_3_S	187	MSBB	12	123	0		0.00091872	0.0641032	1.56055e-45	0.08496	0.222709
c1_9	c1_123	260	22		end	ENSG00000105519	CAPS	Criterion_3_S	128	MSBB	12	123	0		0.00091872	0.0641032	1.56055e-45	0.08496	0.222709
c1_14	c1_172	272	14	KEGG_NEUROACTIVE_LIGAND_RECEPTOR_INTERACTION	neu	ENSG00000255082	GRM5-AS1	Criterion_3_S	57	MSBB	0	0	0		0.00243407	0.0529079	7.729e-46	0.22066	0.220713
c1_2	c1_14	2579	1	KEGG_NEUROACTIVE_LIGAND_RECEPTOR_INTERACTION, NERVOUS_SYSTEM_DEVELOPMENT, SYNAPTIC_TRANSMISSION, PLASMA_MEMBRANE, TRANSMISSION_OF_NERVE_IMPULSE, INTRINSIC_TO_PLASMA_MEMBRANE, PLASMA_MEMBRANE_PART, INTEGRAL_TO_PLASMA_MEMBRANE, MEMBRANE, INTRINSIC_TO_MEMBRANE, MEMBRANE_PART, INTEGRAL_TO_MEMBRANE, CELL_CELL_SIGNALING, G_PROTEIN_COUPLED_RECEPTOR_PROTEIN_SIGNALING_PATHWAY	neu	ENSG00000255082	GRM5-AS1	Criterion_3_S	57	MSBB	0	0	0		0.00243407	0.0529079	7.729e-46	0.22066	0.220713
c1_2	c1_14	2579	1	KEGG_NEUROACTIVE_LIGAND_RECEPTOR_INTERACTION, NERVOUS_SYSTEM_DEVELOPMENT, SYNAPTIC_TRANSMISSION, PLASMA_MEMBRANE, TRANSMISSION_OF_NERVE_IMPULSE, INTRINSIC_TO_PLASMA_MEMBRANE, PLASMA_MEMBRANE_PART, INTEGRAL_TO_PLASMA_MEMBRANE, MEMBRANE, INTRINSIC_TO_MEMBRANE, MEMBRANE_PART, INTEGRAL_TO_MEMBRANE, CELL_CELL_SIGNALING, G_PROTEIN_COUPLED_RECEPTOR_PROTEIN_SIGNALING_PATHWAY	neu	ENSG00000151229	SLC2A13	Criterion_3_S	54	MSBB	1	0	0		0.000410063	0.0490528	1.74935e-43	0.05192	0.216624
c1_14	c1_176	40	72			ENSG00000151229	SLC2A13	Criterion_3_S	38	MSBB	1	0	0		0.000410063	0.0490528	1.74935e-43	0.05192	0.216624
c1_2	c1_11	1913	2	MITOCHONDRION, MITOCHONDRIAL_PART, KEGG_PARKINSONS_DISEASE, KEGG_OXIDATIVE_PHOSPHORYLATION, MACROMOLECULAR_COMPLEX, MITOCHONDRIAL_MEMBRANE, ORGANELLE_PART, KEGG_HUNTINGTONS_DISEASE, INTRACELLULAR_ORGANELLE_PART, MITOCHONDRIAL_ENVELOPE, CYTOPLASM, MITOCHONDRIAL_MEMBRANE_PART, KEGG_ALZHEIMERS_DISEASE, MITOCHONDRIAL_INNER_MEMBRANE, CYTOPLASMIC_PART		ENSG00000139116	KIF21A	Criterion_3_S	86	MSBB	0	1	0		0.000422195	0.0725397	3.304e-44	1	0.21332
c1_11	c1_146	545	19			ENSG00000139116	KIF21A	Criterion_3_S	85	MSBB	0	1	0		0.000422195	0.0725397	3.304e-44	1	0.21332
c1_2	c1_11	1913	2	MITOCHONDRION, MITOCHONDRIAL_PART, KEGG_PARKINSONS_DISEASE, KEGG_OXIDATIVE_PHOSPHORYLATION, MACROMOLECULAR_COMPLEX, MITOCHONDRIAL_MEMBRANE, ORGANELLE_PART, KEGG_HUNTINGTONS_DISEASE, INTRACELLULAR_ORGANELLE_PART, MITOCHONDRIAL_ENVELOPE, CYTOPLASM, MITOCHONDRIAL_MEMBRANE_PART, KEGG_ALZHEIMERS_DISEASE, MITOCHONDRIAL_INNER_MEMBRANE, CYTOPLASMIC_PART		ENSG00000108094	CUL2	Criterion_3_S	119	MSBB	0	1	0	overlap	0.00105459	0.224083	1.3039e-43	1	0.206726
c1_11	c1_146	545	19			ENSG00000108094	CUL2	Criterion_3_S	118	MSBB	0	1	0	overlap	0.00105459	0.224083	1.3039e-43	1	0.206726
c1_201	c1_459	75	73		end	ENSG00000142910	TINAGL1	Criterion_3_S	42	MSBB	0	2	0		0.0072791	0.0667959	2.0473e-30	4.484e-13	0.201566
c1_2	c1_13	247	39		ast	ENSG00000149633	KIAA1755	Criterion_3_S	50	MSBB	0	0	0		0.00154599	0.145462	7.4635e-40	0.06844	0.195296
c1_2	c1_11	1913	2	MITOCHONDRION, MITOCHONDRIAL_PART, KEGG_PARKINSONS_DISEASE, KEGG_OXIDATIVE_PHOSPHORYLATION, MACROMOLECULAR_COMPLEX, MITOCHONDRIAL_MEMBRANE, ORGANELLE_PART, KEGG_HUNTINGTONS_DISEASE, INTRACELLULAR_ORGANELLE_PART, MITOCHONDRIAL_ENVELOPE, CYTOPLASM, MITOCHONDRIAL_MEMBRANE_PART, KEGG_ALZHEIMERS_DISEASE, MITOCHONDRIAL_INNER_MEMBRANE, CYTOPLASMIC_PART		ENSG00000070476	ZXDC	Criterion_3_S	95	MSBB	0	0	0		0.000257804	0.102018	1.5045e-39	1	0.192909
c1_2	c1_13	247	39		ast	ENSG00000160678	S100A1	Criterion_3_S	49	MSBB	5	4	0		0.544448	0.903233	1.0738e-38	0.00019175	0.186651
c1_13	c1_160	203	50		ast	ENSG00000160678	S100A1	Criterion_3_S	49	MSBB	5	4	0		0.544448	0.903233	1.0738e-38	0.00019175	0.186651
c1_9	c1_124	78	46			ENSG00000048991	R3HDM1	Criterion_3_S	43	MSBB	0	0	0		0.0013008	0.100265	3.2745e-38	1	0.183872
c1_124	c1_389	50	90			ENSG00000048991	R3HDM1	Criterion_3_S	36	MSBB	0	0	0		0.0013008	0.100265	3.2745e-38	1	0.183872
c1_9	c1_124	78	46			ENSG00000225214	AC079790.2	Criterion_3_S	52	MSBB	0	0	0		0.000347465	0.102282	9.735e-36	1	0.17539
c1_2	c1_11	1913	2	MITOCHONDRION, MITOCHONDRIAL_PART, KEGG_PARKINSONS_DISEASE, KEGG_OXIDATIVE_PHOSPHORYLATION, MACROMOLECULAR_COMPLEX, MITOCHONDRIAL_MEMBRANE, ORGANELLE_PART, KEGG_HUNTINGTONS_DISEASE, INTRACELLULAR_ORGANELLE_PART, MITOCHONDRIAL_ENVELOPE, CYTOPLASM, MITOCHONDRIAL_MEMBRANE_PART, KEGG_ALZHEIMERS_DISEASE, MITOCHONDRIAL_INNER_MEMBRANE, CYTOPLASMIC_PART		ENSG00000235641	LINC00484	Criterion_3_S	75	MSBB	0	0	0		0.000584316	0.359029	7.1095e-36	1	0.172569
c1_11	c1_141	445	5		neu	ENSG00000235641	LINC00484	Criterion_3_S	75	MSBB	0	0	0		0.000584316	0.359029	7.1095e-36	1	0.172569
c1_2	c1_22	426	62		end, ast	ENSG00000130702	LAMA5	Criterion_3_S	49	MSBB	0	0	0		0.000333982	0.0867696	1.18295e-32	0.006903	0.171678
c1_22	c1_226	116	79		end	ENSG00000130702	LAMA5	Criterion_3_S	47	MSBB	0	0	0		0.000333982	0.0867696	1.18295e-32	0.006903	0.171678
c1_2	c1_14	2579	1	KEGG_NEUROACTIVE_LIGAND_RECEPTOR_INTERACTION, NERVOUS_SYSTEM_DEVELOPMENT, SYNAPTIC_TRANSMISSION, PLASMA_MEMBRANE, TRANSMISSION_OF_NERVE_IMPULSE, INTRINSIC_TO_PLASMA_MEMBRANE, PLASMA_MEMBRANE_PART, INTEGRAL_TO_PLASMA_MEMBRANE, MEMBRANE, INTRINSIC_TO_MEMBRANE, MEMBRANE_PART, INTEGRAL_TO_MEMBRANE, CELL_CELL_SIGNALING, G_PROTEIN_COUPLED_RECEPTOR_PROTEIN_SIGNALING_PATHWAY	neu	ENSG00000153956	CACNA2D1	Criterion_3_S	89	MSBB	0	2	0		0.000247328	0.0633577	1.2508e-33	0.222725	0.170496
c1_21	c1_223	355	59	IMMUNE_SYSTEM_PROCESS, KEGG_LEISHMANIA_INFECTION, IMMUNE_RESPONSE, KEGG_ASTHMA, KEGG_CELL_ADHESION_MOLECULES_CAMS, KEGG_ALLOGRAFT_REJECTION, KEGG_FC_GAMMA_R_MEDIATED_PHAGOCYTOSIS, KEGG_INTESTINAL_IMMUNE_NETWORK_FOR_IGA_PRODUCTION, KEGG_VIRAL_MYOCARDITIS, KEGG_B_CELL_RECEPTOR_SIGNALING_PATHWAY, KEGG_GRAFT_VERSUS_HOST_DISEASE, KEGG_SYSTEMIC_LUPUS_ERYTHEMATOSUS, KEGG_TYPE_I_DIABETES_MELLITUS, KEGG_A…	mic	ENSG00000173269	MMRN2	Criterion_3_S	69	MSBB	0	0	0		0.00291838	0.045127	7.2275e-35	1	0.168991
c1_2	c1_21	425	44	IMMUNE_SYSTEM_PROCESS, IMMUNE_RESPONSE, KEGG_LEISHMANIA_INFECTION, DEFENSE_RESPONSE, KEGG_ASTHMA, KEGG_CELL_ADHESION_MOLECULES_CAMS, KEGG_ALLOGRAFT_REJECTION, KEGG_INTESTINAL_IMMUNE_NETWORK_FOR_IGA_PRODUCTION, KEGG_SYSTEMIC_LUPUS_ERYTHEMATOSUS, KEGG_FC_GAMMA_R_MEDIATED_PHAGOCYTOSIS, KEGG_VIRAL_MYOCARDITIS, KEGG_GRAFT_VERSUS_HOST_DISEASE, KEGG_B_CELL_RECEPTOR_SIGNALING_PATHWAY, KEGG_ANTIGEN_PROCES…	mic, end	ENSG00000173269	MMRN2	Criterion_3_S	69	MSBB	0	0	0		0.00291838	0.045127	7.2275e-35	1	0.168991
c1_2	c1_14	2579	1	KEGG_NEUROACTIVE_LIGAND_RECEPTOR_INTERACTION, NERVOUS_SYSTEM_DEVELOPMENT, SYNAPTIC_TRANSMISSION, PLASMA_MEMBRANE, TRANSMISSION_OF_NERVE_IMPULSE, INTRINSIC_TO_PLASMA_MEMBRANE, PLASMA_MEMBRANE_PART, INTEGRAL_TO_PLASMA_MEMBRANE, MEMBRANE, INTRINSIC_TO_MEMBRANE, MEMBRANE_PART, INTEGRAL_TO_MEMBRANE, CELL_CELL_SIGNALING, G_PROTEIN_COUPLED_RECEPTOR_PROTEIN_SIGNALING_PATHWAY	neu	ENSG00000111731	KIAA0528	Criterion_3_S	104	MSBB	0	0	0		5.91011e-05	0.0535884	6.136e-32	0.091745	0.16778
c1_2	c1_14	2579	1	KEGG_NEUROACTIVE_LIGAND_RECEPTOR_INTERACTION, NERVOUS_SYSTEM_DEVELOPMENT, SYNAPTIC_TRANSMISSION, PLASMA_MEMBRANE, TRANSMISSION_OF_NERVE_IMPULSE, INTRINSIC_TO_PLASMA_MEMBRANE, PLASMA_MEMBRANE_PART, INTEGRAL_TO_PLASMA_MEMBRANE, MEMBRANE, INTRINSIC_TO_MEMBRANE, MEMBRANE_PART, INTEGRAL_TO_MEMBRANE, CELL_CELL_SIGNALING, G_PROTEIN_COUPLED_RECEPTOR_PROTEIN_SIGNALING_PATHWAY	neu	ENSG00000162409	PRKAA2	Criterion_3_S	80	MSBB	1	3	0		0.000291517	0.048119	6.136e-32	0.091745	0.164907
c1_2	c1_22	426	62		end, ast	ENSG00000126391	FRMD8	Criterion_3_S	65	MSBB	0	0	0		0.000122436	0.109262	2.32755e-32	0.7021	0.162942
c1_22	c1_226	116	79		end	ENSG00000126391	FRMD8	Criterion_3_S	65	MSBB	0	0	0		0.000122436	0.109262	2.32755e-32	0.7021	0.162942
c1_226	c1_490	78	75			ENSG00000126391	FRMD8	Criterion_3_S	59	MSBB	0	0	0		0.000122436	0.109262	2.32755e-32	0.7021	0.162942
c1_7	c1_104	349	65			ENSG00000117533	VAMP4	Criterion_3_S	86	MSBB	0	1	0		0.000862402	0.11296	6.903e-32	0.170215	0.159746
c1_7	c1_104	349	65			ENSG00000175893	ZDHHC21	Criterion_3_S	97	MSBB	0	1	0		7.73141e-05	0.0706011	1.7936e-30	1	0.155603
c1_2	c1_11	1913	2	MITOCHONDRION, MITOCHONDRIAL_PART, KEGG_PARKINSONS_DISEASE, KEGG_OXIDATIVE_PHOSPHORYLATION, MACROMOLECULAR_COMPLEX, MITOCHONDRIAL_MEMBRANE, ORGANELLE_PART, KEGG_HUNTINGTONS_DISEASE, INTRACELLULAR_ORGANELLE_PART, MITOCHONDRIAL_ENVELOPE, CYTOPLASM, MITOCHONDRIAL_MEMBRANE_PART, KEGG_ALZHEIMERS_DISEASE, MITOCHONDRIAL_INNER_MEMBRANE, CYTOPLASMIC_PART		ENSG00000152402	GUCY1A2	Criterion_3_S	74	MSBB	0	0	0		0.00185955	0.0682235	2.53405e-30	1	0.148864
c1_11	c1_147	122	98			ENSG00000152402	GUCY1A2	Criterion_3_S	54	MSBB	0	0	0		0.00185955	0.0682235	2.53405e-30	1	0.148864
c1_7	c1_104	349	65			ENSG00000113638	TTC33	Criterion_3_S	123	MSBB	0	0	0		0.000827241	0.0716302	8.791e-30	1	0.147932
c1_2	c1_11	1913	2	MITOCHONDRION, MITOCHONDRIAL_PART, KEGG_PARKINSONS_DISEASE, KEGG_OXIDATIVE_PHOSPHORYLATION, MACROMOLECULAR_COMPLEX, MITOCHONDRIAL_MEMBRANE, ORGANELLE_PART, KEGG_HUNTINGTONS_DISEASE, INTRACELLULAR_ORGANELLE_PART, MITOCHONDRIAL_ENVELOPE, CYTOPLASM, MITOCHONDRIAL_MEMBRANE_PART, KEGG_ALZHEIMERS_DISEASE, MITOCHONDRIAL_INNER_MEMBRANE, CYTOPLASMIC_PART		ENSG00000123983	ACSL3	Criterion_3_S	77	MSBB	0	2	0		0.000163531	0.116535	4.3365e-29	1	0.147041
c1_11	c1_142	204	25	KEGG_PARKINSONS_DISEASE, KEGG_STEROID_BIOSYNTHESIS, KEGG_OXIDATIVE_PHOSPHORYLATION		ENSG00000123983	ACSL3	Criterion_3_S	68	MSBB	0	2	0		0.000163531	0.116535	4.3365e-29	1	0.147041
c1_142	c1_411	171	32	KEGG_STEROID_BIOSYNTHESIS		ENSG00000123983	ACSL3	Criterion_3_S	65	MSBB	0	2	0		0.000163531	0.116535	4.3365e-29	1	0.147041
c1_7	c1_104	349	65			ENSG00000075790	BCAP29	Criterion_3_S	97	MSBB	0	0	0	overlap	7.33238e-05	0.0682074	2.8969e-28	0.66965	0.146731
c1_7	c1_104	349	65			ENSG00000183535	COL18A1-AS1	Criterion_3_S	88	MSBB	0	0	0		0.00372406	0.491854	3.068e-30	0.22656	0.146207
c1_7	c1_104	349	65			ENSG00000164985	PSIP1	Criterion_3_S	98	MSBB	0	3	0		0.00415194	0.303202	1.51335e-29	0.3953	0.142776
c1_2	c1_11	1913	2	MITOCHONDRION, MITOCHONDRIAL_PART, KEGG_PARKINSONS_DISEASE, KEGG_OXIDATIVE_PHOSPHORYLATION, MACROMOLECULAR_COMPLEX, MITOCHONDRIAL_MEMBRANE, ORGANELLE_PART, KEGG_HUNTINGTONS_DISEASE, INTRACELLULAR_ORGANELLE_PART, MITOCHONDRIAL_ENVELOPE, CYTOPLASM, MITOCHONDRIAL_MEMBRANE_PART, KEGG_ALZHEIMERS_DISEASE, MITOCHONDRIAL_INNER_MEMBRANE, CYTOPLASMIC_PART		ENSG00000144746	ARL6IP5	Criterion_3_S	85	MSBB	0	0	0		0.00413482	0.569217	4.661e-30	1	0.14205
c1_7	c1_104	349	65			ENSG00000104660	LEPROTL1	Criterion_3_S	81	MSBB	0	1	0	overlap	0.00168375	0.266655	5.5755e-29	0.53985	0.141647
c1_7	c1_104	349	65			ENSG00000175073	VCPIP1	Criterion_3_S	96	MSBB	0	0	0		0.00217318	0.120275	6.372e-29	1	0.141244
c1_7	c1_104	349	65			ENSG00000175087	PDIK1L	Criterion_3_S	95	MSBB	0	0	0		0.00567958	0.27643	1.64905e-29	0.90565	0.140583
c1_2	c1_14	2579	1	KEGG_NEUROACTIVE_LIGAND_RECEPTOR_INTERACTION, NERVOUS_SYSTEM_DEVELOPMENT, SYNAPTIC_TRANSMISSION, PLASMA_MEMBRANE, TRANSMISSION_OF_NERVE_IMPULSE, INTRINSIC_TO_PLASMA_MEMBRANE, PLASMA_MEMBRANE_PART, INTEGRAL_TO_PLASMA_MEMBRANE, MEMBRANE, INTRINSIC_TO_MEMBRANE, MEMBRANE_PART, INTEGRAL_TO_MEMBRANE, CELL_CELL_SIGNALING, G_PROTEIN_COUPLED_RECEPTOR_PROTEIN_SIGNALING_PATHWAY	neu	ENSG00000138311	ZNF365	Criterion_3_S	63	MSBB	0	0	0		0.00332924	0.203732	4.543e-29	1	0.140056
c1_2	c1_11	1913	2	MITOCHONDRION, MITOCHONDRIAL_PART, KEGG_PARKINSONS_DISEASE, KEGG_OXIDATIVE_PHOSPHORYLATION, MACROMOLECULAR_COMPLEX, MITOCHONDRIAL_MEMBRANE, ORGANELLE_PART, KEGG_HUNTINGTONS_DISEASE, INTRACELLULAR_ORGANELLE_PART, MITOCHONDRIAL_ENVELOPE, CYTOPLASM, MITOCHONDRIAL_MEMBRANE_PART, KEGG_ALZHEIMERS_DISEASE, MITOCHONDRIAL_INNER_MEMBRANE, CYTOPLASMIC_PART		ENSG00000249758	CTB-43P18.1	Criterion_3_S	108	MSBB	0	0	0		0.00142646	0.429164	9.499e-29	1	0.13883
c1_146	c1_416	300	18			ENSG00000249758	CTB-43P18.1	Criterion_3_S	81	MSBB	0	0	0		0.00142646	0.429164	9.499e-29	1	0.13883
c1_11	c1_146	545	19			ENSG00000249758	CTB-43P18.1	Criterion_3_S	81	MSBB	0	0	0		0.00142646	0.429164	9.499e-29	1	0.13883
c1_2	c1_9	853	13		ast, end	ENSG00000267314	AC104532.2	Criterion_3_S	72	MSBB	0	0	0		0.00265518	0.0681533	8.3485e-26	0.003953	0.138779
c1_9	c1_123	260	22		end	ENSG00000267314	AC104532.2	Criterion_3_S	53	MSBB	0	0	0		0.00265518	0.0681533	8.3485e-26	0.003953	0.138779
c1_2	c1_11	1913	2	MITOCHONDRION, MITOCHONDRIAL_PART, KEGG_PARKINSONS_DISEASE, KEGG_OXIDATIVE_PHOSPHORYLATION, MACROMOLECULAR_COMPLEX, MITOCHONDRIAL_MEMBRANE, ORGANELLE_PART, KEGG_HUNTINGTONS_DISEASE, INTRACELLULAR_ORGANELLE_PART, MITOCHONDRIAL_ENVELOPE, CYTOPLASM, MITOCHONDRIAL_MEMBRANE_PART, KEGG_ALZHEIMERS_DISEASE, MITOCHONDRIAL_INNER_MEMBRANE, CYTOPLASMIC_PART		ENSG00000130377	ACSBG2	Criterion_3_S	74	MSBB	0	0	0		0.0100693	0.244694	4.3365e-29	1	0.137656
c1_11	c1_142	204	25	KEGG_PARKINSONS_DISEASE, KEGG_STEROID_BIOSYNTHESIS, KEGG_OXIDATIVE_PHOSPHORYLATION		ENSG00000130377	ACSBG2	Criterion_3_S	65	MSBB	0	0	0		0.0100693	0.244694	4.3365e-29	1	0.137656
c1_142	c1_411	171	32	KEGG_STEROID_BIOSYNTHESIS		ENSG00000130377	ACSBG2	Criterion_3_S	62	MSBB	0	0	0		0.0100693	0.244694	4.3365e-29	1	0.137656
c1_7	c1_104	349	65			ENSG00000067533	RRP15	Criterion_3_S	93	MSBB	0	0	0		0.00390667	0.282591	2.8969e-28	0.66965	0.136314
c1_2	c1_37	181	42			ENSG00000147481	SNTG1	Criterion_3_S	108	MSBB	0	0	0		0.000272215	0.0971898	1.1151e-25	1	0.131251
c1_37	c1_284	142	68			ENSG00000147481	SNTG1	Criterion_3_S	104	MSBB	0	0	0		0.000272215	0.0971898	1.1151e-25	1	0.131251
c1_11	c1_147	122	98			ENSG00000083642	PDS5B	Criterion_3_S	35	MSBB	1	1	0		0.0281754	0.206545	3.1565e-27	1	0.127721
c1_2	c1_37	181	42			ENSG00000184305	FAM190A	Criterion_3_S	67	MSBB	0	0	0		0.000181632	0.0998067	5.546e-24	1	0.124439
c1_37	c1_284	142	68			ENSG00000184305	FAM190A	Criterion_3_S	67	MSBB	0	0	0		0.000181632	0.0998067	5.546e-24	1	0.124439
c1_2	c1_5	267	23	KEGG_OXIDATIVE_PHOSPHORYLATION, KEGG_PARKINSONS_DISEASE, KEGG_HUNTINGTONS_DISEASE, KEGG_ALZHEIMERS_DISEASE		ENSG00000231233	RP11-127L20.6	Criterion_3_S	57	MSBB	0	0	0		0.00232562	0.417146	1.416e-25	1	0.123837
c1_2	c1_37	181	42			ENSG00000254092	RP11-369E15.3	Criterion_3_S	59	MSBB	0	0	0		0.00228747	0.936845	1.18885e-25	1	0.122645
c1_37	c1_284	142	68			ENSG00000254092	RP11-369E15.3	Criterion_3_S	59	MSBB	0	0	0		0.00228747	0.936845	1.18885e-25	1	0.122645
c1_2	c1_37	181	42			ENSG00000079841	RIMS1	Criterion_3_S	61	MSBB	1	1	0		4.76271e-05	0.0673269	9.1745e-23	1	0.122367
c1_37	c1_284	142	68			ENSG00000079841	RIMS1	Criterion_3_S	59	MSBB	1	1	0		4.76271e-05	0.0673269	9.1745e-23	1	0.122367
c1_284	c1_548	43	86			ENSG00000079841	RIMS1	Criterion_3_S	35	MSBB	1	1	0		4.76271e-05	0.0673269	9.1745e-23	1	0.122367
c1_164	c1_437	91	70			ENSG00000106477	CEP41	Criterion_3_S	45	MSBB	0	0	0	overlap	0.00645275	0.406161	2.12105e-25	1	0.121139
c1_437	c1_668	71	74		neu	ENSG00000106477	CEP41	Criterion_3_S	45	MSBB	0	0	0	overlap	0.00645275	0.406161	2.12105e-25	1	0.121139
c1_164	c1_437	91	70			ENSG00000174437	ATP2A2	Criterion_3_S	48	MSBB	1	10	0	overlap	0.0240149	0.136234	1.0738e-24	1	0.11758
c1_437	c1_668	71	74		neu	ENSG00000174437	ATP2A2	Criterion_3_S	48	MSBB	1	10	0	overlap	0.0240149	0.136234	1.0738e-24	1	0.11758
c1_304	c1_592	57	96			ENSG00000103653	CSK	Criterion_3_S	47	MSBB	0	0	0		0.000176168	0.0719529	3.422e-22	1	0.117173
c1_2	c1_16	563	6		ast, end	ENSG00000131386	GALNTL2	Criterion_3_S	84	MSBB	0	0	0		0.00112269	0.0673269	7.493e-23	1	0.116658
c1_164	c1_437	91	70			ENSG00000182247	UBE2E2	Criterion_3_S	45	MSBB	0	2	0		0.00777493	0.32811	2.86445e-24	1	0.116166
c1_437	c1_668	71	74		neu	ENSG00000182247	UBE2E2	Criterion_3_S	41	MSBB	0	2	0		0.00777493	0.32811	2.86445e-24	1	0.116166
c1_2	c1_22	426	62		end, ast	ENSG00000108961	RANGRF	Criterion_3_S	65	MSBB	0	0	0		0.221775	0.130791	1.0148e-24	1	0.113477
c1_2	c1_37	181	42			ENSG00000144285	SCN1A	Criterion_3_S	59	MSBB	5	11	0		0.00108168	0.151428	2.714e-22	1	0.112681
c1_37	c1_284	142	68			ENSG00000144285	SCN1A	Criterion_3_S	59	MSBB	5	11	0		0.00108168	0.151428	2.714e-22	1	0.112681
c1_304	c1_592	57	96			ENSG00000157637	SLC38A10	Criterion_3_S	42	MSBB	0	0	0		0.00190098	0.0627897	7.906e-22	1	0.111228
c1_2	c1_37	181	42			ENSG00000224714	RP11-179K3.2	Criterion_3_S	51	MSBB	0	0	0		0.00501984	0.210062	9.1745e-23	1	0.11118
c1_11	c1_147	122	98			ENSG00000139910	NOVA1	Criterion_3_S	39	MSBB	1	2	0		0.000148468	0.106364	8.5255e-21	1	0.110542
c1_11	c1_147	122	98			ENSG00000118596	SLC16A7	Criterion_3_S	43	MSBB	1	1	0		0.000216663	0.144399	8.5255e-21	1	0.109222
c1_2	c1_37	181	42			ENSG00000198963	RORB	Criterion_3_S	78	MSBB	0	1	0		0.000320654	0.119023	1.593e-20	1	0.107632
c1_37	c1_284	142	68			ENSG00000198963	RORB	Criterion_3_S	78	MSBB	0	1	0		0.000320654	0.119023	1.593e-20	1	0.107632
c1_11	c1_147	122	98			ENSG00000137821	LRRC49	Criterion_3_S	39	MSBB	0	0	0		0.000192308	0.0563081	1.60185e-19	1	0.105608
c1_164	c1_437	91	70			ENSG00000152503	TRIM36	Criterion_3_S	43	MSBB	0	1	0		0.0008434	0.168253	1.40715e-20	1	0.105336
c1_2	c1_37	181	42			ENSG00000198846	TOX	Criterion_3_S	52	MSBB	0	0	0		0.000574667	0.142671	8.791e-19	1	0.0984141
c1_37	c1_284	142	68			ENSG00000198846	TOX	Criterion_3_S	52	MSBB	0	0	0		0.000574667	0.142671	8.791e-19	1	0.0984141
c1_2	c1_37	181	42			ENSG00000249194	AC010127.4	Criterion_3_S	54	MSBB	0	0	0		0.00166193	0.171544	3.9235e-19	1	0.0975657
c1_37	c1_284	142	68			ENSG00000249194	AC010127.4	Criterion_3_S	54	MSBB	0	0	0		0.00166193	0.171544	3.9235e-19	1	0.0975657
c1_2	c1_9	853	13		ast, end	ENSG00000155366	RHOC	Criterion_3_S	60	MSBB	0	3	0		0.00295321	0.118894	1.1977e-16	0.0038055	0.0968743
c1_11	c1_147	122	98			ENSG00000163655	GMPS	Criterion_3_S	40	MSBB	1	2	0		0.00181162	0.265213	4.2775e-19	1	0.0963915
c1_7	c1_104	349	65			ENSG00000204116	CHIC1	Criterion_3_S	141	MSBB	0	0	0		0.000239867	0.0847084	1.55465e-17	1	0.0955618
c1_2	c1_11	1913	2	MITOCHONDRION, MITOCHONDRIAL_PART, KEGG_PARKINSONS_DISEASE, KEGG_OXIDATIVE_PHOSPHORYLATION, MACROMOLECULAR_COMPLEX, MITOCHONDRIAL_MEMBRANE, ORGANELLE_PART, KEGG_HUNTINGTONS_DISEASE, INTRACELLULAR_ORGANELLE_PART, MITOCHONDRIAL_ENVELOPE, CYTOPLASM, MITOCHONDRIAL_MEMBRANE_PART, KEGG_ALZHEIMERS_DISEASE, MITOCHONDRIAL_INNER_MEMBRANE, CYTOPLASMIC_PART		ENSG00000023516	AKAP11	Criterion_3_S	46	MSBB	0	0	0		0.000617986	0.0633577	1.12395e-17	1	0.0949218
c1_2	c1_22	426	62		end, ast	ENSG00000123908	EIF2C2	Criterion_3_S	67	MSBB	1	2	0		0.000234226	0.151187	2.75235e-17	1	0.0933869
c1_226	c1_490	78	75			ENSG00000123908	EIF2C2	Criterion_3_S	61	MSBB	1	2	0		0.000234226	0.151187	2.75235e-17	1	0.0933869
c1_22	c1_226	116	79		end	ENSG00000123908	EIF2C2	Criterion_3_S	61	MSBB	1	2	0		0.000234226	0.151187	2.75235e-17	1	0.0933869
c1_202	c1_465	68	43		ast	ENSG00000250240	CTD-2154I11.2	Criterion_3_S	35	MSBB	0	0	0		0.0109832	0.0719529	2.4308e-17	0.1121	0.0918567
c1_11	c1_147	122	98			ENSG00000250910	AC097467.2	Criterion_3_S	62	MSBB	0	0	0		0.000870692	0.0591194	6.136e-17	1	0.0911174
c1_11	c1_147	122	98			ENSG00000164114	MAP9	Criterion_3_S	65	MSBB	0	0	0		0.000386628	0.0715588	1.8231e-16	1	0.0902138
c1_2	c1_37	181	42			ENSG00000150051	MKX	Criterion_3_S	62	MSBB	0	0	0		0.000278862	0.104006	2.8733e-16	1	0.0892446
c1_37	c1_284	142	68			ENSG00000150051	MKX	Criterion_3_S	62	MSBB	0	0	0		0.000278862	0.104006	2.8733e-16	1	0.0892446
c1_2	c1_22	426	62		end, ast	ENSG00000103126	AXIN1	Criterion_3_S	75	MSBB	1	5	0		0.0029904	0.462578	8.909e-18	1	0.0884894
c1_146	c1_417	100	61		ast	ENSG00000168763	CNNM3	Criterion_3_S	49	MSBB	0	0	0		0.0067518	0.167686	2.6314e-17	1	0.0867855
c1_417	c1_653	77	66			ENSG00000168763	CNNM3	Criterion_3_S	49	MSBB	0	0	0		0.0067518	0.167686	2.6314e-17	1	0.0867855
c1_7	c1_104	349	65			ENSG00000168116	KIAA1586	Criterion_3_S	84	MSBB	0	0	0		0.00114271	0.0529079	9.381e-16	0.7434	0.0861152
c1_22	c1_225	115	26		ast	ENSG00000154222	CC2D1B	Criterion_3_S	70	MSBB	0	0	0		0.00195517	0.113942	2.59305e-16	1	0.0855073
c1_2	c1_22	426	62		end, ast	ENSG00000154222	CC2D1B	Criterion_3_S	70	MSBB	0	0	0		0.00195517	0.113942	2.59305e-16	1	0.0855073
c1_146	c1_417	100	61		ast	ENSG00000163126	ANKRD23	Criterion_3_S	47	MSBB	0	0	0		0.00939052	0.246172	2.6314e-17	1	0.0854076
c1_417	c1_653	77	66			ENSG00000163126	ANKRD23	Criterion_3_S	47	MSBB	0	0	0		0.00939052	0.246172	2.6314e-17	1	0.0854076
c1_2	c1_22	426	62		end, ast	ENSG00000154832	CXXC1	Criterion_3_S	61	MSBB	0	0	0		0.00161084	0.210969	1.89685e-16	1	0.0852957
c1_2	c1_11	1913	2	MITOCHONDRION, MITOCHONDRIAL_PART, KEGG_PARKINSONS_DISEASE, KEGG_OXIDATIVE_PHOSPHORYLATION, MACROMOLECULAR_COMPLEX, MITOCHONDRIAL_MEMBRANE, ORGANELLE_PART, KEGG_HUNTINGTONS_DISEASE, INTRACELLULAR_ORGANELLE_PART, MITOCHONDRIAL_ENVELOPE, CYTOPLASM, MITOCHONDRIAL_MEMBRANE_PART, KEGG_ALZHEIMERS_DISEASE, MITOCHONDRIAL_INNER_MEMBRANE, CYTOPLASMIC_PART		ENSG00000154001	PPP2R5E	Criterion_3_S	52	MSBB	1	0	0		0.000441355	0.0973597	1.73165e-15	1	0.0850187
c1_2	c1_22	426	62		end, ast	ENSG00000133195	SLC39A11	Criterion_3_S	63	MSBB	0	1	0		0.00775596	0.308478	5.2215e-17	1	0.0840185
c1_284	c1_548	43	86			ENSG00000124523	SIRT5	Criterion_3_S	34	MSBB	1	3	0		4.76271e-05	0.136835	1.9706e-14	1	0.0839652
c1_302	c1_571	140	76			ENSG00000160410	SHKBP1	Criterion_3_S	57	MSBB	0	0	0		0.000181925	0.0569787	1.5163e-14	1	0.0835752
c1_571	c1_763	106	85			ENSG00000160410	SHKBP1	Criterion_3_S	57	MSBB	0	0	0		0.000181925	0.0569787	1.5163e-14	1	0.0835752
c1_302	c1_571	140	76			ENSG00000115468	EFHD1	Criterion_3_S	55	MSBB	0	0	0		0.00160426	0.0879554	4.071e-15	1	0.0810736
c1_571	c1_763	106	85			ENSG00000115468	EFHD1	Criterion_3_S	54	MSBB	0	0	0		0.00160426	0.0879554	4.071e-15	1	0.0810736
c1_2	c1_22	426	62		end, ast	ENSG00000197114	ZGPAT	Criterion_3_S	86	MSBB	0	0	0		0.00211175	0.265608	2.02665e-15	1	0.0797561
c1_302	c1_571	140	76			ENSG00000100242	SUN2	Criterion_3_S	67	MSBB	0	0	0		0.00278798	0.0917598	5.2215e-15	1	0.0794446
c1_571	c1_763	106	85			ENSG00000100242	SUN2	Criterion_3_S	62	MSBB	0	0	0		0.00278798	0.0917598	5.2215e-15	1	0.0794446
c1_11	c1_142	204	25	KEGG_PARKINSONS_DISEASE, KEGG_STEROID_BIOSYNTHESIS, KEGG_OXIDATIVE_PHOSPHORYLATION		ENSG00000109929	SC5DL	Criterion_3_S	60	MSBB	0	0	0		0.00216096	0.47801	1.67265e-15	1	0.0789479
c1_142	c1_411	171	32	KEGG_STEROID_BIOSYNTHESIS		ENSG00000109929	SC5DL	Criterion_3_S	60	MSBB	0	0	0		0.00216096	0.47801	1.67265e-15	1	0.0789479
c1_302	c1_571	140	76			ENSG00000149798	CDC42EP2	Criterion_3_S	53	MSBB	0	0	0		0.00563365	0.0634319	6.254e-15	1	0.0784511
c1_571	c1_763	106	85			ENSG00000149798	CDC42EP2	Criterion_3_S	52	MSBB	0	0	0		0.00563365	0.0634319	6.254e-15	1	0.0784511
c1_302	c1_571	140	76			ENSG00000225450	RP3-508I15.14	Criterion_3_S	65	MSBB	0	0	0		0.00283651	0.163206	5.2215e-15	1	0.0782998
c1_571	c1_763	106	85			ENSG00000225450	RP3-508I15.14	Criterion_3_S	61	MSBB	0	0	0		0.00283651	0.163206	5.2215e-15	1	0.0782998
c1_2	c1_37	181	42			ENSG00000165733	BMS1	Criterion_3_S	60	MSBB	0	0	0		0.394098	0.905617	8.0535e-18	1	0.0779654
c1_37	c1_284	142	68			ENSG00000165733	BMS1	Criterion_3_S	60	MSBB	0	0	0		0.394098	0.905617	8.0535e-18	1	0.0779654
c1_2	c1_22	426	62		end, ast	ENSG00000255902	AP001062.1	Criterion_3_S	65	MSBB	0	0	0		0.0184658	0.827215	3.599e-16	1	0.0767137
c1_302	c1_571	140	76			ENSG00000187066	AP003068.6	Criterion_3_S	61	MSBB	0	0	0		0.0222093	0.0572664	5.0445e-15	1	0.0764155
c1_571	c1_763	106	85			ENSG00000187066	AP003068.6	Criterion_3_S	56	MSBB	0	0	0		0.0222093	0.0572664	5.0445e-15	1	0.0764155
c1_2	c1_22	426	62		end, ast	ENSG00000203896	LIME1	Criterion_3_S	102	MSBB	0	0	0		0.00210425	0.378933	1.06495e-14	1	0.0758744
c1_2	c1_14	2579	1	KEGG_NEUROACTIVE_LIGAND_RECEPTOR_INTERACTION, NERVOUS_SYSTEM_DEVELOPMENT, SYNAPTIC_TRANSMISSION, PLASMA_MEMBRANE, TRANSMISSION_OF_NERVE_IMPULSE, INTRINSIC_TO_PLASMA_MEMBRANE, PLASMA_MEMBRANE_PART, INTEGRAL_TO_PLASMA_MEMBRANE, MEMBRANE, INTRINSIC_TO_MEMBRANE, MEMBRANE_PART, INTEGRAL_TO_MEMBRANE, CELL_CELL_SIGNALING, G_PROTEIN_COUPLED_RECEPTOR_PROTEIN_SIGNALING_PATHWAY	neu	ENSG00000164924	YWHAZ	Criterion_3_S	63	MSBB	5	6	0	overlap	0.00309142	0.121139	1.7464e-13	1	0.0719338
c1_14	c1_164	352	7		neu	ENSG00000164924	YWHAZ	Criterion_3_S	55	MSBB	5	6	0	overlap	0.00309142	0.121139	1.7464e-13	1	0.0719338
c1_164	c1_437	91	70			ENSG00000164924	YWHAZ	Criterion_3_S	50	MSBB	5	6	0	overlap	0.00309142	0.121139	1.7464e-13	1	0.0719338
c1_20	c1_212	135	100		neu	ENSG00000136147	PHF11	Criterion_3_S	47	MSBB	0	2	0		0.00097478	0.131721	1.05315e-12	1	0.0705317
c1_2	c1_20	956	37	VOLTAGE_GATED_CATION_CHANNEL_ACTIVITY, VOLTAGE_GATED_CHANNEL_ACTIVITY	neu	ENSG00000105855	ITGB8	Criterion_3_S	119	MSBB	0	0	0		0.00304012	0.487807	2.46915e-13	1	0.0686088
c1_20	c1_212	135	100		neu	ENSG00000269535	CTD-2525I3.6	Criterion_3_S	42	MSBB	0	0	0		0.00473132	0.242862	1.05315e-12	1	0.0663014
c1_14	c1_176	40	72			ENSG00000104290	FZD3	Criterion_3_S	29	MSBB	0	0	0		0.0025507	0.0793869	6.195e-12	1	0.066232
c1_14	c1_176	40	72			ENSG00000155330	C16orf87	Criterion_3_S	29	MSBB	0	0	0	overlap	0.003494	0.0611113	6.195e-12	1	0.0661296
c1_2	c1_20	956	37	VOLTAGE_GATED_CATION_CHANNEL_ACTIVITY, VOLTAGE_GATED_CHANNEL_ACTIVITY	neu	ENSG00000006432	MAP3K9	Criterion_3_S	86	MSBB	0	0	0		0.00195258	0.0962292	5.664e-11	1	0.0621047
c1_20	c1_212	135	100		neu	ENSG00000006432	MAP3K9	Criterion_3_S	43	MSBB	0	0	0		0.00195258	0.0962292	5.664e-11	1	0.0621047
c1_2	c1_9	853	13		ast, end	ENSG00000082175	PGR	Criterion_3_S	51	MSBB	10	914	0		0.00481046	0.0673269	9.0565e-11	1	0.0601478
c1_9	c1_123	260	22		end	ENSG00000082175	PGR	Criterion_3_S	49	MSBB	10	914	0		0.00481046	0.0673269	9.0565e-11	1	0.0601478
c1_7	c1_104	349	65			ENSG00000123091	RNF11	Criterion_3_S	84	MSBB	0	1	0	overlap	0.00175942	0.0487472	1.121e-09	0.7375	0.0584439
c1_7	c1_104	349	65			ENSG00000198780	FAM169A	Criterion_3_S	87	MSBB	0	0	0		0.000613094	0.0566073	2.05615e-09	1	0.0584316
c1_302	c1_571	140	76			ENSG00000112561	TFEB	Criterion_3_S	105	MSBB	17	0	0		0.00129607	0.0888914	2.05025e-06	1	0.0427872
c1_571	c1_763	106	85			ENSG00000112561	TFEB	Criterion_3_S	84	MSBB	17	0	0		0.00129607	0.0888914	2.05025e-06	1	0.0427872
c1_2	c1_20	956	37	VOLTAGE_GATED_CATION_CHANNEL_ACTIVITY, VOLTAGE_GATED_CHANNEL_ACTIVITY	neu	ENSG00000229456	RLIMP1	Criterion_3_S	75	MSBB	0	0	0		4.93925e-05	0.446562	3.1565e-05	1	0.0407007
c1_20	c1_214	187	27			ENSG00000229456	RLIMP1	Criterion_3_S	67	MSBB	0	0	0		4.93925e-05	0.446562	3.1565e-05	1	0.0407007
c1_214	c1_476	126	35			ENSG00000229456	RLIMP1	Criterion_3_S	60	MSBB	0	0	0		4.93925e-05	0.446562	3.1565e-05	1	0.0407007
c1_2	c1_11	1913	2	MITOCHONDRION, MITOCHONDRIAL_PART, KEGG_PARKINSONS_DISEASE, KEGG_OXIDATIVE_PHOSPHORYLATION, MACROMOLECULAR_COMPLEX, MITOCHONDRIAL_MEMBRANE, ORGANELLE_PART, KEGG_HUNTINGTONS_DISEASE, INTRACELLULAR_ORGANELLE_PART, MITOCHONDRIAL_ENVELOPE, CYTOPLASM, MITOCHONDRIAL_MEMBRANE_PART, KEGG_ALZHEIMERS_DISEASE, MITOCHONDRIAL_INNER_MEMBRANE, CYTOPLASMIC_PART		ENSG00000106052	TAX1BP1	Criterion_3_S	66	MSBB	0	1	0		0.000591738	0.282418	3.9825e-05	1	0.036343
c1_2	c1_20	956	37	VOLTAGE_GATED_CATION_CHANNEL_ACTIVITY, VOLTAGE_GATED_CHANNEL_ACTIVITY	neu	ENSG00000128203	ASPHD2	Criterion_3_S	64	MSBB	0	0	0		0.513804	0.235449	1.41895e-07	1	0.0345141
c1_2	c1_20	956	37	VOLTAGE_GATED_CATION_CHANNEL_ACTIVITY, VOLTAGE_GATED_CHANNEL_ACTIVITY	neu	ENSG00000236901	MIR600HG	Criterion_3_S	58	MSBB	0	0	0		0.00461081	0.1746	0.006726	1	0.0234073
c1_2	c1_20	956	37	VOLTAGE_GATED_CATION_CHANNEL_ACTIVITY, VOLTAGE_GATED_CHANNEL_ACTIVITY	neu	ENSG00000115194	SLC30A3	Criterion_3_S	72	MSBB	14	2	0		0.0128951	0.235583	0.0118	1	0.0197589
c1_2	c1_20	956	37	VOLTAGE_GATED_CATION_CHANNEL_ACTIVITY, VOLTAGE_GATED_CHANNEL_ACTIVITY	neu	ENSG00000112137	PHACTR1	Criterion_3_S	83	MSBB	0	1	0		0.044454	0.121139	0.06313	1	0.0154165
c1_7	c1_107	201	93			ENSG00000100364	KIAA0930	Criterion_3_S	63	MSBB	0	0	0		0.00802604	0.436207	0.11151	1	0.0151495
c1_2	c1_20	956	37	VOLTAGE_GATED_CATION_CHANNEL_ACTIVITY, VOLTAGE_GATED_CHANNEL_ACTIVITY	neu	ENSG00000187664	HAPLN4	Criterion_3_S	72	MSBB	0	0	0		0.0153912	0.703409	0.055165	1	0.0143289
c1_7	c1_107	201	93			ENSG00000125827	TMX4	Criterion_3_S	63	MSBB	0	0	0		0.00752542	0.155876	1	1	0.0130259
c1_2	c1_22	426	62		end, ast	ENSG00000163507	KIAA1524	Criterion_3_S	57	MSBB	0	1	0		0.0223768	0.281787	0.199125	1	0.0128946
c1_245	c1_507	157	97	KEGG_PROTEASOME		ENSG00000000419	DPM1	Criterion_3_S	86	MSBB	0	0	0		0.00925643	0.594023	1	1	0.0100438
c1_2	c1_20	956	37	VOLTAGE_GATED_CATION_CHANNEL_ACTIVITY, VOLTAGE_GATED_CHANNEL_ACTIVITY	neu	ENSG00000267629	AC138430.4	Criterion_3_S	68	MSBB	0	0	0		0.0161237	0.703409	1	1	0.00864628
c1_2	c1_9	853	13		ast, end	ENSG00000197168	NEK5	Criterion_3_S	65	MSBB	0	0	0		0.0371461	0.480223	1	1	0.00777209
c1_2	c1_20	956	37	VOLTAGE_GATED_CATION_CHANNEL_ACTIVITY, VOLTAGE_GATED_CHANNEL_ACTIVITY	neu	ENSG00000183049	CAMK1D	Criterion_3_S	99	MSBB	1	4	0		0.159359	0.220407	1	1	0.00646427
c1_245	c1_507	157	97	KEGG_PROTEASOME		ENSG00000183431	SF3A3	Criterion_3_S	78	MSBB	0	0	0		0.0408859	0.977495	1	1	0.00621499
c1_2	c1_16	563	6		ast, end	ENSG00000197324	LRP10	Criterion_1	219	MSBB	1	2	0		4.6153e-05	0.025061	7.6995e-192	2.10335e-15	0.941052
c1_1	c1_50	253	12		ast	ENSG00000173156	RHOD	Criterion_1	56	ROSMAP	0	2	0		0.124879	0.00324159	1	1	0.0573677
c1_1	c1_50	253	12		ast	ENSG00000173156	RHOD	Criterion_2_J	56	ROSMAP	0	2	0		0.124879	0.00324159	1	1	0.0573677
c1_1	c1_17	1212	46	KEGG_OXIDATIVE_PHOSPHORYLATION, MITOCHONDRION, MACROMOLECULAR_COMPLEX, MITOCHONDRIAL_PART, PROTEIN_COMPLEX		ENSG00000166411	IDH3A	Criterion_2_J	127	ROSMAP	1	0	0		0.128203	0.61457	1	1	0.0186595
c1_1	c1_42	135	50		ast	ENSG00000064655	EYA2	Criterion_2_J	81	ROSMAP	0	1	0		0.115312	0.743694	1	1	0.0180373
c1_1	c1_42	135	50		ast	ENSG00000007372	PAX6	Criterion_2_J	66	ROSMAP	6	28	0		0.153573	0.924875	1	1	0.014332
c1_1	c1_42	135	50		ast	ENSG00000143819	EPHX1	Criterion_2_J	66	ROSMAP	1	89	0		0.401684	0.442582	1	1	0.0126837
c1_1	c1_7	1643	16		neu	ENSG00000183715	OPCML	Criterion_2_S	351	ROSMAP	1	1	0		0.179445	0.751061	4.67006e-56	1	0.950298
c1_7	c1_64	482	48		neu	ENSG00000183715	OPCML	Criterion_2_S	241	ROSMAP	1	1	0		0.179445	0.751061	4.67006e-56	1	0.950298
c1_64	c1_219	410	45		neu	ENSG00000183715	OPCML	Criterion_2_S	238	ROSMAP	1	1	0		0.179445	0.751061	4.67006e-56	1	0.950298
c1_1	c1_7	1643	16		neu	ENSG00000073969	NSF	Criterion_2_S	561	ROSMAP	0	0	0		0.19699	0.841484	1.47702e-49	1	0.83887
c1_7	c1_64	482	48		neu	ENSG00000073969	NSF	Criterion_2_S	282	ROSMAP	0	0	0		0.19699	0.841484	1.47702e-49	1	0.83887
c1_64	c1_219	410	45		neu	ENSG00000073969	NSF	Criterion_2_S	279	ROSMAP	0	0	0		0.19699	0.841484	1.47702e-49	1	0.83887
c1_1	c1_7	1643	16		neu	ENSG00000157445	CACNA2D3	Criterion_2_S	171	ROSMAP	0	0	0		0.200911	0.863766	1.85942e-45	1	0.769207
c1_7	c1_63	220	7		neu	ENSG00000157445	CACNA2D3	Criterion_2_S	86	ROSMAP	0	0	0		0.200911	0.863766	1.85942e-45	1	0.769207
c1_1	c1_7	1643	16		neu	ENSG00000171132	PRKCE	Criterion_2_S	186	ROSMAP	5	9	0		0.279095	0.785315	1.0277e-43	1	0.738029
c1_1	c1_7	1643	16		neu	ENSG00000157470	FAM81A	Criterion_2_S	124	ROSMAP	0	0	0		0.148413	0.609867	1.26192e-37	1	0.641562
c1_7	c1_63	220	7		neu	ENSG00000157470	FAM81A	Criterion_2_S	114	ROSMAP	0	0	0		0.148413	0.609867	1.26192e-37	1	0.641562
c1_63	c1_218	128	11		neu	ENSG00000157470	FAM81A	Criterion_2_S	66	ROSMAP	0	0	0		0.148413	0.609867	1.26192e-37	1	0.641562
c1_1	c1_7	1643	16		neu	ENSG00000113327	GABRG2	Criterion_2_S	196	ROSMAP	1	6	0		0.157854	0.831098	2.4378e-37	1	0.634001
c1_7	c1_64	482	48		neu	ENSG00000113327	GABRG2	Criterion_2_S	178	ROSMAP	1	6	0		0.157854	0.831098	2.4378e-37	1	0.634001
c1_64	c1_219	410	45		neu	ENSG00000113327	GABRG2	Criterion_2_S	175	ROSMAP	1	6	0		0.157854	0.831098	2.4378e-37	1	0.634001
c1_1	c1_7	1643	16		neu	ENSG00000170027	YWHAG	Criterion_2_S	543	ROSMAP	0	0	0		0.199838	0.751061	3.71884e-37	1	0.629911
c1_7	c1_64	482	48		neu	ENSG00000170027	YWHAG	Criterion_2_S	378	ROSMAP	0	0	0		0.199838	0.751061	3.71884e-37	1	0.629911
c1_64	c1_219	410	45		neu	ENSG00000170027	YWHAG	Criterion_2_S	339	ROSMAP	0	0	0		0.199838	0.751061	3.71884e-37	1	0.629911
c1_1	c1_7	1643	16		neu	ENSG00000164588	HCN1	Criterion_2_S	173	ROSMAP	3	0	0	overlap	0.179445	0.748752	9.0342e-37	1	0.624206
c1_7	c1_64	482	48		neu	ENSG00000164588	HCN1	Criterion_2_S	161	ROSMAP	3	0	0	overlap	0.179445	0.748752	9.0342e-37	1	0.624206
c1_64	c1_219	410	45		neu	ENSG00000164588	HCN1	Criterion_2_S	158	ROSMAP	3	0	0	overlap	0.179445	0.748752	9.0342e-37	1	0.624206
c1_1	c1_7	1643	16		neu	ENSG00000198825	INPP5F	Criterion_2_S	184	ROSMAP	0	0	0		0.191895	0.847955	8.5562e-37	1	0.623199
c1_7	c1_64	482	48		neu	ENSG00000198825	INPP5F	Criterion_2_S	168	ROSMAP	0	0	0		0.191895	0.847955	8.5562e-37	1	0.623199
c1_64	c1_219	410	45		neu	ENSG00000198825	INPP5F	Criterion_2_S	165	ROSMAP	0	0	0		0.191895	0.847955	8.5562e-37	1	0.623199
c1_1	c1_7	1643	16		neu	ENSG00000180875	GREM2	Criterion_2_S	168	ROSMAP	1	0	0		0.188415	0.912594	9.0342e-37	1	0.622395
c1_7	c1_64	482	48		neu	ENSG00000180875	GREM2	Criterion_2_S	156	ROSMAP	1	0	0		0.188415	0.912594	9.0342e-37	1	0.622395
c1_64	c1_219	410	45		neu	ENSG00000180875	GREM2	Criterion_2_S	153	ROSMAP	1	0	0		0.188415	0.912594	9.0342e-37	1	0.622395
c1_7	c1_63	220	7		neu	ENSG00000155093	PTPRN2	Criterion_2_S	86	ROSMAP	1	2	0		0.133075	0.870109	9.9424e-36	1	0.607686
c1_7	c1_63	220	7		neu	ENSG00000082458	DLG3	Criterion_2_S	76	ROSMAP	2	2	0		0.134644	0.825338	5.5448e-35	1	0.595367
c1_63	c1_218	128	11		neu	ENSG00000082458	DLG3	Criterion_2_S	75	ROSMAP	2	2	0		0.134644	0.825338	5.5448e-35	1	0.595367
c1_63	c1_218	128	11		neu	ENSG00000134490	TMEM241	Criterion_2_S	67	ROSMAP	0	0	0		0.230736	0.792369	5.5448e-35	1	0.591711
c1_1	c1_7	1643	16		neu	ENSG00000084444	KIAA1467	Criterion_2_S	121	ROSMAP	0	0	0		0.146547	0.83547	2.81542e-34	1	0.582724
c1_1	c1_7	1643	16		neu	ENSG00000168785	TSPAN5	Criterion_2_S	166	ROSMAP	3	0	0		0.286732	0.902822	1.36708e-34	1	0.582531
c1_1	c1_7	1643	16		neu	ENSG00000146072	TNFRSF21	Criterion_2_S	114	ROSMAP	9	1	0		0.160624	0.792457	2.81542e-34	1	0.582439
c1_1	c1_7	1643	16		neu	ENSG00000011677	GABRA3	Criterion_2_S	116	ROSMAP	0	6	0		0.264542	0.763709	2.81542e-34	1	0.579046
c1_1	c1_7	1643	16		neu	ENSG00000151690	MFSD6	Criterion_2_S	115	ROSMAP	0	0	0		0.360698	0.602654	2.81542e-34	1	0.578508
c1_1	c1_7	1643	16		neu	ENSG00000165868	HSPA12A	Criterion_2_S	115	ROSMAP	0	0	0		0.398589	0.672275	2.81542e-34	1	0.576972
c1_1	c1_7	1643	16		neu	ENSG00000180611	MB21D2	Criterion_2_S	106	ROSMAP	0	0	0		0.278129	0.517598	5.4492e-34	1	0.576685
c1_1	c1_7	1643	16		neu	ENSG00000188352	FOCAD	Criterion_2_S	118	ROSMAP	0	0	0		0.207681	0.908465	1.07072e-33	1	0.569739
c1_1	c1_7	1643	16		neu	ENSG00000108395	TRIM37	Criterion_2_S	110	ROSMAP	0	1	0		0.259942	0.748491	1.07072e-33	1	0.569513
c1_1	c1_7	1643	16		neu	ENSG00000091157	WDR7	Criterion_2_S	210	ROSMAP	0	0	0		0.314925	0.795263	5.3536e-31	1	0.522022
c1_1	c1_7	1643	16		neu	ENSG00000148925	BTBD10	Criterion_2_S	285	ROSMAP	0	0	0		0.186859	0.825338	3.25518e-27	1	0.461601
c1_7	c1_64	482	48		neu	ENSG00000148925	BTBD10	Criterion_2_S	188	ROSMAP	0	0	0		0.186859	0.825338	3.25518e-27	1	0.461601
c1_64	c1_219	410	45		neu	ENSG00000148925	BTBD10	Criterion_2_S	185	ROSMAP	0	0	0		0.186859	0.825338	3.25518e-27	1	0.461601
c1_1	c1_7	1643	16		neu	ENSG00000107758	PPP3CB	Criterion_2_S	255	ROSMAP	0	0	0		0.19699	0.737812	1.13764e-26	1	0.452848
c1_7	c1_64	482	48		neu	ENSG00000107758	PPP3CB	Criterion_2_S	182	ROSMAP	0	0	0		0.19699	0.737812	1.13764e-26	1	0.452848
c1_64	c1_219	410	45		neu	ENSG00000107758	PPP3CB	Criterion_2_S	179	ROSMAP	0	0	0		0.19699	0.737812	1.13764e-26	1	0.452848
c1_1	c1_7	1643	16		neu	ENSG00000078053	AMPH	Criterion_2_S	111	ROSMAP	4	30	0		0.175642	0.840368	1.38142e-25	1	0.434399
c1_1	c1_7	1643	16		neu	ENSG00000151136	BTBD11	Criterion_2_S	114	ROSMAP	0	0	0		0.19699	0.90445	1.85942e-25	1	0.430835
c1_1	c1_7	1643	16		neu	ENSG00000197535	MYO5A	Criterion_2_S	129	ROSMAP	1	3	0	overlap	0.163193	0.707046	9.5122e-24	1	0.40513
c1_7	c1_64	482	48		neu	ENSG00000197535	MYO5A	Criterion_2_S	117	ROSMAP	1	3	0	overlap	0.163193	0.707046	9.5122e-24	1	0.40513
c1_64	c1_219	410	45		neu	ENSG00000197535	MYO5A	Criterion_2_S	114	ROSMAP	1	3	0	overlap	0.163193	0.707046	9.5122e-24	1	0.40513
c1_1	c1_7	1643	16		neu	ENSG00000126950	TMEM35	Criterion_2_S	129	ROSMAP	0	0	0		0.389224	0.846228	9.2254e-15	1	0.245472
c1_7	c1_64	482	48		neu	ENSG00000126950	TMEM35	Criterion_2_S	124	ROSMAP	0	0	0		0.389224	0.846228	9.2254e-15	1	0.245472
c1_64	c1_219	410	45		neu	ENSG00000126950	TMEM35	Criterion_2_S	121	ROSMAP	0	0	0		0.389224	0.846228	9.2254e-15	1	0.245472
c1_1	c1_7	1643	16		neu	ENSG00000114573	ATP6V1A	Criterion_2_S	227	ROSMAP	0	0	0		0.130987	0.69835	3.66148e-14	1	0.244757
c1_7	c1_65	329	44	KEGG_OXIDATIVE_PHOSPHORYLATION, MITOCHONDRION		ENSG00000114573	ATP6V1A	Criterion_2_S	116	ROSMAP	0	0	0		0.130987	0.69835	3.66148e-14	1	0.244757
c1_1	c1_7	1643	16		neu	ENSG00000183783	KCTD8	Criterion_2_S	154	ROSMAP	0	0	0		0.237602	0.872601	1.70168e-14	1	0.244375
c1_1	c1_7	1643	16		neu	ENSG00000115419	GLS	Criterion_2_S	202	ROSMAP	0	85	0		0.224314	0.845632	2.1988e-14	1	0.243146
c1_7	c1_64	482	48		neu	ENSG00000115419	GLS	Criterion_2_S	122	ROSMAP	22	8	1		0.224314	0.845632	2.1988e-14	1	0.243146
c1_64	c1_219	410	45		neu	ENSG00000115419	GLS	Criterion_2_S	114	ROSMAP	22	8	1		0.224314	0.845632	2.1988e-14	1	0.243146
c1_1	c1_7	1643	16		neu	ENSG00000132975	GPR12	Criterion_2_S	118	ROSMAP	0	0	0		0.17557	0.84858	4.37848e-14	1	0.239862
c1_7	c1_64	482	48		neu	ENSG00000132975	GPR12	Criterion_2_S	111	ROSMAP	0	0	0		0.17557	0.84858	4.37848e-14	1	0.239862
c1_1	c1_7	1643	16		neu	ENSG00000109452	INPP4B	Criterion_2_S	124	ROSMAP	0	0	0		0.500982	0.687244	2.20358e-14	1	0.238753
c1_7	c1_64	482	48		neu	ENSG00000109452	INPP4B	Criterion_2_S	115	ROSMAP	0	0	0		0.500982	0.687244	2.20358e-14	1	0.238753
c1_64	c1_219	410	45		neu	ENSG00000109452	INPP4B	Criterion_2_S	112	ROSMAP	0	0	0		0.500982	0.687244	2.20358e-14	1	0.238753
c1_1	c1_7	1643	16		neu	ENSG00000109738	GLRB	Criterion_2_S	220	ROSMAP	1	1	0		0.134644	0.847803	1.05638e-13	1	0.23535
c1_7	c1_64	482	48		neu	ENSG00000109738	GLRB	Criterion_2_S	140	ROSMAP	1	1	0		0.134644	0.847803	1.05638e-13	1	0.23535
c1_1	c1_7	1643	16		neu	ENSG00000214575	CPEB1	Criterion_2_S	108	ROSMAP	0	2	0		0.362075	0.63349	1.12808e-13	1	0.229743
c1_1	c1_7	1643	16		neu	ENSG00000106537	TSPAN13	Criterion_2_S	123	ROSMAP	0	0	0		0.198539	0.842876	1.75904e-13	1	0.228796
c1_7	c1_64	482	48		neu	ENSG00000106537	TSPAN13	Criterion_2_S	115	ROSMAP	0	0	0		0.198539	0.842876	1.75904e-13	1	0.228796
c1_64	c1_219	410	45		neu	ENSG00000106537	TSPAN13	Criterion_2_S	112	ROSMAP	0	0	0		0.198539	0.842876	1.75904e-13	1	0.228796
c1_1	c1_7	1643	16		neu	ENSG00000172292	CERS6	Criterion_2_S	121	ROSMAP	0	1	0		0.338516	0.735109	1.75904e-13	1	0.225883
c1_7	c1_64	482	48		neu	ENSG00000172292	CERS6	Criterion_2_S	114	ROSMAP	0	1	0		0.338516	0.735109	1.75904e-13	1	0.225883
c1_64	c1_219	410	45		neu	ENSG00000172292	CERS6	Criterion_2_S	111	ROSMAP	0	1	0		0.338516	0.735109	1.75904e-13	1	0.225883
c1_1	c1_7	1643	16		neu	ENSG00000221866	PLXNA4	Criterion_2_S	107	ROSMAP	2	0	0		0.430818	0.831098	1.4101e-13	1	0.224834
c1_1	c1_7	1643	16		neu	ENSG00000165152	TMEM246	Criterion_2_S	120	ROSMAP	0	0	0		0.297367	0.843507	3.38902e-13	1	0.221009
c1_7	c1_64	482	48		neu	ENSG00000165152	TMEM246	Criterion_2_S	115	ROSMAP	0	0	0		0.297367	0.843507	3.38902e-13	1	0.221009
c1_64	c1_219	410	45		neu	ENSG00000165152	TMEM246	Criterion_2_S	112	ROSMAP	0	0	0		0.297367	0.843507	3.38902e-13	1	0.221009
c1_1	c1_7	1643	16		neu	ENSG00000005020	SKAP2	Criterion_2_S	127	ROSMAP	0	0	0		0.355172	0.795263	3.6328e-13	1	0.219627
c1_7	c1_64	482	48		neu	ENSG00000005020	SKAP2	Criterion_2_S	109	ROSMAP	0	0	0		0.355172	0.795263	3.6328e-13	1	0.219627
c1_1	c1_7	1643	16		neu	ENSG00000086289	EPDR1	Criterion_2_S	111	ROSMAP	0	0	0		0.133075	0.835603	4.10602e-12	1	0.208664
c1_90	c1_240	34	23			ENSG00000173227	SYT12	Criterion_2_S	27	ROSMAP	0	1	0		0.229072	0.867368	3.07832e-12	1	0.206517
c1_1	c1_7	1643	16		neu	ENSG00000100483	METTL21D	Criterion_2_S	115	ROSMAP	0	0	0		0.134084	0.773936	6.7398e-12	1	0.205532
c1_7	c1_65	329	44	KEGG_OXIDATIVE_PHOSPHORYLATION, MITOCHONDRION		ENSG00000100483	METTL21D	Criterion_2_S	86	ROSMAP	0	0	0		0.134084	0.773936	6.7398e-12	1	0.205532
c1_1	c1_7	1643	16		neu	ENSG00000135002	RFK	Criterion_2_S	108	ROSMAP	0	1	0		0.142197	0.789042	6.2618e-12	1	0.205499
c1_7	c1_65	329	44	KEGG_OXIDATIVE_PHOSPHORYLATION, MITOCHONDRION		ENSG00000135002	RFK	Criterion_2_S	93	ROSMAP	0	1	0		0.142197	0.789042	6.2618e-12	1	0.205499
c1_14	c1_90	206	33		neu	ENSG00000164885	CDK5	Criterion_2_S	56	ROSMAP	270	17	3		0.244879	0.901552	6.2618e-12	1	0.200529
c1_1	c1_7	1643	16		neu	ENSG00000075790	BCAP29	Criterion_2_S	108	ROSMAP	0	0	0	overlap	0.309867	0.732951	6.2618e-12	1	0.200321
c1_7	c1_65	329	44	KEGG_OXIDATIVE_PHOSPHORYLATION, MITOCHONDRION		ENSG00000075790	BCAP29	Criterion_2_S	93	ROSMAP	0	0	0	overlap	0.309867	0.732951	6.2618e-12	1	0.200321
c1_1	c1_7	1643	16		neu	ENSG00000166579	NDEL1	Criterion_2_S	112	ROSMAP	0	2	0		0.137065	0.806817	4.45974e-11	1	0.191189
c1_7	c1_65	329	44	KEGG_OXIDATIVE_PHOSPHORYLATION, MITOCHONDRION		ENSG00000166579	NDEL1	Criterion_2_S	97	ROSMAP	0	2	0		0.137065	0.806817	4.45974e-11	1	0.191189
c1_1	c1_7	1643	16		neu	ENSG00000050748	MAPK9	Criterion_2_S	133	ROSMAP	1	1	0		0.168582	0.755239	5.8316e-11	1	0.188185
c1_7	c1_65	329	44	KEGG_OXIDATIVE_PHOSPHORYLATION, MITOCHONDRION		ENSG00000050748	MAPK9	Criterion_2_S	118	ROSMAP	1	1	0		0.168582	0.755239	5.8316e-11	1	0.188185
c1_1	c1_7	1643	16		neu	ENSG00000101079	NDRG3	Criterion_2_S	170	ROSMAP	0	3	0		0.124879	0.898008	1.18544e-09	1	0.166998
c1_7	c1_65	329	44	KEGG_OXIDATIVE_PHOSPHORYLATION, MITOCHONDRION		ENSG00000101079	NDRG3	Criterion_2_S	143	ROSMAP	0	3	0		0.124879	0.898008	1.18544e-09	1	0.166998
c1_7	c1_66	106	27			ENSG00000068912	ERLEC1	Criterion_2_S	64	ROSMAP	0	0	0		0.121491	0.859015	8.5562e-08	1	0.136103
c1_1	c1_7	1643	16		neu	ENSG00000169891	REPS2	Criterion_2_S	58	ROSMAP	0	0	0		0.14194	0.633714	2.94926e-06	1	0.111198
c1_7	c1_65	329	44	KEGG_OXIDATIVE_PHOSPHORYLATION, MITOCHONDRION		ENSG00000169891	REPS2	Criterion_2_S	57	ROSMAP	0	0	0		0.14194	0.633714	2.94926e-06	1	0.111198
c1_1	c1_7	1643	16		neu	ENSG00000088538	DOCK3	Criterion_2_S	91	ROSMAP	3	0	0		0.23261	0.742801	3.39858e-06	1	0.105363
c1_1	c1_7	1643	16		neu	ENSG00000159082	SYNJ1	Criterion_2_S	151	ROSMAP	7	2	0	overlap	0.230084	0.73676	0.00149136	1	0.0608248
c1_1	c1_17	1212	46	KEGG_OXIDATIVE_PHOSPHORYLATION, MITOCHONDRION, MACROMOLECULAR_COMPLEX, MITOCHONDRIAL_PART, PROTEIN_COMPLEX		ENSG00000174437	ATP2A2	Criterion_2_S	133	ROSMAP	1	10	0	overlap	0.130987	0.8349	0.0049234	1	0.055273
c1_1	c1_7	1643	16		neu	ENSG00000151502	VPS26B	Criterion_2_S	75	ROSMAP	0	0	0		0.418918	0.951852	0.00135274	1	0.0552598
c1_7	c1_64	482	48		neu	ENSG00000151502	VPS26B	Criterion_2_S	71	ROSMAP	0	0	0		0.418918	0.951852	0.00135274	1	0.0552598
c1_7	c1_64	482	48		neu	ENSG00000125447	GGA3	Criterion_2_S	59	ROSMAP	13	2	0		0.15914	0.890453	0.088908	1	0.0321213
c1_1	c1_7	1643	16		neu	ENSG00000125447	GGA3	Criterion_2_S	59	ROSMAP	13	2	0		0.15914	0.890453	0.088908	1	0.0321213
c1_1	c1_17	1212	46	KEGG_OXIDATIVE_PHOSPHORYLATION, MITOCHONDRION, MACROMOLECULAR_COMPLEX, MITOCHONDRIAL_PART, PROTEIN_COMPLEX		ENSG00000155097	ATP6V1C1	Criterion_2_S	226	ROSMAP	0	1	0		0.132874	0.813932	0.1912	1	0.0284828
c1_1	c1_50	253	12		ast	ENSG00000172081	MOB3A	Criterion_2_S	62	ROSMAP	0	0	0		0.494464	0.547805	0.272938	1	0.0191269
c1_1	c1_17	1212	46	KEGG_OXIDATIVE_PHOSPHORYLATION, MITOCHONDRION, MACROMOLECULAR_COMPLEX, MITOCHONDRIAL_PART, PROTEIN_COMPLEX		ENSG00000133703	KRAS	Criterion_2_S	116	ROSMAP	6	245	0		0.123948	0.662068	1	1	0.0183607
c1_1	c1_17	1212	46	KEGG_OXIDATIVE_PHOSPHORYLATION, MITOCHONDRION, MACROMOLECULAR_COMPLEX, MITOCHONDRIAL_PART, PROTEIN_COMPLEX		ENSG00000085433	WDR47	Criterion_2_S	400	ROSMAP	0	0	0		0.123902	0.784285	1	1	0.0171194
c1_1	c1_17	1212	46	KEGG_OXIDATIVE_PHOSPHORYLATION, MITOCHONDRION, MACROMOLECULAR_COMPLEX, MITOCHONDRIAL_PART, PROTEIN_COMPLEX		ENSG00000198380	GFPT1	Criterion_2_S	113	ROSMAP	0	1	0		0.130987	0.790809	1	1	0.0166502
c1_1	c1_17	1212	46	KEGG_OXIDATIVE_PHOSPHORYLATION, MITOCHONDRION, MACROMOLECULAR_COMPLEX, MITOCHONDRIAL_PART, PROTEIN_COMPLEX		ENSG00000181915	ADO	Criterion_2_S	103	ROSMAP	0	0	0		0.142197	0.735109	1	1	0.0165836
c1_1	c1_17	1212	46	KEGG_OXIDATIVE_PHOSPHORYLATION, MITOCHONDRION, MACROMOLECULAR_COMPLEX, MITOCHONDRIAL_PART, PROTEIN_COMPLEX		ENSG00000119318	RAD23B	Criterion_2_S	144	ROSMAP	0	3	0		0.132385	0.844583	1	1	0.0160891
c1_1	c1_17	1212	46	KEGG_OXIDATIVE_PHOSPHORYLATION, MITOCHONDRION, MACROMOLECULAR_COMPLEX, MITOCHONDRIAL_PART, PROTEIN_COMPLEX		ENSG00000116675	DNAJC6	Criterion_2_S	182	ROSMAP	0	0	0		0.168582	0.676479	1	1	0.015944
c1_1	c1_17	1212	46	KEGG_OXIDATIVE_PHOSPHORYLATION, MITOCHONDRION, MACROMOLECULAR_COMPLEX, MITOCHONDRIAL_PART, PROTEIN_COMPLEX		ENSG00000101557	USP14	Criterion_2_S	112	ROSMAP	1	0	0		0.158452	0.747975	1	1	0.0156613
c1_1	c1_17	1212	46	KEGG_OXIDATIVE_PHOSPHORYLATION, MITOCHONDRION, MACROMOLECULAR_COMPLEX, MITOCHONDRIAL_PART, PROTEIN_COMPLEX		ENSG00000138757	G3BP2	Criterion_2_S	155	ROSMAP	0	0	0		0.181533	0.700104	1	1	0.0151484
c1_1	c1_17	1212	46	KEGG_OXIDATIVE_PHOSPHORYLATION, MITOCHONDRION, MACROMOLECULAR_COMPLEX, MITOCHONDRIAL_PART, PROTEIN_COMPLEX		ENSG00000120265	PCMT1	Criterion_2_S	422	ROSMAP	1	1	0		0.150962	0.844346	1	1	0.0151269
c1_1	c1_17	1212	46	KEGG_OXIDATIVE_PHOSPHORYLATION, MITOCHONDRION, MACROMOLECULAR_COMPLEX, MITOCHONDRIAL_PART, PROTEIN_COMPLEX		ENSG00000093000	NUP50	Criterion_2_S	113	ROSMAP	0	0	0		0.146547	0.878673	1	1	0.0150522
c1_1	c1_17	1212	46	KEGG_OXIDATIVE_PHOSPHORYLATION, MITOCHONDRION, MACROMOLECULAR_COMPLEX, MITOCHONDRIAL_PART, PROTEIN_COMPLEX		ENSG00000124209	RAB22A	Criterion_2_S	124	ROSMAP	0	0	0		0.189568	0.69835	1	1	0.0148488
c1_1	c1_17	1212	46	KEGG_OXIDATIVE_PHOSPHORYLATION, MITOCHONDRION, MACROMOLECULAR_COMPLEX, MITOCHONDRIAL_PART, PROTEIN_COMPLEX		ENSG00000164038	SLC9B2	Criterion_2_S	160	ROSMAP	0	0	0		0.160783	0.862081	1	1	0.0145114
c1_1	c1_17	1212	46	KEGG_OXIDATIVE_PHOSPHORYLATION, MITOCHONDRION, MACROMOLECULAR_COMPLEX, MITOCHONDRIAL_PART, PROTEIN_COMPLEX		ENSG00000135070	ISCA1	Criterion_2_S	177	ROSMAP	0	0	0		0.148774	0.943211	1	1	0.014421
c1_1	c1_17	1212	46	KEGG_OXIDATIVE_PHOSPHORYLATION, MITOCHONDRION, MACROMOLECULAR_COMPLEX, MITOCHONDRIAL_PART, PROTEIN_COMPLEX		ENSG00000108389	MTMR4	Criterion_2_S	108	ROSMAP	0	0	0		0.17247	0.820707	1	1	0.0143573
c1_1	c1_17	1212	46	KEGG_OXIDATIVE_PHOSPHORYLATION, MITOCHONDRION, MACROMOLECULAR_COMPLEX, MITOCHONDRIAL_PART, PROTEIN_COMPLEX		ENSG00000136143	SUCLA2	Criterion_2_S	134	ROSMAP	0	0	0		0.163154	0.911423	1	1	0.0139952
c1_1	c1_17	1212	46	KEGG_OXIDATIVE_PHOSPHORYLATION, MITOCHONDRION, MACROMOLECULAR_COMPLEX, MITOCHONDRIAL_PART, PROTEIN_COMPLEX		ENSG00000164830	OXR1	Criterion_2_S	126	ROSMAP	0	2	0		0.207921	0.716967	1	1	0.0139769
c1_1	c1_17	1212	46	KEGG_OXIDATIVE_PHOSPHORYLATION, MITOCHONDRION, MACROMOLECULAR_COMPLEX, MITOCHONDRIAL_PART, PROTEIN_COMPLEX		ENSG00000135932	CAB39	Criterion_2_S	168	ROSMAP	0	0	0		0.185793	0.818504	1	1	0.0138306
c1_1	c1_17	1212	46	KEGG_OXIDATIVE_PHOSPHORYLATION, MITOCHONDRION, MACROMOLECULAR_COMPLEX, MITOCHONDRIAL_PART, PROTEIN_COMPLEX		ENSG00000166946	CCNDBP1	Criterion_2_S	115	ROSMAP	0	0	0		0.189223	0.841484	1	1	0.013493
c1_1	c1_17	1212	46	KEGG_OXIDATIVE_PHOSPHORYLATION, MITOCHONDRION, MACROMOLECULAR_COMPLEX, MITOCHONDRIAL_PART, PROTEIN_COMPLEX		ENSG00000104660	LEPROTL1	Criterion_2_S	98	ROSMAP	0	1	0	overlap	0.163921	0.977325	1	1	0.0134481
c1_1	c1_17	1212	46	KEGG_OXIDATIVE_PHOSPHORYLATION, MITOCHONDRION, MACROMOLECULAR_COMPLEX, MITOCHONDRIAL_PART, PROTEIN_COMPLEX		ENSG00000151729	SLC25A4	Criterion_2_S	152	ROSMAP	0	1	0		0.175032	0.974379	1	1	0.0129887
c1_1	c1_17	1212	46	KEGG_OXIDATIVE_PHOSPHORYLATION, MITOCHONDRION, MACROMOLECULAR_COMPLEX, MITOCHONDRIAL_PART, PROTEIN_COMPLEX		ENSG00000144339	TMEFF2	Criterion_2_S	136	ROSMAP	1	1	0		0.267984	0.648569	1	1	0.0128497
c1_1	c1_42	135	50		ast	ENSG00000143819	EPHX1	Criterion_2_S	66	ROSMAP	1	89	0		0.401684	0.442582	1	1	0.0126837
c1_1	c1_17	1212	46	KEGG_OXIDATIVE_PHOSPHORYLATION, MITOCHONDRION, MACROMOLECULAR_COMPLEX, MITOCHONDRIAL_PART, PROTEIN_COMPLEX		ENSG00000057663	ATG5	Criterion_2_S	117	ROSMAP	21	10	0		0.229212	0.789188	1	1	0.0125563
c1_1	c1_50	253	12		ast	ENSG00000186994	KANK3	Criterion_2_S	38	ROSMAP	0	0	0		0.80974	0.238633	1	1	0.0120717
c1_1	c1_17	1212	46	KEGG_OXIDATIVE_PHOSPHORYLATION, MITOCHONDRION, MACROMOLECULAR_COMPLEX, MITOCHONDRIAL_PART, PROTEIN_COMPLEX		ENSG00000172403	SYNPO2	Criterion_2_S	100	ROSMAP	0	0	0		0.231732	0.867184	1	1	0.0117839
c1_1	c1_17	1212	46	KEGG_OXIDATIVE_PHOSPHORYLATION, MITOCHONDRION, MACROMOLECULAR_COMPLEX, MITOCHONDRIAL_PART, PROTEIN_COMPLEX		ENSG00000197713	RPE	Criterion_2_S	98	ROSMAP	0	0	0		0.232788	0.864928	1	1	0.0117696
c1_1	c1_17	1212	46	KEGG_OXIDATIVE_PHOSPHORYLATION, MITOCHONDRION, MACROMOLECULAR_COMPLEX, MITOCHONDRIAL_PART, PROTEIN_COMPLEX		ENSG00000171724	VAT1L	Criterion_2_S	128	ROSMAP	0	0	0		0.216039	0.934903	1	1	0.0117466
c1_1	c1_17	1212	46	KEGG_OXIDATIVE_PHOSPHORYLATION, MITOCHONDRION, MACROMOLECULAR_COMPLEX, MITOCHONDRIAL_PART, PROTEIN_COMPLEX		ENSG00000143756	FBXO28	Criterion_2_S	105	ROSMAP	0	0	0		0.315468	0.676599	1	1	0.011341
c1_1	c1_17	1212	46	KEGG_OXIDATIVE_PHOSPHORYLATION, MITOCHONDRION, MACROMOLECULAR_COMPLEX, MITOCHONDRIAL_PART, PROTEIN_COMPLEX		ENSG00000169018	FEM1B	Criterion_2_S	132	ROSMAP	0	11	0		0.285392	0.794175	1	1	0.0109002
c1_1	c1_17	1212	46	KEGG_OXIDATIVE_PHOSPHORYLATION, MITOCHONDRION, MACROMOLECULAR_COMPLEX, MITOCHONDRIAL_PART, PROTEIN_COMPLEX		ENSG00000153989	NUS1	Criterion_2_S	114	ROSMAP	0	0	0		0.283016	0.889452	1	1	0.0101295
c1_1	c1_17	1212	46	KEGG_OXIDATIVE_PHOSPHORYLATION, MITOCHONDRION, MACROMOLECULAR_COMPLEX, MITOCHONDRIAL_PART, PROTEIN_COMPLEX		ENSG00000078369	GNB1	Criterion_2_S	110	ROSMAP	0	0	0		0.319798	0.79164	1	1	0.0100878
c1_1	c1_17	1212	46	KEGG_OXIDATIVE_PHOSPHORYLATION, MITOCHONDRION, MACROMOLECULAR_COMPLEX, MITOCHONDRIAL_PART, PROTEIN_COMPLEX		ENSG00000155876	RRAGA	Criterion_2_S	175	ROSMAP	0	0	0		0.286188	0.96748	1	1	0.00943021
c1_1	c1_17	1212	46	KEGG_OXIDATIVE_PHOSPHORYLATION, MITOCHONDRION, MACROMOLECULAR_COMPLEX, MITOCHONDRIAL_PART, PROTEIN_COMPLEX		ENSG00000124688	MAD2L1BP	Criterion_2_S	111	ROSMAP	0	0	0		0.359901	0.927031	1	1	0.00806085
c1_1	c1_17	1212	46	KEGG_OXIDATIVE_PHOSPHORYLATION, MITOCHONDRION, MACROMOLECULAR_COMPLEX, MITOCHONDRIAL_PART, PROTEIN_COMPLEX		ENSG00000106853	PTGR1	Criterion_2_S	101	ROSMAP	0	0	0		0.349793	0.963245	1	1	0.00798864
c1_1	c1_17	1212	46	KEGG_OXIDATIVE_PHOSPHORYLATION, MITOCHONDRION, MACROMOLECULAR_COMPLEX, MITOCHONDRIAL_PART, PROTEIN_COMPLEX		ENSG00000119401	TRIM32	Criterion_2_S	114	ROSMAP	1	1	0	overlap	0.360268	0.935598	1	1	0.00798582
c1_1	c1_17	1212	46	KEGG_OXIDATIVE_PHOSPHORYLATION, MITOCHONDRION, MACROMOLECULAR_COMPLEX, MITOCHONDRIAL_PART, PROTEIN_COMPLEX		ENSG00000004961	HCCS	Criterion_2_S	113	ROSMAP	1	78	0		0.403003	0.843507	1	1	0.00792357
c1_1	c1_17	1212	46	KEGG_OXIDATIVE_PHOSPHORYLATION, MITOCHONDRION, MACROMOLECULAR_COMPLEX, MITOCHONDRIAL_PART, PROTEIN_COMPLEX		ENSG00000119446	RBM18	Criterion_2_S	114	ROSMAP	0	0	0		0.39965	0.892578	1	1	0.00756967
c1_1	c1_23	569	30		end, ast	ENSG00000116016	EPAS1	Criterion_2_S	60	ROSMAP	1	3	0		0.947274	0.380213	1	1	0.00749907
c1_125	c1_269	478	29		ast	ENSG00000116016	EPAS1	Criterion_2_S	57	ROSMAP	1	3	0		0.947274	0.380213	1	1	0.00749907
c1_23	c1_125	518	31		ast	ENSG00000116016	EPAS1	Criterion_2_S	57	ROSMAP	1	3	0		0.947274	0.380213	1	1	0.00749907
c1_1	c1_17	1212	46	KEGG_OXIDATIVE_PHOSPHORYLATION, MITOCHONDRION, MACROMOLECULAR_COMPLEX, MITOCHONDRIAL_PART, PROTEIN_COMPLEX		ENSG00000010017	RANBP9	Criterion_2_S	106	ROSMAP	11	0	0		0.40391	0.898008	1	1	0.00744728
c1_125	c1_269	478	29		ast	ENSG00000196660	SLC30A10	Criterion_2_S	114	ROSMAP	1	4	0		0.451554	0.827115	1	1	0.00723236
c1_23	c1_125	518	31		ast	ENSG00000196660	SLC30A10	Criterion_2_S	114	ROSMAP	1	4	0		0.451554	0.827115	1	1	0.00723236
c1_1	c1_23	569	30		end, ast	ENSG00000196660	SLC30A10	Criterion_2_S	114	ROSMAP	1	4	0		0.451554	0.827115	1	1	0.00723236
c1_1	c1_42	135	50		ast	ENSG00000139132	FGD4	Criterion_2_S	68	ROSMAP	0	1	0		0.457982	0.843167	1	1	0.0069874
c1_125	c1_269	478	29		ast	ENSG00000151491	EPS8	Criterion_2_S	156	ROSMAP	0	1	0		0.628335	0.634563	1	1	0.00675229
c1_23	c1_125	518	31		ast	ENSG00000151491	EPS8	Criterion_2_S	156	ROSMAP	0	1	0		0.628335	0.634563	1	1	0.00675229
c1_1	c1_23	569	30		end, ast	ENSG00000151491	EPS8	Criterion_2_S	156	ROSMAP	0	1	0		0.628335	0.634563	1	1	0.00675229
c1_1	c1_17	1212	46	KEGG_OXIDATIVE_PHOSPHORYLATION, MITOCHONDRION, MACROMOLECULAR_COMPLEX, MITOCHONDRIAL_PART, PROTEIN_COMPLEX		ENSG00000131473	ACLY	Criterion_2_S	128	ROSMAP	0	1	0		0.420684	0.955895	1	1	0.00668973
c1_125	c1_269	478	29		ast	ENSG00000185753	CXorf38	Criterion_2_S	111	ROSMAP	0	0	0		0.417983	0.972343	1	1	0.00661175
c1_23	c1_125	518	31		ast	ENSG00000185753	CXorf38	Criterion_2_S	111	ROSMAP	0	0	0		0.417983	0.972343	1	1	0.00661175
c1_1	c1_23	569	30		end, ast	ENSG00000185753	CXorf38	Criterion_2_S	111	ROSMAP	0	0	0		0.417983	0.972343	1	1	0.00661175
c1_1	c1_17	1212	46	KEGG_OXIDATIVE_PHOSPHORYLATION, MITOCHONDRION, MACROMOLECULAR_COMPLEX, MITOCHONDRIAL_PART, PROTEIN_COMPLEX		ENSG00000114480	GBE1	Criterion_2_S	104	ROSMAP	0	3	0		0.528334	0.825338	1	1	0.00609498
c1_1	c1_17	1212	46	KEGG_OXIDATIVE_PHOSPHORYLATION, MITOCHONDRION, MACROMOLECULAR_COMPLEX, MITOCHONDRIAL_PART, PROTEIN_COMPLEX		ENSG00000092148	HECTD1	Criterion_2_S	117	ROSMAP	0	0	0		0.486753	0.902803	1	1	0.00603814
c1_1	c1_50	253	12		ast	ENSG00000166813	KIF7	Criterion_2_S	71	ROSMAP	0	0	0		0.94151	0.568271	0.90342	1	0.00533865
c1_50	c1_209	135	14			ENSG00000166813	KIF7	Criterion_2_S	63	ROSMAP	0	0	0		0.94151	0.568271	0.90342	1	0.00533865
c1_125	c1_269	478	29		ast	ENSG00000104728	ARHGEF10	Criterion_2_S	123	ROSMAP	0	5	0		0.586198	0.846442	1	1	0.00514638
c1_23	c1_125	518	31		ast	ENSG00000104728	ARHGEF10	Criterion_2_S	123	ROSMAP	0	5	0		0.586198	0.846442	1	1	0.00514638
c1_1	c1_23	569	30		end, ast	ENSG00000104728	ARHGEF10	Criterion_2_S	123	ROSMAP	0	5	0		0.586198	0.846442	1	1	0.00514638
c1_1	c1_17	1212	46	KEGG_OXIDATIVE_PHOSPHORYLATION, MITOCHONDRION, MACROMOLECULAR_COMPLEX, MITOCHONDRIAL_PART, PROTEIN_COMPLEX		ENSG00000127870	RNF6	Criterion_2_S	101	ROSMAP	0	0	0		0.600092	0.854934	1	1	0.00490104
c1_1	c1_17	1212	46	KEGG_OXIDATIVE_PHOSPHORYLATION, MITOCHONDRION, MACROMOLECULAR_COMPLEX, MITOCHONDRIAL_PART, PROTEIN_COMPLEX		ENSG00000221914	PPP2R2A	Criterion_2_S	99	ROSMAP	1	1	0		0.681139	0.781834	1	1	0.00462712
c1_1	c1_37	198	35			ENSG00000132716	DCAF8	Criterion_2_S	73	ROSMAP	0	0	0		0.59343	0.911423	1	1	0.00451317
c1_23	c1_125	518	31		ast	ENSG00000156639	ZFAND3	Criterion_2_S	59	ROSMAP	0	2	0		0.716157	0.792034	1	1	0.00416378
c1_1	c1_23	569	30		end, ast	ENSG00000156639	ZFAND3	Criterion_2_S	59	ROSMAP	0	2	0		0.716157	0.792034	1	1	0.00416378
c1_1	c1_17	1212	46	KEGG_OXIDATIVE_PHOSPHORYLATION, MITOCHONDRION, MACROMOLECULAR_COMPLEX, MITOCHONDRIAL_PART, PROTEIN_COMPLEX		ENSG00000115652	UXS1	Criterion_2_S	104	ROSMAP	0	0	0		0.598633	0.991641	1	1	0.00382961
c1_1	c1_23	569	30		end, ast	ENSG00000147027	TMEM47	Criterion_2_S	79	ROSMAP	0	0	0		0.673109	0.926015	1	1	0.00347134
c1_125	c1_269	478	29		ast	ENSG00000147027	TMEM47	Criterion_2_S	77	ROSMAP	0	0	0		0.673109	0.926015	1	1	0.00347134
c1_23	c1_125	518	31		ast	ENSG00000147027	TMEM47	Criterion_2_S	77	ROSMAP	0	0	0		0.673109	0.926015	1	1	0.00347134
c1_1	c1_50	253	12		ast	ENSG00000266865	RP11-848P1.9	Criterion_2_S	63	ROSMAP	0	0	0		0.742141	0.879352	1	1	0.00313408
c1_50	c1_209	135	14			ENSG00000266865	RP11-848P1.9	Criterion_2_S	60	ROSMAP	0	0	0		0.742141	0.879352	1	1	0.00313408
c1_27	c1_138	22	47			ENSG00000128242	GAL3ST1	Criterion_2_S	21	ROSMAP	0	0	0		0.844148	0.789734	1	1	0.00297767
c1_125	c1_269	478	29		ast	ENSG00000140937	CDH11	Criterion_2_S	118	ROSMAP	0	0	0		0.737343	0.982014	1	1	0.00237084
c1_23	c1_125	518	31		ast	ENSG00000140937	CDH11	Criterion_2_S	118	ROSMAP	0	0	0		0.737343	0.982014	1	1	0.00237084
c1_1	c1_23	569	30		end, ast	ENSG00000140937	CDH11	Criterion_2_S	118	ROSMAP	0	0	0		0.737343	0.982014	1	1	0.00237084
c1_1	c1_37	198	35			ENSG00000105204	DYRK1B	Criterion_2_S	78	ROSMAP	3	0	0		0.789579	0.920583	1	1	0.00234258
c1_27	c1_138	22	47			ENSG00000179364	PACS2	Criterion_2_S	20	ROSMAP	1	0	0		0.820114	0.892578	1	1	0.00229081
c1_125	c1_269	478	29		ast	ENSG00000177932	ZNF354C	Criterion_2_S	118	ROSMAP	0	0	0		0.983868	0.883843	1	1	0.00102617
c1_23	c1_125	518	31		ast	ENSG00000177932	ZNF354C	Criterion_2_S	118	ROSMAP	0	0	0		0.983868	0.883843	1	1	0.00102617
c1_1	c1_23	569	30		end, ast	ENSG00000177932	ZNF354C	Criterion_2_S	118	ROSMAP	0	0	0		0.983868	0.883843	1	1	0.00102617
c1_125	c1_269	478	29		ast	ENSG00000171100	MTM1	Criterion_2_S	123	ROSMAP	3	11	0		0.97218	0.989467	1	1	0.000284946
c1_23	c1_125	518	31		ast	ENSG00000171100	MTM1	Criterion_2_S	123	ROSMAP	3	11	0		0.97218	0.989467	1	1	0.000284946
c1_1	c1_23	569	30		end, ast	ENSG00000171100	MTM1	Criterion_2_S	123	ROSMAP	3	11	0		0.97218	0.989467	1	1	0.000284946
c1_1	c1_7	1643	16		neu	ENSG00000136854	STXBP1	Criterion_3_J	411	ROSMAP	4	1	0		0.213386	0.901552	3.76186e-59	1	1
c1_7	c1_64	482	48		neu	ENSG00000136854	STXBP1	Criterion_3_J	280	ROSMAP	4	1	0		0.213386	0.901552	3.76186e-59	1	1
c1_64	c1_219	410	45		neu	ENSG00000136854	STXBP1	Criterion_3_J	277	ROSMAP	4	1	0		0.213386	0.901552	3.76186e-59	1	1
c1_1	c1_7	1643	16		neu	ENSG00000183715	OPCML	Criterion_3_J	351	ROSMAP	1	1	0		0.179445	0.751061	4.67006e-56	1	0.950298
c1_7	c1_64	482	48		neu	ENSG00000183715	OPCML	Criterion_3_J	241	ROSMAP	1	1	0		0.179445	0.751061	4.67006e-56	1	0.950298
c1_64	c1_219	410	45		neu	ENSG00000183715	OPCML	Criterion_3_J	238	ROSMAP	1	1	0		0.179445	0.751061	4.67006e-56	1	0.950298
c1_1	c1_7	1643	16		neu	ENSG00000068615	REEP1	Criterion_3_J	212	ROSMAP	1	0	0		0.274142	0.785315	7.3612e-55	1	0.926608
c1_64	c1_219	410	45		neu	ENSG00000068615	REEP1	Criterion_3_J	127	ROSMAP	1	0	0		0.274142	0.785315	7.3612e-55	1	0.926608
c1_7	c1_64	482	48		neu	ENSG00000068615	REEP1	Criterion_3_J	127	ROSMAP	1	0	0		0.274142	0.785315	7.3612e-55	1	0.926608
c1_1	c1_7	1643	16		neu	ENSG00000157064	NMNAT2	Criterion_3_J	344	ROSMAP	2	0	0		0.150962	0.888988	1.26192e-53	1	0.909212
c1_7	c1_63	220	7		neu	ENSG00000157064	NMNAT2	Criterion_3_J	192	ROSMAP	2	0	0		0.150962	0.888988	1.26192e-53	1	0.909212
c1_63	c1_217	92	19		neu	ENSG00000157064	NMNAT2	Criterion_3_J	88	ROSMAP	2	0	0		0.150962	0.888988	1.26192e-53	1	0.909212
c1_1	c1_7	1643	16		neu	ENSG00000073969	NSF	Criterion_3_J	561	ROSMAP	0	0	0		0.19699	0.841484	1.47702e-49	1	0.83887
c1_7	c1_64	482	48		neu	ENSG00000073969	NSF	Criterion_3_J	282	ROSMAP	0	0	0		0.19699	0.841484	1.47702e-49	1	0.83887
c1_64	c1_219	410	45		neu	ENSG00000073969	NSF	Criterion_3_J	279	ROSMAP	0	0	0		0.19699	0.841484	1.47702e-49	1	0.83887
c1_1	c1_7	1643	16		neu	ENSG00000169116	PARM1	Criterion_3_J	131	ROSMAP	0	1	0		0.2408	0.923074	2.49516e-47	1	0.799047
c1_1	c1_7	1643	16		neu	ENSG00000100320	RBFOX2	Criterion_3_J	133	ROSMAP	0	0	0		0.346225	0.748752	2.49516e-47	1	0.797918
c1_1	c1_7	1643	16		neu	ENSG00000183117	CSMD1	Criterion_3_J	134	ROSMAP	2	3	0		0.40391	0.836011	2.49516e-47	1	0.795977
c1_1	c1_7	1643	16		neu	ENSG00000160014	CALM3	Criterion_3_J	215	ROSMAP	0	0	0		0.142197	0.820872	9.321e-47	1	0.794099
c1_7	c1_63	220	7		neu	ENSG00000160014	CALM3	Criterion_3_J	130	ROSMAP	0	0	0		0.142197	0.820872	9.321e-47	1	0.794099
c1_63	c1_218	128	11		neu	ENSG00000160014	CALM3	Criterion_3_J	82	ROSMAP	0	0	0		0.142197	0.820872	9.321e-47	1	0.794099
c1_1	c1_7	1643	16		neu	ENSG00000067842	ATP2B3	Criterion_3_J	153	ROSMAP	0	6	0		0.211688	0.920156	1.3145e-46	1	0.787814
c1_7	c1_63	220	7		neu	ENSG00000067842	ATP2B3	Criterion_3_J	90	ROSMAP	0	6	0		0.211688	0.920156	1.3145e-46	1	0.787814
c1_63	c1_217	92	19		neu	ENSG00000067842	ATP2B3	Criterion_3_J	61	ROSMAP	0	6	0		0.211688	0.920156	1.3145e-46	1	0.787814
c1_1	c1_7	1643	16		neu	ENSG00000260822	GS1-358P8.4	Criterion_3_J	140	ROSMAP	0	0	0		0.235033	0.908465	3.92916e-46	1	0.779099
c1_1	c1_7	1643	16		neu	ENSG00000110675	ELMOD1	Criterion_3_J	156	ROSMAP	0	0	0		0.115312	0.85666	1.86898e-45	1	0.773307
c1_1	c1_7	1643	16		neu	ENSG00000170786	SDR16C5	Criterion_3_J	154	ROSMAP	0	0	0		0.128589	0.911423	1.86898e-45	1	0.772052
c1_1	c1_7	1643	16		neu	ENSG00000149269	PAK1	Criterion_3_J	238	ROSMAP	4	6	0		0.143261	0.83547	3.92916e-45	1	0.766441
c1_7	c1_63	220	7		neu	ENSG00000149269	PAK1	Criterion_3_J	153	ROSMAP	4	6	0		0.143261	0.83547	3.92916e-45	1	0.766441
c1_63	c1_218	128	11		neu	ENSG00000149269	PAK1	Criterion_3_J	111	ROSMAP	4	6	0		0.143261	0.83547	3.92916e-45	1	0.766441
c1_1	c1_7	1643	16		neu	ENSG00000147416	ATP6V1B2	Criterion_3_J	192	ROSMAP	1	0	0		0.153475	0.867184	4.9712e-45	1	0.763934
c1_7	c1_63	220	7		neu	ENSG00000147416	ATP6V1B2	Criterion_3_J	107	ROSMAP	1	0	0		0.153475	0.867184	4.9712e-45	1	0.763934
c1_1	c1_7	1643	16		neu	ENSG00000131089	ARHGEF9	Criterion_3_J	186	ROSMAP	0	0	0		0.163154	0.853905	2.71504e-44	1	0.751131
c1_7	c1_63	220	7		neu	ENSG00000131089	ARHGEF9	Criterion_3_J	89	ROSMAP	0	0	0		0.163154	0.853905	2.71504e-44	1	0.751131
c1_63	c1_217	92	19		neu	ENSG00000131089	ARHGEF9	Criterion_3_J	60	ROSMAP	0	0	0		0.163154	0.853905	2.71504e-44	1	0.751131
c1_1	c1_7	1643	16		neu	ENSG00000198513	ATL1	Criterion_3_J	277	ROSMAP	1	4	0		0.191866	0.825338	2.82498e-43	1	0.73299
c1_7	c1_64	482	48		neu	ENSG00000198513	ATL1	Criterion_3_J	245	ROSMAP	1	4	0		0.191866	0.825338	2.82498e-43	1	0.73299
c1_64	c1_219	410	45		neu	ENSG00000198513	ATL1	Criterion_3_J	242	ROSMAP	1	4	0		0.191866	0.825338	2.82498e-43	1	0.73299
c1_1	c1_7	1643	16		neu	ENSG00000101846	STS	Criterion_3_J	145	ROSMAP	1	111	0		0.275537	0.506585	2.08886e-42	1	0.719225
c1_64	c1_219	410	45		neu	ENSG00000101846	STS	Criterion_3_J	127	ROSMAP	1	111	0		0.275537	0.506585	2.08886e-42	1	0.719225
c1_7	c1_64	482	48		neu	ENSG00000101846	STS	Criterion_3_J	127	ROSMAP	1	111	0		0.275537	0.506585	2.08886e-42	1	0.719225
c1_1	c1_7	1643	16		neu	ENSG00000114948	ADAM23	Criterion_3_J	168	ROSMAP	0	2	0		0.211141	0.834999	2.58598e-41	1	0.699033
c1_64	c1_219	410	45		neu	ENSG00000114948	ADAM23	Criterion_3_J	150	ROSMAP	0	2	0		0.211141	0.834999	2.58598e-41	1	0.699033
c1_7	c1_64	482	48		neu	ENSG00000114948	ADAM23	Criterion_3_J	150	ROSMAP	0	2	0		0.211141	0.834999	2.58598e-41	1	0.699033
c1_1	c1_7	1643	16		neu	ENSG00000060140	STYK1	Criterion_3_J	116	ROSMAP	0	1	0		0.221461	0.600469	8.843e-38	1	0.641348
c1_1	c1_7	1643	16		neu	ENSG00000186094	AGBL4	Criterion_3_J	112	ROSMAP	0	0	0		0.137741	0.892706	1.0516e-37	1	0.640651
c1_7	c1_63	220	7		neu	ENSG00000186094	AGBL4	Criterion_3_J	102	ROSMAP	0	0	0		0.137741	0.892706	1.0516e-37	1	0.640651
c1_1	c1_7	1643	16		neu	ENSG00000147676	MAL2	Criterion_3_J	134	ROSMAP	0	0	0	overlap	0.126696	0.825338	1.26192e-37	1	0.640502
c1_7	c1_63	220	7		neu	ENSG00000147676	MAL2	Criterion_3_J	124	ROSMAP	0	0	0	overlap	0.126696	0.825338	1.26192e-37	1	0.640502
c1_63	c1_218	128	11		neu	ENSG00000147676	MAL2	Criterion_3_J	79	ROSMAP	0	0	0	overlap	0.126696	0.825338	1.26192e-37	1	0.640502
c1_1	c1_7	1643	16		neu	ENSG00000171914	TLN2	Criterion_3_J	112	ROSMAP	0	0	0		0.195815	0.714098	1.0516e-37	1	0.639707
c1_7	c1_63	220	7		neu	ENSG00000171914	TLN2	Criterion_3_J	102	ROSMAP	0	0	0		0.195815	0.714098	1.0516e-37	1	0.639707
c1_1	c1_7	1643	16		neu	ENSG00000104490	NCALD	Criterion_3_J	136	ROSMAP	2	0	0		0.168151	0.72695	1.26192e-37	1	0.639355
c1_7	c1_63	220	7		neu	ENSG00000104490	NCALD	Criterion_3_J	126	ROSMAP	2	0	0		0.168151	0.72695	1.26192e-37	1	0.639355
c1_63	c1_218	128	11		neu	ENSG00000104490	NCALD	Criterion_3_J	80	ROSMAP	2	0	0		0.168151	0.72695	1.26192e-37	1	0.639355
c1_1	c1_7	1643	16		neu	ENSG00000183662	FAM19A1	Criterion_3_J	112	ROSMAP	0	0	0		0.214765	0.821187	1.0516e-37	1	0.638002
c1_7	c1_63	220	7		neu	ENSG00000183662	FAM19A1	Criterion_3_J	102	ROSMAP	0	0	0		0.214765	0.821187	1.0516e-37	1	0.638002
c1_1	c1_7	1643	16		neu	ENSG00000136261	BZW2	Criterion_3_J	112	ROSMAP	0	0	0		0.211141	0.842446	1.0516e-37	1	0.63794
c1_7	c1_63	220	7		neu	ENSG00000136261	BZW2	Criterion_3_J	102	ROSMAP	0	0	0		0.211141	0.842446	1.0516e-37	1	0.63794
c1_1	c1_7	1643	16		neu	ENSG00000182732	RGS6	Criterion_3_J	112	ROSMAP	1	2	0		0.208594	0.887506	1.0516e-37	1	0.637646
c1_7	c1_63	220	7		neu	ENSG00000182732	RGS6	Criterion_3_J	102	ROSMAP	1	2	0		0.208594	0.887506	1.0516e-37	1	0.637646
c1_1	c1_7	1643	16		neu	ENSG00000007237	GAS7	Criterion_3_J	115	ROSMAP	4	1	0		0.253515	0.813932	1.0516e-37	1	0.636849
c1_7	c1_63	220	7		neu	ENSG00000007237	GAS7	Criterion_3_J	105	ROSMAP	4	1	0		0.253515	0.813932	1.0516e-37	1	0.636849
c1_1	c1_7	1643	16		neu	ENSG00000113327	GABRG2	Criterion_3_J	196	ROSMAP	1	6	0		0.157854	0.831098	2.4378e-37	1	0.634001
c1_7	c1_64	482	48		neu	ENSG00000113327	GABRG2	Criterion_3_J	178	ROSMAP	1	6	0		0.157854	0.831098	2.4378e-37	1	0.634001
c1_64	c1_219	410	45		neu	ENSG00000113327	GABRG2	Criterion_3_J	175	ROSMAP	1	6	0		0.157854	0.831098	2.4378e-37	1	0.634001
c1_1	c1_7	1643	16		neu	ENSG00000133627	ACTR3B	Criterion_3_J	141	ROSMAP	0	0	0		0.162209	0.73491	3.72362e-37	1	0.631594
c1_7	c1_63	220	7		neu	ENSG00000133627	ACTR3B	Criterion_3_J	131	ROSMAP	0	0	0		0.162209	0.73491	3.72362e-37	1	0.631594
c1_63	c1_218	128	11		neu	ENSG00000133627	ACTR3B	Criterion_3_J	85	ROSMAP	0	0	0		0.162209	0.73491	3.72362e-37	1	0.631594
c1_1	c1_7	1643	16		neu	ENSG00000170027	YWHAG	Criterion_3_J	543	ROSMAP	0	0	0		0.199838	0.751061	3.71884e-37	1	0.629911
c1_7	c1_64	482	48		neu	ENSG00000170027	YWHAG	Criterion_3_J	378	ROSMAP	0	0	0		0.199838	0.751061	3.71884e-37	1	0.629911
c1_64	c1_219	410	45		neu	ENSG00000170027	YWHAG	Criterion_3_J	339	ROSMAP	0	0	0		0.199838	0.751061	3.71884e-37	1	0.629911
c1_1	c1_7	1643	16		neu	ENSG00000197106	SLC6A17	Criterion_3_J	121	ROSMAP	0	0	0		0.124466	0.915971	1.6969e-36	1	0.620784
c1_7	c1_63	220	7		neu	ENSG00000197106	SLC6A17	Criterion_3_J	109	ROSMAP	0	0	0		0.124466	0.915971	1.6969e-36	1	0.620784
c1_7	c1_63	220	7		neu	ENSG00000197147	LRRC8B	Criterion_3_J	84	ROSMAP	0	0	0		0.115312	0.568271	6.3574e-36	1	0.615151
c1_1	c1_7	1643	16		neu	ENSG00000061918	GUCY1B3	Criterion_3_J	192	ROSMAP	0	0	0		0.167811	0.820707	3.88614e-36	1	0.613311
c1_7	c1_64	482	48		neu	ENSG00000061918	GUCY1B3	Criterion_3_J	180	ROSMAP	0	0	0		0.167811	0.820707	3.88614e-36	1	0.613311
c1_64	c1_219	410	45		neu	ENSG00000061918	GUCY1B3	Criterion_3_J	177	ROSMAP	0	0	0		0.167811	0.820707	3.88614e-36	1	0.613311
c1_63	c1_218	128	11		neu	ENSG00000175182	FAM131A	Criterion_3_J	63	ROSMAP	0	0	0		0.179747	0.751343	5.6882e-36	1	0.610657
c1_63	c1_218	128	11		neu	ENSG00000166111	SVOP	Criterion_3_J	67	ROSMAP	1	0	0		0.126696	0.72695	1.13764e-35	1	0.608378
c1_63	c1_218	128	11		neu	ENSG00000152931	PART1	Criterion_3_J	72	ROSMAP	0	0	0		0.124349	0.742194	1.13764e-35	1	0.608363
c1_7	c1_63	220	7		neu	ENSG00000164742	ADCY1	Criterion_3_J	89	ROSMAP	0	1	0		0.146547	0.806817	9.2254e-36	1	0.608082
c1_63	c1_217	92	19		neu	ENSG00000164742	ADCY1	Criterion_3_J	60	ROSMAP	0	1	0		0.146547	0.806817	9.2254e-36	1	0.608082
c1_63	c1_218	128	11		neu	ENSG00000175352	NRIP3	Criterion_3_J	66	ROSMAP	0	0	0		0.126696	0.761473	1.13764e-35	1	0.608037
c1_7	c1_63	220	7		neu	ENSG00000160145	KALRN	Criterion_3_J	87	ROSMAP	5	3	1		0.137466	0.883696	9.9424e-36	1	0.607334
c1_7	c1_63	220	7		neu	ENSG00000156687	UNC5D	Criterion_3_J	90	ROSMAP	0	1	0		0.318737	0.863778	9.2254e-36	1	0.601875
c1_7	c1_63	220	7		neu	ENSG00000148408	CACNA1B	Criterion_3_J	89	ROSMAP	0	0	0		0.171775	0.688224	3.98652e-35	1	0.597336
c1_63	c1_217	92	19		neu	ENSG00000148408	CACNA1B	Criterion_3_J	60	ROSMAP	0	0	0		0.171775	0.688224	3.98652e-35	1	0.597336
c1_7	c1_63	220	7		neu	ENSG00000082458	DLG3	Criterion_3_J	76	ROSMAP	2	2	0		0.134644	0.825338	5.5448e-35	1	0.595367
c1_63	c1_218	128	11		neu	ENSG00000082458	DLG3	Criterion_3_J	75	ROSMAP	2	2	0		0.134644	0.825338	5.5448e-35	1	0.595367
c1_63	c1_218	128	11		neu	ENSG00000107833	NPM3	Criterion_3_J	59	ROSMAP	0	0	0		0.171066	0.752158	5.5448e-35	1	0.594291
c1_7	c1_63	220	7		neu	ENSG00000134287	ARF3	Criterion_3_J	87	ROSMAP	0	0	0		0.170078	0.840368	5.5448e-35	1	0.593519
c1_63	c1_218	128	11		neu	ENSG00000134287	ARF3	Criterion_3_J	86	ROSMAP	0	0	0		0.170078	0.840368	5.5448e-35	1	0.593519
c1_1	c1_7	1643	16		neu	ENSG00000134779	TPGS2	Criterion_3_J	164	ROSMAP	0	0	0		0.133075	0.902151	1.36708e-34	1	0.588173
c1_1	c1_7	1643	16		neu	ENSG00000084444	KIAA1467	Criterion_3_J	121	ROSMAP	0	0	0		0.146547	0.83547	2.81542e-34	1	0.582724
c1_1	c1_7	1643	16		neu	ENSG00000168785	TSPAN5	Criterion_3_J	166	ROSMAP	3	0	0		0.286732	0.902822	1.36708e-34	1	0.582531
c1_1	c1_7	1643	16		neu	ENSG00000075945	KIFAP3	Criterion_3_J	164	ROSMAP	0	0	0		0.299182	0.923874	1.36708e-34	1	0.582049
c1_1	c1_7	1643	16		neu	ENSG00000152214	RIT2	Criterion_3_J	164	ROSMAP	1	1	0		0.337797	0.88552	1.36708e-34	1	0.581469
c1_1	c1_7	1643	16		neu	ENSG00000197872	FAM49A	Criterion_3_J	113	ROSMAP	0	0	0		0.224289	0.704171	2.81542e-34	1	0.580854
c1_1	c1_7	1643	16		neu	ENSG00000125166	GOT2	Criterion_3_J	180	ROSMAP	0	2	0		0.191895	0.938492	2.51906e-34	1	0.580707
c1_7	c1_65	329	44	KEGG_OXIDATIVE_PHOSPHORYLATION, MITOCHONDRION		ENSG00000125166	GOT2	Criterion_3_J	85	ROSMAP	0	2	0		0.191895	0.938492	2.51906e-34	1	0.580707
c1_1	c1_7	1643	16		neu	ENSG00000112367	FIG4	Criterion_3_J	176	ROSMAP	3	0	0		0.37846	0.929126	1.36708e-34	1	0.580282
c1_1	c1_7	1643	16		neu	ENSG00000011677	GABRA3	Criterion_3_J	116	ROSMAP	0	6	0		0.264542	0.763709	2.81542e-34	1	0.579046
c1_1	c1_7	1643	16		neu	ENSG00000151690	MFSD6	Criterion_3_J	115	ROSMAP	0	0	0		0.360698	0.602654	2.81542e-34	1	0.578508
c1_1	c1_7	1643	16		neu	ENSG00000074590	NUAK1	Criterion_3_J	107	ROSMAP	3	1	0		0.248811	0.643075	5.4492e-34	1	0.575909
c1_1	c1_7	1643	16		neu	ENSG00000136040	PLXNC1	Criterion_3_J	118	ROSMAP	0	2	0		0.162439	0.756016	7.4568e-34	1	0.575549
c1_7	c1_64	482	48		neu	ENSG00000136040	PLXNC1	Criterion_3_J	109	ROSMAP	0	2	0		0.162439	0.756016	7.4568e-34	1	0.575549
c1_1	c1_7	1643	16		neu	ENSG00000133083	DCLK1	Criterion_3_J	116	ROSMAP	0	1	0		0.13604	0.857964	1.07072e-33	1	0.573266
c1_1	c1_7	1643	16		neu	ENSG00000138018	EPT1	Criterion_3_J	137	ROSMAP	0	0	0		0.216039	0.843507	7.2656e-34	1	0.572842
c1_1	c1_7	1643	16		neu	ENSG00000128245	YWHAH	Criterion_3_J	242	ROSMAP	0	2	0		0.171636	0.841484	1.5057e-33	1	0.569198
c1_7	c1_64	482	48		neu	ENSG00000128245	YWHAH	Criterion_3_J	162	ROSMAP	0	2	0		0.171636	0.841484	1.5057e-33	1	0.569198
c1_64	c1_219	410	45		neu	ENSG00000128245	YWHAH	Criterion_3_J	159	ROSMAP	0	2	0		0.171636	0.841484	1.5057e-33	1	0.569198
c1_1	c1_7	1643	16		neu	ENSG00000172348	RCAN2	Criterion_3_J	119	ROSMAP	0	0	0		0.245047	0.833237	1.07072e-33	1	0.569159
c1_1	c1_7	1643	16		neu	ENSG00000154174	TOMM70A	Criterion_3_J	206	ROSMAP	0	0	0		0.177756	0.82749	5.8316e-33	1	0.55912
c1_1	c1_7	1643	16		neu	ENSG00000109436	TBC1D9	Criterion_3_J	113	ROSMAP	0	1	0		0.196789	0.784756	6.5486e-33	1	0.557911
c1_1	c1_7	1643	16		neu	ENSG00000184613	NELL2	Criterion_3_J	209	ROSMAP	0	3	0		0.151839	0.844346	1.18544e-32	1	0.55492
c1_7	c1_64	482	48		neu	ENSG00000184613	NELL2	Criterion_3_J	189	ROSMAP	0	3	0		0.151839	0.844346	1.18544e-32	1	0.55492
c1_64	c1_219	410	45		neu	ENSG00000184613	NELL2	Criterion_3_J	186	ROSMAP	0	3	0		0.151839	0.844346	1.18544e-32	1	0.55492
c1_1	c1_7	1643	16		neu	ENSG00000141030	COPS3	Criterion_3_J	106	ROSMAP	0	1	0		0.376988	0.908465	5.8316e-33	1	0.552914
c1_1	c1_7	1643	16		neu	ENSG00000089818	NECAP1	Criterion_3_J	291	ROSMAP	0	0	0		0.17557	0.831098	1.91678e-32	1	0.550441
c1_7	c1_64	482	48		neu	ENSG00000089818	NECAP1	Criterion_3_J	184	ROSMAP	0	0	0		0.17557	0.831098	1.91678e-32	1	0.550441
c1_64	c1_219	410	45		neu	ENSG00000089818	NECAP1	Criterion_3_J	181	ROSMAP	0	0	0		0.17557	0.831098	1.91678e-32	1	0.550441
c1_1	c1_7	1643	16		neu	ENSG00000070087	PFN2	Criterion_3_J	125	ROSMAP	0	0	0		0.124879	0.859178	6.4052e-32	1	0.543839
c1_1	c1_7	1643	16		neu	ENSG00000129636	ITFG1	Criterion_3_J	162	ROSMAP	0	0	0		0.157145	0.841484	8.4606e-32	1	0.540261
c1_1	c1_7	1643	16		neu	ENSG00000107295	SH3GL2	Criterion_3_J	171	ROSMAP	0	2	0		0.200911	0.887574	1.35274e-31	1	0.534619
c1_7	c1_64	482	48		neu	ENSG00000107295	SH3GL2	Criterion_3_J	156	ROSMAP	0	2	0		0.200911	0.887574	1.35274e-31	1	0.534619
c1_64	c1_219	410	45		neu	ENSG00000107295	SH3GL2	Criterion_3_J	153	ROSMAP	0	2	0		0.200911	0.887574	1.35274e-31	1	0.534619
c1_1	c1_7	1643	16		neu	ENSG00000159871	LYPD5	Criterion_3_J	129	ROSMAP	0	0	0		0.41292	0.994608	8.4128e-32	1	0.53198
c1_1	c1_7	1643	16		neu	ENSG00000091157	WDR7	Criterion_3_J	210	ROSMAP	0	0	0		0.314925	0.795263	5.3536e-31	1	0.522022
c1_1	c1_7	1643	16		neu	ENSG00000065609	SNAP91	Criterion_3_J	177	ROSMAP	0	0	0		0.269282	0.825558	2.92058e-30	1	0.510439
c1_7	c1_64	482	48		neu	ENSG00000065609	SNAP91	Criterion_3_J	162	ROSMAP	0	0	0		0.269282	0.825558	2.92058e-30	1	0.510439
c1_64	c1_219	410	45		neu	ENSG00000065609	SNAP91	Criterion_3_J	159	ROSMAP	0	0	0		0.269282	0.825558	2.92058e-30	1	0.510439
c1_1	c1_7	1643	16		neu	ENSG00000221823	PPP3R1	Criterion_3_J	209	ROSMAP	3	2	0	overlap	0.203571	0.841484	6.5008e-30	1	0.506477
c1_7	c1_64	482	48		neu	ENSG00000221823	PPP3R1	Criterion_3_J	194	ROSMAP	3	2	0	overlap	0.203571	0.841484	6.5008e-30	1	0.506477
c1_64	c1_219	410	45		neu	ENSG00000221823	PPP3R1	Criterion_3_J	191	ROSMAP	3	2	0	overlap	0.203571	0.841484	6.5008e-30	1	0.506477
c1_1	c1_7	1643	16		neu	ENSG00000156642	NPTN	Criterion_3_J	194	ROSMAP	0	0	0		0.15914	0.807672	1.24758e-28	1	0.48689
c1_7	c1_64	482	48		neu	ENSG00000156642	NPTN	Criterion_3_J	179	ROSMAP	0	0	0		0.15914	0.807672	1.24758e-28	1	0.48689
c1_64	c1_219	410	45		neu	ENSG00000156642	NPTN	Criterion_3_J	176	ROSMAP	0	0	0		0.15914	0.807672	1.24758e-28	1	0.48689
c1_1	c1_7	1643	16		neu	ENSG00000129625	REEP5	Criterion_3_J	438	ROSMAP	0	0	0		0.150288	0.935525	1.30494e-28	1	0.485902
c1_7	c1_65	329	44	KEGG_OXIDATIVE_PHOSPHORYLATION, MITOCHONDRION		ENSG00000129625	REEP5	Criterion_3_J	179	ROSMAP	0	0	0		0.150288	0.935525	1.30494e-28	1	0.485902
c1_1	c1_7	1643	16		neu	ENSG00000133318	RTN3	Criterion_3_J	516	ROSMAP	24	1	0	overlap	0.228599	0.862081	3.20738e-28	1	0.476818
c1_7	c1_65	329	44	KEGG_OXIDATIVE_PHOSPHORYLATION, MITOCHONDRION		ENSG00000133318	RTN3	Criterion_3_J	255	ROSMAP	24	1	0	overlap	0.228599	0.862081	3.20738e-28	1	0.476818
c1_1	c1_7	1643	16		neu	ENSG00000148925	BTBD10	Criterion_3_J	285	ROSMAP	0	0	0		0.186859	0.825338	3.25518e-27	1	0.461601
c1_7	c1_64	482	48		neu	ENSG00000148925	BTBD10	Criterion_3_J	188	ROSMAP	0	0	0		0.186859	0.825338	3.25518e-27	1	0.461601
c1_64	c1_219	410	45		neu	ENSG00000148925	BTBD10	Criterion_3_J	185	ROSMAP	0	0	0		0.186859	0.825338	3.25518e-27	1	0.461601
c1_1	c1_7	1643	16		neu	ENSG00000106477	CEP41	Criterion_3_J	112	ROSMAP	0	0	0	overlap	0.327973	0.987286	4.78e-26	1	0.436424
c1_1	c1_7	1643	16		neu	ENSG00000078053	AMPH	Criterion_3_J	111	ROSMAP	4	30	0		0.175642	0.840368	1.38142e-25	1	0.434399
c1_1	c1_7	1643	16		neu	ENSG00000100478	AP4S1	Criterion_3_J	110	ROSMAP	0	0	0		0.130987	0.987286	5.3058e-24	1	0.40858
c1_1	c1_7	1643	16		neu	ENSG00000060709	RIMBP2	Criterion_3_J	133	ROSMAP	0	0	0		0.118119	0.768795	9.5122e-24	1	0.406889
c1_7	c1_64	482	48		neu	ENSG00000060709	RIMBP2	Criterion_3_J	121	ROSMAP	0	0	0		0.118119	0.768795	9.5122e-24	1	0.406889
c1_64	c1_219	410	45		neu	ENSG00000060709	RIMBP2	Criterion_3_J	118	ROSMAP	0	0	0		0.118119	0.768795	9.5122e-24	1	0.406889
c1_14	c1_90	206	33		neu	ENSG00000187730	GABRD	Criterion_3_J	53	ROSMAP	0	2	0		0.150288	0.964117	1.7686e-18	1	0.314359
c1_1	c1_7	1643	16		neu	ENSG00000157219	HTR5A	Criterion_3_J	121	ROSMAP	0	1	0		0.130987	0.849976	9.2254e-15	1	0.253437
c1_7	c1_64	482	48		neu	ENSG00000157219	HTR5A	Criterion_3_J	116	ROSMAP	0	1	0		0.130987	0.849976	9.2254e-15	1	0.253437
c1_64	c1_219	410	45		neu	ENSG00000157219	HTR5A	Criterion_3_J	113	ROSMAP	0	1	0		0.130987	0.849976	9.2254e-15	1	0.253437
c1_1	c1_7	1643	16		neu	ENSG00000101911	PRPS2	Criterion_3_J	139	ROSMAP	0	0	0		0.215358	0.979316	1.20456e-14	1	0.246787
c1_1	c1_7	1643	16		neu	ENSG00000183783	KCTD8	Criterion_3_J	154	ROSMAP	0	0	0		0.237602	0.872601	1.70168e-14	1	0.244375
c1_14	c1_90	206	33		neu	ENSG00000159164	SV2A	Criterion_3_J	94	ROSMAP	12	3	0		0.346264	0.874066	1.90722e-14	1	0.24076
c1_1	c1_7	1643	16		neu	ENSG00000173598	NUDT4	Criterion_3_J	121	ROSMAP	0	0	0		0.130987	0.961379	4.78e-14	1	0.240452
c1_7	c1_64	482	48		neu	ENSG00000173598	NUDT4	Criterion_3_J	111	ROSMAP	0	0	0		0.130987	0.961379	4.78e-14	1	0.240452
c1_1	c1_7	1643	16		neu	ENSG00000213190	MLLT11	Criterion_3_J	192	ROSMAP	0	0	0		0.144212	0.748491	6.1662e-14	1	0.239714
c1_7	c1_64	482	48		neu	ENSG00000213190	MLLT11	Criterion_3_J	113	ROSMAP	0	0	0		0.144212	0.748491	6.1662e-14	1	0.239714
c1_64	c1_219	410	45		neu	ENSG00000213190	MLLT11	Criterion_3_J	110	ROSMAP	0	0	0		0.144212	0.748491	6.1662e-14	1	0.239714
c1_1	c1_7	1643	16		neu	ENSG00000091972	CD200	Criterion_3_J	155	ROSMAP	7	9	0		0.128915	0.846752	6.5964e-14	1	0.239136
c1_7	c1_64	482	48		neu	ENSG00000091972	CD200	Criterion_3_J	114	ROSMAP	7	9	0		0.128915	0.846752	6.5964e-14	1	0.239136
c1_64	c1_219	410	45		neu	ENSG00000091972	CD200	Criterion_3_J	111	ROSMAP	7	9	0		0.128915	0.846752	6.5964e-14	1	0.239136
c1_14	c1_90	206	33		neu	ENSG00000176490	DIRAS1	Criterion_3_J	53	ROSMAP	0	0	0		0.171066	0.841484	6.4052e-14	1	0.237321
c1_1	c1_7	1643	16		neu	ENSG00000198689	SLC9A6	Criterion_3_J	151	ROSMAP	1	2	0		0.479386	0.826298	2.36132e-14	1	0.237215
c1_7	c1_64	482	48		neu	ENSG00000198689	SLC9A6	Criterion_3_J	146	ROSMAP	1	2	0		0.479386	0.826298	2.36132e-14	1	0.237215
c1_64	c1_219	410	45		neu	ENSG00000198689	SLC9A6	Criterion_3_J	143	ROSMAP	1	2	0		0.479386	0.826298	2.36132e-14	1	0.237215
c1_14	c1_90	206	33		neu	ENSG00000185274	WBSCR17	Criterion_3_J	65	ROSMAP	0	0	0		0.17247	0.911423	7.7436e-14	1	0.235281
c1_1	c1_7	1643	16		neu	ENSG00000117598	LPPR5	Criterion_3_J	106	ROSMAP	0	0	0		0.188563	0.675597	1.21412e-13	1	0.233522
c1_1	c1_7	1643	16		neu	ENSG00000069329	VPS35	Criterion_3_J	207	ROSMAP	16	0	0		0.245531	0.827115	7.7436e-14	1	0.2334
c1_7	c1_65	329	44	KEGG_OXIDATIVE_PHOSPHORYLATION, MITOCHONDRION		ENSG00000069329	VPS35	Criterion_3_J	90	ROSMAP	16	0	0		0.245531	0.827115	7.7436e-14	1	0.2334
c1_1	c1_7	1643	16		neu	ENSG00000040933	INPP4A	Criterion_3_J	242	ROSMAP	0	0	0		0.192826	0.849976	1.195e-13	1	0.231788
c1_7	c1_64	482	48		neu	ENSG00000040933	INPP4A	Criterion_3_J	156	ROSMAP	0	0	0		0.192826	0.849976	1.195e-13	1	0.231788
c1_1	c1_7	1643	16		neu	ENSG00000187189	TSPYL4	Criterion_3_J	108	ROSMAP	0	2	0		0.181533	0.841484	1.51526e-13	1	0.230562
c1_1	c1_7	1643	16		neu	ENSG00000214575	CPEB1	Criterion_3_J	108	ROSMAP	0	2	0		0.362075	0.63349	1.12808e-13	1	0.229743
c1_1	c1_7	1643	16		neu	ENSG00000198668	CALM1	Criterion_3_J	181	ROSMAP	1	4	0		0.611665	0.795263	5.7838e-14	1	0.229129
c1_1	c1_7	1643	16		neu	ENSG00000128989	ARPP19	Criterion_3_J	106	ROSMAP	0	0	0		0.130987	0.846914	2.53818e-13	1	0.229123
c1_1	c1_7	1643	16		neu	ENSG00000106537	TSPAN13	Criterion_3_J	123	ROSMAP	0	0	0		0.198539	0.842876	1.75904e-13	1	0.228796
c1_7	c1_64	482	48		neu	ENSG00000106537	TSPAN13	Criterion_3_J	115	ROSMAP	0	0	0		0.198539	0.842876	1.75904e-13	1	0.228796
c1_64	c1_219	410	45		neu	ENSG00000106537	TSPAN13	Criterion_3_J	112	ROSMAP	0	0	0		0.198539	0.842876	1.75904e-13	1	0.228796
c1_1	c1_7	1643	16		neu	ENSG00000147724	FAM135B	Criterion_3_J	128	ROSMAP	0	0	0		0.287489	0.706491	1.65388e-13	1	0.227827
c1_7	c1_64	482	48		neu	ENSG00000147724	FAM135B	Criterion_3_J	122	ROSMAP	0	0	0		0.287489	0.706491	1.65388e-13	1	0.227827
c1_1	c1_7	1643	16		neu	ENSG00000166167	BTRC	Criterion_3_J	109	ROSMAP	1	0	0		0.607774	0.901881	1.4101e-13	1	0.221707
c1_1	c1_7	1643	16		neu	ENSG00000166908	PIP4K2C	Criterion_3_J	163	ROSMAP	0	1	0		0.283291	0.932386	2.93492e-13	1	0.221685
c1_7	c1_64	482	48		neu	ENSG00000166908	PIP4K2C	Criterion_3_J	156	ROSMAP	0	1	0		0.283291	0.932386	2.93492e-13	1	0.221685
c1_1	c1_7	1643	16		neu	ENSG00000164715	LMTK2	Criterion_3_J	165	ROSMAP	0	0	0		0.313108	0.846396	2.93492e-13	1	0.221661
c1_7	c1_64	482	48		neu	ENSG00000164715	LMTK2	Criterion_3_J	157	ROSMAP	0	0	0		0.313108	0.846396	2.93492e-13	1	0.221661
c1_1	c1_7	1643	16		neu	ENSG00000165152	TMEM246	Criterion_3_J	120	ROSMAP	0	0	0		0.297367	0.843507	3.38902e-13	1	0.221009
c1_7	c1_64	482	48		neu	ENSG00000165152	TMEM246	Criterion_3_J	115	ROSMAP	0	0	0		0.297367	0.843507	3.38902e-13	1	0.221009
c1_64	c1_219	410	45		neu	ENSG00000165152	TMEM246	Criterion_3_J	112	ROSMAP	0	0	0		0.297367	0.843507	3.38902e-13	1	0.221009
c1_1	c1_7	1643	16		neu	ENSG00000115525	ST3GAL5	Criterion_3_J	110	ROSMAP	0	0	0		0.235711	0.860915	4.22552e-13	1	0.220945
c1_7	c1_65	329	44	KEGG_OXIDATIVE_PHOSPHORYLATION, MITOCHONDRION		ENSG00000115525	ST3GAL5	Criterion_3_J	85	ROSMAP	0	0	0		0.235711	0.860915	4.22552e-13	1	0.220945
c1_1	c1_7	1643	16		neu	ENSG00000005020	SKAP2	Criterion_3_J	127	ROSMAP	0	0	0		0.355172	0.795263	3.6328e-13	1	0.219627
c1_7	c1_64	482	48		neu	ENSG00000005020	SKAP2	Criterion_3_J	109	ROSMAP	0	0	0		0.355172	0.795263	3.6328e-13	1	0.219627
c1_1	c1_7	1643	16		neu	ENSG00000078018	MAP2	Criterion_3_J	119	ROSMAP	79	20	0	overlap	0.239573	0.673796	6.8832e-13	1	0.219042
c1_7	c1_64	482	48		neu	ENSG00000078018	MAP2	Criterion_3_J	114	ROSMAP	79	20	0	overlap	0.239573	0.673796	6.8832e-13	1	0.219042
c1_64	c1_219	410	45		neu	ENSG00000078018	MAP2	Criterion_3_J	111	ROSMAP	79	20	0	overlap	0.239573	0.673796	6.8832e-13	1	0.219042
c1_1	c1_7	1643	16		neu	ENSG00000133606	MKRN1	Criterion_3_J	110	ROSMAP	0	0	0		0.286915	0.917535	4.22552e-13	1	0.219034
c1_7	c1_65	329	44	KEGG_OXIDATIVE_PHOSPHORYLATION, MITOCHONDRION		ENSG00000133606	MKRN1	Criterion_3_J	85	ROSMAP	0	0	0		0.286915	0.917535	4.22552e-13	1	0.219034
c1_1	c1_7	1643	16		neu	ENSG00000122126	OCRL	Criterion_3_J	129	ROSMAP	0	2	0		0.503121	0.904749	3.64236e-13	1	0.216103
c1_7	c1_64	482	48		neu	ENSG00000122126	OCRL	Criterion_3_J	124	ROSMAP	0	2	0		0.503121	0.904749	3.64236e-13	1	0.216103
c1_64	c1_219	410	45		neu	ENSG00000122126	OCRL	Criterion_3_J	121	ROSMAP	0	2	0		0.503121	0.904749	3.64236e-13	1	0.216103
c1_1	c1_7	1643	16		neu	ENSG00000104723	TUSC3	Criterion_3_J	124	ROSMAP	0	0	0		0.127319	0.813932	1.76382e-12	1	0.215387
c1_7	c1_64	482	48		neu	ENSG00000104723	TUSC3	Criterion_3_J	113	ROSMAP	0	0	0		0.127319	0.813932	1.76382e-12	1	0.215387
c1_64	c1_219	410	45		neu	ENSG00000104723	TUSC3	Criterion_3_J	110	ROSMAP	0	0	0		0.127319	0.813932	1.76382e-12	1	0.215387
c1_1	c1_7	1643	16		neu	ENSG00000144959	NCEH1	Criterion_3_J	133	ROSMAP	0	1	0	overlap	0.339799	0.844346	6.8354e-13	1	0.21487
c1_7	c1_64	482	48		neu	ENSG00000144959	NCEH1	Criterion_3_J	128	ROSMAP	0	1	0	overlap	0.339799	0.844346	6.8354e-13	1	0.21487
c1_64	c1_219	410	45		neu	ENSG00000144959	NCEH1	Criterion_3_J	125	ROSMAP	0	1	0	overlap	0.339799	0.844346	6.8354e-13	1	0.21487
c1_1	c1_7	1643	16		neu	ENSG00000164924	YWHAZ	Criterion_3_J	141	ROSMAP	5	6	0	overlap	0.198219	0.744511	4.9712e-12	1	0.205181
c1_7	c1_64	482	48		neu	ENSG00000164924	YWHAZ	Criterion_3_J	121	ROSMAP	5	6	0	overlap	0.198219	0.744511	4.9712e-12	1	0.205181
c1_64	c1_219	410	45		neu	ENSG00000164924	YWHAZ	Criterion_3_J	118	ROSMAP	5	6	0	overlap	0.198219	0.744511	4.9712e-12	1	0.205181
c1_1	c1_7	1643	16		neu	ENSG00000102471	NDFIP2	Criterion_3_J	137	ROSMAP	0	0	0		0.230736	0.843167	4.9712e-12	1	0.203152
c1_7	c1_64	482	48		neu	ENSG00000102471	NDFIP2	Criterion_3_J	122	ROSMAP	0	0	0		0.230736	0.843167	4.9712e-12	1	0.203152
c1_64	c1_219	410	45		neu	ENSG00000102471	NDFIP2	Criterion_3_J	119	ROSMAP	0	0	0		0.230736	0.843167	4.9712e-12	1	0.203152
c1_1	c1_7	1643	16		neu	ENSG00000139112	GABARAPL1	Criterion_3_J	306	ROSMAP	1	1	0		0.115312	0.935141	1.07072e-11	1	0.201851
c1_7	c1_65	329	44	KEGG_OXIDATIVE_PHOSPHORYLATION, MITOCHONDRION		ENSG00000139112	GABARAPL1	Criterion_3_J	138	ROSMAP	1	1	0		0.115312	0.935141	1.07072e-11	1	0.201851
c1_14	c1_90	206	33		neu	ENSG00000127561	SYNGR3	Criterion_3_J	72	ROSMAP	1	0	0		0.200911	0.912986	7.409e-12	1	0.200654
c1_14	c1_90	206	33		neu	ENSG00000164885	CDK5	Criterion_3_J	56	ROSMAP	270	17	3		0.244879	0.901552	6.2618e-12	1	0.200529
c1_1	c1_7	1643	16		neu	ENSG00000143318	CASQ1	Criterion_3_J	115	ROSMAP	0	3	0		0.40719	0.679399	6.7398e-12	1	0.198332
c1_7	c1_65	329	44	KEGG_OXIDATIVE_PHOSPHORYLATION, MITOCHONDRION		ENSG00000143318	CASQ1	Criterion_3_J	86	ROSMAP	0	3	0		0.40719	0.679399	6.7398e-12	1	0.198332
c1_7	c1_65	329	44	KEGG_OXIDATIVE_PHOSPHORYLATION, MITOCHONDRION		ENSG00000114062	UBE3A	Criterion_3_J	89	ROSMAP	2	8	0		0.254423	0.814162	1.82596e-11	1	0.193138
c1_7	c1_65	329	44	KEGG_OXIDATIVE_PHOSPHORYLATION, MITOCHONDRION		ENSG00000170540	ARL6IP1	Criterion_3_J	82	ROSMAP	0	0	0		0.158361	0.939343	2.60032e-11	1	0.192973
c1_1	c1_7	1643	16		neu	ENSG00000130830	MPP1	Criterion_3_J	123	ROSMAP	0	1	0		0.292403	0.996142	1.33362e-11	1	0.192942
c1_7	c1_65	329	44	KEGG_OXIDATIVE_PHOSPHORYLATION, MITOCHONDRION		ENSG00000130830	MPP1	Criterion_3_J	94	ROSMAP	0	1	0		0.292403	0.996142	1.33362e-11	1	0.192942
c1_7	c1_65	329	44	KEGG_OXIDATIVE_PHOSPHORYLATION, MITOCHONDRION		ENSG00000156298	TSPAN7	Criterion_3_J	82	ROSMAP	1	1	0		0.163154	0.967251	2.60032e-11	1	0.192539
c1_1	c1_7	1643	16		neu	ENSG00000119865	CNRIP1	Criterion_3_J	121	ROSMAP	0	0	0		0.244226	0.965689	2.28484e-11	1	0.190538
c1_7	c1_65	329	44	KEGG_OXIDATIVE_PHOSPHORYLATION, MITOCHONDRION		ENSG00000119865	CNRIP1	Criterion_3_J	92	ROSMAP	0	0	0		0.244226	0.965689	2.28484e-11	1	0.190538
c1_1	c1_7	1643	16		neu	ENSG00000145979	TBC1D7	Criterion_3_J	106	ROSMAP	0	0	0		0.132272	0.93421	4.55056e-11	1	0.190226
c1_7	c1_65	329	44	KEGG_OXIDATIVE_PHOSPHORYLATION, MITOCHONDRION		ENSG00000145979	TBC1D7	Criterion_3_J	91	ROSMAP	0	0	0		0.132272	0.93421	4.55056e-11	1	0.190226
c1_1	c1_7	1643	16		neu	ENSG00000065548	ZC3H15	Criterion_3_J	107	ROSMAP	0	0	0		0.359901	0.887716	1.82596e-11	1	0.189955
c1_7	c1_65	329	44	KEGG_OXIDATIVE_PHOSPHORYLATION, MITOCHONDRION		ENSG00000065548	ZC3H15	Criterion_3_J	91	ROSMAP	0	0	0		0.359901	0.887716	1.82596e-11	1	0.189955
c1_1	c1_7	1643	16		neu	ENSG00000161980	POLR3K	Criterion_3_J	106	ROSMAP	0	0	0		0.132874	0.904749	4.8756e-11	1	0.189921
c1_7	c1_65	329	44	KEGG_OXIDATIVE_PHOSPHORYLATION, MITOCHONDRION		ENSG00000161980	POLR3K	Criterion_3_J	91	ROSMAP	0	0	0		0.132874	0.904749	4.8756e-11	1	0.189921
c1_1	c1_7	1643	16		neu	ENSG00000131100	ATP6V1E1	Criterion_3_J	171	ROSMAP	0	0	0		0.191866	0.923874	3.3938e-11	1	0.18973
c1_7	c1_65	329	44	KEGG_OXIDATIVE_PHOSPHORYLATION, MITOCHONDRION		ENSG00000131100	ATP6V1E1	Criterion_3_J	139	ROSMAP	0	0	0		0.191866	0.923874	3.3938e-11	1	0.18973
c1_7	c1_65	329	44	KEGG_OXIDATIVE_PHOSPHORYLATION, MITOCHONDRION		ENSG00000204619	PPP1R11	Criterion_3_J	82	ROSMAP	0	0	0		0.358378	0.991641	2.60032e-11	1	0.186578
c1_1	c1_7	1643	16		neu	ENSG00000158301	GPRASP2	Criterion_3_J	160	ROSMAP	0	0	0		0.162209	0.859274	6.8354e-11	1	0.186354
c1_7	c1_66	106	27			ENSG00000158301	GPRASP2	Criterion_3_J	62	ROSMAP	0	0	0		0.162209	0.859274	6.8354e-11	1	0.186354
c1_7	c1_65	329	44	KEGG_OXIDATIVE_PHOSPHORYLATION, MITOCHONDRION		ENSG00000170633	RNF34	Criterion_3_J	81	ROSMAP	0	0	0		0.46394	0.901552	2.60032e-11	1	0.185381
c1_7	c1_65	329	44	KEGG_OXIDATIVE_PHOSPHORYLATION, MITOCHONDRION		ENSG00000066136	NFYC	Criterion_3_J	82	ROSMAP	0	0	0		0.617837	0.929126	2.1032e-11	1	0.184614
c1_1	c1_7	1643	16		neu	ENSG00000102078	SLC25A14	Criterion_3_J	117	ROSMAP	0	4	0		0.256162	0.827495	5.975e-11	1	0.184263
c1_7	c1_65	329	44	KEGG_OXIDATIVE_PHOSPHORYLATION, MITOCHONDRION		ENSG00000102078	SLC25A14	Criterion_3_J	102	ROSMAP	0	4	0		0.256162	0.827495	5.975e-11	1	0.184263
c1_1	c1_7	1643	16		neu	ENSG00000155330	C16orf87	Criterion_3_J	135	ROSMAP	0	0	0	overlap	0.115312	0.795263	2.02672e-10	1	0.181446
c1_1	c1_7	1643	16		neu	ENSG00000070718	AP3M2	Criterion_3_J	112	ROSMAP	0	0	0		0.342176	0.901552	6.692e-11	1	0.180675
c1_1	c1_7	1643	16		neu	ENSG00000109180	OCIAD1	Criterion_3_J	222	ROSMAP	0	0	0	overlap	0.134084	0.941789	1.95502e-10	1	0.179362
c1_7	c1_65	329	44	KEGG_OXIDATIVE_PHOSPHORYLATION, MITOCHONDRION		ENSG00000109180	OCIAD1	Criterion_3_J	128	ROSMAP	0	0	0	overlap	0.134084	0.941789	1.95502e-10	1	0.179362
c1_1	c1_7	1643	16		neu	ENSG00000112996	MRPS30	Criterion_3_J	143	ROSMAP	0	1	0		0.133854	0.910814	2.02672e-10	1	0.179355
c1_7	c1_65	329	44	KEGG_OXIDATIVE_PHOSPHORYLATION, MITOCHONDRION		ENSG00000204386	NEU1	Criterion_3_J	83	ROSMAP	0	0	0		0.183801	0.941936	2.15578e-10	1	0.176326
c1_1	c1_7	1643	16		neu	ENSG00000113312	TTC1	Criterion_3_J	136	ROSMAP	0	0	0		0.372636	0.96494	1.10418e-10	1	0.175872
c1_7	c1_65	329	44	KEGG_OXIDATIVE_PHOSPHORYLATION, MITOCHONDRION		ENSG00000113312	TTC1	Criterion_3_J	121	ROSMAP	0	0	0		0.372636	0.96494	1.10418e-10	1	0.175872
c1_1	c1_7	1643	16		neu	ENSG00000107745	MICU1	Criterion_3_J	124	ROSMAP	0	0	0		0.587163	0.968036	7.3612e-11	1	0.175487
c1_7	c1_65	329	44	KEGG_OXIDATIVE_PHOSPHORYLATION, MITOCHONDRION		ENSG00000107745	MICU1	Criterion_3_J	109	ROSMAP	0	0	0		0.587163	0.968036	7.3612e-11	1	0.175487
c1_1	c1_7	1643	16		neu	ENSG00000101474	APMAP	Criterion_3_J	108	ROSMAP	1	0	0		0.199516	0.985179	2.76762e-10	1	0.17356
c1_7	c1_65	329	44	KEGG_OXIDATIVE_PHOSPHORYLATION, MITOCHONDRION		ENSG00000101474	APMAP	Criterion_3_J	92	ROSMAP	1	0	0		0.199516	0.985179	2.76762e-10	1	0.17356
c1_14	c1_90	206	33		neu	ENSG00000135423	GLS2	Criterion_3_J	75	ROSMAP	0	0	0		0.153686	0.937036	4.33546e-10	1	0.172548
c1_7	c1_65	329	44	KEGG_OXIDATIVE_PHOSPHORYLATION, MITOCHONDRION		ENSG00000101146	RAE1	Criterion_3_J	83	ROSMAP	0	2	0		0.443419	0.966031	2.15578e-10	1	0.169674
c1_1	c1_7	1643	16		neu	ENSG00000174684	B3GNT1	Criterion_3_J	135	ROSMAP	0	0	0		0.230033	0.928972	5.975e-10	1	0.167294
c1_7	c1_65	329	44	KEGG_OXIDATIVE_PHOSPHORYLATION, MITOCHONDRION		ENSG00000174684	B3GNT1	Criterion_3_J	119	ROSMAP	0	0	0		0.230033	0.928972	5.975e-10	1	0.167294
c1_14	c1_90	206	33		neu	ENSG00000144834	TAGLN3	Criterion_3_J	55	ROSMAP	0	0	0		0.419143	0.890818	3.47984e-10	1	0.167166
c1_1	c1_7	1643	16		neu	ENSG00000071553	ATP6AP1	Criterion_3_J	151	ROSMAP	0	0	0		0.126696	0.93128	2.7007e-09	1	0.160578
c1_7	c1_65	329	44	KEGG_OXIDATIVE_PHOSPHORYLATION, MITOCHONDRION		ENSG00000071553	ATP6AP1	Criterion_3_J	112	ROSMAP	0	0	0		0.126696	0.93128	2.7007e-09	1	0.160578
c1_14	c1_90	206	33		neu	ENSG00000136928	GABBR2	Criterion_3_J	68	ROSMAP	0	1	0		0.504178	0.901552	1.0277e-09	1	0.15777
c1_89	c1_236	32	17			ENSG00000189410	SH2D5	Criterion_3_J	28	ROSMAP	0	0	0		0.124466	0.753918	7.409e-08	1	0.137941
c1_89	c1_236	32	17			ENSG00000137843	PAK6	Criterion_3_J	27	ROSMAP	0	0	0		0.201126	0.892473	3.95784e-08	1	0.137782
c1_7	c1_66	106	27			ENSG00000068912	ERLEC1	Criterion_3_J	64	ROSMAP	0	0	0		0.121491	0.859015	8.5562e-08	1	0.136103
c1_89	c1_236	32	17			ENSG00000166159	LRTM2	Criterion_3_J	27	ROSMAP	0	0	0		0.150288	0.918015	7.409e-08	1	0.13511
c1_7	c1_66	106	27			ENSG00000168824	NSG1	Criterion_3_J	62	ROSMAP	1	0	0	overlap	0.150285	0.874226	7.9826e-08	1	0.134921
c1_89	c1_236	32	17			ENSG00000110786	PTPN5	Criterion_3_J	31	ROSMAP	11	0	0		0.124466	0.911423	5.0668e-07	1	0.122429
c1_7	c1_66	106	27			ENSG00000237737	DCTN1-AS1	Criterion_3_J	59	ROSMAP	0	0	0		0.124466	0.825095	5.4492e-06	1	0.105716
c1_1	c1_7	1643	16		neu	ENSG00000088538	DOCK3	Criterion_3_J	91	ROSMAP	3	0	0		0.23261	0.742801	3.39858e-06	1	0.105363
c1_1	c1_7	1643	16		neu	ENSG00000172915	NBEA	Criterion_3_J	111	ROSMAP	1	0	0		0.211141	0.827115	3.39858e-06	1	0.105284
c1_7	c1_66	106	27			ENSG00000102452	NALCN	Criterion_3_J	63	ROSMAP	0	3	0		0.146547	0.841484	5.9272e-06	1	0.103755
c1_7	c1_66	106	27			ENSG00000138095	LRPPRC	Criterion_3_J	57	ROSMAP	1	0	0		0.210492	0.92485	5.4492e-06	1	0.10102
c1_7	c1_66	106	27			ENSG00000198700	IPO9	Criterion_3_J	58	ROSMAP	0	0	0		0.359507	0.953815	5.4492e-06	1	0.0968626
c1_1	c1_7	1643	16		neu	ENSG00000156475	PPP2R2B	Criterion_3_J	109	ROSMAP	2	2	0		0.26932	0.923874	4.65094e-05	1	0.0834721
c1_1	c1_7	1643	16		neu	ENSG00000167699	GLOD4	Criterion_3_J	128	ROSMAP	0	0	0		0.269282	0.927031	4.65094e-05	1	0.0834481
c1_7	c1_66	106	27			ENSG00000167699	GLOD4	Criterion_3_J	66	ROSMAP	0	0	0		0.269282	0.927031	4.65094e-05	1	0.0834481
c1_1	c1_17	1212	46	KEGG_OXIDATIVE_PHOSPHORYLATION, MITOCHONDRION, MACROMOLECULAR_COMPLEX, MITOCHONDRIAL_PART, PROTEIN_COMPLEX		ENSG00000174437	ATP2A2	Criterion_3_J	133	ROSMAP	1	10	0	overlap	0.130987	0.8349	0.0049234	1	0.055273
c1_1	c1_7	1643	16		neu	ENSG00000151502	VPS26B	Criterion_3_J	75	ROSMAP	0	0	0		0.418918	0.951852	0.00135274	1	0.0552598
c1_7	c1_64	482	48		neu	ENSG00000151502	VPS26B	Criterion_3_J	71	ROSMAP	0	0	0		0.418918	0.951852	0.00135274	1	0.0552598
c1_1	c1_7	1643	16		neu	ENSG00000116120	FARSB	Criterion_3_J	63	ROSMAP	0	0	0		0.368344	0.912541	0.0016969	1	0.0548497
c1_7	c1_65	329	44	KEGG_OXIDATIVE_PHOSPHORYLATION, MITOCHONDRION		ENSG00000116120	FARSB	Criterion_3_J	58	ROSMAP	0	0	0		0.368344	0.912541	0.0016969	1	0.0548497
c1_1	c1_7	1643	16		neu	ENSG00000142875	PRKACB	Criterion_3_J	141	ROSMAP	2	2	0		0.416879	0.751061	0.01912	1	0.0375856
c1_7	c1_74	39	32			ENSG00000140688	C16orf58	Criterion_3_J	37	ROSMAP	0	0	0		0.124879	0.950166	0.153438	1	0.0294177
c1_1	c1_17	1212	46	KEGG_OXIDATIVE_PHOSPHORYLATION, MITOCHONDRION, MACROMOLECULAR_COMPLEX, MITOCHONDRIAL_PART, PROTEIN_COMPLEX		ENSG00000054793	ATP9A	Criterion_3_J	114	ROSMAP	0	0	0		0.356404	0.796765	0.121412	1	0.0247287
c1_14	c1_90	206	33		neu	ENSG00000136531	SCN2A	Criterion_3_J	53	ROSMAP	2	0	0		0.587063	0.687244	0.144356	1	0.0208786
c1_1	c1_17	1212	46	KEGG_OXIDATIVE_PHOSPHORYLATION, MITOCHONDRION, MACROMOLECULAR_COMPLEX, MITOCHONDRIAL_PART, PROTEIN_COMPLEX		ENSG00000130559	CAMSAP1	Criterion_3_J	124	ROSMAP	0	0	0		0.152286	0.632739	1	1	0.0171814
c1_1	c1_17	1212	46	KEGG_OXIDATIVE_PHOSPHORYLATION, MITOCHONDRION, MACROMOLECULAR_COMPLEX, MITOCHONDRIAL_PART, PROTEIN_COMPLEX		ENSG00000085433	WDR47	Criterion_3_J	400	ROSMAP	0	0	0		0.123902	0.784285	1	1	0.0171194
c1_1	c1_17	1212	46	KEGG_OXIDATIVE_PHOSPHORYLATION, MITOCHONDRION, MACROMOLECULAR_COMPLEX, MITOCHONDRIAL_PART, PROTEIN_COMPLEX		ENSG00000007168	PAFAH1B1	Criterion_3_J	113	ROSMAP	0	3	0		0.134084	0.768795	1	1	0.0166859
c1_1	c1_17	1212	46	KEGG_OXIDATIVE_PHOSPHORYLATION, MITOCHONDRION, MACROMOLECULAR_COMPLEX, MITOCHONDRIAL_PART, PROTEIN_COMPLEX		ENSG00000198380	GFPT1	Criterion_3_J	113	ROSMAP	0	1	0		0.130987	0.790809	1	1	0.0166502
c1_1	c1_17	1212	46	KEGG_OXIDATIVE_PHOSPHORYLATION, MITOCHONDRION, MACROMOLECULAR_COMPLEX, MITOCHONDRIAL_PART, PROTEIN_COMPLEX		ENSG00000107643	MAPK8	Criterion_3_J	120	ROSMAP	12	6	0		0.132874	0.781834	1	1	0.016629
c1_1	c1_17	1212	46	KEGG_OXIDATIVE_PHOSPHORYLATION, MITOCHONDRION, MACROMOLECULAR_COMPLEX, MITOCHONDRIAL_PART, PROTEIN_COMPLEX		ENSG00000181915	ADO	Criterion_3_J	103	ROSMAP	0	0	0		0.142197	0.735109	1	1	0.0165836
c1_1	c1_17	1212	46	KEGG_OXIDATIVE_PHOSPHORYLATION, MITOCHONDRION, MACROMOLECULAR_COMPLEX, MITOCHONDRIAL_PART, PROTEIN_COMPLEX		ENSG00000196305	IARS	Criterion_3_J	104	ROSMAP	1	6	0		0.130987	0.827495	1	1	0.0163172
c1_1	c1_17	1212	46	KEGG_OXIDATIVE_PHOSPHORYLATION, MITOCHONDRION, MACROMOLECULAR_COMPLEX, MITOCHONDRIAL_PART, PROTEIN_COMPLEX		ENSG00000115762	PLEKHB2	Criterion_3_J	108	ROSMAP	0	0	0	overlap	0.115312	0.941578	1	1	0.0163047
c1_1	c1_17	1212	46	KEGG_OXIDATIVE_PHOSPHORYLATION, MITOCHONDRION, MACROMOLECULAR_COMPLEX, MITOCHONDRIAL_PART, PROTEIN_COMPLEX		ENSG00000182134	TDRKH	Criterion_3_J	104	ROSMAP	0	0	0		0.134084	0.833153	1	1	0.0160956
c1_1	c1_17	1212	46	KEGG_OXIDATIVE_PHOSPHORYLATION, MITOCHONDRION, MACROMOLECULAR_COMPLEX, MITOCHONDRIAL_PART, PROTEIN_COMPLEX		ENSG00000119318	RAD23B	Criterion_3_J	144	ROSMAP	0	3	0		0.132385	0.844583	1	1	0.0160891
c1_1	c1_17	1212	46	KEGG_OXIDATIVE_PHOSPHORYLATION, MITOCHONDRION, MACROMOLECULAR_COMPLEX, MITOCHONDRIAL_PART, PROTEIN_COMPLEX		ENSG00000116675	DNAJC6	Criterion_3_J	182	ROSMAP	0	0	0		0.168582	0.676479	1	1	0.015944
c1_1	c1_17	1212	46	KEGG_OXIDATIVE_PHOSPHORYLATION, MITOCHONDRION, MACROMOLECULAR_COMPLEX, MITOCHONDRIAL_PART, PROTEIN_COMPLEX		ENSG00000004766	CCDC132	Criterion_3_J	155	ROSMAP	0	1	0		0.130987	0.894234	1	1	0.0157476
c1_1	c1_17	1212	46	KEGG_OXIDATIVE_PHOSPHORYLATION, MITOCHONDRION, MACROMOLECULAR_COMPLEX, MITOCHONDRIAL_PART, PROTEIN_COMPLEX		ENSG00000177150	FAM210A	Criterion_3_J	111	ROSMAP	0	0	0		0.126696	0.927031	1	1	0.0157277
c1_1	c1_17	1212	46	KEGG_OXIDATIVE_PHOSPHORYLATION, MITOCHONDRION, MACROMOLECULAR_COMPLEX, MITOCHONDRIAL_PART, PROTEIN_COMPLEX		ENSG00000101557	USP14	Criterion_3_J	112	ROSMAP	1	0	0		0.158452	0.747975	1	1	0.0156613
c1_1	c1_17	1212	46	KEGG_OXIDATIVE_PHOSPHORYLATION, MITOCHONDRION, MACROMOLECULAR_COMPLEX, MITOCHONDRIAL_PART, PROTEIN_COMPLEX		ENSG00000143158	MPC2	Criterion_3_J	101	ROSMAP	0	0	0		0.126696	0.940339	1	1	0.015623
c1_1	c1_17	1212	46	KEGG_OXIDATIVE_PHOSPHORYLATION, MITOCHONDRION, MACROMOLECULAR_COMPLEX, MITOCHONDRIAL_PART, PROTEIN_COMPLEX		ENSG00000110435	PDHX	Criterion_3_J	94	ROSMAP	0	2	0		0.134084	0.892473	1	1	0.0155905
c1_1	c1_17	1212	46	KEGG_OXIDATIVE_PHOSPHORYLATION, MITOCHONDRION, MACROMOLECULAR_COMPLEX, MITOCHONDRIAL_PART, PROTEIN_COMPLEX		ENSG00000124532	MRS2	Criterion_3_J	113	ROSMAP	0	0	0		0.126696	0.968029	1	1	0.0154099
c1_1	c1_17	1212	46	KEGG_OXIDATIVE_PHOSPHORYLATION, MITOCHONDRION, MACROMOLECULAR_COMPLEX, MITOCHONDRIAL_PART, PROTEIN_COMPLEX		ENSG00000106993	CDC37L1	Criterion_3_J	112	ROSMAP	0	0	0		0.145241	0.864928	1	1	0.0152338
c1_1	c1_17	1212	46	KEGG_OXIDATIVE_PHOSPHORYLATION, MITOCHONDRION, MACROMOLECULAR_COMPLEX, MITOCHONDRIAL_PART, PROTEIN_COMPLEX		ENSG00000065150	IPO5	Criterion_3_J	127	ROSMAP	1	0	0		0.150288	0.841484	1	1	0.0151847
c1_1	c1_17	1212	46	KEGG_OXIDATIVE_PHOSPHORYLATION, MITOCHONDRION, MACROMOLECULAR_COMPLEX, MITOCHONDRIAL_PART, PROTEIN_COMPLEX		ENSG00000138757	G3BP2	Criterion_3_J	155	ROSMAP	0	0	0		0.181533	0.700104	1	1	0.0151484
c1_1	c1_17	1212	46	KEGG_OXIDATIVE_PHOSPHORYLATION, MITOCHONDRION, MACROMOLECULAR_COMPLEX, MITOCHONDRIAL_PART, PROTEIN_COMPLEX		ENSG00000147471	PROSC	Criterion_3_J	101	ROSMAP	0	0	0		0.133155	0.978278	1	1	0.0149674
c1_1	c1_17	1212	46	KEGG_OXIDATIVE_PHOSPHORYLATION, MITOCHONDRION, MACROMOLECULAR_COMPLEX, MITOCHONDRIAL_PART, PROTEIN_COMPLEX		ENSG00000146701	MDH2	Criterion_3_J	140	ROSMAP	1	2	0		0.134897	0.995391	1	1	0.0147446
c1_1	c1_17	1212	46	KEGG_OXIDATIVE_PHOSPHORYLATION, MITOCHONDRION, MACROMOLECULAR_COMPLEX, MITOCHONDRIAL_PART, PROTEIN_COMPLEX		ENSG00000135070	ISCA1	Criterion_3_J	177	ROSMAP	0	0	0		0.148774	0.943211	1	1	0.014421
c1_17	c1_101	150	39			ENSG00000095002	MSH2	Criterion_3_J	75	ROSMAP	0	80	0		0.161428	0.910814	1	1	0.0140782
c1_1	c1_17	1212	46	KEGG_OXIDATIVE_PHOSPHORYLATION, MITOCHONDRION, MACROMOLECULAR_COMPLEX, MITOCHONDRIAL_PART, PROTEIN_COMPLEX		ENSG00000136143	SUCLA2	Criterion_3_J	134	ROSMAP	0	0	0		0.163154	0.911423	1	1	0.0139952
c1_1	c1_17	1212	46	KEGG_OXIDATIVE_PHOSPHORYLATION, MITOCHONDRION, MACROMOLECULAR_COMPLEX, MITOCHONDRIAL_PART, PROTEIN_COMPLEX		ENSG00000115947	ORC4	Criterion_3_J	98	ROSMAP	0	1	0		0.157145	0.957474	1	1	0.0139088
c1_1	c1_17	1212	46	KEGG_OXIDATIVE_PHOSPHORYLATION, MITOCHONDRION, MACROMOLECULAR_COMPLEX, MITOCHONDRIAL_PART, PROTEIN_COMPLEX		ENSG00000083720	OXCT1	Criterion_3_J	125	ROSMAP	0	0	0		0.173553	0.867428	1	1	0.0139048
c1_1	c1_17	1212	46	KEGG_OXIDATIVE_PHOSPHORYLATION, MITOCHONDRION, MACROMOLECULAR_COMPLEX, MITOCHONDRIAL_PART, PROTEIN_COMPLEX		ENSG00000061676	NCKAP1	Criterion_3_J	114	ROSMAP	3	0	0		0.193245	0.780206	1	1	0.0138938
c1_1	c1_17	1212	46	KEGG_OXIDATIVE_PHOSPHORYLATION, MITOCHONDRION, MACROMOLECULAR_COMPLEX, MITOCHONDRIAL_PART, PROTEIN_COMPLEX		ENSG00000143727	ACP1	Criterion_3_J	165	ROSMAP	1	15	0		0.169196	0.90875	1	1	0.0137497
c1_1	c1_17	1212	46	KEGG_OXIDATIVE_PHOSPHORYLATION, MITOCHONDRION, MACROMOLECULAR_COMPLEX, MITOCHONDRIAL_PART, PROTEIN_COMPLEX		ENSG00000135018	UBQLN1	Criterion_3_J	369	ROSMAP	34	2	2		0.17254	0.892706	1	1	0.0137368
c1_1	c1_37	198	35			ENSG00000145882	PCYOX1L	Criterion_3_J	115	ROSMAP	0	0	0		0.162209	0.965689	1	1	0.0136132
c1_1	c1_17	1212	46	KEGG_OXIDATIVE_PHOSPHORYLATION, MITOCHONDRION, MACROMOLECULAR_COMPLEX, MITOCHONDRIAL_PART, PROTEIN_COMPLEX		ENSG00000031698	SARS	Criterion_3_J	100	ROSMAP	0	1	0		0.175642	0.901552	1	1	0.0135336
c1_1	c1_17	1212	46	KEGG_OXIDATIVE_PHOSPHORYLATION, MITOCHONDRION, MACROMOLECULAR_COMPLEX, MITOCHONDRIAL_PART, PROTEIN_COMPLEX		ENSG00000005156	LIG3	Criterion_3_J	113	ROSMAP	1	4	1		0.214914	0.737812	1	1	0.0135236
c1_1	c1_17	1212	46	KEGG_OXIDATIVE_PHOSPHORYLATION, MITOCHONDRION, MACROMOLECULAR_COMPLEX, MITOCHONDRIAL_PART, PROTEIN_COMPLEX		ENSG00000166946	CCNDBP1	Criterion_3_J	115	ROSMAP	0	0	0		0.189223	0.841484	1	1	0.013493
c1_1	c1_17	1212	46	KEGG_OXIDATIVE_PHOSPHORYLATION, MITOCHONDRION, MACROMOLECULAR_COMPLEX, MITOCHONDRIAL_PART, PROTEIN_COMPLEX		ENSG00000104660	LEPROTL1	Criterion_3_J	98	ROSMAP	0	1	0	overlap	0.163921	0.977325	1	1	0.0134481
c1_1	c1_17	1212	46	KEGG_OXIDATIVE_PHOSPHORYLATION, MITOCHONDRION, MACROMOLECULAR_COMPLEX, MITOCHONDRIAL_PART, PROTEIN_COMPLEX		ENSG00000137100	DCTN3	Criterion_3_J	124	ROSMAP	0	0	0		0.166013	0.969858	1	1	0.0134113
c1_1	c1_17	1212	46	KEGG_OXIDATIVE_PHOSPHORYLATION, MITOCHONDRION, MACROMOLECULAR_COMPLEX, MITOCHONDRIAL_PART, PROTEIN_COMPLEX		ENSG00000132824	SERINC3	Criterion_3_J	134	ROSMAP	0	0	0		0.174303	0.937036	1	1	0.0133063
c1_1	c1_17	1212	46	KEGG_OXIDATIVE_PHOSPHORYLATION, MITOCHONDRION, MACROMOLECULAR_COMPLEX, MITOCHONDRIAL_PART, PROTEIN_COMPLEX		ENSG00000112245	PTP4A1	Criterion_3_J	103	ROSMAP	0	2	0		0.189568	0.864928	1	1	0.0132778
c1_1	c1_17	1212	46	KEGG_OXIDATIVE_PHOSPHORYLATION, MITOCHONDRION, MACROMOLECULAR_COMPLEX, MITOCHONDRIAL_PART, PROTEIN_COMPLEX		ENSG00000151729	SLC25A4	Criterion_3_J	152	ROSMAP	0	1	0		0.175032	0.974379	1	1	0.0129887
c1_1	c1_17	1212	46	KEGG_OXIDATIVE_PHOSPHORYLATION, MITOCHONDRION, MACROMOLECULAR_COMPLEX, MITOCHONDRIAL_PART, PROTEIN_COMPLEX		ENSG00000143155	TIPRL	Criterion_3_J	151	ROSMAP	0	1	0		0.184551	0.926763	1	1	0.0129677
c1_1	c1_17	1212	46	KEGG_OXIDATIVE_PHOSPHORYLATION, MITOCHONDRION, MACROMOLECULAR_COMPLEX, MITOCHONDRIAL_PART, PROTEIN_COMPLEX		ENSG00000123091	RNF11	Criterion_3_J	108	ROSMAP	0	1	0	overlap	0.238818	0.742801	1	1	0.0126996
c1_1	c1_17	1212	46	KEGG_OXIDATIVE_PHOSPHORYLATION, MITOCHONDRION, MACROMOLECULAR_COMPLEX, MITOCHONDRIAL_PART, PROTEIN_COMPLEX		ENSG00000104231	ZFAND1	Criterion_3_J	98	ROSMAP	0	0	0		0.191866	0.951583	1	1	0.0124881
c1_1	c1_17	1212	46	KEGG_OXIDATIVE_PHOSPHORYLATION, MITOCHONDRION, MACROMOLECULAR_COMPLEX, MITOCHONDRIAL_PART, PROTEIN_COMPLEX		ENSG00000133424	LARGE	Criterion_3_J	114	ROSMAP	0	0	0		0.251721	0.735109	1	1	0.0123896
c1_1	c1_17	1212	46	KEGG_OXIDATIVE_PHOSPHORYLATION, MITOCHONDRION, MACROMOLECULAR_COMPLEX, MITOCHONDRIAL_PART, PROTEIN_COMPLEX		ENSG00000101266	CSNK2A1	Criterion_3_J	98	ROSMAP	1	1	0		0.215527	0.861157	1	1	0.0123675
c1_1	c1_17	1212	46	KEGG_OXIDATIVE_PHOSPHORYLATION, MITOCHONDRION, MACROMOLECULAR_COMPLEX, MITOCHONDRIAL_PART, PROTEIN_COMPLEX		ENSG00000157540	DYRK1A	Criterion_3_J	175	ROSMAP	50	4	1		0.255311	0.728128	1	1	0.0123557
c1_1	c1_17	1212	46	KEGG_OXIDATIVE_PHOSPHORYLATION, MITOCHONDRION, MACROMOLECULAR_COMPLEX, MITOCHONDRIAL_PART, PROTEIN_COMPLEX		ENSG00000213585	VDAC1	Criterion_3_J	244	ROSMAP	26	4	0		0.205915	0.913708	1	1	0.0122675
c1_1	c1_17	1212	46	KEGG_OXIDATIVE_PHOSPHORYLATION, MITOCHONDRION, MACROMOLECULAR_COMPLEX, MITOCHONDRIAL_PART, PROTEIN_COMPLEX		ENSG00000182220	ATP6AP2	Criterion_3_J	237	ROSMAP	0	9	0		0.211563	0.924834	1	1	0.0119799
c1_17	c1_101	150	39			ENSG00000182220	ATP6AP2	Criterion_3_J	129	ROSMAP	0	9	0		0.211563	0.924834	1	1	0.0119799
c1_1	c1_17	1212	46	KEGG_OXIDATIVE_PHOSPHORYLATION, MITOCHONDRION, MACROMOLECULAR_COMPLEX, MITOCHONDRIAL_PART, PROTEIN_COMPLEX		ENSG00000198522	GPN1	Criterion_3_J	101	ROSMAP	0	0	0		0.214231	0.953815	1	1	0.0116613
c1_1	c1_17	1212	46	KEGG_OXIDATIVE_PHOSPHORYLATION, MITOCHONDRION, MACROMOLECULAR_COMPLEX, MITOCHONDRIAL_PART, PROTEIN_COMPLEX		ENSG00000111530	CAND1	Criterion_3_J	157	ROSMAP	2	0	0		0.217993	0.938655	1	1	0.0116511
c1_1	c1_17	1212	46	KEGG_OXIDATIVE_PHOSPHORYLATION, MITOCHONDRION, MACROMOLECULAR_COMPLEX, MITOCHONDRIAL_PART, PROTEIN_COMPLEX		ENSG00000138069	RAB1A	Criterion_3_J	172	ROSMAP	1	1	0		0.217331	0.953815	1	1	0.0115558
c1_1	c1_17	1212	46	KEGG_OXIDATIVE_PHOSPHORYLATION, MITOCHONDRION, MACROMOLECULAR_COMPLEX, MITOCHONDRIAL_PART, PROTEIN_COMPLEX		ENSG00000163412	EIF4E3	Criterion_3_J	114	ROSMAP	0	0	0		0.367402	0.568271	1	1	0.0115032
c1_7	c1_74	39	32			ENSG00000140694	PARN	Criterion_3_J	36	ROSMAP	0	5	0		0.226238	0.963235	1	1	0.0111886
c1_17	c1_101	150	39			ENSG00000008869	HEATR5B	Criterion_3_J	65	ROSMAP	0	0	0		0.258098	0.86202	1	1	0.0110364
c1_1	c1_17	1212	46	KEGG_OXIDATIVE_PHOSPHORYLATION, MITOCHONDRION, MACROMOLECULAR_COMPLEX, MITOCHONDRIAL_PART, PROTEIN_COMPLEX		ENSG00000069345	DNAJA2	Criterion_3_J	297	ROSMAP	0	0	0		0.246213	0.911423	1	1	0.0109733
c1_1	c1_17	1212	46	KEGG_OXIDATIVE_PHOSPHORYLATION, MITOCHONDRION, MACROMOLECULAR_COMPLEX, MITOCHONDRIAL_PART, PROTEIN_COMPLEX		ENSG00000015479	MATR3	Criterion_3_J	105	ROSMAP	0	0	0		0.251448	0.898725	1	1	0.0109219
c1_1	c1_17	1212	46	KEGG_OXIDATIVE_PHOSPHORYLATION, MITOCHONDRION, MACROMOLECULAR_COMPLEX, MITOCHONDRIAL_PART, PROTEIN_COMPLEX		ENSG00000169018	FEM1B	Criterion_3_J	132	ROSMAP	0	11	0		0.285392	0.794175	1	1	0.0109002
c1_1	c1_17	1212	46	KEGG_OXIDATIVE_PHOSPHORYLATION, MITOCHONDRION, MACROMOLECULAR_COMPLEX, MITOCHONDRIAL_PART, PROTEIN_COMPLEX		ENSG00000163539	CLASP2	Criterion_3_J	99	ROSMAP	1	1	0		0.281913	0.814162	1	1	0.0108077
c1_1	c1_37	198	35			ENSG00000125841	NRSN2	Criterion_3_J	105	ROSMAP	0	0	0		0.2408	0.973815	1	1	0.0106504
c1_1	c1_17	1212	46	KEGG_OXIDATIVE_PHOSPHORYLATION, MITOCHONDRION, MACROMOLECULAR_COMPLEX, MITOCHONDRIAL_PART, PROTEIN_COMPLEX		ENSG00000112972	HMGCS1	Criterion_3_J	117	ROSMAP	0	1	0		0.251043	0.937036	1	1	0.0106272
c1_1	c1_17	1212	46	KEGG_OXIDATIVE_PHOSPHORYLATION, MITOCHONDRION, MACROMOLECULAR_COMPLEX, MITOCHONDRIAL_PART, PROTEIN_COMPLEX		ENSG00000113161	HMGCR	Criterion_3_J	112	ROSMAP	16	20	5		0.299648	0.789734	1	1	0.0105834
c1_1	c1_17	1212	46	KEGG_OXIDATIVE_PHOSPHORYLATION, MITOCHONDRION, MACROMOLECULAR_COMPLEX, MITOCHONDRIAL_PART, PROTEIN_COMPLEX		ENSG00000132305	IMMT	Criterion_3_J	101	ROSMAP	0	0	0		0.242055	0.978354	1	1	0.010578
c1_1	c1_17	1212	46	KEGG_OXIDATIVE_PHOSPHORYLATION, MITOCHONDRION, MACROMOLECULAR_COMPLEX, MITOCHONDRIAL_PART, PROTEIN_COMPLEX		ENSG00000136827	TOR1A	Criterion_3_J	113	ROSMAP	2	7	0		0.243796	0.983411	1	1	0.0104875
c1_1	c1_17	1212	46	KEGG_OXIDATIVE_PHOSPHORYLATION, MITOCHONDRION, MACROMOLECULAR_COMPLEX, MITOCHONDRIAL_PART, PROTEIN_COMPLEX		ENSG00000078369	GNB1	Criterion_3_J	110	ROSMAP	0	0	0		0.319798	0.79164	1	1	0.0100878
c1_17	c1_101	150	39			ENSG00000116752	BCAS2	Criterion_3_J	65	ROSMAP	0	0	0		0.259074	0.994034	1	1	0.00996229
c1_1	c1_17	1212	46	KEGG_OXIDATIVE_PHOSPHORYLATION, MITOCHONDRION, MACROMOLECULAR_COMPLEX, MITOCHONDRIAL_PART, PROTEIN_COMPLEX		ENSG00000147854	UHRF2	Criterion_3_J	98	ROSMAP	0	0	0		0.285601	0.913393	1	1	0.00986775
c1_1	c1_17	1212	46	KEGG_OXIDATIVE_PHOSPHORYLATION, MITOCHONDRION, MACROMOLECULAR_COMPLEX, MITOCHONDRIAL_PART, PROTEIN_COMPLEX		ENSG00000095951	HIVEP1	Criterion_3_J	114	ROSMAP	1	1	0		0.289845	0.927031	1	1	0.00965059
c1_1	c1_17	1212	46	KEGG_OXIDATIVE_PHOSPHORYLATION, MITOCHONDRION, MACROMOLECULAR_COMPLEX, MITOCHONDRIAL_PART, PROTEIN_COMPLEX		ENSG00000061794	MRPS35	Criterion_3_J	107	ROSMAP	1	0	0		0.287489	0.938492	1	1	0.0096203
c1_1	c1_17	1212	46	KEGG_OXIDATIVE_PHOSPHORYLATION, MITOCHONDRION, MACROMOLECULAR_COMPLEX, MITOCHONDRIAL_PART, PROTEIN_COMPLEX		ENSG00000165678	GHITM	Criterion_3_J	218	ROSMAP	0	0	0		0.283594	0.966687	1	1	0.0095031
c1_1	c1_17	1212	46	KEGG_OXIDATIVE_PHOSPHORYLATION, MITOCHONDRION, MACROMOLECULAR_COMPLEX, MITOCHONDRIAL_PART, PROTEIN_COMPLEX		ENSG00000138670	RASGEF1B	Criterion_3_J	98	ROSMAP	0	0	0		0.279095	0.991641	1	1	0.00943337
c1_1	c1_17	1212	46	KEGG_OXIDATIVE_PHOSPHORYLATION, MITOCHONDRION, MACROMOLECULAR_COMPLEX, MITOCHONDRIAL_PART, PROTEIN_COMPLEX		ENSG00000088812	ATRN	Criterion_3_J	105	ROSMAP	0	1	0		0.311446	0.89078	1	1	0.00941567
c1_1	c1_17	1212	46	KEGG_OXIDATIVE_PHOSPHORYLATION, MITOCHONDRION, MACROMOLECULAR_COMPLEX, MITOCHONDRIAL_PART, PROTEIN_COMPLEX		ENSG00000134108	ARL8B	Criterion_3_J	108	ROSMAP	0	0	0		0.322805	0.871641	1	1	0.00931211
c1_1	c1_17	1212	46	KEGG_OXIDATIVE_PHOSPHORYLATION, MITOCHONDRION, MACROMOLECULAR_COMPLEX, MITOCHONDRIAL_PART, PROTEIN_COMPLEX		ENSG00000009844	VTA1	Criterion_3_J	96	ROSMAP	0	0	0		0.349028	0.906112	1	1	0.00845374
c1_17	c1_101	150	39			ENSG00000009844	VTA1	Criterion_3_J	81	ROSMAP	0	0	0		0.349028	0.906112	1	1	0.00845374
c1_1	c1_17	1212	46	KEGG_OXIDATIVE_PHOSPHORYLATION, MITOCHONDRION, MACROMOLECULAR_COMPLEX, MITOCHONDRIAL_PART, PROTEIN_COMPLEX		ENSG00000059573	ALDH18A1	Criterion_3_J	98	ROSMAP	1	0	0		0.367652	0.883074	1	1	0.00826111
c1_1	c1_17	1212	46	KEGG_OXIDATIVE_PHOSPHORYLATION, MITOCHONDRION, MACROMOLECULAR_COMPLEX, MITOCHONDRIAL_PART, PROTEIN_COMPLEX		ENSG00000198478	SH3BGRL2	Criterion_3_J	116	ROSMAP	0	0	0		0.401779	0.838563	1	1	0.00798907
c1_1	c1_17	1212	46	KEGG_OXIDATIVE_PHOSPHORYLATION, MITOCHONDRION, MACROMOLECULAR_COMPLEX, MITOCHONDRIAL_PART, PROTEIN_COMPLEX		ENSG00000075785	RAB7A	Criterion_3_J	61	ROSMAP	2	0	0		0.355316	0.952135	1	1	0.0079588
c1_1	c1_17	1212	46	KEGG_OXIDATIVE_PHOSPHORYLATION, MITOCHONDRION, MACROMOLECULAR_COMPLEX, MITOCHONDRIAL_PART, PROTEIN_COMPLEX		ENSG00000102606	ARHGEF7	Criterion_3_J	98	ROSMAP	0	1	0		0.386913	0.879352	1	1	0.00791715
c1_1	c1_17	1212	46	KEGG_OXIDATIVE_PHOSPHORYLATION, MITOCHONDRION, MACROMOLECULAR_COMPLEX, MITOCHONDRIAL_PART, PROTEIN_COMPLEX		ENSG00000135334	AKIRIN2	Criterion_3_J	102	ROSMAP	0	0	0		0.341914	0.998443	1	1	0.00789241
c1_1	c1_17	1212	46	KEGG_OXIDATIVE_PHOSPHORYLATION, MITOCHONDRION, MACROMOLECULAR_COMPLEX, MITOCHONDRIAL_PART, PROTEIN_COMPLEX		ENSG00000106723	SPIN1	Criterion_3_J	146	ROSMAP	0	0	0		0.456512	0.750741	1	1	0.00786361
c1_1	c1_17	1212	46	KEGG_OXIDATIVE_PHOSPHORYLATION, MITOCHONDRION, MACROMOLECULAR_COMPLEX, MITOCHONDRIAL_PART, PROTEIN_COMPLEX		ENSG00000062485	CS	Criterion_3_J	94	ROSMAP	13	101	1		0.388426	0.895728	1	1	0.00775299
c1_17	c1_101	150	39			ENSG00000062485	CS	Criterion_3_J	63	ROSMAP	13	101	1		0.388426	0.895728	1	1	0.00775299
c1_1	c1_17	1212	46	KEGG_OXIDATIVE_PHOSPHORYLATION, MITOCHONDRION, MACROMOLECULAR_COMPLEX, MITOCHONDRIAL_PART, PROTEIN_COMPLEX		ENSG00000155438	MKI67IP	Criterion_3_J	103	ROSMAP	0	0	0		0.425581	0.841484	1	1	0.0075409
c1_1	c1_17	1212	46	KEGG_OXIDATIVE_PHOSPHORYLATION, MITOCHONDRION, MACROMOLECULAR_COMPLEX, MITOCHONDRIAL_PART, PROTEIN_COMPLEX		ENSG00000118971	CCND2	Criterion_3_J	117	ROSMAP	0	9	0		0.436894	0.827115	1	1	0.00747473
c1_1	c1_17	1212	46	KEGG_OXIDATIVE_PHOSPHORYLATION, MITOCHONDRION, MACROMOLECULAR_COMPLEX, MITOCHONDRIAL_PART, PROTEIN_COMPLEX		ENSG00000010017	RANBP9	Criterion_3_J	106	ROSMAP	11	0	0		0.40391	0.898008	1	1	0.00744728
c1_1	c1_17	1212	46	KEGG_OXIDATIVE_PHOSPHORYLATION, MITOCHONDRION, MACROMOLECULAR_COMPLEX, MITOCHONDRIAL_PART, PROTEIN_COMPLEX		ENSG00000116991	SIPA1L2	Criterion_3_J	111	ROSMAP	0	0	0		0.403651	0.907009	1	1	0.00737875
c1_17	c1_101	150	39			ENSG00000091129	NRCAM	Criterion_3_J	69	ROSMAP	7	3	1		0.414842	0.886821	1	1	0.00734322
c1_1	c1_17	1212	46	KEGG_OXIDATIVE_PHOSPHORYLATION, MITOCHONDRION, MACROMOLECULAR_COMPLEX, MITOCHONDRIAL_PART, PROTEIN_COMPLEX		ENSG00000130227	XPO7	Criterion_3_J	148	ROSMAP	0	0	0		0.416343	0.887312	1	1	0.00731263
c1_1	c1_17	1212	46	KEGG_OXIDATIVE_PHOSPHORYLATION, MITOCHONDRION, MACROMOLECULAR_COMPLEX, MITOCHONDRIAL_PART, PROTEIN_COMPLEX		ENSG00000108094	CUL2	Criterion_3_J	135	ROSMAP	0	1	0	overlap	0.430589	0.901552	1	1	0.00694865
c1_1	c1_17	1212	46	KEGG_OXIDATIVE_PHOSPHORYLATION, MITOCHONDRION, MACROMOLECULAR_COMPLEX, MITOCHONDRIAL_PART, PROTEIN_COMPLEX		ENSG00000152242	C18orf25	Criterion_3_J	103	ROSMAP	0	0	0		0.406561	0.962378	1	1	0.00689087
c1_1	c1_17	1212	46	KEGG_OXIDATIVE_PHOSPHORYLATION, MITOCHONDRION, MACROMOLECULAR_COMPLEX, MITOCHONDRIAL_PART, PROTEIN_COMPLEX		ENSG00000131473	ACLY	Criterion_3_J	128	ROSMAP	0	1	0		0.420684	0.955895	1	1	0.00668973
c1_1	c1_17	1212	46	KEGG_OXIDATIVE_PHOSPHORYLATION, MITOCHONDRION, MACROMOLECULAR_COMPLEX, MITOCHONDRIAL_PART, PROTEIN_COMPLEX		ENSG00000185787	MORF4L1	Criterion_3_J	136	ROSMAP	0	0	0		0.450853	0.917081	1	1	0.00648554
c1_17	c1_101	150	39			ENSG00000180228	PRKRA	Criterion_3_J	67	ROSMAP	1	0	0		0.437999	0.963245	1	1	0.00633728
c1_1	c1_17	1212	46	KEGG_OXIDATIVE_PHOSPHORYLATION, MITOCHONDRION, MACROMOLECULAR_COMPLEX, MITOCHONDRIAL_PART, PROTEIN_COMPLEX		ENSG00000025039	RRAGD	Criterion_3_J	115	ROSMAP	0	0	0		0.72631	0.626456	1	1	0.00578264
c1_1	c1_17	1212	46	KEGG_OXIDATIVE_PHOSPHORYLATION, MITOCHONDRION, MACROMOLECULAR_COMPLEX, MITOCHONDRIAL_PART, PROTEIN_COMPLEX		ENSG00000175216	CKAP5	Criterion_3_J	49	ROSMAP	0	0	0		0.493228	0.955895	1	1	0.00552147
c1_1	c1_17	1212	46	KEGG_OXIDATIVE_PHOSPHORYLATION, MITOCHONDRION, MACROMOLECULAR_COMPLEX, MITOCHONDRIAL_PART, PROTEIN_COMPLEX		ENSG00000160785	SLC25A44	Criterion_3_J	113	ROSMAP	0	0	0		0.596681	0.843507	1	1	0.00504172
c1_1	c1_17	1212	46	KEGG_OXIDATIVE_PHOSPHORYLATION, MITOCHONDRION, MACROMOLECULAR_COMPLEX, MITOCHONDRIAL_PART, PROTEIN_COMPLEX		ENSG00000022267	FHL1	Criterion_3_J	117	ROSMAP	1	3	0		0.556901	0.926362	1	1	0.00486032
c1_1	c1_17	1212	46	KEGG_OXIDATIVE_PHOSPHORYLATION, MITOCHONDRION, MACROMOLECULAR_COMPLEX, MITOCHONDRIAL_PART, PROTEIN_COMPLEX		ENSG00000221914	PPP2R2A	Criterion_3_J	99	ROSMAP	1	1	0		0.681139	0.781834	1	1	0.00462712
c1_1	c1_17	1212	46	KEGG_OXIDATIVE_PHOSPHORYLATION, MITOCHONDRION, MACROMOLECULAR_COMPLEX, MITOCHONDRIAL_PART, PROTEIN_COMPLEX		ENSG00000109339	MAPK10	Criterion_3_J	119	ROSMAP	0	0	0		0.615948	0.90752	1	1	0.00427118
c1_1	c1_17	1212	46	KEGG_OXIDATIVE_PHOSPHORYLATION, MITOCHONDRION, MACROMOLECULAR_COMPLEX, MITOCHONDRIAL_PART, PROTEIN_COMPLEX		ENSG00000115652	UXS1	Criterion_3_J	104	ROSMAP	0	0	0		0.598633	0.991641	1	1	0.00382961
c1_17	c1_101	150	39			ENSG00000182934	SRPR	Criterion_3_J	75	ROSMAP	0	0	0		0.597253	0.995499	1	1	0.00381804
c1_1	c1_17	1212	46	KEGG_OXIDATIVE_PHOSPHORYLATION, MITOCHONDRION, MACROMOLECULAR_COMPLEX, MITOCHONDRIAL_PART, PROTEIN_COMPLEX		ENSG00000103194	USP10	Criterion_3_J	99	ROSMAP	0	0	0		0.608899	0.976742	1	1	0.00381591
c1_1	c1_17	1212	46	KEGG_OXIDATIVE_PHOSPHORYLATION, MITOCHONDRION, MACROMOLECULAR_COMPLEX, MITOCHONDRIAL_PART, PROTEIN_COMPLEX		ENSG00000118246	FASTKD2	Criterion_3_J	98	ROSMAP	3	0	0		0.644021	0.940339	1	1	0.00368303
c1_164	c1_310	13	43			ENSG00000169976	SF3B5	Criterion_3_J	12	ROSMAP	0	0	0		0.777199	0.795263	1	1	0.00353323
c1_1	c1_49	112	34			ENSG00000173757	STAT5B	Criterion_3_J	53	ROSMAP	0	52	0		0.745833	0.89061	1	1	0.00300422
c1_125	c1_269	478	29		ast	ENSG00000185238	PRMT3	Criterion_3_J	111	ROSMAP	0	0	0		0.778342	0.877804	1	1	0.00279727
c1_23	c1_125	518	31		ast	ENSG00000185238	PRMT3	Criterion_3_J	111	ROSMAP	0	0	0		0.778342	0.877804	1	1	0.00279727
c1_1	c1_23	569	30		end, ast	ENSG00000185238	PRMT3	Criterion_3_J	111	ROSMAP	0	0	0		0.778342	0.877804	1	1	0.00279727
c1_17	c1_101	150	39			ENSG00000152382	TADA1	Criterion_3_J	64	ROSMAP	0	0	0		0.818684	0.88572	1	1	0.00236027
c1_1	c1_37	198	35			ENSG00000205593	FAM116B	Criterion_3_J	85	ROSMAP	0	0	0		0.792649	0.938199	1	1	0.00217489
c1_1	c1_17	1212	46	KEGG_OXIDATIVE_PHOSPHORYLATION, MITOCHONDRION, MACROMOLECULAR_COMPLEX, MITOCHONDRIAL_PART, PROTEIN_COMPLEX		ENSG00000134291	TMEM106C	Criterion_3_J	101	ROSMAP	0	0	0		0.872498	0.854934	1	1	0.00215256
c1_1	c1_49	112	34			ENSG00000172534	HCFC1	Criterion_3_J	45	ROSMAP	0	3	0		0.783304	0.963235	1	1	0.0020686
c1_49	c1_205	63	41			ENSG00000172534	HCFC1	Criterion_3_J	44	ROSMAP	0	3	0		0.783304	0.963235	1	1	0.0020686
c1_1	c1_17	1212	46	KEGG_OXIDATIVE_PHOSPHORYLATION, MITOCHONDRION, MACROMOLECULAR_COMPLEX, MITOCHONDRIAL_PART, PROTEIN_COMPLEX		ENSG00000187555	USP7	Criterion_3_J	111	ROSMAP	0	2	0		0.967614	0.790524	1	1	0.0019679
c1_1	c1_49	112	34			ENSG00000119669	IRF2BPL	Criterion_3_J	55	ROSMAP	0	0	0		0.852597	0.903511	1	1	0.00191617
c1_1	c1_17	1212	46	KEGG_OXIDATIVE_PHOSPHORYLATION, MITOCHONDRION, MACROMOLECULAR_COMPLEX, MITOCHONDRIAL_PART, PROTEIN_COMPLEX		ENSG00000244687	UBE2V1	Criterion_3_J	167	ROSMAP	1	1	0		0.784107	0.982865	1	1	0.00191292
c1_17	c1_101	150	39			ENSG00000244687	UBE2V1	Criterion_3_J	95	ROSMAP	1	1	0		0.784107	0.982865	1	1	0.00191292
c1_1	c1_17	1212	46	KEGG_OXIDATIVE_PHOSPHORYLATION, MITOCHONDRION, MACROMOLECULAR_COMPLEX, MITOCHONDRIAL_PART, PROTEIN_COMPLEX		ENSG00000136715	SAP130	Criterion_3_J	100	ROSMAP	0	0	0		0.858167	0.91394	1	1	0.00178407
c1_1	c1_17	1212	46	KEGG_OXIDATIVE_PHOSPHORYLATION, MITOCHONDRION, MACROMOLECULAR_COMPLEX, MITOCHONDRIAL_PART, PROTEIN_COMPLEX		ENSG00000204681	GABBR1	Criterion_3_J	126	ROSMAP	0	2	0		0.846763	0.966988	1	1	0.00146798
c1_1	c1_7	1643	16		neu	ENSG00000136854	STXBP1	Criterion_3_S	411	ROSMAP	4	1	0		0.213386	0.901552	3.76186e-59	1	1
c1_7	c1_64	482	48		neu	ENSG00000136854	STXBP1	Criterion_3_S	280	ROSMAP	4	1	0		0.213386	0.901552	3.76186e-59	1	1
c1_64	c1_219	410	45		neu	ENSG00000136854	STXBP1	Criterion_3_S	277	ROSMAP	4	1	0		0.213386	0.901552	3.76186e-59	1	1
c1_1	c1_7	1643	16		neu	ENSG00000183715	OPCML	Criterion_3_S	351	ROSMAP	1	1	0		0.179445	0.751061	4.67006e-56	1	0.950298
c1_7	c1_64	482	48		neu	ENSG00000183715	OPCML	Criterion_3_S	241	ROSMAP	1	1	0		0.179445	0.751061	4.67006e-56	1	0.950298
c1_64	c1_219	410	45		neu	ENSG00000183715	OPCML	Criterion_3_S	238	ROSMAP	1	1	0		0.179445	0.751061	4.67006e-56	1	0.950298
c1_1	c1_7	1643	16		neu	ENSG00000068615	REEP1	Criterion_3_S	212	ROSMAP	1	0	0		0.274142	0.785315	7.3612e-55	1	0.926608
c1_64	c1_219	410	45		neu	ENSG00000068615	REEP1	Criterion_3_S	127	ROSMAP	1	0	0		0.274142	0.785315	7.3612e-55	1	0.926608
c1_7	c1_64	482	48		neu	ENSG00000068615	REEP1	Criterion_3_S	127	ROSMAP	1	0	0		0.274142	0.785315	7.3612e-55	1	0.926608
c1_1	c1_7	1643	16		neu	ENSG00000073969	NSF	Criterion_3_S	561	ROSMAP	0	0	0		0.19699	0.841484	1.47702e-49	1	0.83887
c1_7	c1_64	482	48		neu	ENSG00000073969	NSF	Criterion_3_S	282	ROSMAP	0	0	0		0.19699	0.841484	1.47702e-49	1	0.83887
c1_64	c1_219	410	45		neu	ENSG00000073969	NSF	Criterion_3_S	279	ROSMAP	0	0	0		0.19699	0.841484	1.47702e-49	1	0.83887
c1_1	c1_7	1643	16		neu	ENSG00000138378	STAT4	Criterion_3_S	136	ROSMAP	0	32	0		0.186507	0.908339	2.49516e-47	1	0.801042
c1_1	c1_7	1643	16		neu	ENSG00000169116	PARM1	Criterion_3_S	131	ROSMAP	0	1	0		0.2408	0.923074	2.49516e-47	1	0.799047
c1_1	c1_7	1643	16		neu	ENSG00000100320	RBFOX2	Criterion_3_S	133	ROSMAP	0	0	0		0.346225	0.748752	2.49516e-47	1	0.797918
c1_1	c1_7	1643	16		neu	ENSG00000183117	CSMD1	Criterion_3_S	134	ROSMAP	2	3	0		0.40391	0.836011	2.49516e-47	1	0.795977
c1_1	c1_7	1643	16		neu	ENSG00000160014	CALM3	Criterion_3_S	215	ROSMAP	0	0	0		0.142197	0.820872	9.321e-47	1	0.794099
c1_7	c1_63	220	7		neu	ENSG00000160014	CALM3	Criterion_3_S	130	ROSMAP	0	0	0		0.142197	0.820872	9.321e-47	1	0.794099
c1_63	c1_218	128	11		neu	ENSG00000160014	CALM3	Criterion_3_S	82	ROSMAP	0	0	0		0.142197	0.820872	9.321e-47	1	0.794099
c1_1	c1_7	1643	16		neu	ENSG00000156486	KCNS2	Criterion_3_S	137	ROSMAP	0	0	0		0.24808	0.873433	6.6442e-47	1	0.792042
c1_1	c1_7	1643	16		neu	ENSG00000067842	ATP2B3	Criterion_3_S	153	ROSMAP	0	6	0		0.211688	0.920156	1.3145e-46	1	0.787814
c1_7	c1_63	220	7		neu	ENSG00000067842	ATP2B3	Criterion_3_S	90	ROSMAP	0	6	0		0.211688	0.920156	1.3145e-46	1	0.787814
c1_63	c1_217	92	19		neu	ENSG00000067842	ATP2B3	Criterion_3_S	61	ROSMAP	0	6	0		0.211688	0.920156	1.3145e-46	1	0.787814
c1_1	c1_7	1643	16		neu	ENSG00000260822	GS1-358P8.4	Criterion_3_S	140	ROSMAP	0	0	0		0.235033	0.908465	3.92916e-46	1	0.779099
c1_1	c1_7	1643	16		neu	ENSG00000110675	ELMOD1	Criterion_3_S	156	ROSMAP	0	0	0		0.115312	0.85666	1.86898e-45	1	0.773307
c1_1	c1_7	1643	16		neu	ENSG00000170786	SDR16C5	Criterion_3_S	154	ROSMAP	0	0	0		0.128589	0.911423	1.86898e-45	1	0.772052
c1_1	c1_7	1643	16		neu	ENSG00000157445	CACNA2D3	Criterion_3_S	171	ROSMAP	0	0	0		0.200911	0.863766	1.85942e-45	1	0.769207
c1_7	c1_63	220	7		neu	ENSG00000157445	CACNA2D3	Criterion_3_S	86	ROSMAP	0	0	0		0.200911	0.863766	1.85942e-45	1	0.769207
c1_1	c1_7	1643	16		neu	ENSG00000149269	PAK1	Criterion_3_S	238	ROSMAP	4	6	0		0.143261	0.83547	3.92916e-45	1	0.766441
c1_7	c1_63	220	7		neu	ENSG00000149269	PAK1	Criterion_3_S	153	ROSMAP	4	6	0		0.143261	0.83547	3.92916e-45	1	0.766441
c1_63	c1_218	128	11		neu	ENSG00000149269	PAK1	Criterion_3_S	111	ROSMAP	4	6	0		0.143261	0.83547	3.92916e-45	1	0.766441
c1_1	c1_7	1643	16		neu	ENSG00000147416	ATP6V1B2	Criterion_3_S	192	ROSMAP	1	0	0		0.153475	0.867184	4.9712e-45	1	0.763934
c1_7	c1_63	220	7		neu	ENSG00000147416	ATP6V1B2	Criterion_3_S	107	ROSMAP	1	0	0		0.153475	0.867184	4.9712e-45	1	0.763934
c1_1	c1_7	1643	16		neu	ENSG00000131089	ARHGEF9	Criterion_3_S	186	ROSMAP	0	0	0		0.163154	0.853905	2.71504e-44	1	0.751131
c1_7	c1_63	220	7		neu	ENSG00000131089	ARHGEF9	Criterion_3_S	89	ROSMAP	0	0	0		0.163154	0.853905	2.71504e-44	1	0.751131
c1_63	c1_217	92	19		neu	ENSG00000131089	ARHGEF9	Criterion_3_S	60	ROSMAP	0	0	0		0.163154	0.853905	2.71504e-44	1	0.751131
c1_1	c1_7	1643	16		neu	ENSG00000171132	PRKCE	Criterion_3_S	186	ROSMAP	5	9	0		0.279095	0.785315	1.0277e-43	1	0.738029
c1_1	c1_7	1643	16		neu	ENSG00000198513	ATL1	Criterion_3_S	277	ROSMAP	1	4	0		0.191866	0.825338	2.82498e-43	1	0.73299
c1_7	c1_64	482	48		neu	ENSG00000198513	ATL1	Criterion_3_S	245	ROSMAP	1	4	0		0.191866	0.825338	2.82498e-43	1	0.73299
c1_64	c1_219	410	45		neu	ENSG00000198513	ATL1	Criterion_3_S	242	ROSMAP	1	4	0		0.191866	0.825338	2.82498e-43	1	0.73299
c1_1	c1_7	1643	16		neu	ENSG00000101846	STS	Criterion_3_S	145	ROSMAP	1	111	0		0.275537	0.506585	2.08886e-42	1	0.719225
c1_64	c1_219	410	45		neu	ENSG00000101846	STS	Criterion_3_S	127	ROSMAP	1	111	0		0.275537	0.506585	2.08886e-42	1	0.719225
c1_7	c1_64	482	48		neu	ENSG00000101846	STS	Criterion_3_S	127	ROSMAP	1	111	0		0.275537	0.506585	2.08886e-42	1	0.719225
c1_1	c1_7	1643	16		neu	ENSG00000114948	ADAM23	Criterion_3_S	168	ROSMAP	0	2	0		0.211141	0.834999	2.58598e-41	1	0.699033
c1_64	c1_219	410	45		neu	ENSG00000114948	ADAM23	Criterion_3_S	150	ROSMAP	0	2	0		0.211141	0.834999	2.58598e-41	1	0.699033
c1_7	c1_64	482	48		neu	ENSG00000114948	ADAM23	Criterion_3_S	150	ROSMAP	0	2	0		0.211141	0.834999	2.58598e-41	1	0.699033
c1_1	c1_7	1643	16		neu	ENSG00000151952	TMEM132D	Criterion_3_S	112	ROSMAP	0	1	0		0.134084	0.737812	1.0516e-37	1	0.642248
c1_7	c1_63	220	7		neu	ENSG00000151952	TMEM132D	Criterion_3_S	102	ROSMAP	0	1	0		0.134084	0.737812	1.0516e-37	1	0.642248
c1_1	c1_7	1643	16		neu	ENSG00000060140	STYK1	Criterion_3_S	116	ROSMAP	0	1	0		0.221461	0.600469	8.843e-38	1	0.641348
c1_1	c1_7	1643	16		neu	ENSG00000170579	DLGAP1	Criterion_3_S	126	ROSMAP	0	4	0		0.156159	0.757977	1.03726e-37	1	0.641032
c1_7	c1_63	220	7		neu	ENSG00000170579	DLGAP1	Criterion_3_S	89	ROSMAP	0	4	0		0.156159	0.757977	1.03726e-37	1	0.641032
c1_63	c1_217	92	19		neu	ENSG00000170579	DLGAP1	Criterion_3_S	60	ROSMAP	0	4	0		0.156159	0.757977	1.03726e-37	1	0.641032
c1_1	c1_7	1643	16		neu	ENSG00000147676	MAL2	Criterion_3_S	134	ROSMAP	0	0	0	overlap	0.126696	0.825338	1.26192e-37	1	0.640502
c1_7	c1_63	220	7		neu	ENSG00000147676	MAL2	Criterion_3_S	124	ROSMAP	0	0	0	overlap	0.126696	0.825338	1.26192e-37	1	0.640502
c1_63	c1_218	128	11		neu	ENSG00000147676	MAL2	Criterion_3_S	79	ROSMAP	0	0	0	overlap	0.126696	0.825338	1.26192e-37	1	0.640502
c1_1	c1_7	1643	16		neu	ENSG00000171914	TLN2	Criterion_3_S	112	ROSMAP	0	0	0		0.195815	0.714098	1.0516e-37	1	0.639707
c1_7	c1_63	220	7		neu	ENSG00000171914	TLN2	Criterion_3_S	102	ROSMAP	0	0	0		0.195815	0.714098	1.0516e-37	1	0.639707
c1_1	c1_7	1643	16		neu	ENSG00000104490	NCALD	Criterion_3_S	136	ROSMAP	2	0	0		0.168151	0.72695	1.26192e-37	1	0.639355
c1_7	c1_63	220	7		neu	ENSG00000104490	NCALD	Criterion_3_S	126	ROSMAP	2	0	0		0.168151	0.72695	1.26192e-37	1	0.639355
c1_63	c1_218	128	11		neu	ENSG00000104490	NCALD	Criterion_3_S	80	ROSMAP	2	0	0		0.168151	0.72695	1.26192e-37	1	0.639355
c1_1	c1_7	1643	16		neu	ENSG00000183662	FAM19A1	Criterion_3_S	112	ROSMAP	0	0	0		0.214765	0.821187	1.0516e-37	1	0.638002
c1_7	c1_63	220	7		neu	ENSG00000183662	FAM19A1	Criterion_3_S	102	ROSMAP	0	0	0		0.214765	0.821187	1.0516e-37	1	0.638002
c1_1	c1_7	1643	16		neu	ENSG00000136261	BZW2	Criterion_3_S	112	ROSMAP	0	0	0		0.211141	0.842446	1.0516e-37	1	0.63794
c1_7	c1_63	220	7		neu	ENSG00000136261	BZW2	Criterion_3_S	102	ROSMAP	0	0	0		0.211141	0.842446	1.0516e-37	1	0.63794
c1_1	c1_7	1643	16		neu	ENSG00000182732	RGS6	Criterion_3_S	112	ROSMAP	1	2	0		0.208594	0.887506	1.0516e-37	1	0.637646
c1_7	c1_63	220	7		neu	ENSG00000182732	RGS6	Criterion_3_S	102	ROSMAP	1	2	0		0.208594	0.887506	1.0516e-37	1	0.637646
c1_1	c1_7	1643	16		neu	ENSG00000259953	RP11-4O1.2	Criterion_3_S	112	ROSMAP	0	0	0		0.250583	0.790809	1.0516e-37	1	0.637147
c1_7	c1_63	220	7		neu	ENSG00000259953	RP11-4O1.2	Criterion_3_S	102	ROSMAP	0	0	0		0.250583	0.790809	1.0516e-37	1	0.637147
c1_1	c1_7	1643	16		neu	ENSG00000007237	GAS7	Criterion_3_S	115	ROSMAP	4	1	0		0.253515	0.813932	1.0516e-37	1	0.636849
c1_7	c1_63	220	7		neu	ENSG00000007237	GAS7	Criterion_3_S	105	ROSMAP	4	1	0		0.253515	0.813932	1.0516e-37	1	0.636849
c1_1	c1_7	1643	16		neu	ENSG00000113327	GABRG2	Criterion_3_S	196	ROSMAP	1	6	0		0.157854	0.831098	2.4378e-37	1	0.634001
c1_7	c1_64	482	48		neu	ENSG00000113327	GABRG2	Criterion_3_S	178	ROSMAP	1	6	0		0.157854	0.831098	2.4378e-37	1	0.634001
c1_64	c1_219	410	45		neu	ENSG00000113327	GABRG2	Criterion_3_S	175	ROSMAP	1	6	0		0.157854	0.831098	2.4378e-37	1	0.634001
c1_1	c1_7	1643	16		neu	ENSG00000133627	ACTR3B	Criterion_3_S	141	ROSMAP	0	0	0		0.162209	0.73491	3.72362e-37	1	0.631594
c1_7	c1_63	220	7		neu	ENSG00000133627	ACTR3B	Criterion_3_S	131	ROSMAP	0	0	0		0.162209	0.73491	3.72362e-37	1	0.631594
c1_63	c1_218	128	11		neu	ENSG00000133627	ACTR3B	Criterion_3_S	85	ROSMAP	0	0	0		0.162209	0.73491	3.72362e-37	1	0.631594
c1_1	c1_7	1643	16		neu	ENSG00000170027	YWHAG	Criterion_3_S	543	ROSMAP	0	0	0		0.199838	0.751061	3.71884e-37	1	0.629911
c1_7	c1_64	482	48		neu	ENSG00000170027	YWHAG	Criterion_3_S	378	ROSMAP	0	0	0		0.199838	0.751061	3.71884e-37	1	0.629911
c1_64	c1_219	410	45		neu	ENSG00000170027	YWHAG	Criterion_3_S	339	ROSMAP	0	0	0		0.199838	0.751061	3.71884e-37	1	0.629911
c1_1	c1_7	1643	16		neu	ENSG00000152932	RAB3C	Criterion_3_S	171	ROSMAP	0	0	0		0.171106	0.716967	9.0342e-37	1	0.624874
c1_7	c1_64	482	48		neu	ENSG00000152932	RAB3C	Criterion_3_S	159	ROSMAP	0	0	0		0.171106	0.716967	9.0342e-37	1	0.624874
c1_64	c1_219	410	45		neu	ENSG00000152932	RAB3C	Criterion_3_S	156	ROSMAP	0	0	0		0.171106	0.716967	9.0342e-37	1	0.624874
c1_1	c1_7	1643	16		neu	ENSG00000164588	HCN1	Criterion_3_S	173	ROSMAP	3	0	0	overlap	0.179445	0.748752	9.0342e-37	1	0.624206
c1_7	c1_64	482	48		neu	ENSG00000164588	HCN1	Criterion_3_S	161	ROSMAP	3	0	0	overlap	0.179445	0.748752	9.0342e-37	1	0.624206
c1_64	c1_219	410	45		neu	ENSG00000164588	HCN1	Criterion_3_S	158	ROSMAP	3	0	0	overlap	0.179445	0.748752	9.0342e-37	1	0.624206
c1_1	c1_7	1643	16		neu	ENSG00000198825	INPP5F	Criterion_3_S	184	ROSMAP	0	0	0		0.191895	0.847955	8.5562e-37	1	0.623199
c1_7	c1_64	482	48		neu	ENSG00000198825	INPP5F	Criterion_3_S	168	ROSMAP	0	0	0		0.191895	0.847955	8.5562e-37	1	0.623199
c1_64	c1_219	410	45		neu	ENSG00000198825	INPP5F	Criterion_3_S	165	ROSMAP	0	0	0		0.191895	0.847955	8.5562e-37	1	0.623199
c1_1	c1_7	1643	16		neu	ENSG00000180875	GREM2	Criterion_3_S	168	ROSMAP	1	0	0		0.188415	0.912594	9.0342e-37	1	0.622395
c1_7	c1_64	482	48		neu	ENSG00000180875	GREM2	Criterion_3_S	156	ROSMAP	1	0	0		0.188415	0.912594	9.0342e-37	1	0.622395
c1_64	c1_219	410	45		neu	ENSG00000180875	GREM2	Criterion_3_S	153	ROSMAP	1	0	0		0.188415	0.912594	9.0342e-37	1	0.622395
c1_1	c1_7	1643	16		neu	ENSG00000085415	SEH1L	Criterion_3_S	172	ROSMAP	0	0	0		0.237623	0.742801	9.0342e-37	1	0.622203
c1_7	c1_64	482	48		neu	ENSG00000085415	SEH1L	Criterion_3_S	159	ROSMAP	0	0	0		0.237623	0.742801	9.0342e-37	1	0.622203
c1_64	c1_219	410	45		neu	ENSG00000085415	SEH1L	Criterion_3_S	156	ROSMAP	0	0	0		0.237623	0.742801	9.0342e-37	1	0.622203
c1_1	c1_7	1643	16		neu	ENSG00000197106	SLC6A17	Criterion_3_S	121	ROSMAP	0	0	0		0.124466	0.915971	1.6969e-36	1	0.620784
c1_7	c1_63	220	7		neu	ENSG00000197106	SLC6A17	Criterion_3_S	109	ROSMAP	0	0	0		0.124466	0.915971	1.6969e-36	1	0.620784
c1_1	c1_7	1643	16		neu	ENSG00000163947	ARHGEF3	Criterion_3_S	169	ROSMAP	0	0	0		0.387546	0.963245	9.0342e-37	1	0.616702
c1_7	c1_64	482	48		neu	ENSG00000163947	ARHGEF3	Criterion_3_S	157	ROSMAP	0	0	0		0.387546	0.963245	9.0342e-37	1	0.616702
c1_64	c1_219	410	45		neu	ENSG00000163947	ARHGEF3	Criterion_3_S	154	ROSMAP	0	0	0		0.387546	0.963245	9.0342e-37	1	0.616702
c1_7	c1_63	220	7		neu	ENSG00000197147	LRRC8B	Criterion_3_S	84	ROSMAP	0	0	0		0.115312	0.568271	6.3574e-36	1	0.615151
c1_1	c1_7	1643	16		neu	ENSG00000061918	GUCY1B3	Criterion_3_S	192	ROSMAP	0	0	0		0.167811	0.820707	3.88614e-36	1	0.613311
c1_7	c1_64	482	48		neu	ENSG00000061918	GUCY1B3	Criterion_3_S	180	ROSMAP	0	0	0		0.167811	0.820707	3.88614e-36	1	0.613311
c1_64	c1_219	410	45		neu	ENSG00000061918	GUCY1B3	Criterion_3_S	177	ROSMAP	0	0	0		0.167811	0.820707	3.88614e-36	1	0.613311
c1_1	c1_7	1643	16		neu	ENSG00000157168	NRG1	Criterion_3_S	143	ROSMAP	27	34	0		0.216453	0.814778	3.30776e-36	1	0.612678
c1_63	c1_218	128	11		neu	ENSG00000225953	SATB2-AS1	Criterion_3_S	61	ROSMAP	0	0	0		0.158142	0.80818	5.6882e-36	1	0.611062
c1_63	c1_218	128	11		neu	ENSG00000175182	FAM131A	Criterion_3_S	63	ROSMAP	0	0	0		0.179747	0.751343	5.6882e-36	1	0.610657
c1_7	c1_63	220	7		neu	ENSG00000185742	C11orf87	Criterion_3_S	93	ROSMAP	0	0	0		0.157145	0.688224	9.2254e-36	1	0.608737
c1_7	c1_63	220	7		neu	ENSG00000070159	PTPN3	Criterion_3_S	85	ROSMAP	0	0	0		0.134441	0.825338	9.2254e-36	1	0.608549
c1_63	c1_218	128	11		neu	ENSG00000156564	LRFN2	Criterion_3_S	61	ROSMAP	0	0	0		0.209791	0.867886	5.6882e-36	1	0.608463
c1_7	c1_63	220	7		neu	ENSG00000164742	ADCY1	Criterion_3_S	89	ROSMAP	0	1	0		0.146547	0.806817	9.2254e-36	1	0.608082
c1_63	c1_217	92	19		neu	ENSG00000164742	ADCY1	Criterion_3_S	60	ROSMAP	0	1	0		0.146547	0.806817	9.2254e-36	1	0.608082
c1_7	c1_63	220	7		neu	ENSG00000160145	KALRN	Criterion_3_S	87	ROSMAP	5	3	1		0.137466	0.883696	9.9424e-36	1	0.607334
c1_7	c1_63	220	7		neu	ENSG00000256008	RP11-728G15.1	Criterion_3_S	86	ROSMAP	0	0	0		0.157145	0.918015	9.9424e-36	1	0.606072
c1_7	c1_63	220	7		neu	ENSG00000145087	STXBP5L	Criterion_3_S	84	ROSMAP	0	0	0		0.280121	0.83547	7.6958e-36	1	0.6044
c1_63	c1_217	92	19		neu	ENSG00000145087	STXBP5L	Criterion_3_S	55	ROSMAP	0	0	0		0.280121	0.83547	7.6958e-36	1	0.6044
c1_7	c1_63	220	7		neu	ENSG00000156687	UNC5D	Criterion_3_S	90	ROSMAP	0	1	0		0.318737	0.863778	9.2254e-36	1	0.601875
c1_7	c1_63	220	7		neu	ENSG00000148408	CACNA1B	Criterion_3_S	89	ROSMAP	0	0	0		0.171775	0.688224	3.98652e-35	1	0.597336
c1_63	c1_217	92	19		neu	ENSG00000148408	CACNA1B	Criterion_3_S	60	ROSMAP	0	0	0		0.171775	0.688224	3.98652e-35	1	0.597336
c1_1	c1_7	1643	16		neu	ENSG00000117016	RIMS3	Criterion_3_S	105	ROSMAP	0	0	0		0.171526	0.80818	4.77522e-35	1	0.594841
c1_7	c1_63	220	7		neu	ENSG00000117016	RIMS3	Criterion_3_S	92	ROSMAP	0	0	0		0.171526	0.80818	4.77522e-35	1	0.594841
c1_63	c1_217	92	19		neu	ENSG00000117016	RIMS3	Criterion_3_S	63	ROSMAP	0	0	0		0.171526	0.80818	4.77522e-35	1	0.594841
c1_7	c1_63	220	7		neu	ENSG00000134287	ARF3	Criterion_3_S	87	ROSMAP	0	0	0		0.170078	0.840368	5.5448e-35	1	0.593519
c1_63	c1_218	128	11		neu	ENSG00000134287	ARF3	Criterion_3_S	86	ROSMAP	0	0	0		0.170078	0.840368	5.5448e-35	1	0.593519
c1_1	c1_7	1643	16		neu	ENSG00000134779	TPGS2	Criterion_3_S	164	ROSMAP	0	0	0		0.133075	0.902151	1.36708e-34	1	0.588173
c1_1	c1_7	1643	16		neu	ENSG00000084444	KIAA1467	Criterion_3_S	121	ROSMAP	0	0	0		0.146547	0.83547	2.81542e-34	1	0.582724
c1_1	c1_7	1643	16		neu	ENSG00000168785	TSPAN5	Criterion_3_S	166	ROSMAP	3	0	0		0.286732	0.902822	1.36708e-34	1	0.582531
c1_1	c1_7	1643	16		neu	ENSG00000075945	KIFAP3	Criterion_3_S	164	ROSMAP	0	0	0		0.299182	0.923874	1.36708e-34	1	0.582049
c1_1	c1_7	1643	16		neu	ENSG00000152214	RIT2	Criterion_3_S	164	ROSMAP	1	1	0		0.337797	0.88552	1.36708e-34	1	0.581469
c1_1	c1_7	1643	16		neu	ENSG00000197872	FAM49A	Criterion_3_S	113	ROSMAP	0	0	0		0.224289	0.704171	2.81542e-34	1	0.580854
c1_1	c1_7	1643	16		neu	ENSG00000125166	GOT2	Criterion_3_S	180	ROSMAP	0	2	0		0.191895	0.938492	2.51906e-34	1	0.580707
c1_7	c1_65	329	44	KEGG_OXIDATIVE_PHOSPHORYLATION, MITOCHONDRION		ENSG00000125166	GOT2	Criterion_3_S	85	ROSMAP	0	2	0		0.191895	0.938492	2.51906e-34	1	0.580707
c1_1	c1_7	1643	16		neu	ENSG00000112367	FIG4	Criterion_3_S	176	ROSMAP	3	0	0		0.37846	0.929126	1.36708e-34	1	0.580282
c1_1	c1_7	1643	16		neu	ENSG00000011677	GABRA3	Criterion_3_S	116	ROSMAP	0	6	0		0.264542	0.763709	2.81542e-34	1	0.579046
c1_1	c1_7	1643	16		neu	ENSG00000151690	MFSD6	Criterion_3_S	115	ROSMAP	0	0	0		0.360698	0.602654	2.81542e-34	1	0.578508
c1_1	c1_7	1643	16		neu	ENSG00000165868	HSPA12A	Criterion_3_S	115	ROSMAP	0	0	0		0.398589	0.672275	2.81542e-34	1	0.576972
c1_1	c1_7	1643	16		neu	ENSG00000180611	MB21D2	Criterion_3_S	106	ROSMAP	0	0	0		0.278129	0.517598	5.4492e-34	1	0.576685
c1_1	c1_7	1643	16		neu	ENSG00000074590	NUAK1	Criterion_3_S	107	ROSMAP	3	1	0		0.248811	0.643075	5.4492e-34	1	0.575909
c1_1	c1_7	1643	16		neu	ENSG00000154822	PLCL2	Criterion_3_S	107	ROSMAP	0	1	0	overlap	0.182382	0.901439	5.4492e-34	1	0.57571
c1_1	c1_7	1643	16		neu	ENSG00000136040	PLXNC1	Criterion_3_S	118	ROSMAP	0	2	0		0.162439	0.756016	7.4568e-34	1	0.575549
c1_7	c1_64	482	48		neu	ENSG00000136040	PLXNC1	Criterion_3_S	109	ROSMAP	0	2	0		0.162439	0.756016	7.4568e-34	1	0.575549
c1_1	c1_7	1643	16		neu	ENSG00000058091	CDK14	Criterion_3_S	118	ROSMAP	0	0	0	overlap	0.362774	0.818504	4.04866e-34	1	0.573551
c1_1	c1_7	1643	16		neu	ENSG00000133083	DCLK1	Criterion_3_S	116	ROSMAP	0	1	0		0.13604	0.857964	1.07072e-33	1	0.573266
c1_1	c1_7	1643	16		neu	ENSG00000138018	EPT1	Criterion_3_S	137	ROSMAP	0	0	0		0.216039	0.843507	7.2656e-34	1	0.572842
c1_1	c1_7	1643	16		neu	ENSG00000188352	FOCAD	Criterion_3_S	118	ROSMAP	0	0	0		0.207681	0.908465	1.07072e-33	1	0.569739
c1_1	c1_7	1643	16		neu	ENSG00000108395	TRIM37	Criterion_3_S	110	ROSMAP	0	1	0		0.259942	0.748491	1.07072e-33	1	0.569513
c1_1	c1_7	1643	16		neu	ENSG00000128245	YWHAH	Criterion_3_S	242	ROSMAP	0	2	0		0.171636	0.841484	1.5057e-33	1	0.569198
c1_7	c1_64	482	48		neu	ENSG00000128245	YWHAH	Criterion_3_S	162	ROSMAP	0	2	0		0.171636	0.841484	1.5057e-33	1	0.569198
c1_64	c1_219	410	45		neu	ENSG00000128245	YWHAH	Criterion_3_S	159	ROSMAP	0	2	0		0.171636	0.841484	1.5057e-33	1	0.569198
c1_1	c1_7	1643	16		neu	ENSG00000172348	RCAN2	Criterion_3_S	119	ROSMAP	0	0	0		0.245047	0.833237	1.07072e-33	1	0.569159
c1_1	c1_7	1643	16		neu	ENSG00000133985	TTC9	Criterion_3_S	128	ROSMAP	0	0	0		0.179445	0.817902	2.97316e-33	1	0.564084
c1_1	c1_7	1643	16		neu	ENSG00000154174	TOMM70A	Criterion_3_S	206	ROSMAP	0	0	0		0.177756	0.82749	5.8316e-33	1	0.55912
c1_1	c1_7	1643	16		neu	ENSG00000109436	TBC1D9	Criterion_3_S	113	ROSMAP	0	1	0		0.196789	0.784756	6.5486e-33	1	0.557911
c1_1	c1_7	1643	16		neu	ENSG00000182916	TCEAL7	Criterion_3_S	106	ROSMAP	0	0	0		0.234055	0.892473	5.8316e-33	1	0.556545
c1_1	c1_7	1643	16		neu	ENSG00000184613	NELL2	Criterion_3_S	209	ROSMAP	0	3	0		0.151839	0.844346	1.18544e-32	1	0.55492
c1_7	c1_64	482	48		neu	ENSG00000184613	NELL2	Criterion_3_S	189	ROSMAP	0	3	0		0.151839	0.844346	1.18544e-32	1	0.55492
c1_64	c1_219	410	45		neu	ENSG00000184613	NELL2	Criterion_3_S	186	ROSMAP	0	3	0		0.151839	0.844346	1.18544e-32	1	0.55492
c1_1	c1_7	1643	16		neu	ENSG00000141030	COPS3	Criterion_3_S	106	ROSMAP	0	1	0		0.376988	0.908465	5.8316e-33	1	0.552914
c1_1	c1_7	1643	16		neu	ENSG00000089818	NECAP1	Criterion_3_S	291	ROSMAP	0	0	0		0.17557	0.831098	1.91678e-32	1	0.550441
c1_7	c1_64	482	48		neu	ENSG00000089818	NECAP1	Criterion_3_S	184	ROSMAP	0	0	0		0.17557	0.831098	1.91678e-32	1	0.550441
c1_64	c1_219	410	45		neu	ENSG00000089818	NECAP1	Criterion_3_S	181	ROSMAP	0	0	0		0.17557	0.831098	1.91678e-32	1	0.550441
c1_1	c1_7	1643	16		neu	ENSG00000070087	PFN2	Criterion_3_S	125	ROSMAP	0	0	0		0.124879	0.859178	6.4052e-32	1	0.543839
c1_1	c1_7	1643	16		neu	ENSG00000151025	GPR158	Criterion_3_S	160	ROSMAP	0	0	0		0.228461	0.82273	4.8756e-32	1	0.541726
c1_7	c1_64	482	48		neu	ENSG00000151025	GPR158	Criterion_3_S	145	ROSMAP	0	0	0		0.228461	0.82273	4.8756e-32	1	0.541726
c1_64	c1_219	410	45		neu	ENSG00000151025	GPR158	Criterion_3_S	142	ROSMAP	0	0	0		0.228461	0.82273	4.8756e-32	1	0.541726
c1_1	c1_7	1643	16		neu	ENSG00000129636	ITFG1	Criterion_3_S	162	ROSMAP	0	0	0		0.157145	0.841484	8.4606e-32	1	0.540261
c1_1	c1_7	1643	16		neu	ENSG00000107295	SH3GL2	Criterion_3_S	171	ROSMAP	0	2	0		0.200911	0.887574	1.35274e-31	1	0.534619
c1_7	c1_64	482	48		neu	ENSG00000107295	SH3GL2	Criterion_3_S	156	ROSMAP	0	2	0		0.200911	0.887574	1.35274e-31	1	0.534619
c1_64	c1_219	410	45		neu	ENSG00000107295	SH3GL2	Criterion_3_S	153	ROSMAP	0	2	0		0.200911	0.887574	1.35274e-31	1	0.534619
c1_1	c1_7	1643	16		neu	ENSG00000159871	LYPD5	Criterion_3_S	129	ROSMAP	0	0	0		0.41292	0.994608	8.4128e-32	1	0.53198
c1_1	c1_7	1643	16		neu	ENSG00000091157	WDR7	Criterion_3_S	210	ROSMAP	0	0	0		0.314925	0.795263	5.3536e-31	1	0.522022
c1_1	c1_7	1643	16		neu	ENSG00000065609	SNAP91	Criterion_3_S	177	ROSMAP	0	0	0		0.269282	0.825558	2.92058e-30	1	0.510439
c1_7	c1_64	482	48		neu	ENSG00000065609	SNAP91	Criterion_3_S	162	ROSMAP	0	0	0		0.269282	0.825558	2.92058e-30	1	0.510439
c1_64	c1_219	410	45		neu	ENSG00000065609	SNAP91	Criterion_3_S	159	ROSMAP	0	0	0		0.269282	0.825558	2.92058e-30	1	0.510439
c1_1	c1_7	1643	16		neu	ENSG00000221823	PPP3R1	Criterion_3_S	209	ROSMAP	3	2	0	overlap	0.203571	0.841484	6.5008e-30	1	0.506477
c1_7	c1_64	482	48		neu	ENSG00000221823	PPP3R1	Criterion_3_S	194	ROSMAP	3	2	0	overlap	0.203571	0.841484	6.5008e-30	1	0.506477
c1_64	c1_219	410	45		neu	ENSG00000221823	PPP3R1	Criterion_3_S	191	ROSMAP	3	2	0	overlap	0.203571	0.841484	6.5008e-30	1	0.506477
c1_1	c1_7	1643	16		neu	ENSG00000156642	NPTN	Criterion_3_S	194	ROSMAP	0	0	0		0.15914	0.807672	1.24758e-28	1	0.48689
c1_7	c1_64	482	48		neu	ENSG00000156642	NPTN	Criterion_3_S	179	ROSMAP	0	0	0		0.15914	0.807672	1.24758e-28	1	0.48689
c1_64	c1_219	410	45		neu	ENSG00000156642	NPTN	Criterion_3_S	176	ROSMAP	0	0	0		0.15914	0.807672	1.24758e-28	1	0.48689
c1_1	c1_7	1643	16		neu	ENSG00000129625	REEP5	Criterion_3_S	438	ROSMAP	0	0	0		0.150288	0.935525	1.30494e-28	1	0.485902
c1_7	c1_65	329	44	KEGG_OXIDATIVE_PHOSPHORYLATION, MITOCHONDRION		ENSG00000129625	REEP5	Criterion_3_S	179	ROSMAP	0	0	0		0.150288	0.935525	1.30494e-28	1	0.485902
c1_1	c1_7	1643	16		neu	ENSG00000133318	RTN3	Criterion_3_S	516	ROSMAP	24	1	0	overlap	0.228599	0.862081	3.20738e-28	1	0.476818
c1_7	c1_65	329	44	KEGG_OXIDATIVE_PHOSPHORYLATION, MITOCHONDRION		ENSG00000133318	RTN3	Criterion_3_S	255	ROSMAP	24	1	0	overlap	0.228599	0.862081	3.20738e-28	1	0.476818
c1_1	c1_7	1643	16		neu	ENSG00000148925	BTBD10	Criterion_3_S	285	ROSMAP	0	0	0		0.186859	0.825338	3.25518e-27	1	0.461601
c1_7	c1_64	482	48		neu	ENSG00000148925	BTBD10	Criterion_3_S	188	ROSMAP	0	0	0		0.186859	0.825338	3.25518e-27	1	0.461601
c1_64	c1_219	410	45		neu	ENSG00000148925	BTBD10	Criterion_3_S	185	ROSMAP	0	0	0		0.186859	0.825338	3.25518e-27	1	0.461601
c1_1	c1_7	1643	16		neu	ENSG00000107758	PPP3CB	Criterion_3_S	255	ROSMAP	0	0	0		0.19699	0.737812	1.13764e-26	1	0.452848
c1_7	c1_64	482	48		neu	ENSG00000107758	PPP3CB	Criterion_3_S	182	ROSMAP	0	0	0		0.19699	0.737812	1.13764e-26	1	0.452848
c1_64	c1_219	410	45		neu	ENSG00000107758	PPP3CB	Criterion_3_S	179	ROSMAP	0	0	0		0.19699	0.737812	1.13764e-26	1	0.452848
c1_1	c1_7	1643	16		neu	ENSG00000100478	AP4S1	Criterion_3_S	110	ROSMAP	0	0	0		0.130987	0.987286	5.3058e-24	1	0.40858
c1_1	c1_7	1643	16		neu	ENSG00000060709	RIMBP2	Criterion_3_S	133	ROSMAP	0	0	0		0.118119	0.768795	9.5122e-24	1	0.406889
c1_7	c1_64	482	48		neu	ENSG00000060709	RIMBP2	Criterion_3_S	121	ROSMAP	0	0	0		0.118119	0.768795	9.5122e-24	1	0.406889
c1_64	c1_219	410	45		neu	ENSG00000060709	RIMBP2	Criterion_3_S	118	ROSMAP	0	0	0		0.118119	0.768795	9.5122e-24	1	0.406889
c1_1	c1_7	1643	16		neu	ENSG00000197535	MYO5A	Criterion_3_S	129	ROSMAP	1	3	0	overlap	0.163193	0.707046	9.5122e-24	1	0.40513
c1_7	c1_64	482	48		neu	ENSG00000197535	MYO5A	Criterion_3_S	117	ROSMAP	1	3	0	overlap	0.163193	0.707046	9.5122e-24	1	0.40513
c1_64	c1_219	410	45		neu	ENSG00000197535	MYO5A	Criterion_3_S	114	ROSMAP	1	3	0	overlap	0.163193	0.707046	9.5122e-24	1	0.40513
c1_1	c1_7	1643	16		neu	ENSG00000185760	KCNQ5	Criterion_3_S	106	ROSMAP	1	3	0		0.218372	0.785315	8.604e-24	1	0.402957
c1_64	c1_219	410	45		neu	ENSG00000185760	KCNQ5	Criterion_3_S	82	ROSMAP	1	3	0		0.218372	0.785315	8.604e-24	1	0.402957
c1_7	c1_64	482	48		neu	ENSG00000185760	KCNQ5	Criterion_3_S	82	ROSMAP	1	3	0		0.218372	0.785315	8.604e-24	1	0.402957
c1_1	c1_7	1643	16		neu	ENSG00000157219	HTR5A	Criterion_3_S	121	ROSMAP	0	1	0		0.130987	0.849976	9.2254e-15	1	0.253437
c1_7	c1_64	482	48		neu	ENSG00000157219	HTR5A	Criterion_3_S	116	ROSMAP	0	1	0		0.130987	0.849976	9.2254e-15	1	0.253437
c1_64	c1_219	410	45		neu	ENSG00000157219	HTR5A	Criterion_3_S	113	ROSMAP	0	1	0		0.130987	0.849976	9.2254e-15	1	0.253437
c1_1	c1_7	1643	16		neu	ENSG00000101911	PRPS2	Criterion_3_S	139	ROSMAP	0	0	0		0.215358	0.979316	1.20456e-14	1	0.246787
c1_1	c1_7	1643	16		neu	ENSG00000126950	TMEM35	Criterion_3_S	129	ROSMAP	0	0	0		0.389224	0.846228	9.2254e-15	1	0.245472
c1_7	c1_64	482	48		neu	ENSG00000126950	TMEM35	Criterion_3_S	124	ROSMAP	0	0	0		0.389224	0.846228	9.2254e-15	1	0.245472
c1_64	c1_219	410	45		neu	ENSG00000126950	TMEM35	Criterion_3_S	121	ROSMAP	0	0	0		0.389224	0.846228	9.2254e-15	1	0.245472
c1_1	c1_7	1643	16		neu	ENSG00000115419	GLS	Criterion_3_S	202	ROSMAP	0	85	0		0.224314	0.845632	2.1988e-14	1	0.243146
c1_7	c1_64	482	48		neu	ENSG00000115419	GLS	Criterion_3_S	122	ROSMAP	22	8	1		0.224314	0.845632	2.1988e-14	1	0.243146
c1_64	c1_219	410	45		neu	ENSG00000115419	GLS	Criterion_3_S	114	ROSMAP	22	8	1		0.224314	0.845632	2.1988e-14	1	0.243146
c1_14	c1_90	206	33		neu	ENSG00000159164	SV2A	Criterion_3_S	94	ROSMAP	12	3	0		0.346264	0.874066	1.90722e-14	1	0.24076
c1_1	c1_7	1643	16		neu	ENSG00000213190	MLLT11	Criterion_3_S	192	ROSMAP	0	0	0		0.144212	0.748491	6.1662e-14	1	0.239714
c1_7	c1_64	482	48		neu	ENSG00000213190	MLLT11	Criterion_3_S	113	ROSMAP	0	0	0		0.144212	0.748491	6.1662e-14	1	0.239714
c1_64	c1_219	410	45		neu	ENSG00000213190	MLLT11	Criterion_3_S	110	ROSMAP	0	0	0		0.144212	0.748491	6.1662e-14	1	0.239714
c1_1	c1_7	1643	16		neu	ENSG00000091972	CD200	Criterion_3_S	155	ROSMAP	7	9	0		0.128915	0.846752	6.5964e-14	1	0.239136
c1_7	c1_64	482	48		neu	ENSG00000091972	CD200	Criterion_3_S	114	ROSMAP	7	9	0		0.128915	0.846752	6.5964e-14	1	0.239136
c1_64	c1_219	410	45		neu	ENSG00000091972	CD200	Criterion_3_S	111	ROSMAP	7	9	0		0.128915	0.846752	6.5964e-14	1	0.239136
c1_14	c1_90	206	33		neu	ENSG00000104435	STMN2	Criterion_3_S	58	ROSMAP	2	1	0		0.296877	0.863766	2.86322e-14	1	0.238993
c1_1	c1_7	1643	16		neu	ENSG00000198689	SLC9A6	Criterion_3_S	151	ROSMAP	1	2	0		0.479386	0.826298	2.36132e-14	1	0.237215
c1_7	c1_64	482	48		neu	ENSG00000198689	SLC9A6	Criterion_3_S	146	ROSMAP	1	2	0		0.479386	0.826298	2.36132e-14	1	0.237215
c1_64	c1_219	410	45		neu	ENSG00000198689	SLC9A6	Criterion_3_S	143	ROSMAP	1	2	0		0.479386	0.826298	2.36132e-14	1	0.237215
c1_1	c1_7	1643	16		neu	ENSG00000109738	GLRB	Criterion_3_S	220	ROSMAP	1	1	0		0.134644	0.847803	1.05638e-13	1	0.23535
c1_7	c1_64	482	48		neu	ENSG00000109738	GLRB	Criterion_3_S	140	ROSMAP	1	1	0		0.134644	0.847803	1.05638e-13	1	0.23535
c1_14	c1_90	206	33		neu	ENSG00000185274	WBSCR17	Criterion_3_S	65	ROSMAP	0	0	0		0.17247	0.911423	7.7436e-14	1	0.235281
c1_1	c1_7	1643	16		neu	ENSG00000117598	LPPR5	Criterion_3_S	106	ROSMAP	0	0	0		0.188563	0.675597	1.21412e-13	1	0.233522
c1_1	c1_7	1643	16		neu	ENSG00000069329	VPS35	Criterion_3_S	207	ROSMAP	16	0	0		0.245531	0.827115	7.7436e-14	1	0.2334
c1_7	c1_65	329	44	KEGG_OXIDATIVE_PHOSPHORYLATION, MITOCHONDRION		ENSG00000069329	VPS35	Criterion_3_S	90	ROSMAP	16	0	0		0.245531	0.827115	7.7436e-14	1	0.2334
c1_1	c1_7	1643	16		neu	ENSG00000040933	INPP4A	Criterion_3_S	242	ROSMAP	0	0	0		0.192826	0.849976	1.195e-13	1	0.231788
c1_7	c1_64	482	48		neu	ENSG00000040933	INPP4A	Criterion_3_S	156	ROSMAP	0	0	0		0.192826	0.849976	1.195e-13	1	0.231788
c1_1	c1_7	1643	16		neu	ENSG00000187189	TSPYL4	Criterion_3_S	108	ROSMAP	0	2	0		0.181533	0.841484	1.51526e-13	1	0.230562
c1_1	c1_7	1643	16		neu	ENSG00000112149	CD83	Criterion_3_S	115	ROSMAP	1	10	0		0.163552	0.91514	1.63476e-13	1	0.230154
c1_7	c1_64	482	48		neu	ENSG00000112149	CD83	Criterion_3_S	108	ROSMAP	1	10	0		0.163552	0.91514	1.63476e-13	1	0.230154
c1_1	c1_7	1643	16		neu	ENSG00000166342	NETO1	Criterion_3_S	117	ROSMAP	3	1	0		0.115312	0.658141	3.38902e-13	1	0.229787
c1_7	c1_64	482	48		neu	ENSG00000166342	NETO1	Criterion_3_S	112	ROSMAP	3	1	0		0.115312	0.658141	3.38902e-13	1	0.229787
c1_1	c1_7	1643	16		neu	ENSG00000214575	CPEB1	Criterion_3_S	108	ROSMAP	0	2	0		0.362075	0.63349	1.12808e-13	1	0.229743
c1_1	c1_7	1643	16		neu	ENSG00000198668	CALM1	Criterion_3_S	181	ROSMAP	1	4	0		0.611665	0.795263	5.7838e-14	1	0.229129
c1_1	c1_7	1643	16		neu	ENSG00000128989	ARPP19	Criterion_3_S	106	ROSMAP	0	0	0		0.130987	0.846914	2.53818e-13	1	0.229123
c1_1	c1_7	1643	16		neu	ENSG00000106537	TSPAN13	Criterion_3_S	123	ROSMAP	0	0	0		0.198539	0.842876	1.75904e-13	1	0.228796
c1_7	c1_64	482	48		neu	ENSG00000106537	TSPAN13	Criterion_3_S	115	ROSMAP	0	0	0		0.198539	0.842876	1.75904e-13	1	0.228796
c1_64	c1_219	410	45		neu	ENSG00000106537	TSPAN13	Criterion_3_S	112	ROSMAP	0	0	0		0.198539	0.842876	1.75904e-13	1	0.228796
c1_1	c1_7	1643	16		neu	ENSG00000145335	SNCA	Criterion_3_S	116	ROSMAP	60	5	1		0.134441	0.751061	3.38902e-13	1	0.227691
c1_7	c1_64	482	48		neu	ENSG00000145335	SNCA	Criterion_3_S	111	ROSMAP	60	5	1		0.134441	0.751061	3.38902e-13	1	0.227691
c1_1	c1_7	1643	16		neu	ENSG00000125814	NAPB	Criterion_3_S	107	ROSMAP	2	7	0		0.377526	0.795263	1.21412e-13	1	0.227227
c1_1	c1_7	1643	16		neu	ENSG00000172292	CERS6	Criterion_3_S	121	ROSMAP	0	1	0		0.338516	0.735109	1.75904e-13	1	0.225883
c1_7	c1_64	482	48		neu	ENSG00000172292	CERS6	Criterion_3_S	114	ROSMAP	0	1	0		0.338516	0.735109	1.75904e-13	1	0.225883
c1_64	c1_219	410	45		neu	ENSG00000172292	CERS6	Criterion_3_S	111	ROSMAP	0	1	0		0.338516	0.735109	1.75904e-13	1	0.225883
c1_1	c1_7	1643	16		neu	ENSG00000221866	PLXNA4	Criterion_3_S	107	ROSMAP	2	0	0		0.430818	0.831098	1.4101e-13	1	0.224834
c1_1	c1_7	1643	16		neu	ENSG00000183060	LYSMD4	Criterion_3_S	110	ROSMAP	0	0	0		0.157854	0.926455	4.22552e-13	1	0.22335
c1_7	c1_65	329	44	KEGG_OXIDATIVE_PHOSPHORYLATION, MITOCHONDRION		ENSG00000183060	LYSMD4	Criterion_3_S	85	ROSMAP	0	0	0		0.157854	0.926455	4.22552e-13	1	0.22335
c1_1	c1_7	1643	16		neu	ENSG00000186416	NKRF	Criterion_3_S	136	ROSMAP	0	0	0		0.179445	0.854934	4.19684e-13	1	0.223049
c1_7	c1_64	482	48		neu	ENSG00000186416	NKRF	Criterion_3_S	122	ROSMAP	0	0	0		0.179445	0.854934	4.19684e-13	1	0.223049
c1_64	c1_219	410	45		neu	ENSG00000186416	NKRF	Criterion_3_S	119	ROSMAP	0	0	0		0.179445	0.854934	4.19684e-13	1	0.223049
c1_1	c1_7	1643	16		neu	ENSG00000129028	THAP10	Criterion_3_S	130	ROSMAP	0	0	0		0.296169	0.924875	2.73416e-13	1	0.221939
c1_7	c1_64	482	48		neu	ENSG00000129028	THAP10	Criterion_3_S	125	ROSMAP	0	0	0		0.296169	0.924875	2.73416e-13	1	0.221939
c1_1	c1_7	1643	16		neu	ENSG00000166167	BTRC	Criterion_3_S	109	ROSMAP	1	0	0		0.607774	0.901881	1.4101e-13	1	0.221707
c1_1	c1_7	1643	16		neu	ENSG00000166908	PIP4K2C	Criterion_3_S	163	ROSMAP	0	1	0		0.283291	0.932386	2.93492e-13	1	0.221685
c1_7	c1_64	482	48		neu	ENSG00000166908	PIP4K2C	Criterion_3_S	156	ROSMAP	0	1	0		0.283291	0.932386	2.93492e-13	1	0.221685
c1_1	c1_7	1643	16		neu	ENSG00000164715	LMTK2	Criterion_3_S	165	ROSMAP	0	0	0		0.313108	0.846396	2.93492e-13	1	0.221661
c1_7	c1_64	482	48		neu	ENSG00000164715	LMTK2	Criterion_3_S	157	ROSMAP	0	0	0		0.313108	0.846396	2.93492e-13	1	0.221661
c1_1	c1_7	1643	16		neu	ENSG00000177889	UBE2N	Criterion_3_S	123	ROSMAP	0	1	0		0.228919	0.892578	3.91482e-13	1	0.221455
c1_7	c1_64	482	48		neu	ENSG00000177889	UBE2N	Criterion_3_S	117	ROSMAP	0	1	0		0.228919	0.892578	3.91482e-13	1	0.221455
c1_64	c1_219	410	45		neu	ENSG00000177889	UBE2N	Criterion_3_S	114	ROSMAP	0	1	0		0.228919	0.892578	3.91482e-13	1	0.221455
c1_1	c1_7	1643	16		neu	ENSG00000184347	SLIT3	Criterion_3_S	116	ROSMAP	0	1	0		0.30165	0.795263	3.38902e-13	1	0.221336
c1_7	c1_64	482	48		neu	ENSG00000184347	SLIT3	Criterion_3_S	111	ROSMAP	0	1	0		0.30165	0.795263	3.38902e-13	1	0.221336
c1_1	c1_7	1643	16		neu	ENSG00000165152	TMEM246	Criterion_3_S	120	ROSMAP	0	0	0		0.297367	0.843507	3.38902e-13	1	0.221009
c1_7	c1_64	482	48		neu	ENSG00000165152	TMEM246	Criterion_3_S	115	ROSMAP	0	0	0		0.297367	0.843507	3.38902e-13	1	0.221009
c1_64	c1_219	410	45		neu	ENSG00000165152	TMEM246	Criterion_3_S	112	ROSMAP	0	0	0		0.297367	0.843507	3.38902e-13	1	0.221009
c1_1	c1_7	1643	16		neu	ENSG00000115525	ST3GAL5	Criterion_3_S	110	ROSMAP	0	0	0		0.235711	0.860915	4.22552e-13	1	0.220945
c1_7	c1_65	329	44	KEGG_OXIDATIVE_PHOSPHORYLATION, MITOCHONDRION		ENSG00000115525	ST3GAL5	Criterion_3_S	85	ROSMAP	0	0	0		0.235711	0.860915	4.22552e-13	1	0.220945
c1_1	c1_7	1643	16		neu	ENSG00000078018	MAP2	Criterion_3_S	119	ROSMAP	79	20	0	overlap	0.239573	0.673796	6.8832e-13	1	0.219042
c1_7	c1_64	482	48		neu	ENSG00000078018	MAP2	Criterion_3_S	114	ROSMAP	79	20	0	overlap	0.239573	0.673796	6.8832e-13	1	0.219042
c1_64	c1_219	410	45		neu	ENSG00000078018	MAP2	Criterion_3_S	111	ROSMAP	79	20	0	overlap	0.239573	0.673796	6.8832e-13	1	0.219042
c1_1	c1_7	1643	16		neu	ENSG00000133606	MKRN1	Criterion_3_S	110	ROSMAP	0	0	0		0.286915	0.917535	4.22552e-13	1	0.219034
c1_7	c1_65	329	44	KEGG_OXIDATIVE_PHOSPHORYLATION, MITOCHONDRION		ENSG00000133606	MKRN1	Criterion_3_S	85	ROSMAP	0	0	0		0.286915	0.917535	4.22552e-13	1	0.219034
c1_1	c1_7	1643	16		neu	ENSG00000122126	OCRL	Criterion_3_S	129	ROSMAP	0	2	0		0.503121	0.904749	3.64236e-13	1	0.216103
c1_7	c1_64	482	48		neu	ENSG00000122126	OCRL	Criterion_3_S	124	ROSMAP	0	2	0		0.503121	0.904749	3.64236e-13	1	0.216103
c1_64	c1_219	410	45		neu	ENSG00000122126	OCRL	Criterion_3_S	121	ROSMAP	0	2	0		0.503121	0.904749	3.64236e-13	1	0.216103
c1_1	c1_7	1643	16		neu	ENSG00000104723	TUSC3	Criterion_3_S	124	ROSMAP	0	0	0		0.127319	0.813932	1.76382e-12	1	0.215387
c1_7	c1_64	482	48		neu	ENSG00000104723	TUSC3	Criterion_3_S	113	ROSMAP	0	0	0		0.127319	0.813932	1.76382e-12	1	0.215387
c1_64	c1_219	410	45		neu	ENSG00000104723	TUSC3	Criterion_3_S	110	ROSMAP	0	0	0		0.127319	0.813932	1.76382e-12	1	0.215387
c1_1	c1_7	1643	16		neu	ENSG00000102409	BEX4	Criterion_3_S	95	ROSMAP	0	0	0		0.230493	0.935598	1.64432e-12	1	0.21052
c1_7	c1_65	329	44	KEGG_OXIDATIVE_PHOSPHORYLATION, MITOCHONDRION		ENSG00000102409	BEX4	Criterion_3_S	75	ROSMAP	0	0	0		0.230493	0.935598	1.64432e-12	1	0.21052
c1_1	c1_7	1643	16		neu	ENSG00000182400	TRAPPC6B	Criterion_3_S	117	ROSMAP	0	0	0		0.183185	0.716967	2.85366e-12	1	0.210114
c1_1	c1_7	1643	16		neu	ENSG00000100483	METTL21D	Criterion_3_S	115	ROSMAP	0	0	0		0.134084	0.773936	6.7398e-12	1	0.205532
c1_7	c1_65	329	44	KEGG_OXIDATIVE_PHOSPHORYLATION, MITOCHONDRION		ENSG00000100483	METTL21D	Criterion_3_S	86	ROSMAP	0	0	0		0.134084	0.773936	6.7398e-12	1	0.205532
c1_1	c1_7	1643	16		neu	ENSG00000164924	YWHAZ	Criterion_3_S	141	ROSMAP	5	6	0	overlap	0.198219	0.744511	4.9712e-12	1	0.205181
c1_7	c1_64	482	48		neu	ENSG00000164924	YWHAZ	Criterion_3_S	121	ROSMAP	5	6	0	overlap	0.198219	0.744511	4.9712e-12	1	0.205181
c1_64	c1_219	410	45		neu	ENSG00000164924	YWHAZ	Criterion_3_S	118	ROSMAP	5	6	0	overlap	0.198219	0.744511	4.9712e-12	1	0.205181
c1_1	c1_7	1643	16		neu	ENSG00000102471	NDFIP2	Criterion_3_S	137	ROSMAP	0	0	0		0.230736	0.843167	4.9712e-12	1	0.203152
c1_7	c1_64	482	48		neu	ENSG00000102471	NDFIP2	Criterion_3_S	122	ROSMAP	0	0	0		0.230736	0.843167	4.9712e-12	1	0.203152
c1_64	c1_219	410	45		neu	ENSG00000102471	NDFIP2	Criterion_3_S	119	ROSMAP	0	0	0		0.230736	0.843167	4.9712e-12	1	0.203152
c1_1	c1_7	1643	16		neu	ENSG00000114098	ARMC8	Criterion_3_S	107	ROSMAP	0	0	0		0.267984	0.849976	5.8316e-12	1	0.200822
c1_1	c1_7	1643	16		neu	ENSG00000115310	RTN4	Criterion_3_S	115	ROSMAP	17	7	0		0.264009	0.908465	6.7398e-12	1	0.19938
c1_7	c1_65	329	44	KEGG_OXIDATIVE_PHOSPHORYLATION, MITOCHONDRION		ENSG00000115310	RTN4	Criterion_3_S	86	ROSMAP	17	7	0		0.264009	0.908465	6.7398e-12	1	0.19938
c1_1	c1_7	1643	16		neu	ENSG00000143318	CASQ1	Criterion_3_S	115	ROSMAP	0	3	0		0.40719	0.679399	6.7398e-12	1	0.198332
c1_7	c1_65	329	44	KEGG_OXIDATIVE_PHOSPHORYLATION, MITOCHONDRION		ENSG00000143318	CASQ1	Criterion_3_S	86	ROSMAP	0	3	0		0.40719	0.679399	6.7398e-12	1	0.198332
c1_7	c1_65	329	44	KEGG_OXIDATIVE_PHOSPHORYLATION, MITOCHONDRION		ENSG00000114062	UBE3A	Criterion_3_S	89	ROSMAP	2	8	0		0.254423	0.814162	1.82596e-11	1	0.193138
c1_7	c1_65	329	44	KEGG_OXIDATIVE_PHOSPHORYLATION, MITOCHONDRION		ENSG00000170540	ARL6IP1	Criterion_3_S	82	ROSMAP	0	0	0		0.158361	0.939343	2.60032e-11	1	0.192973
c1_1	c1_7	1643	16		neu	ENSG00000130830	MPP1	Criterion_3_S	123	ROSMAP	0	1	0		0.292403	0.996142	1.33362e-11	1	0.192942
c1_7	c1_65	329	44	KEGG_OXIDATIVE_PHOSPHORYLATION, MITOCHONDRION		ENSG00000130830	MPP1	Criterion_3_S	94	ROSMAP	0	1	0		0.292403	0.996142	1.33362e-11	1	0.192942
c1_7	c1_65	329	44	KEGG_OXIDATIVE_PHOSPHORYLATION, MITOCHONDRION		ENSG00000156298	TSPAN7	Criterion_3_S	82	ROSMAP	1	1	0		0.163154	0.967251	2.60032e-11	1	0.192539
c1_1	c1_7	1643	16		neu	ENSG00000143933	CALM2	Criterion_3_S	148	ROSMAP	0	1	0		0.280121	0.910814	1.63476e-11	1	0.192419
c1_7	c1_65	329	44	KEGG_OXIDATIVE_PHOSPHORYLATION, MITOCHONDRION		ENSG00000143933	CALM2	Criterion_3_S	119	ROSMAP	0	1	0		0.280121	0.910814	1.63476e-11	1	0.192419
c1_1	c1_7	1643	16		neu	ENSG00000119865	CNRIP1	Criterion_3_S	121	ROSMAP	0	0	0		0.244226	0.965689	2.28484e-11	1	0.190538
c1_7	c1_65	329	44	KEGG_OXIDATIVE_PHOSPHORYLATION, MITOCHONDRION		ENSG00000119865	CNRIP1	Criterion_3_S	92	ROSMAP	0	0	0		0.244226	0.965689	2.28484e-11	1	0.190538
c1_1	c1_7	1643	16		neu	ENSG00000065548	ZC3H15	Criterion_3_S	107	ROSMAP	0	0	0		0.359901	0.887716	1.82596e-11	1	0.189955
c1_7	c1_65	329	44	KEGG_OXIDATIVE_PHOSPHORYLATION, MITOCHONDRION		ENSG00000065548	ZC3H15	Criterion_3_S	91	ROSMAP	0	0	0		0.359901	0.887716	1.82596e-11	1	0.189955
c1_1	c1_7	1643	16		neu	ENSG00000131100	ATP6V1E1	Criterion_3_S	171	ROSMAP	0	0	0		0.191866	0.923874	3.3938e-11	1	0.18973
c1_7	c1_65	329	44	KEGG_OXIDATIVE_PHOSPHORYLATION, MITOCHONDRION		ENSG00000131100	ATP6V1E1	Criterion_3_S	139	ROSMAP	0	0	0		0.191866	0.923874	3.3938e-11	1	0.18973
c1_1	c1_7	1643	16		neu	ENSG00000232119	MCTS1	Criterion_3_S	107	ROSMAP	0	0	0		0.165405	0.940063	4.55056e-11	1	0.188538
c1_7	c1_65	329	44	KEGG_OXIDATIVE_PHOSPHORYLATION, MITOCHONDRION		ENSG00000232119	MCTS1	Criterion_3_S	92	ROSMAP	0	0	0		0.165405	0.940063	4.55056e-11	1	0.188538
c1_1	c1_7	1643	16		neu	ENSG00000050748	MAPK9	Criterion_3_S	133	ROSMAP	1	1	0		0.168582	0.755239	5.8316e-11	1	0.188185
c1_7	c1_65	329	44	KEGG_OXIDATIVE_PHOSPHORYLATION, MITOCHONDRION		ENSG00000050748	MAPK9	Criterion_3_S	118	ROSMAP	1	1	0		0.168582	0.755239	5.8316e-11	1	0.188185
c1_7	c1_65	329	44	KEGG_OXIDATIVE_PHOSPHORYLATION, MITOCHONDRION		ENSG00000204619	PPP1R11	Criterion_3_S	82	ROSMAP	0	0	0		0.358378	0.991641	2.60032e-11	1	0.186578
c1_1	c1_7	1643	16		neu	ENSG00000158301	GPRASP2	Criterion_3_S	160	ROSMAP	0	0	0		0.162209	0.859274	6.8354e-11	1	0.186354
c1_7	c1_66	106	27			ENSG00000158301	GPRASP2	Criterion_3_S	62	ROSMAP	0	0	0		0.162209	0.859274	6.8354e-11	1	0.186354
c1_7	c1_65	329	44	KEGG_OXIDATIVE_PHOSPHORYLATION, MITOCHONDRION		ENSG00000170633	RNF34	Criterion_3_S	81	ROSMAP	0	0	0		0.46394	0.901552	2.60032e-11	1	0.185381
c1_7	c1_65	329	44	KEGG_OXIDATIVE_PHOSPHORYLATION, MITOCHONDRION		ENSG00000066136	NFYC	Criterion_3_S	82	ROSMAP	0	0	0		0.617837	0.929126	2.1032e-11	1	0.184614
c1_1	c1_7	1643	16		neu	ENSG00000102078	SLC25A14	Criterion_3_S	117	ROSMAP	0	4	0		0.256162	0.827495	5.975e-11	1	0.184263
c1_7	c1_65	329	44	KEGG_OXIDATIVE_PHOSPHORYLATION, MITOCHONDRION		ENSG00000102078	SLC25A14	Criterion_3_S	102	ROSMAP	0	4	0		0.256162	0.827495	5.975e-11	1	0.184263
c1_1	c1_7	1643	16		neu	ENSG00000197694	SPTAN1	Criterion_3_S	126	ROSMAP	0	0	0		0.364579	0.939343	4.16816e-11	1	0.183384
c1_7	c1_65	329	44	KEGG_OXIDATIVE_PHOSPHORYLATION, MITOCHONDRION		ENSG00000197694	SPTAN1	Criterion_3_S	111	ROSMAP	0	0	0		0.364579	0.939343	4.16816e-11	1	0.183384
c1_1	c1_7	1643	16		neu	ENSG00000214174	AMZ2P1	Criterion_3_S	119	ROSMAP	0	0	0		0.257883	0.999832	6.4052e-11	1	0.182314
c1_7	c1_65	329	44	KEGG_OXIDATIVE_PHOSPHORYLATION, MITOCHONDRION		ENSG00000214174	AMZ2P1	Criterion_3_S	104	ROSMAP	0	0	0		0.257883	0.999832	6.4052e-11	1	0.182314
c1_1	c1_7	1643	16		neu	ENSG00000070718	AP3M2	Criterion_3_S	112	ROSMAP	0	0	0		0.342176	0.901552	6.692e-11	1	0.180675
c1_1	c1_7	1643	16		neu	ENSG00000112996	MRPS30	Criterion_3_S	143	ROSMAP	0	1	0		0.133854	0.910814	2.02672e-10	1	0.179355
c1_7	c1_65	329	44	KEGG_OXIDATIVE_PHOSPHORYLATION, MITOCHONDRION		ENSG00000204386	NEU1	Criterion_3_S	83	ROSMAP	0	0	0		0.183801	0.941936	2.15578e-10	1	0.176326
c1_1	c1_7	1643	16		neu	ENSG00000107745	MICU1	Criterion_3_S	124	ROSMAP	0	0	0		0.587163	0.968036	7.3612e-11	1	0.175487
c1_7	c1_65	329	44	KEGG_OXIDATIVE_PHOSPHORYLATION, MITOCHONDRION		ENSG00000107745	MICU1	Criterion_3_S	109	ROSMAP	0	0	0		0.587163	0.968036	7.3612e-11	1	0.175487
c1_1	c1_7	1643	16		neu	ENSG00000024862	CCDC28A	Criterion_3_S	119	ROSMAP	0	0	0		0.680416	0.966988	6.4052e-11	1	0.175434
c1_7	c1_65	329	44	KEGG_OXIDATIVE_PHOSPHORYLATION, MITOCHONDRION		ENSG00000024862	CCDC28A	Criterion_3_S	104	ROSMAP	0	0	0		0.680416	0.966988	6.4052e-11	1	0.175434
c1_1	c1_7	1643	16		neu	ENSG00000101474	APMAP	Criterion_3_S	108	ROSMAP	1	0	0		0.199516	0.985179	2.76762e-10	1	0.17356
c1_7	c1_65	329	44	KEGG_OXIDATIVE_PHOSPHORYLATION, MITOCHONDRION		ENSG00000101474	APMAP	Criterion_3_S	92	ROSMAP	1	0	0		0.199516	0.985179	2.76762e-10	1	0.17356
c1_1	c1_7	1643	16		neu	ENSG00000184277	TM2D3	Criterion_3_S	158	ROSMAP	1	0	0		0.143261	0.849455	4.5888e-10	1	0.173368
c1_7	c1_65	329	44	KEGG_OXIDATIVE_PHOSPHORYLATION, MITOCHONDRION		ENSG00000184277	TM2D3	Criterion_3_S	95	ROSMAP	1	0	0		0.143261	0.849455	4.5888e-10	1	0.173368
c1_1	c1_7	1643	16		neu	ENSG00000196262	PPIA	Criterion_3_S	131	ROSMAP	2	9	0		0.683509	0.97077	8.9864e-11	1	0.172886
c1_7	c1_65	329	44	KEGG_OXIDATIVE_PHOSPHORYLATION, MITOCHONDRION		ENSG00000196262	PPIA	Criterion_3_S	116	ROSMAP	2	9	0		0.683509	0.97077	8.9864e-11	1	0.172886
c1_1	c1_7	1643	16		neu	ENSG00000260804	RP11-566E18.3	Criterion_3_S	126	ROSMAP	0	0	0		0.493807	0.871592	2.13188e-10	1	0.169721
c1_7	c1_65	329	44	KEGG_OXIDATIVE_PHOSPHORYLATION, MITOCHONDRION		ENSG00000260804	RP11-566E18.3	Criterion_3_S	107	ROSMAP	0	0	0		0.493807	0.871592	2.13188e-10	1	0.169721
c1_7	c1_65	329	44	KEGG_OXIDATIVE_PHOSPHORYLATION, MITOCHONDRION		ENSG00000101146	RAE1	Criterion_3_S	83	ROSMAP	0	2	0		0.443419	0.966031	2.15578e-10	1	0.169674
c1_14	c1_90	206	33		neu	ENSG00000260415	RP11-923I11.1	Criterion_3_S	74	ROSMAP	0	0	0		0.302053	0.892905	4.33546e-10	1	0.167941
c1_14	c1_90	206	33		neu	ENSG00000144834	TAGLN3	Criterion_3_S	55	ROSMAP	0	0	0		0.419143	0.890818	3.47984e-10	1	0.167166
c1_14	c1_90	206	33		neu	ENSG00000171303	KCNK3	Criterion_3_S	54	ROSMAP	1	4	0		0.286915	0.901552	6.8354e-10	1	0.164904
c1_14	c1_90	206	33		neu	ENSG00000166501	PRKCB	Criterion_3_S	76	ROSMAP	1	1	0		0.495765	0.674756	1.0277e-09	1	0.160021
c1_14	c1_90	206	33		neu	ENSG00000136928	GABBR2	Criterion_3_S	68	ROSMAP	0	1	0		0.504178	0.901552	1.0277e-09	1	0.15777
c1_89	c1_236	32	17			ENSG00000137843	PAK6	Criterion_3_S	27	ROSMAP	0	0	0		0.201126	0.892473	3.95784e-08	1	0.137782
c1_7	c1_66	106	27			ENSG00000178234	GALNT11	Criterion_3_S	62	ROSMAP	0	0	0		0.122139	0.892473	8.5562e-08	1	0.135783
c1_7	c1_66	106	27			ENSG00000168824	NSG1	Criterion_3_S	62	ROSMAP	1	0	0	overlap	0.150285	0.874226	7.9826e-08	1	0.134921
c1_89	c1_236	32	17			ENSG00000110786	PTPN5	Criterion_3_S	31	ROSMAP	11	0	0		0.124466	0.911423	5.0668e-07	1	0.122429
c1_7	c1_66	106	27			ENSG00000237737	DCTN1-AS1	Criterion_3_S	59	ROSMAP	0	0	0		0.124466	0.825095	5.4492e-06	1	0.105716
c1_1	c1_7	1643	16		neu	ENSG00000088538	DOCK3	Criterion_3_S	91	ROSMAP	3	0	0		0.23261	0.742801	3.39858e-06	1	0.105363
c1_1	c1_7	1643	16		neu	ENSG00000172915	NBEA	Criterion_3_S	111	ROSMAP	1	0	0		0.211141	0.827115	3.39858e-06	1	0.105284
c1_7	c1_66	106	27			ENSG00000102452	NALCN	Criterion_3_S	63	ROSMAP	0	3	0		0.146547	0.841484	5.9272e-06	1	0.103755
c1_7	c1_66	106	27			ENSG00000138095	LRPPRC	Criterion_3_S	57	ROSMAP	1	0	0		0.210492	0.92485	5.4492e-06	1	0.10102
c1_7	c1_66	106	27			ENSG00000198700	IPO9	Criterion_3_S	58	ROSMAP	0	0	0		0.359507	0.953815	5.4492e-06	1	0.0968626
c1_7	c1_66	106	27			ENSG00000121964	GTDC1	Criterion_3_S	58	ROSMAP	0	1	0		0.868131	0.61457	5.4492e-06	1	0.0936163
c1_1	c1_7	1643	16		neu	ENSG00000198961	PJA2	Criterion_3_S	107	ROSMAP	0	0	0		0.331706	0.768795	2.02194e-05	1	0.0894087
c1_7	c1_66	106	27			ENSG00000129484	PARP2	Criterion_3_S	64	ROSMAP	0	1	0		0.414766	0.910814	1.60608e-05	1	0.0882137
c1_1	c1_7	1643	16		neu	ENSG00000156475	PPP2R2B	Criterion_3_S	109	ROSMAP	2	2	0		0.26932	0.923874	4.65094e-05	1	0.0834721
c1_1	c1_7	1643	16		neu	ENSG00000173726	TOMM20	Criterion_3_S	91	ROSMAP	3	0	0		0.376579	0.827115	3.80488e-05	1	0.0832973
c1_170	c1_318	42	6		ast	ENSG00000166535	A2ML1	Criterion_3_S	36	ROSMAP	1	2	0		0.128915	0.901552	0.00126192	1	0.0648232
c1_1	c1_7	1643	16		neu	ENSG00000159082	SYNJ1	Criterion_3_S	151	ROSMAP	7	2	0	overlap	0.230084	0.73676	0.00149136	1	0.0608248
c1_1	c1_17	1212	46	KEGG_OXIDATIVE_PHOSPHORYLATION, MITOCHONDRION, MACROMOLECULAR_COMPLEX, MITOCHONDRIAL_PART, PROTEIN_COMPLEX		ENSG00000174437	ATP2A2	Criterion_3_S	133	ROSMAP	1	10	0	overlap	0.130987	0.8349	0.0049234	1	0.055273
c1_1	c1_7	1643	16		neu	ENSG00000151502	VPS26B	Criterion_3_S	75	ROSMAP	0	0	0		0.418918	0.951852	0.00135274	1	0.0552598
c1_7	c1_64	482	48		neu	ENSG00000151502	VPS26B	Criterion_3_S	71	ROSMAP	0	0	0		0.418918	0.951852	0.00135274	1	0.0552598
c1_1	c1_7	1643	16		neu	ENSG00000116120	FARSB	Criterion_3_S	63	ROSMAP	0	0	0		0.368344	0.912541	0.0016969	1	0.0548497
c1_7	c1_65	329	44	KEGG_OXIDATIVE_PHOSPHORYLATION, MITOCHONDRION		ENSG00000116120	FARSB	Criterion_3_S	58	ROSMAP	0	0	0		0.368344	0.912541	0.0016969	1	0.0548497
c1_1	c1_7	1643	16		neu	ENSG00000142875	PRKACB	Criterion_3_S	141	ROSMAP	2	2	0		0.416879	0.751061	0.01912	1	0.0375856
c1_7	c1_64	482	48		neu	ENSG00000125447	GGA3	Criterion_3_S	59	ROSMAP	13	2	0		0.15914	0.890453	0.088908	1	0.0321213
c1_1	c1_7	1643	16		neu	ENSG00000125447	GGA3	Criterion_3_S	59	ROSMAP	13	2	0		0.15914	0.890453	0.088908	1	0.0321213
c1_1	c1_17	1212	46	KEGG_OXIDATIVE_PHOSPHORYLATION, MITOCHONDRION, MACROMOLECULAR_COMPLEX, MITOCHONDRIAL_PART, PROTEIN_COMPLEX		ENSG00000155097	ATP6V1C1	Criterion_3_S	226	ROSMAP	0	1	0		0.132874	0.813932	0.1912	1	0.0284828
c1_1	c1_17	1212	46	KEGG_OXIDATIVE_PHOSPHORYLATION, MITOCHONDRION, MACROMOLECULAR_COMPLEX, MITOCHONDRIAL_PART, PROTEIN_COMPLEX		ENSG00000054793	ATP9A	Criterion_3_S	114	ROSMAP	0	0	0		0.356404	0.796765	0.121412	1	0.0247287
c1_14	c1_90	206	33		neu	ENSG00000127152	BCL11B	Criterion_3_S	45	ROSMAP	1	1	0		0.670306	0.737812	0.144356	1	0.0193835
c1_1	c1_35	410	1		oli	ENSG00000092820	EZR	Criterion_3_S	67	ROSMAP	0	1	0		0.13604	0.837362	0.65486	1	0.0190609
c1_35	c1_170	110	3		ast	ENSG00000092820	EZR	Criterion_3_S	61	ROSMAP	0	1	0		0.13604	0.837362	0.65486	1	0.0190609
c1_170	c1_318	42	6		ast	ENSG00000092820	EZR	Criterion_3_S	41	ROSMAP	0	1	0		0.13604	0.837362	0.65486	1	0.0190609
c1_1	c1_17	1212	46	KEGG_OXIDATIVE_PHOSPHORYLATION, MITOCHONDRION, MACROMOLECULAR_COMPLEX, MITOCHONDRIAL_PART, PROTEIN_COMPLEX		ENSG00000133703	KRAS	Criterion_3_S	116	ROSMAP	6	245	0		0.123948	0.662068	1	1	0.0183607
c1_1	c1_17	1212	46	KEGG_OXIDATIVE_PHOSPHORYLATION, MITOCHONDRION, MACROMOLECULAR_COMPLEX, MITOCHONDRIAL_PART, PROTEIN_COMPLEX		ENSG00000130559	CAMSAP1	Criterion_3_S	124	ROSMAP	0	0	0		0.152286	0.632739	1	1	0.0171814
c1_1	c1_17	1212	46	KEGG_OXIDATIVE_PHOSPHORYLATION, MITOCHONDRION, MACROMOLECULAR_COMPLEX, MITOCHONDRIAL_PART, PROTEIN_COMPLEX		ENSG00000085433	WDR47	Criterion_3_S	400	ROSMAP	0	0	0		0.123902	0.784285	1	1	0.0171194
c1_1	c1_17	1212	46	KEGG_OXIDATIVE_PHOSPHORYLATION, MITOCHONDRION, MACROMOLECULAR_COMPLEX, MITOCHONDRIAL_PART, PROTEIN_COMPLEX		ENSG00000153560	UBP1	Criterion_3_S	161	ROSMAP	0	1	0		0.13184	0.771739	1	1	0.0167818
c1_1	c1_17	1212	46	KEGG_OXIDATIVE_PHOSPHORYLATION, MITOCHONDRION, MACROMOLECULAR_COMPLEX, MITOCHONDRIAL_PART, PROTEIN_COMPLEX		ENSG00000007168	PAFAH1B1	Criterion_3_S	113	ROSMAP	0	3	0		0.134084	0.768795	1	1	0.0166859
c1_1	c1_17	1212	46	KEGG_OXIDATIVE_PHOSPHORYLATION, MITOCHONDRION, MACROMOLECULAR_COMPLEX, MITOCHONDRIAL_PART, PROTEIN_COMPLEX		ENSG00000198380	GFPT1	Criterion_3_S	113	ROSMAP	0	1	0		0.130987	0.790809	1	1	0.0166502
c1_1	c1_17	1212	46	KEGG_OXIDATIVE_PHOSPHORYLATION, MITOCHONDRION, MACROMOLECULAR_COMPLEX, MITOCHONDRIAL_PART, PROTEIN_COMPLEX		ENSG00000181915	ADO	Criterion_3_S	103	ROSMAP	0	0	0		0.142197	0.735109	1	1	0.0165836
c1_1	c1_50	253	12		ast	ENSG00000213977	TAX1BP3	Criterion_3_S	69	ROSMAP	0	1	0		0.134441	0.789734	1	1	0.016469
c1_1	c1_17	1212	46	KEGG_OXIDATIVE_PHOSPHORYLATION, MITOCHONDRION, MACROMOLECULAR_COMPLEX, MITOCHONDRIAL_PART, PROTEIN_COMPLEX		ENSG00000196305	IARS	Criterion_3_S	104	ROSMAP	1	6	0		0.130987	0.827495	1	1	0.0163172
c1_1	c1_17	1212	46	KEGG_OXIDATIVE_PHOSPHORYLATION, MITOCHONDRION, MACROMOLECULAR_COMPLEX, MITOCHONDRIAL_PART, PROTEIN_COMPLEX		ENSG00000115762	PLEKHB2	Criterion_3_S	108	ROSMAP	0	0	0	overlap	0.115312	0.941578	1	1	0.0163047
c1_1	c1_35	410	1		oli	ENSG00000177807	KCNJ10	Criterion_3_S	89	ROSMAP	3	1	0		0.121053	0.902042	1	1	0.0162629
c1_35	c1_170	110	3		ast	ENSG00000177807	KCNJ10	Criterion_3_S	61	ROSMAP	3	1	0		0.121053	0.902042	1	1	0.0162629
c1_170	c1_318	42	6		ast	ENSG00000177807	KCNJ10	Criterion_3_S	41	ROSMAP	3	1	0		0.121053	0.902042	1	1	0.0162629
c1_1	c1_17	1212	46	KEGG_OXIDATIVE_PHOSPHORYLATION, MITOCHONDRION, MACROMOLECULAR_COMPLEX, MITOCHONDRIAL_PART, PROTEIN_COMPLEX		ENSG00000182134	TDRKH	Criterion_3_S	104	ROSMAP	0	0	0		0.134084	0.833153	1	1	0.0160956
c1_1	c1_17	1212	46	KEGG_OXIDATIVE_PHOSPHORYLATION, MITOCHONDRION, MACROMOLECULAR_COMPLEX, MITOCHONDRIAL_PART, PROTEIN_COMPLEX		ENSG00000119318	RAD23B	Criterion_3_S	144	ROSMAP	0	3	0		0.132385	0.844583	1	1	0.0160891
c1_1	c1_17	1212	46	KEGG_OXIDATIVE_PHOSPHORYLATION, MITOCHONDRION, MACROMOLECULAR_COMPLEX, MITOCHONDRIAL_PART, PROTEIN_COMPLEX		ENSG00000112237	CCNC	Criterion_3_S	112	ROSMAP	1	1	0		0.128832	0.87719	1	1	0.0160108
c1_1	c1_17	1212	46	KEGG_OXIDATIVE_PHOSPHORYLATION, MITOCHONDRION, MACROMOLECULAR_COMPLEX, MITOCHONDRIAL_PART, PROTEIN_COMPLEX		ENSG00000116675	DNAJC6	Criterion_3_S	182	ROSMAP	0	0	0		0.168582	0.676479	1	1	0.015944
c1_1	c1_42	135	50		ast	ENSG00000152661	GJA1	Criterion_3_S	91	ROSMAP	3	3	0		0.130987	0.87651	1	1	0.0158946
c1_1	c1_17	1212	46	KEGG_OXIDATIVE_PHOSPHORYLATION, MITOCHONDRION, MACROMOLECULAR_COMPLEX, MITOCHONDRIAL_PART, PROTEIN_COMPLEX		ENSG00000004766	CCDC132	Criterion_3_S	155	ROSMAP	0	1	0		0.130987	0.894234	1	1	0.0157476
c1_1	c1_17	1212	46	KEGG_OXIDATIVE_PHOSPHORYLATION, MITOCHONDRION, MACROMOLECULAR_COMPLEX, MITOCHONDRIAL_PART, PROTEIN_COMPLEX		ENSG00000177150	FAM210A	Criterion_3_S	111	ROSMAP	0	0	0		0.126696	0.927031	1	1	0.0157277
c1_1	c1_17	1212	46	KEGG_OXIDATIVE_PHOSPHORYLATION, MITOCHONDRION, MACROMOLECULAR_COMPLEX, MITOCHONDRIAL_PART, PROTEIN_COMPLEX		ENSG00000101557	USP14	Criterion_3_S	112	ROSMAP	1	0	0		0.158452	0.747975	1	1	0.0156613
c1_1	c1_17	1212	46	KEGG_OXIDATIVE_PHOSPHORYLATION, MITOCHONDRION, MACROMOLECULAR_COMPLEX, MITOCHONDRIAL_PART, PROTEIN_COMPLEX		ENSG00000143158	MPC2	Criterion_3_S	101	ROSMAP	0	0	0		0.126696	0.940339	1	1	0.015623
c1_1	c1_17	1212	46	KEGG_OXIDATIVE_PHOSPHORYLATION, MITOCHONDRION, MACROMOLECULAR_COMPLEX, MITOCHONDRIAL_PART, PROTEIN_COMPLEX		ENSG00000110435	PDHX	Criterion_3_S	94	ROSMAP	0	2	0		0.134084	0.892473	1	1	0.0155905
c1_1	c1_17	1212	46	KEGG_OXIDATIVE_PHOSPHORYLATION, MITOCHONDRION, MACROMOLECULAR_COMPLEX, MITOCHONDRIAL_PART, PROTEIN_COMPLEX		ENSG00000124532	MRS2	Criterion_3_S	113	ROSMAP	0	0	0		0.126696	0.968029	1	1	0.0154099
c1_1	c1_17	1212	46	KEGG_OXIDATIVE_PHOSPHORYLATION, MITOCHONDRION, MACROMOLECULAR_COMPLEX, MITOCHONDRIAL_PART, PROTEIN_COMPLEX		ENSG00000106993	CDC37L1	Criterion_3_S	112	ROSMAP	0	0	0		0.145241	0.864928	1	1	0.0152338
c1_1	c1_17	1212	46	KEGG_OXIDATIVE_PHOSPHORYLATION, MITOCHONDRION, MACROMOLECULAR_COMPLEX, MITOCHONDRIAL_PART, PROTEIN_COMPLEX		ENSG00000065150	IPO5	Criterion_3_S	127	ROSMAP	1	0	0		0.150288	0.841484	1	1	0.0151847
c1_1	c1_17	1212	46	KEGG_OXIDATIVE_PHOSPHORYLATION, MITOCHONDRION, MACROMOLECULAR_COMPLEX, MITOCHONDRIAL_PART, PROTEIN_COMPLEX		ENSG00000138757	G3BP2	Criterion_3_S	155	ROSMAP	0	0	0		0.181533	0.700104	1	1	0.0151484
c1_1	c1_17	1212	46	KEGG_OXIDATIVE_PHOSPHORYLATION, MITOCHONDRION, MACROMOLECULAR_COMPLEX, MITOCHONDRIAL_PART, PROTEIN_COMPLEX		ENSG00000120265	PCMT1	Criterion_3_S	422	ROSMAP	1	1	0		0.150962	0.844346	1	1	0.0151269
c1_1	c1_17	1212	46	KEGG_OXIDATIVE_PHOSPHORYLATION, MITOCHONDRION, MACROMOLECULAR_COMPLEX, MITOCHONDRIAL_PART, PROTEIN_COMPLEX		ENSG00000147471	PROSC	Criterion_3_S	101	ROSMAP	0	0	0		0.133155	0.978278	1	1	0.0149674
c1_1	c1_17	1212	46	KEGG_OXIDATIVE_PHOSPHORYLATION, MITOCHONDRION, MACROMOLECULAR_COMPLEX, MITOCHONDRIAL_PART, PROTEIN_COMPLEX		ENSG00000126945	HNRNPH2	Criterion_3_S	76	ROSMAP	1	1	0		0.144321	0.908814	1	1	0.0149169
c1_1	c1_17	1212	46	KEGG_OXIDATIVE_PHOSPHORYLATION, MITOCHONDRION, MACROMOLECULAR_COMPLEX, MITOCHONDRIAL_PART, PROTEIN_COMPLEX		ENSG00000144597	EAF1	Criterion_3_S	103	ROSMAP	0	0	0		0.157854	0.833153	1	1	0.0148971
c1_1	c1_17	1212	46	KEGG_OXIDATIVE_PHOSPHORYLATION, MITOCHONDRION, MACROMOLECULAR_COMPLEX, MITOCHONDRIAL_PART, PROTEIN_COMPLEX		ENSG00000203965	EFCAB7	Criterion_3_S	99	ROSMAP	0	0	0		0.14456	0.915971	1	1	0.0148472
c1_1	c1_17	1212	46	KEGG_OXIDATIVE_PHOSPHORYLATION, MITOCHONDRION, MACROMOLECULAR_COMPLEX, MITOCHONDRIAL_PART, PROTEIN_COMPLEX		ENSG00000146701	MDH2	Criterion_3_S	140	ROSMAP	1	2	0		0.134897	0.995391	1	1	0.0147446
c1_1	c1_17	1212	46	KEGG_OXIDATIVE_PHOSPHORYLATION, MITOCHONDRION, MACROMOLECULAR_COMPLEX, MITOCHONDRIAL_PART, PROTEIN_COMPLEX		ENSG00000139874	SSTR1	Criterion_3_S	102	ROSMAP	2	8	0		0.166013	0.825338	1	1	0.0145962
c1_1	c1_17	1212	46	KEGG_OXIDATIVE_PHOSPHORYLATION, MITOCHONDRION, MACROMOLECULAR_COMPLEX, MITOCHONDRIAL_PART, PROTEIN_COMPLEX		ENSG00000164038	SLC9B2	Criterion_3_S	160	ROSMAP	0	0	0		0.160783	0.862081	1	1	0.0145114
c1_1	c1_17	1212	46	KEGG_OXIDATIVE_PHOSPHORYLATION, MITOCHONDRION, MACROMOLECULAR_COMPLEX, MITOCHONDRIAL_PART, PROTEIN_COMPLEX		ENSG00000124802	EEF1E1	Criterion_3_S	99	ROSMAP	0	0	0		0.145241	0.95988	1	1	0.0144688
c1_1	c1_17	1212	46	KEGG_OXIDATIVE_PHOSPHORYLATION, MITOCHONDRION, MACROMOLECULAR_COMPLEX, MITOCHONDRIAL_PART, PROTEIN_COMPLEX		ENSG00000135070	ISCA1	Criterion_3_S	177	ROSMAP	0	0	0		0.148774	0.943211	1	1	0.014421
c1_1	c1_17	1212	46	KEGG_OXIDATIVE_PHOSPHORYLATION, MITOCHONDRION, MACROMOLECULAR_COMPLEX, MITOCHONDRIAL_PART, PROTEIN_COMPLEX		ENSG00000108389	MTMR4	Criterion_3_S	108	ROSMAP	0	0	0		0.17247	0.820707	1	1	0.0143573
c1_1	c1_17	1212	46	KEGG_OXIDATIVE_PHOSPHORYLATION, MITOCHONDRION, MACROMOLECULAR_COMPLEX, MITOCHONDRIAL_PART, PROTEIN_COMPLEX		ENSG00000187601	MAGEH1	Criterion_3_S	201	ROSMAP	0	1	0		0.162127	0.879352	1	1	0.0143046
c1_1	c1_50	253	12		ast	ENSG00000149782	PLCB3	Criterion_3_S	59	ROSMAP	0	0	0		0.170718	0.844346	1	1	0.0142238
c1_17	c1_101	150	39			ENSG00000095002	MSH2	Criterion_3_S	75	ROSMAP	0	80	0		0.161428	0.910814	1	1	0.0140782
c1_1	c1_17	1212	46	KEGG_OXIDATIVE_PHOSPHORYLATION, MITOCHONDRION, MACROMOLECULAR_COMPLEX, MITOCHONDRIAL_PART, PROTEIN_COMPLEX		ENSG00000136143	SUCLA2	Criterion_3_S	134	ROSMAP	0	0	0		0.163154	0.911423	1	1	0.0139952
c1_1	c1_17	1212	46	KEGG_OXIDATIVE_PHOSPHORYLATION, MITOCHONDRION, MACROMOLECULAR_COMPLEX, MITOCHONDRIAL_PART, PROTEIN_COMPLEX		ENSG00000164830	OXR1	Criterion_3_S	126	ROSMAP	0	2	0		0.207921	0.716967	1	1	0.0139769
c1_1	c1_17	1212	46	KEGG_OXIDATIVE_PHOSPHORYLATION, MITOCHONDRION, MACROMOLECULAR_COMPLEX, MITOCHONDRIAL_PART, PROTEIN_COMPLEX		ENSG00000115947	ORC4	Criterion_3_S	98	ROSMAP	0	1	0		0.157145	0.957474	1	1	0.0139088
c1_1	c1_17	1212	46	KEGG_OXIDATIVE_PHOSPHORYLATION, MITOCHONDRION, MACROMOLECULAR_COMPLEX, MITOCHONDRIAL_PART, PROTEIN_COMPLEX		ENSG00000083720	OXCT1	Criterion_3_S	125	ROSMAP	0	0	0		0.173553	0.867428	1	1	0.0139048
c1_1	c1_17	1212	46	KEGG_OXIDATIVE_PHOSPHORYLATION, MITOCHONDRION, MACROMOLECULAR_COMPLEX, MITOCHONDRIAL_PART, PROTEIN_COMPLEX		ENSG00000061676	NCKAP1	Criterion_3_S	114	ROSMAP	3	0	0		0.193245	0.780206	1	1	0.0138938
c1_1	c1_17	1212	46	KEGG_OXIDATIVE_PHOSPHORYLATION, MITOCHONDRION, MACROMOLECULAR_COMPLEX, MITOCHONDRIAL_PART, PROTEIN_COMPLEX		ENSG00000135932	CAB39	Criterion_3_S	168	ROSMAP	0	0	0		0.185793	0.818504	1	1	0.0138306
c1_1	c1_17	1212	46	KEGG_OXIDATIVE_PHOSPHORYLATION, MITOCHONDRION, MACROMOLECULAR_COMPLEX, MITOCHONDRIAL_PART, PROTEIN_COMPLEX		ENSG00000143727	ACP1	Criterion_3_S	165	ROSMAP	1	15	0		0.169196	0.90875	1	1	0.0137497
c1_1	c1_17	1212	46	KEGG_OXIDATIVE_PHOSPHORYLATION, MITOCHONDRION, MACROMOLECULAR_COMPLEX, MITOCHONDRIAL_PART, PROTEIN_COMPLEX		ENSG00000135018	UBQLN1	Criterion_3_S	369	ROSMAP	34	2	2		0.17254	0.892706	1	1	0.0137368
c1_1	c1_17	1212	46	KEGG_OXIDATIVE_PHOSPHORYLATION, MITOCHONDRION, MACROMOLECULAR_COMPLEX, MITOCHONDRIAL_PART, PROTEIN_COMPLEX		ENSG00000031698	SARS	Criterion_3_S	100	ROSMAP	0	1	0		0.175642	0.901552	1	1	0.0135336
c1_1	c1_17	1212	46	KEGG_OXIDATIVE_PHOSPHORYLATION, MITOCHONDRION, MACROMOLECULAR_COMPLEX, MITOCHONDRIAL_PART, PROTEIN_COMPLEX		ENSG00000166946	CCNDBP1	Criterion_3_S	115	ROSMAP	0	0	0		0.189223	0.841484	1	1	0.013493
c1_1	c1_17	1212	46	KEGG_OXIDATIVE_PHOSPHORYLATION, MITOCHONDRION, MACROMOLECULAR_COMPLEX, MITOCHONDRIAL_PART, PROTEIN_COMPLEX		ENSG00000104660	LEPROTL1	Criterion_3_S	98	ROSMAP	0	1	0	overlap	0.163921	0.977325	1	1	0.0134481
c1_1	c1_17	1212	46	KEGG_OXIDATIVE_PHOSPHORYLATION, MITOCHONDRION, MACROMOLECULAR_COMPLEX, MITOCHONDRIAL_PART, PROTEIN_COMPLEX		ENSG00000137100	DCTN3	Criterion_3_S	124	ROSMAP	0	0	0		0.166013	0.969858	1	1	0.0134113
c1_1	c1_17	1212	46	KEGG_OXIDATIVE_PHOSPHORYLATION, MITOCHONDRION, MACROMOLECULAR_COMPLEX, MITOCHONDRIAL_PART, PROTEIN_COMPLEX		ENSG00000132824	SERINC3	Criterion_3_S	134	ROSMAP	0	0	0		0.174303	0.937036	1	1	0.0133063
c1_1	c1_17	1212	46	KEGG_OXIDATIVE_PHOSPHORYLATION, MITOCHONDRION, MACROMOLECULAR_COMPLEX, MITOCHONDRIAL_PART, PROTEIN_COMPLEX		ENSG00000112245	PTP4A1	Criterion_3_S	103	ROSMAP	0	2	0		0.189568	0.864928	1	1	0.0132778
c1_1	c1_17	1212	46	KEGG_OXIDATIVE_PHOSPHORYLATION, MITOCHONDRION, MACROMOLECULAR_COMPLEX, MITOCHONDRIAL_PART, PROTEIN_COMPLEX		ENSG00000125868	DSTN	Criterion_3_S	169	ROSMAP	2	1	0		0.191866	0.89026	1	1	0.0129773
c1_1	c1_17	1212	46	KEGG_OXIDATIVE_PHOSPHORYLATION, MITOCHONDRION, MACROMOLECULAR_COMPLEX, MITOCHONDRIAL_PART, PROTEIN_COMPLEX		ENSG00000143155	TIPRL	Criterion_3_S	151	ROSMAP	0	1	0		0.184551	0.926763	1	1	0.0129677
c1_1	c1_17	1212	46	KEGG_OXIDATIVE_PHOSPHORYLATION, MITOCHONDRION, MACROMOLECULAR_COMPLEX, MITOCHONDRIAL_PART, PROTEIN_COMPLEX		ENSG00000149313	AASDHPPT	Criterion_3_S	147	ROSMAP	0	0	0		0.200147	0.863127	1	1	0.0128943
c1_1	c1_17	1212	46	KEGG_OXIDATIVE_PHOSPHORYLATION, MITOCHONDRION, MACROMOLECULAR_COMPLEX, MITOCHONDRIAL_PART, PROTEIN_COMPLEX		ENSG00000123091	RNF11	Criterion_3_S	108	ROSMAP	0	1	0	overlap	0.238818	0.742801	1	1	0.0126996
c1_1	c1_42	135	50		ast	ENSG00000143819	EPHX1	Criterion_3_S	66	ROSMAP	1	89	0		0.401684	0.442582	1	1	0.0126837
c1_1	c1_17	1212	46	KEGG_OXIDATIVE_PHOSPHORYLATION, MITOCHONDRION, MACROMOLECULAR_COMPLEX, MITOCHONDRIAL_PART, PROTEIN_COMPLEX		ENSG00000106868	SUSD1	Criterion_3_S	111	ROSMAP	0	0	0		0.192826	0.926362	1	1	0.0126488
c1_1	c1_37	198	35			ENSG00000237289	CKMT1B	Criterion_3_S	79	ROSMAP	0	0	0		0.212021	0.84752	1	1	0.0126051
c1_1	c1_17	1212	46	KEGG_OXIDATIVE_PHOSPHORYLATION, MITOCHONDRION, MACROMOLECULAR_COMPLEX, MITOCHONDRIAL_PART, PROTEIN_COMPLEX		ENSG00000057663	ATG5	Criterion_3_S	117	ROSMAP	21	10	0		0.229212	0.789188	1	1	0.0125563
c1_1	c1_17	1212	46	KEGG_OXIDATIVE_PHOSPHORYLATION, MITOCHONDRION, MACROMOLECULAR_COMPLEX, MITOCHONDRIAL_PART, PROTEIN_COMPLEX		ENSG00000104231	ZFAND1	Criterion_3_S	98	ROSMAP	0	0	0		0.191866	0.951583	1	1	0.0124881
c1_1	c1_17	1212	46	KEGG_OXIDATIVE_PHOSPHORYLATION, MITOCHONDRION, MACROMOLECULAR_COMPLEX, MITOCHONDRIAL_PART, PROTEIN_COMPLEX		ENSG00000133424	LARGE	Criterion_3_S	114	ROSMAP	0	0	0		0.251721	0.735109	1	1	0.0123896
c1_1	c1_17	1212	46	KEGG_OXIDATIVE_PHOSPHORYLATION, MITOCHONDRION, MACROMOLECULAR_COMPLEX, MITOCHONDRIAL_PART, PROTEIN_COMPLEX		ENSG00000101266	CSNK2A1	Criterion_3_S	98	ROSMAP	1	1	0		0.215527	0.861157	1	1	0.0123675
c1_1	c1_17	1212	46	KEGG_OXIDATIVE_PHOSPHORYLATION, MITOCHONDRION, MACROMOLECULAR_COMPLEX, MITOCHONDRIAL_PART, PROTEIN_COMPLEX		ENSG00000213585	VDAC1	Criterion_3_S	244	ROSMAP	26	4	0		0.205915	0.913708	1	1	0.0122675
c1_1	c1_17	1212	46	KEGG_OXIDATIVE_PHOSPHORYLATION, MITOCHONDRION, MACROMOLECULAR_COMPLEX, MITOCHONDRIAL_PART, PROTEIN_COMPLEX		ENSG00000141367	CLTC	Criterion_3_S	427	ROSMAP	0	2	0		0.200911	0.938492	1	1	0.0122516
c1_1	c1_50	253	12		ast	ENSG00000186994	KANK3	Criterion_3_S	38	ROSMAP	0	0	0		0.80974	0.238633	1	1	0.0120717
c1_1	c1_17	1212	46	KEGG_OXIDATIVE_PHOSPHORYLATION, MITOCHONDRION, MACROMOLECULAR_COMPLEX, MITOCHONDRIAL_PART, PROTEIN_COMPLEX		ENSG00000182220	ATP6AP2	Criterion_3_S	237	ROSMAP	0	9	0		0.211563	0.924834	1	1	0.0119799
c1_17	c1_101	150	39			ENSG00000182220	ATP6AP2	Criterion_3_S	129	ROSMAP	0	9	0		0.211563	0.924834	1	1	0.0119799
c1_1	c1_17	1212	46	KEGG_OXIDATIVE_PHOSPHORYLATION, MITOCHONDRION, MACROMOLECULAR_COMPLEX, MITOCHONDRIAL_PART, PROTEIN_COMPLEX		ENSG00000096401	CDC5L	Criterion_3_S	115	ROSMAP	0	0	0		0.22879	0.867184	1	1	0.0118777
c1_1	c1_42	135	50		ast	ENSG00000043355	ZIC2	Criterion_3_S	74	ROSMAP	3	2	0		0.23213	0.85718	1	1	0.0118565
c1_1	c1_17	1212	46	KEGG_OXIDATIVE_PHOSPHORYLATION, MITOCHONDRION, MACROMOLECULAR_COMPLEX, MITOCHONDRIAL_PART, PROTEIN_COMPLEX		ENSG00000198522	GPN1	Criterion_3_S	101	ROSMAP	0	0	0		0.214231	0.953815	1	1	0.0116613
c1_1	c1_17	1212	46	KEGG_OXIDATIVE_PHOSPHORYLATION, MITOCHONDRION, MACROMOLECULAR_COMPLEX, MITOCHONDRIAL_PART, PROTEIN_COMPLEX		ENSG00000111530	CAND1	Criterion_3_S	157	ROSMAP	2	0	0		0.217993	0.938655	1	1	0.0116511
c1_1	c1_17	1212	46	KEGG_OXIDATIVE_PHOSPHORYLATION, MITOCHONDRION, MACROMOLECULAR_COMPLEX, MITOCHONDRIAL_PART, PROTEIN_COMPLEX		ENSG00000065154	OAT	Criterion_3_S	121	ROSMAP	1	12	0		0.228461	0.898725	1	1	0.0116259
c1_1	c1_17	1212	46	KEGG_OXIDATIVE_PHOSPHORYLATION, MITOCHONDRION, MACROMOLECULAR_COMPLEX, MITOCHONDRIAL_PART, PROTEIN_COMPLEX		ENSG00000138069	RAB1A	Criterion_3_S	172	ROSMAP	1	1	0		0.217331	0.953815	1	1	0.0115558
c1_7	c1_74	39	32			ENSG00000140694	PARN	Criterion_3_S	36	ROSMAP	0	5	0		0.226238	0.963235	1	1	0.0111886
c1_1	c1_17	1212	46	KEGG_OXIDATIVE_PHOSPHORYLATION, MITOCHONDRION, MACROMOLECULAR_COMPLEX, MITOCHONDRIAL_PART, PROTEIN_COMPLEX		ENSG00000069345	DNAJA2	Criterion_3_S	297	ROSMAP	0	0	0		0.246213	0.911423	1	1	0.0109733
c1_1	c1_17	1212	46	KEGG_OXIDATIVE_PHOSPHORYLATION, MITOCHONDRION, MACROMOLECULAR_COMPLEX, MITOCHONDRIAL_PART, PROTEIN_COMPLEX		ENSG00000015479	MATR3	Criterion_3_S	105	ROSMAP	0	0	0		0.251448	0.898725	1	1	0.0109219
c1_1	c1_17	1212	46	KEGG_OXIDATIVE_PHOSPHORYLATION, MITOCHONDRION, MACROMOLECULAR_COMPLEX, MITOCHONDRIAL_PART, PROTEIN_COMPLEX		ENSG00000169018	FEM1B	Criterion_3_S	132	ROSMAP	0	11	0		0.285392	0.794175	1	1	0.0109002
c1_1	c1_17	1212	46	KEGG_OXIDATIVE_PHOSPHORYLATION, MITOCHONDRION, MACROMOLECULAR_COMPLEX, MITOCHONDRIAL_PART, PROTEIN_COMPLEX		ENSG00000163539	CLASP2	Criterion_3_S	99	ROSMAP	1	1	0		0.281913	0.814162	1	1	0.0108077
c1_1	c1_17	1212	46	KEGG_OXIDATIVE_PHOSPHORYLATION, MITOCHONDRION, MACROMOLECULAR_COMPLEX, MITOCHONDRIAL_PART, PROTEIN_COMPLEX		ENSG00000112972	HMGCS1	Criterion_3_S	117	ROSMAP	0	1	0		0.251043	0.937036	1	1	0.0106272
c1_1	c1_17	1212	46	KEGG_OXIDATIVE_PHOSPHORYLATION, MITOCHONDRION, MACROMOLECULAR_COMPLEX, MITOCHONDRIAL_PART, PROTEIN_COMPLEX		ENSG00000113161	HMGCR	Criterion_3_S	112	ROSMAP	16	20	5		0.299648	0.789734	1	1	0.0105834
c1_1	c1_17	1212	46	KEGG_OXIDATIVE_PHOSPHORYLATION, MITOCHONDRION, MACROMOLECULAR_COMPLEX, MITOCHONDRIAL_PART, PROTEIN_COMPLEX		ENSG00000132305	IMMT	Criterion_3_S	101	ROSMAP	0	0	0		0.242055	0.978354	1	1	0.010578
c1_1	c1_17	1212	46	KEGG_OXIDATIVE_PHOSPHORYLATION, MITOCHONDRION, MACROMOLECULAR_COMPLEX, MITOCHONDRIAL_PART, PROTEIN_COMPLEX		ENSG00000136504	KAT7	Criterion_3_S	103	ROSMAP	1	0	0		0.279989	0.892706	1	1	0.0101817
c1_1	c1_17	1212	46	KEGG_OXIDATIVE_PHOSPHORYLATION, MITOCHONDRION, MACROMOLECULAR_COMPLEX, MITOCHONDRIAL_PART, PROTEIN_COMPLEX		ENSG00000078369	GNB1	Criterion_3_S	110	ROSMAP	0	0	0		0.319798	0.79164	1	1	0.0100878
c1_17	c1_101	150	39			ENSG00000135336	ORC3	Criterion_3_S	71	ROSMAP	0	0	0		0.258873	0.979316	1	1	0.0100775
c1_17	c1_101	150	39			ENSG00000116752	BCAS2	Criterion_3_S	65	ROSMAP	0	0	0		0.259074	0.994034	1	1	0.00996229
c1_1	c1_42	135	50		ast	ENSG00000143842	SOX13	Criterion_3_S	74	ROSMAP	0	7	0		0.295268	0.872643	1	1	0.00995845
c1_1	c1_17	1212	46	KEGG_OXIDATIVE_PHOSPHORYLATION, MITOCHONDRION, MACROMOLECULAR_COMPLEX, MITOCHONDRIAL_PART, PROTEIN_COMPLEX		ENSG00000189042	ZNF567	Criterion_3_S	101	ROSMAP	0	0	0		0.332086	0.781078	1	1	0.00990955
c1_1	c1_17	1212	46	KEGG_OXIDATIVE_PHOSPHORYLATION, MITOCHONDRION, MACROMOLECULAR_COMPLEX, MITOCHONDRIAL_PART, PROTEIN_COMPLEX		ENSG00000095951	HIVEP1	Criterion_3_S	114	ROSMAP	1	1	0		0.289845	0.927031	1	1	0.00965059
c1_1	c1_17	1212	46	KEGG_OXIDATIVE_PHOSPHORYLATION, MITOCHONDRION, MACROMOLECULAR_COMPLEX, MITOCHONDRIAL_PART, PROTEIN_COMPLEX		ENSG00000061794	MRPS35	Criterion_3_S	107	ROSMAP	1	0	0		0.287489	0.938492	1	1	0.0096203
c1_1	c1_17	1212	46	KEGG_OXIDATIVE_PHOSPHORYLATION, MITOCHONDRION, MACROMOLECULAR_COMPLEX, MITOCHONDRIAL_PART, PROTEIN_COMPLEX		ENSG00000138698	RAP1GDS1	Criterion_3_S	116	ROSMAP	0	0	0		0.362038	0.752883	1	1	0.00954538
c1_1	c1_17	1212	46	KEGG_OXIDATIVE_PHOSPHORYLATION, MITOCHONDRION, MACROMOLECULAR_COMPLEX, MITOCHONDRIAL_PART, PROTEIN_COMPLEX		ENSG00000165678	GHITM	Criterion_3_S	218	ROSMAP	0	0	0		0.283594	0.966687	1	1	0.0095031
c1_1	c1_50	253	12		ast	ENSG00000145555	MYO10	Criterion_3_S	59	ROSMAP	1	1	0		0.274862	0.998133	1	1	0.00949768
c1_50	c1_208	38	21		ast	ENSG00000145555	MYO10	Criterion_3_S	33	ROSMAP	1	1	0		0.274862	0.998133	1	1	0.00949768
c1_1	c1_17	1212	46	KEGG_OXIDATIVE_PHOSPHORYLATION, MITOCHONDRION, MACROMOLECULAR_COMPLEX, MITOCHONDRIAL_PART, PROTEIN_COMPLEX		ENSG00000138670	RASGEF1B	Criterion_3_S	98	ROSMAP	0	0	0		0.279095	0.991641	1	1	0.00943337
c1_1	c1_17	1212	46	KEGG_OXIDATIVE_PHOSPHORYLATION, MITOCHONDRION, MACROMOLECULAR_COMPLEX, MITOCHONDRIAL_PART, PROTEIN_COMPLEX		ENSG00000088812	ATRN	Criterion_3_S	105	ROSMAP	0	1	0		0.311446	0.89078	1	1	0.00941567
c1_1	c1_17	1212	46	KEGG_OXIDATIVE_PHOSPHORYLATION, MITOCHONDRION, MACROMOLECULAR_COMPLEX, MITOCHONDRIAL_PART, PROTEIN_COMPLEX		ENSG00000134108	ARL8B	Criterion_3_S	108	ROSMAP	0	0	0		0.322805	0.871641	1	1	0.00931211
c1_1	c1_17	1212	46	KEGG_OXIDATIVE_PHOSPHORYLATION, MITOCHONDRION, MACROMOLECULAR_COMPLEX, MITOCHONDRIAL_PART, PROTEIN_COMPLEX		ENSG00000009844	VTA1	Criterion_3_S	96	ROSMAP	0	0	0		0.349028	0.906112	1	1	0.00845374
c1_17	c1_101	150	39			ENSG00000009844	VTA1	Criterion_3_S	81	ROSMAP	0	0	0		0.349028	0.906112	1	1	0.00845374
c1_1	c1_17	1212	46	KEGG_OXIDATIVE_PHOSPHORYLATION, MITOCHONDRION, MACROMOLECULAR_COMPLEX, MITOCHONDRIAL_PART, PROTEIN_COMPLEX		ENSG00000059573	ALDH18A1	Criterion_3_S	98	ROSMAP	1	0	0		0.367652	0.883074	1	1	0.00826111
c1_1	c1_17	1212	46	KEGG_OXIDATIVE_PHOSPHORYLATION, MITOCHONDRION, MACROMOLECULAR_COMPLEX, MITOCHONDRIAL_PART, PROTEIN_COMPLEX		ENSG00000070831	CDC42	Criterion_3_S	121	ROSMAP	15	8	0		0.346962	0.956619	1	1	0.00809901
c1_17	c1_101	150	39			ENSG00000070831	CDC42	Criterion_3_S	98	ROSMAP	15	8	0		0.346962	0.956619	1	1	0.00809901
c1_1	c1_17	1212	46	KEGG_OXIDATIVE_PHOSPHORYLATION, MITOCHONDRION, MACROMOLECULAR_COMPLEX, MITOCHONDRIAL_PART, PROTEIN_COMPLEX		ENSG00000124688	MAD2L1BP	Criterion_3_S	111	ROSMAP	0	0	0		0.359901	0.927031	1	1	0.00806085
c1_1	c1_17	1212	46	KEGG_OXIDATIVE_PHOSPHORYLATION, MITOCHONDRION, MACROMOLECULAR_COMPLEX, MITOCHONDRIAL_PART, PROTEIN_COMPLEX		ENSG00000198478	SH3BGRL2	Criterion_3_S	116	ROSMAP	0	0	0		0.401779	0.838563	1	1	0.00798907
c1_1	c1_17	1212	46	KEGG_OXIDATIVE_PHOSPHORYLATION, MITOCHONDRION, MACROMOLECULAR_COMPLEX, MITOCHONDRIAL_PART, PROTEIN_COMPLEX		ENSG00000106853	PTGR1	Criterion_3_S	101	ROSMAP	0	0	0		0.349793	0.963245	1	1	0.00798864
c1_1	c1_17	1212	46	KEGG_OXIDATIVE_PHOSPHORYLATION, MITOCHONDRION, MACROMOLECULAR_COMPLEX, MITOCHONDRIAL_PART, PROTEIN_COMPLEX		ENSG00000119401	TRIM32	Criterion_3_S	114	ROSMAP	1	1	0	overlap	0.360268	0.935598	1	1	0.00798582
c1_1	c1_17	1212	46	KEGG_OXIDATIVE_PHOSPHORYLATION, MITOCHONDRION, MACROMOLECULAR_COMPLEX, MITOCHONDRIAL_PART, PROTEIN_COMPLEX		ENSG00000075785	RAB7A	Criterion_3_S	61	ROSMAP	2	0	0		0.355316	0.952135	1	1	0.0079588
c1_1	c1_17	1212	46	KEGG_OXIDATIVE_PHOSPHORYLATION, MITOCHONDRION, MACROMOLECULAR_COMPLEX, MITOCHONDRIAL_PART, PROTEIN_COMPLEX		ENSG00000004961	HCCS	Criterion_3_S	113	ROSMAP	1	78	0		0.403003	0.843507	1	1	0.00792357
c1_1	c1_17	1212	46	KEGG_OXIDATIVE_PHOSPHORYLATION, MITOCHONDRION, MACROMOLECULAR_COMPLEX, MITOCHONDRIAL_PART, PROTEIN_COMPLEX		ENSG00000102606	ARHGEF7	Criterion_3_S	98	ROSMAP	0	1	0		0.386913	0.879352	1	1	0.00791715
c1_1	c1_17	1212	46	KEGG_OXIDATIVE_PHOSPHORYLATION, MITOCHONDRION, MACROMOLECULAR_COMPLEX, MITOCHONDRIAL_PART, PROTEIN_COMPLEX		ENSG00000135334	AKIRIN2	Criterion_3_S	102	ROSMAP	0	0	0		0.341914	0.998443	1	1	0.00789241
c1_1	c1_17	1212	46	KEGG_OXIDATIVE_PHOSPHORYLATION, MITOCHONDRION, MACROMOLECULAR_COMPLEX, MITOCHONDRIAL_PART, PROTEIN_COMPLEX		ENSG00000106723	SPIN1	Criterion_3_S	146	ROSMAP	0	0	0		0.456512	0.750741	1	1	0.00786361
c1_1	c1_17	1212	46	KEGG_OXIDATIVE_PHOSPHORYLATION, MITOCHONDRION, MACROMOLECULAR_COMPLEX, MITOCHONDRIAL_PART, PROTEIN_COMPLEX		ENSG00000111605	CPSF6	Criterion_3_S	99	ROSMAP	0	0	0		0.370968	0.927031	1	1	0.00783844
c1_1	c1_17	1212	46	KEGG_OXIDATIVE_PHOSPHORYLATION, MITOCHONDRION, MACROMOLECULAR_COMPLEX, MITOCHONDRIAL_PART, PROTEIN_COMPLEX		ENSG00000062485	CS	Criterion_3_S	94	ROSMAP	13	101	1		0.388426	0.895728	1	1	0.00775299
c1_17	c1_101	150	39			ENSG00000062485	CS	Criterion_3_S	63	ROSMAP	13	101	1		0.388426	0.895728	1	1	0.00775299
c1_1	c1_17	1212	46	KEGG_OXIDATIVE_PHOSPHORYLATION, MITOCHONDRION, MACROMOLECULAR_COMPLEX, MITOCHONDRIAL_PART, PROTEIN_COMPLEX		ENSG00000206418	RAB12	Criterion_3_S	137	ROSMAP	0	0	0		0.373394	0.93724	1	1	0.00771014
c1_1	c1_17	1212	46	KEGG_OXIDATIVE_PHOSPHORYLATION, MITOCHONDRION, MACROMOLECULAR_COMPLEX, MITOCHONDRIAL_PART, PROTEIN_COMPLEX		ENSG00000120805	ARL1	Criterion_3_S	179	ROSMAP	0	0	0		0.389284	0.911255	1	1	0.00761059
c1_17	c1_101	150	39			ENSG00000120805	ARL1	Criterion_3_S	112	ROSMAP	0	0	0		0.389284	0.911255	1	1	0.00761059
c1_1	c1_17	1212	46	KEGG_OXIDATIVE_PHOSPHORYLATION, MITOCHONDRION, MACROMOLECULAR_COMPLEX, MITOCHONDRIAL_PART, PROTEIN_COMPLEX		ENSG00000155438	MKI67IP	Criterion_3_S	103	ROSMAP	0	0	0		0.425581	0.841484	1	1	0.0075409
c1_1	c1_17	1212	46	KEGG_OXIDATIVE_PHOSPHORYLATION, MITOCHONDRION, MACROMOLECULAR_COMPLEX, MITOCHONDRIAL_PART, PROTEIN_COMPLEX		ENSG00000118971	CCND2	Criterion_3_S	117	ROSMAP	0	9	0		0.436894	0.827115	1	1	0.00747473
c1_1	c1_17	1212	46	KEGG_OXIDATIVE_PHOSPHORYLATION, MITOCHONDRION, MACROMOLECULAR_COMPLEX, MITOCHONDRIAL_PART, PROTEIN_COMPLEX		ENSG00000038274	MAT2B	Criterion_3_S	125	ROSMAP	0	0	0		0.378532	0.955895	1	1	0.00746506
c1_1	c1_17	1212	46	KEGG_OXIDATIVE_PHOSPHORYLATION, MITOCHONDRION, MACROMOLECULAR_COMPLEX, MITOCHONDRIAL_PART, PROTEIN_COMPLEX		ENSG00000010017	RANBP9	Criterion_3_S	106	ROSMAP	11	0	0		0.40391	0.898008	1	1	0.00744728
c1_17	c1_101	150	39			ENSG00000150787	PTS	Criterion_3_S	71	ROSMAP	0	0	0		0.43531	0.838563	1	1	0.00740044
c1_1	c1_17	1212	46	KEGG_OXIDATIVE_PHOSPHORYLATION, MITOCHONDRION, MACROMOLECULAR_COMPLEX, MITOCHONDRIAL_PART, PROTEIN_COMPLEX		ENSG00000116991	SIPA1L2	Criterion_3_S	111	ROSMAP	0	0	0		0.403651	0.907009	1	1	0.00737875
c1_1	c1_17	1212	46	KEGG_OXIDATIVE_PHOSPHORYLATION, MITOCHONDRION, MACROMOLECULAR_COMPLEX, MITOCHONDRIAL_PART, PROTEIN_COMPLEX		ENSG00000130227	XPO7	Criterion_3_S	148	ROSMAP	0	0	0		0.416343	0.887312	1	1	0.00731263
c1_1	c1_17	1212	46	KEGG_OXIDATIVE_PHOSPHORYLATION, MITOCHONDRION, MACROMOLECULAR_COMPLEX, MITOCHONDRIAL_PART, PROTEIN_COMPLEX		ENSG00000197024	ZNF398	Criterion_3_S	103	ROSMAP	0	0	0		0.49876	0.771739	1	1	0.00701107
c1_1	c1_17	1212	46	KEGG_OXIDATIVE_PHOSPHORYLATION, MITOCHONDRION, MACROMOLECULAR_COMPLEX, MITOCHONDRIAL_PART, PROTEIN_COMPLEX		ENSG00000115233	PSMD14	Criterion_3_S	124	ROSMAP	1	0	0		0.401779	0.964277	1	1	0.00696328
c1_1	c1_17	1212	46	KEGG_OXIDATIVE_PHOSPHORYLATION, MITOCHONDRION, MACROMOLECULAR_COMPLEX, MITOCHONDRIAL_PART, PROTEIN_COMPLEX		ENSG00000152242	C18orf25	Criterion_3_S	103	ROSMAP	0	0	0		0.406561	0.962378	1	1	0.00689087
c1_1	c1_17	1212	46	KEGG_OXIDATIVE_PHOSPHORYLATION, MITOCHONDRION, MACROMOLECULAR_COMPLEX, MITOCHONDRIAL_PART, PROTEIN_COMPLEX		ENSG00000131473	ACLY	Criterion_3_S	128	ROSMAP	0	1	0		0.420684	0.955895	1	1	0.00668973
c1_1	c1_49	112	34			ENSG00000089154	GCN1L1	Criterion_3_S	47	ROSMAP	0	0	0		0.420502	0.977558	1	1	0.00652836
c1_1	c1_17	1212	46	KEGG_OXIDATIVE_PHOSPHORYLATION, MITOCHONDRION, MACROMOLECULAR_COMPLEX, MITOCHONDRIAL_PART, PROTEIN_COMPLEX		ENSG00000185787	MORF4L1	Criterion_3_S	136	ROSMAP	0	0	0		0.450853	0.917081	1	1	0.00648554
c1_17	c1_101	150	39			ENSG00000140543	DET1	Criterion_3_S	69	ROSMAP	0	0	0		0.493524	0.839379	1	1	0.0064716
c1_17	c1_101	150	39			ENSG00000180228	PRKRA	Criterion_3_S	67	ROSMAP	1	0	0		0.437999	0.963245	1	1	0.00633728
c1_1	c1_7	1643	16		neu	ENSG00000188021	UBQLN2	Criterion_3_S	107	ROSMAP	4	0	0		0.485849	0.87719	1	1	0.00626315
c1_1	c1_17	1212	46	KEGG_OXIDATIVE_PHOSPHORYLATION, MITOCHONDRION, MACROMOLECULAR_COMPLEX, MITOCHONDRIAL_PART, PROTEIN_COMPLEX		ENSG00000114480	GBE1	Criterion_3_S	104	ROSMAP	0	3	0		0.528334	0.825338	1	1	0.00609498
c1_1	c1_17	1212	46	KEGG_OXIDATIVE_PHOSPHORYLATION, MITOCHONDRION, MACROMOLECULAR_COMPLEX, MITOCHONDRIAL_PART, PROTEIN_COMPLEX		ENSG00000092148	HECTD1	Criterion_3_S	117	ROSMAP	0	0	0		0.486753	0.902803	1	1	0.00603814
c1_1	c1_17	1212	46	KEGG_OXIDATIVE_PHOSPHORYLATION, MITOCHONDRION, MACROMOLECULAR_COMPLEX, MITOCHONDRIAL_PART, PROTEIN_COMPLEX		ENSG00000119812	FAM98A	Criterion_3_S	213	ROSMAP	0	0	0		0.512917	0.860573	1	1	0.00600545
c1_17	c1_101	150	39			ENSG00000085231	TAF9	Criterion_3_S	84	ROSMAP	0	2	0		0.44774	0.998802	1	1	0.00590957
c1_1	c1_17	1212	46	KEGG_OXIDATIVE_PHOSPHORYLATION, MITOCHONDRION, MACROMOLECULAR_COMPLEX, MITOCHONDRIAL_PART, PROTEIN_COMPLEX		ENSG00000025039	RRAGD	Criterion_3_S	115	ROSMAP	0	0	0		0.72631	0.626456	1	1	0.00578264
c1_7	c1_74	39	32			ENSG00000266173	STRADA	Criterion_3_S	37	ROSMAP	16	49	0		0.513196	0.908465	1	1	0.00560375
c1_125	c1_269	478	29		ast	ENSG00000099204	ABLIM1	Criterion_3_S	130	ROSMAP	0	0	0		0.55259	0.84858	1	1	0.00556141
c1_23	c1_125	518	31		ast	ENSG00000099204	ABLIM1	Criterion_3_S	130	ROSMAP	0	0	0		0.55259	0.84858	1	1	0.00556141
c1_1	c1_23	569	30		end, ast	ENSG00000099204	ABLIM1	Criterion_3_S	130	ROSMAP	0	0	0		0.55259	0.84858	1	1	0.00556141
c1_1	c1_17	1212	46	KEGG_OXIDATIVE_PHOSPHORYLATION, MITOCHONDRION, MACROMOLECULAR_COMPLEX, MITOCHONDRIAL_PART, PROTEIN_COMPLEX		ENSG00000140941	MAP1LC3B	Criterion_3_S	151	ROSMAP	4	1	0		0.505958	0.930673	1	1	0.00553071
c1_1	c1_17	1212	46	KEGG_OXIDATIVE_PHOSPHORYLATION, MITOCHONDRION, MACROMOLECULAR_COMPLEX, MITOCHONDRIAL_PART, PROTEIN_COMPLEX		ENSG00000175216	CKAP5	Criterion_3_S	49	ROSMAP	0	0	0		0.493228	0.955895	1	1	0.00552147
c1_1	c1_17	1212	46	KEGG_OXIDATIVE_PHOSPHORYLATION, MITOCHONDRION, MACROMOLECULAR_COMPLEX, MITOCHONDRIAL_PART, PROTEIN_COMPLEX		ENSG00000171033	PKIA	Criterion_3_S	100	ROSMAP	0	1	0		0.50451	0.938857	1	1	0.00548746
c1_1	c1_17	1212	46	KEGG_OXIDATIVE_PHOSPHORYLATION, MITOCHONDRION, MACROMOLECULAR_COMPLEX, MITOCHONDRIAL_PART, PROTEIN_COMPLEX		ENSG00000166197	NOLC1	Criterion_3_S	112	ROSMAP	0	1	0		0.523032	0.938857	1	1	0.00522269
c1_1	c1_17	1212	46	KEGG_OXIDATIVE_PHOSPHORYLATION, MITOCHONDRION, MACROMOLECULAR_COMPLEX, MITOCHONDRIAL_PART, PROTEIN_COMPLEX		ENSG00000161057	PSMC2	Criterion_3_S	123	ROSMAP	0	0	0		0.503121	0.996691	1	1	0.00506873
c1_1	c1_17	1212	46	KEGG_OXIDATIVE_PHOSPHORYLATION, MITOCHONDRION, MACROMOLECULAR_COMPLEX, MITOCHONDRIAL_PART, PROTEIN_COMPLEX		ENSG00000160785	SLC25A44	Criterion_3_S	113	ROSMAP	0	0	0		0.596681	0.843507	1	1	0.00504172
c1_1	c1_17	1212	46	KEGG_OXIDATIVE_PHOSPHORYLATION, MITOCHONDRION, MACROMOLECULAR_COMPLEX, MITOCHONDRIAL_PART, PROTEIN_COMPLEX		ENSG00000119801	YPEL5	Criterion_3_S	128	ROSMAP	0	0	0		0.537445	0.940339	1	1	0.00501148
c1_1	c1_17	1212	46	KEGG_OXIDATIVE_PHOSPHORYLATION, MITOCHONDRION, MACROMOLECULAR_COMPLEX, MITOCHONDRIAL_PART, PROTEIN_COMPLEX		ENSG00000022267	FHL1	Criterion_3_S	117	ROSMAP	1	3	0		0.556901	0.926362	1	1	0.00486032
c1_125	c1_269	478	29		ast	ENSG00000038427	VCAN	Criterion_3_S	111	ROSMAP	0	6	0		0.569768	0.958	1	1	0.00444597
c1_23	c1_125	518	31		ast	ENSG00000038427	VCAN	Criterion_3_S	111	ROSMAP	0	6	0		0.569768	0.958	1	1	0.00444597
c1_1	c1_23	569	30		end, ast	ENSG00000038427	VCAN	Criterion_3_S	111	ROSMAP	0	6	0		0.569768	0.958	1	1	0.00444597
c1_1	c1_17	1212	46	KEGG_OXIDATIVE_PHOSPHORYLATION, MITOCHONDRION, MACROMOLECULAR_COMPLEX, MITOCHONDRIAL_PART, PROTEIN_COMPLEX		ENSG00000109339	MAPK10	Criterion_3_S	119	ROSMAP	0	0	0		0.615948	0.90752	1	1	0.00427118
c1_1	c1_17	1212	46	KEGG_OXIDATIVE_PHOSPHORYLATION, MITOCHONDRION, MACROMOLECULAR_COMPLEX, MITOCHONDRIAL_PART, PROTEIN_COMPLEX		ENSG00000243335	KCTD7	Criterion_3_S	103	ROSMAP	0	0	0		0.608433	0.921664	1	1	0.00424776
c1_1	c1_17	1212	46	KEGG_OXIDATIVE_PHOSPHORYLATION, MITOCHONDRION, MACROMOLECULAR_COMPLEX, MITOCHONDRIAL_PART, PROTEIN_COMPLEX		ENSG00000132313	MRPL35	Criterion_3_S	113	ROSMAP	0	0	0		0.628211	0.908465	1	1	0.00411878
c1_1	c1_17	1212	46	KEGG_OXIDATIVE_PHOSPHORYLATION, MITOCHONDRION, MACROMOLECULAR_COMPLEX, MITOCHONDRIAL_PART, PROTEIN_COMPLEX		ENSG00000115652	UXS1	Criterion_3_S	104	ROSMAP	0	0	0		0.598633	0.991641	1	1	0.00382961
c1_1	c1_17	1212	46	KEGG_OXIDATIVE_PHOSPHORYLATION, MITOCHONDRION, MACROMOLECULAR_COMPLEX, MITOCHONDRIAL_PART, PROTEIN_COMPLEX		ENSG00000103194	USP10	Criterion_3_S	99	ROSMAP	0	0	0		0.608899	0.976742	1	1	0.00381591
c1_1	c1_35	410	1		oli	ENSG00000182628	SKA2	Criterion_3_S	70	ROSMAP	0	0	0		0.768942	0.777099	1	1	0.00378134
c1_1	c1_37	198	35			ENSG00000146221	TCTE1	Criterion_3_S	90	ROSMAP	0	0	0		0.667682	0.90445	1	1	0.00370382
c1_1	c1_17	1212	46	KEGG_OXIDATIVE_PHOSPHORYLATION, MITOCHONDRION, MACROMOLECULAR_COMPLEX, MITOCHONDRIAL_PART, PROTEIN_COMPLEX		ENSG00000118246	FASTKD2	Criterion_3_S	98	ROSMAP	3	0	0		0.644021	0.940339	1	1	0.00368303
c1_164	c1_310	13	43			ENSG00000169976	SF3B5	Criterion_3_S	12	ROSMAP	0	0	0		0.777199	0.795263	1	1	0.00353323
c1_125	c1_269	478	29		ast	ENSG00000105483	CARD8	Criterion_3_S	121	ROSMAP	2	9	1		0.827518	0.792034	1	1	0.00310243
c1_23	c1_125	518	31		ast	ENSG00000105483	CARD8	Criterion_3_S	121	ROSMAP	2	9	1		0.827518	0.792034	1	1	0.00310243
c1_1	c1_23	569	30		end, ast	ENSG00000105483	CARD8	Criterion_3_S	121	ROSMAP	2	9	1		0.827518	0.792034	1	1	0.00310243
c1_125	c1_269	478	29		ast	ENSG00000107897	ACBD5	Criterion_3_S	121	ROSMAP	0	0	0		0.72631	0.911423	1	1	0.00302937
c1_23	c1_125	518	31		ast	ENSG00000107897	ACBD5	Criterion_3_S	121	ROSMAP	0	0	0		0.72631	0.911423	1	1	0.00302937
c1_1	c1_23	569	30		end, ast	ENSG00000107897	ACBD5	Criterion_3_S	121	ROSMAP	0	0	0		0.72631	0.911423	1	1	0.00302937
c1_1	c1_49	112	34			ENSG00000173757	STAT5B	Criterion_3_S	53	ROSMAP	0	52	0		0.745833	0.89061	1	1	0.00300422
c1_1	c1_35	410	1		oli	ENSG00000066855	MTFR1	Criterion_3_S	75	ROSMAP	1	0	0		0.751952	0.892905	1	1	0.00292532
c1_168	c1_315	121	20		oli	ENSG00000066855	MTFR1	Criterion_3_S	54	ROSMAP	1	0	0		0.751952	0.892905	1	1	0.00292532
c1_315	c1_377	66	15		oli	ENSG00000066855	MTFR1	Criterion_3_S	49	ROSMAP	1	0	0		0.751952	0.892905	1	1	0.00292532
c1_17	c1_101	150	39			ENSG00000152382	TADA1	Criterion_3_S	64	ROSMAP	0	0	0		0.818684	0.88572	1	1	0.00236027
c1_1	c1_37	198	35			ENSG00000105204	DYRK1B	Criterion_3_S	78	ROSMAP	3	0	0		0.789579	0.920583	1	1	0.00234258
c1_1	c1_37	198	35			ENSG00000205593	FAM116B	Criterion_3_S	85	ROSMAP	0	0	0		0.792649	0.938199	1	1	0.00217489
c1_1	c1_17	1212	46	KEGG_OXIDATIVE_PHOSPHORYLATION, MITOCHONDRION, MACROMOLECULAR_COMPLEX, MITOCHONDRIAL_PART, PROTEIN_COMPLEX		ENSG00000134291	TMEM106C	Criterion_3_S	101	ROSMAP	0	0	0		0.872498	0.854934	1	1	0.00215256
c1_1	c1_17	1212	46	KEGG_OXIDATIVE_PHOSPHORYLATION, MITOCHONDRION, MACROMOLECULAR_COMPLEX, MITOCHONDRIAL_PART, PROTEIN_COMPLEX		ENSG00000244687	UBE2V1	Criterion_3_S	167	ROSMAP	1	1	0		0.784107	0.982865	1	1	0.00191292
c1_17	c1_101	150	39			ENSG00000244687	UBE2V1	Criterion_3_S	95	ROSMAP	1	1	0		0.784107	0.982865	1	1	0.00191292
c1_1	c1_17	1212	46	KEGG_OXIDATIVE_PHOSPHORYLATION, MITOCHONDRION, MACROMOLECULAR_COMPLEX, MITOCHONDRIAL_PART, PROTEIN_COMPLEX		ENSG00000055130	CUL1	Criterion_3_S	73	ROSMAP	0	0	0		0.82712	0.938492	1	1	0.00185999
c1_1	c1_17	1212	46	KEGG_OXIDATIVE_PHOSPHORYLATION, MITOCHONDRION, MACROMOLECULAR_COMPLEX, MITOCHONDRIAL_PART, PROTEIN_COMPLEX		ENSG00000136715	SAP130	Criterion_3_S	100	ROSMAP	0	0	0		0.858167	0.91394	1	1	0.00178407
c1_170	c1_319	68	5			ENSG00000197291	RAMP2-AS1	Criterion_3_S	42	ROSMAP	0	0	0	overlap	0.874437	0.901552	1	1	0.00174637
c1_125	c1_269	478	29		ast	ENSG00000197702	PARVA	Criterion_3_S	142	ROSMAP	0	16	0		0.832356	0.965229	1	1	0.00160737
c1_23	c1_125	518	31		ast	ENSG00000197702	PARVA	Criterion_3_S	142	ROSMAP	0	16	0		0.832356	0.965229	1	1	0.00160737
c1_1	c1_23	569	30		end, ast	ENSG00000197702	PARVA	Criterion_3_S	142	ROSMAP	0	16	0		0.832356	0.965229	1	1	0.00160737
c1_1	c1_17	1212	46	KEGG_OXIDATIVE_PHOSPHORYLATION, MITOCHONDRION, MACROMOLECULAR_COMPLEX, MITOCHONDRIAL_PART, PROTEIN_COMPLEX		ENSG00000204681	GABBR1	Criterion_3_S	126	ROSMAP	0	2	0		0.846763	0.966988	1	1	0.00146798
c1_1	c1_37	198	35			ENSG00000257556	RP11-44N21.1	Criterion_3_S	87	ROSMAP	0	0	0		0.895094	0.935598	1	1	0.0013027
c1_17	c1_101	150	39			ENSG00000122643	NT5C3	Criterion_3_S	70	ROSMAP	2	0	0		0.866475	0.978343	1	1	0.00121326
c1_30	c1_154	101	22	CHROMATIN		ENSG00000110917	MLEC	Criterion_3_S	43	ROSMAP	0	3	0		0.942738	0.968969	1	1	0.000664505
