# Supplementary material for: Sex specific molecular networks and key drivers of Alzheimer’s disease
Source: Mol Neurodegener. 2023 Jun 20;18:39. doi: 10.1186/s13024-023-00624-5 (PMC10280841; doi:10.1186/s13024-023-00624-5)
Supplement: Supplementary file 11 — Additional file 11: Supplemental Table 11. The top network drivers of male AD. Candidate genes of the top AD-associated modules in the gene network of the PHG from the male AD subjects in the MSBB cohort and in the gene network of the PFC from the male AD subjects in the ROSMAP cohort. Genes that met any of three selection criteria were selected and further rank-ordered based on the strength of association with AD. The rank order was calculated based on multiple p values calculated from module-trait correlation and module-DEG enrichment analyses with a candidate score which ranges from 0 to 1. Number of the published literature on each specific candidate gene was also shown. [file 13024_2023_624_MOESM11_ESM.xlsx]

## Sheet: annotation
Supplemental Table 11. The top network drivers of male AD. Candidate genes of the top AD-associated modules in the gene network of the PHG from the male AD subjects in the MSBB cohort and in the gene network of the PFC from the male AD subjects in the ROSMAP cohort.
Description of column/row names in this Supplemental Table
Column Name	Description
Parent Module	Parent module of the module to which the network driver belongs
Module	Module assignment for the network driver
Module_Size	# of genes in the module to which the networkdriver belongs
mod_rank	Ranking of the module to which the networkdriver belongs
Mod_function	Enriched function in a module
Mod_cell_specific_enrich	brain cell type of the module to which the networkdriver belongs
GeneID	Gene Ensembl ID
geneSymbol	Gene symbol
Criteria	which criterion was used to identify tkey network driver
Connectivity	network connectivity defined as the number of direct links in the network
dataset	which cohort was used for the nomination
Paper.No.Alzheimer	number of papers linking a driver with Alzheimer's disease
Paper.No.Sex	number of papers linking a driver with sex
Paper.No.Alzheimer_Sex	number of papers linking a driver with sex and Alzheimer's
msbb-rosmap_overlap	nominated in both MSBB and ROSMAP
p_adj_m.advsm.nl	adjusted p-value of differential expression of the network driver between male AD and male control in the respective cohort
p_adj_f.advsm.ad	adjusted p-value of differential expression of the network driver between female AD and male AD in the respective cohort
p_fet_adj_m.advsm.nl	adjusted p-value of enrichment of the DEGs between male AD and male control in network driver centered subnetwork in the respective cohort
p_fet_adj_f.advsm.ad	adjusted p-value of enrichment of the DEGs between female AD and male AD in the network driver centered subnetwork in the respective cohort
candidate_score	Normalized summary score calculated as the sum of the -log10 (p), where p refers to p_adj_f.advsf.nl, p_adj_f.advsm.ad, p_fet_adj_f.advsf.nl, and p_fet_adj_f.advsm.ad

## Sheet: Male_KND_rank list
Module_Parent	Module	Module_Size	mod_rank	Mod_function	Mod_cell_specific_enrich	GeneID	geneSymbol	Criteria	Connectivity	dataset	msbb-rosmap_overlap	Paper.No.Alzheimer	Paper.No.Sex	Paper.No.Alzheimer_Sex	p_adj_m.advsm.nl	p_adj_f.advsm.ad	p_fet_adj_m.advsm.nl	p_fet_adj_f.advsm.ad	candidate_score
c1_1	c1_47	641	2		neu	ENSG00000101977	MCF2	Criterion_3_S	62	MSBB		0	1	0	0.189969	0.15362	4.1584e-44	1	1
c1_47	c1_305	318	5		neu	ENSG00000101977	MCF2	Criterion_3_S	60	MSBB		0	1	0	0.189969	0.15362	4.1584e-44	1	1
c1_665	c1_894	57	23		neu	ENSG00000101977	MCF2	Criterion_3_S	34	MSBB		0	1	0	0.189969	0.15362	4.1584e-44	1	1
c1_1	c1_6	500	3	NERVOUS_SYSTEM_DEVELOPMENT	neu	ENSG00000133318	RTN3	Criterion_3_S	108	MSBB	overlap	24	1	0	0.0681127	0.186846	2.6668e-39	1	0.901001
c1_6	c1_115	136	20		neu	ENSG00000133318	RTN3	Criterion_3_S	90	MSBB	overlap	24	1	0	0.0681127	0.186846	2.6668e-39	1	0.901001
c1_115	c1_447	115	21		neu	ENSG00000133318	RTN3	Criterion_3_S	86	MSBB	overlap	24	1	0	0.0681127	0.186846	2.6668e-39	1	0.901001
c1_447	c1_802	46	50		neu	ENSG00000133318	RTN3	Criterion_3_S	36	MSBB	overlap	24	1	0	0.0681127	0.186846	2.6668e-39	1	0.901001
c1_1	c1_47	641	2		neu	ENSG00000197535	MYO5A	Criterion_3_S	118	MSBB		1	3	0	0.0805114	0.0879554	6.441e-37	1	0.853615
c1_47	c1_305	318	5		neu	ENSG00000197535	MYO5A	Criterion_3_S	115	MSBB		1	3	0	0.0805114	0.0879554	6.441e-37	1	0.853615
c1_305	c1_665	109	12		neu	ENSG00000197535	MYO5A	Criterion_3_S	68	MSBB		1	3	0	0.0805114	0.0879554	6.441e-37	1	0.853615
c1_665	c1_895	52	41		neu	ENSG00000197535	MYO5A	Criterion_3_S	42	MSBB		1	3	0	0.0805114	0.0879554	6.441e-37	1	0.853615
c1_55	c1_336	454	1		neu	ENSG00000086289	EPDR1	Criterion_3_S	65	MSBB		0	0	0	0.187488	0.312906	2.0905e-37	1	0.844051
c1_1	c1_55	657	4		neu	ENSG00000086289	EPDR1	Criterion_3_S	65	MSBB		0	0	0	0.187488	0.312906	2.0905e-37	1	0.844051
c1_336	c1_708	138	6		neu	ENSG00000086289	EPDR1	Criterion_3_S	56	MSBB		0	0	0	0.187488	0.312906	2.0905e-37	1	0.844051
c1_1	c1_47	641	2		neu	ENSG00000162374	ELAVL4	Criterion_3_S	106	MSBB		1	2	0	0.0417792	0.0944713	2.4634e-35	1	0.824033
c1_47	c1_305	318	5		neu	ENSG00000162374	ELAVL4	Criterion_3_S	96	MSBB		1	2	0	0.0417792	0.0944713	2.4634e-35	1	0.824033
c1_305	c1_666	108	16		neu	ENSG00000162374	ELAVL4	Criterion_3_S	51	MSBB		1	2	0	0.0417792	0.0944713	2.4634e-35	1	0.824033
c1_55	c1_336	454	1		neu	ENSG00000115762	PLEKHB2	Criterion_3_S	58	MSBB	overlap	0	0	0	0.0915902	0.150678	3.7516e-33	1	0.763334
c1_1	c1_55	657	4		neu	ENSG00000115762	PLEKHB2	Criterion_3_S	58	MSBB	overlap	0	0	0	0.0915902	0.150678	3.7516e-33	1	0.763334
c1_336	c1_708	138	6		neu	ENSG00000115762	PLEKHB2	Criterion_3_S	56	MSBB	overlap	0	0	0	0.0915902	0.150678	3.7516e-33	1	0.763334
c1_55	c1_336	454	1		neu	ENSG00000260075	NSFP1	Criterion_3_S	65	MSBB		0	0	0	0.0624794	0.177176	3.5482e-31	1	0.721478
c1_1	c1_55	657	4		neu	ENSG00000260075	NSFP1	Criterion_3_S	65	MSBB		0	0	0	0.0624794	0.177176	3.5482e-31	1	0.721478
c1_336	c1_708	138	6		neu	ENSG00000260075	NSFP1	Criterion_3_S	56	MSBB		0	0	0	0.0624794	0.177176	3.5482e-31	1	0.721478
c1_55	c1_336	454	1		neu	ENSG00000175352	NRIP3	Criterion_3_S	59	MSBB		0	0	0	0.248825	0.133584	1.26334e-31	1	0.720832
c1_1	c1_55	657	4		neu	ENSG00000175352	NRIP3	Criterion_3_S	59	MSBB		0	0	0	0.248825	0.133584	1.26334e-31	1	0.720832
c1_1	c1_47	641	2		neu	ENSG00000040341	STAU2	Criterion_3_S	99	MSBB		0	1	0	0.111942	0.0707339	2.05208e-29	1	0.685485
c1_47	c1_307	59	84			ENSG00000040341	STAU2	Criterion_3_S	46	MSBB		0	1	0	0.111942	0.0707339	2.05208e-29	1	0.685485
c1_1	c1_47	641	2		neu	ENSG00000008277	ADAM22	Criterion_3_S	184	MSBB		0	0	0	0.0972553	0.0685006	9.266e-29	1	0.672579
c1_47	c1_305	318	5		neu	ENSG00000008277	ADAM22	Criterion_3_S	146	MSBB		0	0	0	0.0972553	0.0685006	9.266e-29	1	0.672579
c1_305	c1_666	108	16		neu	ENSG00000008277	ADAM22	Criterion_3_S	51	MSBB		0	0	0	0.0972553	0.0685006	9.266e-29	1	0.672579
c1_1	c1_47	641	2		neu	ENSG00000118596	SLC16A7	Criterion_3_S	71	MSBB		1	1	0	0.234213	0.144399	2.1131e-29	1	0.671163
c1_46	c1_302	148	32		neu	ENSG00000259709	CTD-2184D3.7	Criterion_3_S	55	MSBB		0	0	0	0.154149	0.0768946	8.8366e-28	1	0.645202
c1_302	c1_658	62	82		neu	ENSG00000259709	CTD-2184D3.7	Criterion_3_S	42	MSBB		0	0	0	0.154149	0.0768946	8.8366e-28	1	0.645202
c1_46	c1_302	148	32		neu	ENSG00000141576	RNF157	Criterion_3_S	54	MSBB		0	0	0	0.185161	0.652988	3.6838e-28	1	0.631207
c1_302	c1_658	62	82		neu	ENSG00000141576	RNF157	Criterion_3_S	41	MSBB		0	0	0	0.185161	0.652988	3.6838e-28	1	0.631207
c1_1	c1_55	657	4		neu	ENSG00000131437	KIF3A	Criterion_3_S	99	MSBB		0	1	0	0.0845251	0.11066	4.9946e-27	1	0.630745
c1_55	c1_336	454	1		neu	ENSG00000131437	KIF3A	Criterion_3_S	84	MSBB		0	1	0	0.0845251	0.11066	4.9946e-27	1	0.630745
c1_1	c1_47	641	2		neu	ENSG00000163590	PPM1L	Criterion_3_S	92	MSBB	overlap	0	0	0	0.100189	0.125641	3.3222e-25	1	0.587289
c1_47	c1_305	318	5		neu	ENSG00000163590	PPM1L	Criterion_3_S	88	MSBB	overlap	0	0	0	0.100189	0.125641	3.3222e-25	1	0.587289
c1_305	c1_666	108	16		neu	ENSG00000163590	PPM1L	Criterion_3_S	54	MSBB	overlap	0	0	0	0.100189	0.125641	3.3222e-25	1	0.587289
c1_1	c1_47	641	2		neu	ENSG00000260837	RP11-434B12.1	Criterion_3_S	58	MSBB		0	0	0	0.0387388	0.0667239	6.8478e-23	1	0.551074
c1_305	c1_666	108	16		neu	ENSG00000260837	RP11-434B12.1	Criterion_3_S	47	MSBB		0	0	0	0.0387388	0.0667239	6.8478e-23	1	0.551074
c1_305	c1_666	108	16		neu	ENSG00000182568	SATB1	Criterion_3_S	42	MSBB		1	0	0	0.209705	0.0867696	1.1752e-22	1	0.526982
c1_1	c1_47	641	2		neu	ENSG00000147036	LANCL3	Criterion_3_S	64	MSBB		0	0	0	0.0464513	0.187007	1.08028e-21	1	0.512682
c1_47	c1_305	318	5		neu	ENSG00000147036	LANCL3	Criterion_3_S	63	MSBB		0	0	0	0.0464513	0.187007	1.08028e-21	1	0.512682
c1_1	c1_47	641	2		neu	ENSG00000196227	FAM217B	Criterion_3_S	78	MSBB		0	0	0	0.0687315	0.137168	2.7798e-21	1	0.502752
c1_47	c1_305	318	5		neu	ENSG00000196227	FAM217B	Criterion_3_S	77	MSBB		0	0	0	0.0687315	0.137168	2.7798e-21	1	0.502752
c1_1	c1_47	641	2		neu	ENSG00000263400	CTC-297N7.5	Criterion_3_S	60	MSBB		0	0	0	0.600803	0.074216	8.4976e-22	1	0.499187
c1_47	c1_305	318	5		neu	ENSG00000263400	CTC-297N7.5	Criterion_3_S	59	MSBB		0	0	0	0.600803	0.074216	8.4976e-22	1	0.499187
c1_1	c1_47	641	2		neu	ENSG00000144331	ZNF385B	Criterion_3_S	98	MSBB		0	1	0	0.0455384	0.188317	7.571e-21	1	0.49398
c1_1	c1_55	657	4		neu	ENSG00000169139	UBE2V2	Criterion_3_S	74	MSBB		0	2	0	0.200329	0.0738549	7.8874e-21	1	0.488311
c1_1	c1_47	641	2		neu	ENSG00000153982	GDPD1	Criterion_3_S	70	MSBB		0	0	0	0.43131	0.123842	2.20124e-21	1	0.488238
c1_47	c1_305	318	5		neu	ENSG00000153982	GDPD1	Criterion_3_S	69	MSBB		0	0	0	0.43131	0.123842	2.20124e-21	1	0.488238
c1_305	c1_666	108	16		neu	ENSG00000153982	GDPD1	Criterion_3_S	42	MSBB		0	0	0	0.43131	0.123842	2.20124e-21	1	0.488238
c1_1	c1_6	500	3	NERVOUS_SYSTEM_DEVELOPMENT	neu	ENSG00000159082	SYNJ1	Criterion_3_S	48	MSBB	overlap	7	2	0	0.0845251	0.125037	1.98202e-19	1	0.46039
c1_6	c1_115	136	20		neu	ENSG00000159082	SYNJ1	Criterion_3_S	47	MSBB	overlap	7	2	0	0.0845251	0.125037	1.98202e-19	1	0.46039
c1_115	c1_447	115	21		neu	ENSG00000159082	SYNJ1	Criterion_3_S	44	MSBB	overlap	7	2	0	0.0845251	0.125037	1.98202e-19	1	0.46039
c1_447	c1_802	46	50		neu	ENSG00000159082	SYNJ1	Criterion_3_S	31	MSBB	overlap	7	2	0	0.0845251	0.125037	1.98202e-19	1	0.46039
c1_46	c1_302	148	32		neu	ENSG00000168993	CPLX1	Criterion_3_S	52	MSBB		1	3	0	0.128031	0.378307	6.0342e-20	1	0.45717
c1_302	c1_658	62	82		neu	ENSG00000168993	CPLX1	Criterion_3_S	39	MSBB		1	3	0	0.128031	0.378307	6.0342e-20	1	0.45717
c1_46	c1_302	148	32		neu	ENSG00000226403	RP11-31F19.1	Criterion_3_S	52	MSBB		0	0	0	0.344707	0.359367	2.712e-19	1	0.433559
c1_46	c1_302	148	32		neu	ENSG00000150995	ITPR1	Criterion_3_S	77	MSBB	overlap	4	4	0	0.0356878	0.0952849	1.8758e-17	1	0.42736
c1_302	c1_659	28	91			ENSG00000150995	ITPR1	Criterion_3_S	22	MSBB	overlap	4	4	0	0.0356878	0.0952849	1.8758e-17	1	0.42736
c1_46	c1_302	148	32		neu	ENSG00000267128	RNF157-AS1	Criterion_3_S	49	MSBB		0	0	0	0.221972	0.713272	1.43058e-18	1	0.415107
c1_302	c1_658	62	82		neu	ENSG00000267128	RNF157-AS1	Criterion_3_S	36	MSBB		0	0	0	0.221972	0.713272	1.43058e-18	1	0.415107
c1_1	c1_55	657	4		neu	ENSG00000109180	OCIAD1	Criterion_3_S	82	MSBB	overlap	0	0	0	0.0636844	0.234241	3.7968e-17	1	0.406245
c1_55	c1_336	454	1		neu	ENSG00000109180	OCIAD1	Criterion_3_S	80	MSBB	overlap	0	0	0	0.0636844	0.234241	3.7968e-17	1	0.406245
c1_1	c1_47	641	2		neu	ENSG00000261496	RP13-514E23.1	Criterion_3_S	74	MSBB		0	0	0	0.116756	0.0801243	8.0004e-17	1	0.40355
c1_47	c1_305	318	5		neu	ENSG00000261496	RP13-514E23.1	Criterion_3_S	70	MSBB		0	0	0	0.116756	0.0801243	8.0004e-17	1	0.40355
c1_305	c1_666	108	16		neu	ENSG00000261496	RP13-514E23.1	Criterion_3_S	50	MSBB		0	0	0	0.116756	0.0801243	8.0004e-17	1	0.40355
c1_46	c1_302	148	32		neu	ENSG00000267008	AC138430.2	Criterion_3_S	60	MSBB		0	0	0	0.0813529	0.697512	1.55036e-17	1	0.401987
c1_1	c1_6	500	3	NERVOUS_SYSTEM_DEVELOPMENT	neu	ENSG00000186479	RGS7BP	Criterion_3_S	56	MSBB		0	0	0	0.203489	0.0860361	5.5144e-17	1	0.401089
c1_6	c1_115	136	20		neu	ENSG00000186479	RGS7BP	Criterion_3_S	55	MSBB		0	0	0	0.203489	0.0860361	5.5144e-17	1	0.401089
c1_447	c1_802	46	50		neu	ENSG00000186479	RGS7BP	Criterion_3_S	27	MSBB		0	0	0	0.203489	0.0860361	5.5144e-17	1	0.401089
c1_1	c1_47	641	2		neu	ENSG00000178662	CSRNP3	Criterion_3_S	93	MSBB		0	1	0	0.0678928	0.074216	1.95942e-16	1	0.400872
c1_47	c1_305	318	5		neu	ENSG00000178662	CSRNP3	Criterion_3_S	84	MSBB		0	1	0	0.0678928	0.074216	1.95942e-16	1	0.400872
c1_305	c1_667	58	31			ENSG00000178662	CSRNP3	Criterion_3_S	45	MSBB		0	1	0	0.0678928	0.074216	1.95942e-16	1	0.400872
c1_667	c1_896	29	65			ENSG00000178662	CSRNP3	Criterion_3_S	27	MSBB		0	1	0	0.0678928	0.074216	1.95942e-16	1	0.400872
c1_896	c1_985	17	96			ENSG00000178662	CSRNP3	Criterion_3_S	16	MSBB		0	1	0	0.0678928	0.074216	1.95942e-16	1	0.400872
c1_1	c1_6	500	3	NERVOUS_SYSTEM_DEVELOPMENT	neu	ENSG00000221823	PPP3R1	Criterion_3_S	56	MSBB	overlap	3	2	0	0.242216	0.0642861	6.8704e-17	1	0.400096
c1_6	c1_115	136	20		neu	ENSG00000221823	PPP3R1	Criterion_3_S	55	MSBB	overlap	3	2	0	0.242216	0.0642861	6.8704e-17	1	0.400096
c1_447	c1_802	46	50		neu	ENSG00000221823	PPP3R1	Criterion_3_S	28	MSBB	overlap	3	2	0	0.242216	0.0642861	6.8704e-17	1	0.400096
c1_22	c1_222	30	87		neu	ENSG00000168824	NSG1	Criterion_3_S	23	MSBB	overlap	1	0	0	0.114431	0.136411	2.22158e-16	1	0.388725
c1_1	c1_6	500	3	NERVOUS_SYSTEM_DEVELOPMENT	neu	ENSG00000177570	SAMD12	Criterion_3_S	51	MSBB		0	1	0	0.105502	0.0892806	5.6048e-16	1	0.384661
c1_6	c1_115	136	20		neu	ENSG00000177570	SAMD12	Criterion_3_S	48	MSBB		0	1	0	0.105502	0.0892806	5.6048e-16	1	0.384661
c1_115	c1_447	115	21		neu	ENSG00000177570	SAMD12	Criterion_3_S	48	MSBB		0	1	0	0.105502	0.0892806	5.6048e-16	1	0.384661
c1_447	c1_804	39	55			ENSG00000177570	SAMD12	Criterion_3_S	33	MSBB		0	1	0	0.105502	0.0892806	5.6048e-16	1	0.384661
c1_1	c1_55	657	4		neu	ENSG00000142875	PRKACB	Criterion_3_S	79	MSBB	overlap	2	2	0	0.226453	0.0926267	2.01366e-14	1	0.34229
c1_1	c1_32	452	17			ENSG00000108774	RAB5C	Criterion_3_S	69	MSBB		1	1	0	0.0393543	0.0440319	5.989e-13	1	0.333598
c1_1	c1_57	178	15		end	ENSG00000150457	LATS2	Criterion_3_S	55	MSBB		0	0	0	0.279433	0.0497728	1.53002e-13	1	0.326655
c1_302	c1_659	28	91			ENSG00000104361	NIPAL2	Criterion_3_S	22	MSBB		0	0	0	0.0192777	0.0760956	6.3732e-12	1	0.312344
c1_1	c1_55	657	4		neu	ENSG00000175582	RAB6A	Criterion_3_S	92	MSBB		0	0	0	0.169131	0.163292	1.5255e-11	1	0.275524
c1_47	c1_304	38	44			ENSG00000154822	PLCL2	Criterion_3_S	30	MSBB	overlap	0	1	0	0.140501	0.103814	1.18198e-10	1	0.261899
c1_25	c1_241	154	72			ENSG00000171016	PYGO1	Criterion_3_S	57	MSBB		0	0	0	0.0349882	0.956021	2.9832e-10	1	0.244923
c1_241	c1_586	92	68			ENSG00000171016	PYGO1	Criterion_3_S	52	MSBB		0	0	0	0.0349882	0.956021	2.9832e-10	1	0.244923
c1_302	c1_660	25	70			ENSG00000168348	INSM2	Criterion_3_S	20	MSBB		0	0	0	0.0681527	0.333061	5.8308e-10	1	0.242192
c1_302	c1_660	25	70			ENSG00000171791	BCL2	Criterion_3_S	20	MSBB		46	73	0	0.0620599	0.477004	5.8308e-10	1	0.239624
c1_1	c1_47	641	2		neu	ENSG00000240499	RP5-1101C3.1	Criterion_3_S	35	MSBB		0	0	0	0.12146	0.569579	3.503e-10	1	0.236343
c1_22	c1_222	30	87		neu	ENSG00000180875	GREM2	Criterion_3_S	23	MSBB		1	0	0	0.187073	0.145549	1.62042e-09	1	0.23055
c1_1	c1_47	641	2		neu	ENSG00000182621	PLCB1	Criterion_3_S	83	MSBB		0	3	0	0.0616119	0.141294	1.64302e-08	1	0.219178
c1_47	c1_306	115	80		neu	ENSG00000182621	PLCB1	Criterion_3_S	53	MSBB		0	3	0	0.0616119	0.141294	1.64302e-08	1	0.219178
c1_667	c1_896	29	65			ENSG00000128872	TMOD2	Criterion_3_S	20	MSBB		0	0	0	0.32102	0.0571885	9.718e-09	1	0.217041
c1_1	c1_33	412	34			ENSG00000266173	STRADA	Criterion_3_S	54	MSBB	overlap	16	49	0	0.48705	0.862422	4.4974e-10	1	0.216488
c1_1	c1_47	641	2		neu	ENSG00000164588	HCN1	Criterion_3_S	91	MSBB		3	0	0	0.0712795	0.0633577	4.972e-08	1	0.214817
c1_47	c1_305	318	5		neu	ENSG00000164588	HCN1	Criterion_3_S	57	MSBB		3	0	0	0.0712795	0.0633577	4.972e-08	1	0.214817
c1_305	c1_667	58	31			ENSG00000164588	HCN1	Criterion_3_S	38	MSBB		3	0	0	0.0712795	0.0633577	4.972e-08	1	0.214817
c1_1	c1_47	641	2		neu	ENSG00000165209	STRBP	Criterion_3_S	106	MSBB		0	1	0	0.0982145	0.0860272	4.0002e-08	1	0.210863
c1_47	c1_306	115	80		neu	ENSG00000165209	STRBP	Criterion_3_S	71	MSBB		0	1	0	0.0982145	0.0860272	4.0002e-08	1	0.210863
c1_25	c1_241	154	72			ENSG00000105855	ITGB8	Criterion_3_S	53	MSBB		0	0	0	0.0643246	0.487807	1.10966e-08	1	0.210575
c1_241	c1_586	92	68			ENSG00000105855	ITGB8	Criterion_3_S	48	MSBB		0	0	0	0.0643246	0.487807	1.10966e-08	1	0.210575
c1_269	c1_626	155	42			ENSG00000266937	CTC-479C5.16	Criterion_3_S	60	MSBB		0	0	0	0.342283	0.986906	3.842e-09	1	0.197854
c1_32	c1_269	163	47			ENSG00000266937	CTC-479C5.16	Criterion_3_S	60	MSBB		0	0	0	0.342283	0.986906	3.842e-09	1	0.197854
c1_56	c1_342	71	49		ast	ENSG00000260121	RP5-1142A6.9	Criterion_3_S	37	MSBB		0	0	0	0.176809	0.170458	1	4.9494e-08	0.196508
c1_56	c1_342	71	49		ast	ENSG00000257918	RP11-482D24.3	Criterion_3_S	44	MSBB		0	0	0	0.377052	0.118027	1	5.989e-08	0.190896
c1_1	c1_56	377	19			ENSG00000137968	SLC44A5	Criterion_3_S	70	MSBB		0	0	0	0.353736	0.0597995	1	2.10406e-07	0.185938
c1_56	c1_341	140	86			ENSG00000137968	SLC44A5	Criterion_3_S	62	MSBB		0	0	0	0.353736	0.0597995	1	2.10406e-07	0.185938
c1_25	c1_241	154	72			ENSG00000232295	RP11-154D6.1	Criterion_3_S	66	MSBB		0	0	0	0.573112	0.113942	7.5032e-08	1	0.185008
c1_1	c1_30	109	27		ast	ENSG00000173611	SCAI	Criterion_3_S	50	MSBB		11	10	1	0.179054	0.0636833	6.667e-07	1	0.180761
c1_30	c1_260	64	36			ENSG00000173611	SCAI	Criterion_3_S	49	MSBB		11	10	1	0.179054	0.0636833	6.667e-07	1	0.180761
c1_1	c1_47	641	2		neu	ENSG00000163577	EIF5A2	Criterion_3_S	62	MSBB		0	0	0	0.10442	0.252651	5.4014e-07	1	0.174686
c1_47	c1_307	59	84			ENSG00000163577	EIF5A2	Criterion_3_S	54	MSBB		0	0	0	0.10442	0.252651	5.4014e-07	1	0.174686
c1_1	c1_56	377	19			ENSG00000113360	DROSHA	Criterion_3_S	67	MSBB		3	44	0	0.977534	0.100022	1	1.80122e-07	0.172638
c1_47	c1_307	59	84			ENSG00000112996	MRPS30	Criterion_3_S	39	MSBB		0	1	0	0.249765	0.158129	4.5878e-07	1	0.172363
c1_1	c1_56	377	19			ENSG00000130589	HELZ2	Criterion_3_S	62	MSBB		0	0	0	0.397366	0.0737158	1	1.2543e-06	0.165528
c1_47	c1_307	59	84			ENSG00000110013	SIAE	Criterion_3_S	36	MSBB		0	0	0	0.0612729	0.303989	1.98202e-06	1	0.165482
c1_1	c1_56	377	19			ENSG00000111731	KIAA0528	Criterion_3_S	153	MSBB	overlap	0	0	0	0.352739	0.0535884	1	3.616e-06	0.159526
c1_56	c1_341	140	86			ENSG00000111731	KIAA0528	Criterion_3_S	95	MSBB	overlap	0	0	0	0.352739	0.0535884	1	3.616e-06	0.159526
c1_47	c1_307	59	84			ENSG00000151917	BEND6	Criterion_3_S	44	MSBB		0	0	0	0.266349	0.16519	2.3052e-06	1	0.15571
c1_1	c1_56	377	19			ENSG00000154263	ABCA10	Criterion_3_S	59	MSBB		0	0	0	0.10976	0.114329	1	1.00118e-05	0.15364
c1_1	c1_6	500	3	NERVOUS_SYSTEM_DEVELOPMENT	neu	ENSG00000152503	TRIM36	Criterion_3_S	84	MSBB		0	1	0	0.179181	0.168253	7.7744e-06	1	0.147611
c1_6	c1_117	54	43		neu	ENSG00000152503	TRIM36	Criterion_3_S	36	MSBB		0	1	0	0.179181	0.168253	7.7744e-06	1	0.147611
c1_1	c1_56	377	19			ENSG00000162889	MAPKAPK2	Criterion_3_S	67	MSBB		3	3	0	0.379683	0.0606846	1	1.3673e-05	0.144751
c1_56	c1_340	107	52			ENSG00000162889	MAPKAPK2	Criterion_3_S	54	MSBB		3	3	0	0.379683	0.0606846	1	1.3673e-05	0.144751
c1_304	c1_663	25	22			ENSG00000184305	FAM190A	Criterion_3_S	20	MSBB		0	0	0	0.108027	0.0998067	5.4466e-05	1	0.13873
c1_1	c1_56	377	19			ENSG00000153165	RGPD3	Criterion_3_S	56	MSBB		0	0	0	0.852523	0.0888914	1	8.7462e-06	0.13756
c1_56	c1_341	140	86			ENSG00000153165	RGPD3	Criterion_3_S	51	MSBB		0	0	0	0.852523	0.0888914	1	8.7462e-06	0.13756
c1_1	c1_56	377	19			ENSG00000126561	STAT5A	Criterion_3_S	82	MSBB		0	21	0	0.272618	0.0630195	1	4.6782e-05	0.135696
c1_56	c1_340	107	52			ENSG00000126561	STAT5A	Criterion_3_S	54	MSBB		0	21	0	0.272618	0.0630195	1	4.6782e-05	0.135696
c1_1	c1_56	377	19			ENSG00000197969	VPS13A	Criterion_3_S	118	MSBB		0	2	0	0.519323	0.0665582	1	3.0284e-05	0.133141
c1_56	c1_341	140	86			ENSG00000197969	VPS13A	Criterion_3_S	104	MSBB		0	2	0	0.519323	0.0665582	1	3.0284e-05	0.133141
c1_1	c1_56	377	19			ENSG00000260391	RP11-71H17.7	Criterion_3_S	96	MSBB		0	0	0	0.217927	0.0548119	1	8.814e-05	0.133085
c1_56	c1_341	140	86			ENSG00000260391	RP11-71H17.7	Criterion_3_S	84	MSBB		0	0	0	0.217927	0.0548119	1	8.814e-05	0.133085
c1_1	c1_56	377	19			ENSG00000176204	LRRTM4	Criterion_3_S	94	MSBB		0	0	0	0.523987	0.0585929	1	5.65e-05	0.128257
c1_56	c1_341	140	86			ENSG00000176204	LRRTM4	Criterion_3_S	80	MSBB		0	0	0	0.523987	0.0585929	1	5.65e-05	0.128257
c1_1	c1_56	377	19			ENSG00000131748	STARD3	Criterion_3_S	76	MSBB		1	2	0	0.244482	0.369063	1	2.4634e-05	0.12586
c1_56	c1_341	140	86			ENSG00000131748	STARD3	Criterion_3_S	71	MSBB		1	2	0	0.244482	0.369063	1	2.4634e-05	0.12586
c1_1	c1_57	178	15		end	ENSG00000182134	TDRKH	Criterion_3_S	42	MSBB		0	0	0	0.814565	0.135411	2.3052e-05	1	0.12456
c1_57	c1_346	42	66			ENSG00000182134	TDRKH	Criterion_3_S	39	MSBB		0	0	0	0.814565	0.135411	2.3052e-05	1	0.12456
c1_1	c1_6	500	3	NERVOUS_SYSTEM_DEVELOPMENT	neu	ENSG00000147676	MAL2	Criterion_3_S	88	MSBB	overlap	0	0	0	0.0927643	0.0739163	0.00084976	1	0.116542
c1_6	c1_113	212	9		neu	ENSG00000147676	MAL2	Criterion_3_S	84	MSBB	overlap	0	0	0	0.0927643	0.0739163	0.00084976	1	0.116542
c1_113	c1_443	171	13		neu	ENSG00000147676	MAL2	Criterion_3_S	83	MSBB	overlap	0	0	0	0.0927643	0.0739163	0.00084976	1	0.116542
c1_1	c1_6	500	3	NERVOUS_SYSTEM_DEVELOPMENT	neu	ENSG00000163053	SLC16A14	Criterion_3_S	59	MSBB		0	0	0	0.132717	0.0992788	0.0031866	1	0.0974462
c1_6	c1_113	212	9		neu	ENSG00000163053	SLC16A14	Criterion_3_S	52	MSBB		0	0	0	0.132717	0.0992788	0.0031866	1	0.0974462
c1_113	c1_443	171	13		neu	ENSG00000163053	SLC16A14	Criterion_3_S	52	MSBB		0	0	0	0.132717	0.0992788	0.0031866	1	0.0974462
c1_6	c1_116	51	89			ENSG00000143545	RAB13	Criterion_3_S	29	MSBB		0	0	0	0.359046	0.0585929	1	0.0021244	0.0968424
c1_116	c1_449	36	100			ENSG00000143545	RAB13	Criterion_3_S	28	MSBB		0	0	0	0.359046	0.0585929	1	0.0021244	0.0968424
c1_1	c1_75	141	18		neu	ENSG00000182901	RGS7	Criterion_3_S	41	MSBB	overlap	0	3	0	0.0270406	0.0848644	0.03842	1	0.0902731
c1_75	c1_393	61	29			ENSG00000182901	RGS7	Criterion_3_S	39	MSBB	overlap	0	3	0	0.0270406	0.0848644	0.03842	1	0.0902731
c1_1	c1_75	141	18		neu	ENSG00000156687	UNC5D	Criterion_3_S	43	MSBB		0	1	0	0.0677508	0.0568317	0.03842	1	0.085269
c1_75	c1_393	61	29			ENSG00000156687	UNC5D	Criterion_3_S	41	MSBB		0	1	0	0.0677508	0.0568317	0.03842	1	0.085269
c1_1	c1_55	657	4		neu	ENSG00000133703	KRAS	Criterion_3_S	80	MSBB	overlap	6	246	0	0.297332	0.0825303	0.0074128	1	0.0832703
c1_6	c1_116	51	89			ENSG00000117318	ID3	Criterion_3_S	31	MSBB		0	9	0	0.825614	0.020491	1	0.0108706	0.0831644
c1_1	c1_6	500	3	NERVOUS_SYSTEM_DEVELOPMENT	neu	ENSG00000182957	SPATA13	Criterion_3_S	61	MSBB		0	0	0	0.26049	0.117036	1	0.0077066	0.080796
c1_6	c1_116	51	89			ENSG00000182957	SPATA13	Criterion_3_S	43	MSBB		0	0	0	0.26049	0.117036	1	0.0077066	0.080796
c1_116	c1_449	36	100			ENSG00000182957	SPATA13	Criterion_3_S	32	MSBB		0	0	0	0.26049	0.117036	1	0.0077066	0.080796
c1_6	c1_116	51	89			ENSG00000124570	SERPINB6	Criterion_3_S	32	MSBB		0	0	0	0.40911	0.0529079	1	0.0108706	0.0807817
c1_116	c1_449	36	100			ENSG00000124570	SERPINB6	Criterion_3_S	29	MSBB		0	0	0	0.40911	0.0529079	1	0.0108706	0.0807817
c1_667	c1_896	29	65			ENSG00000204789	ZNF204P	Criterion_3_S	20	MSBB		0	0	0	0.130416	0.121049	0.0176732	1	0.0791343
c1_896	c1_985	17	96			ENSG00000204789	ZNF204P	Criterion_3_S	16	MSBB		0	0	0	0.130416	0.121049	0.0176732	1	0.0791343
c1_1	c1_6	500	3	NERVOUS_SYSTEM_DEVELOPMENT	neu	ENSG00000139287	TPH2	Criterion_3_S	51	MSBB		2	57	0	0.404885	0.142897	0.0061246	1	0.0768228
c1_1	c1_6	500	3	NERVOUS_SYSTEM_DEVELOPMENT	neu	ENSG00000236051	MYCBP2-AS1	Criterion_3_S	66	MSBB		0	0	0	0.323457	0.0933893	0.0120232	1	0.0765845
c1_6	c1_113	212	9		neu	ENSG00000236051	MYCBP2-AS1	Criterion_3_S	63	MSBB		0	0	0	0.323457	0.0933893	0.0120232	1	0.0765845
c1_113	c1_443	171	13		neu	ENSG00000236051	MYCBP2-AS1	Criterion_3_S	63	MSBB		0	0	0	0.323457	0.0933893	0.0120232	1	0.0765845
c1_75	c1_393	61	29			ENSG00000168887	C2orf68	Criterion_3_S	37	MSBB		0	0	0	0.121267	0.110438	0.03842	1	0.0732164
c1_6	c1_116	51	89			ENSG00000163884	KLF15	Criterion_3_S	30	MSBB		0	1	0	0.333972	0.205251	1	0.011752	0.0688818
c1_1	c1_6	500	3	NERVOUS_SYSTEM_DEVELOPMENT	neu	ENSG00000156502	SUPV3L1	Criterion_3_S	53	MSBB		1	0	0	0.01737	0.682326	0.105994	1	0.0645857
c1_6	c1_113	212	9		neu	ENSG00000156502	SUPV3L1	Criterion_3_S	52	MSBB		1	0	0	0.01737	0.682326	0.105994	1	0.0645857
c1_305	c1_667	58	31			ENSG00000163818	LZTFL1	Criterion_3_S	37	MSBB		0	0	0	0.383731	0.0577015	0.110062	1	0.0581786
c1_667	c1_896	29	65			ENSG00000163818	LZTFL1	Criterion_3_S	20	MSBB		0	0	0	0.383731	0.0577015	0.110062	1	0.0581786
c1_896	c1_985	17	96			ENSG00000163818	LZTFL1	Criterion_3_S	16	MSBB		0	0	0	0.383731	0.0577015	0.110062	1	0.0581786
c1_1	c1_75	141	18		neu	ENSG00000231999	RP5-1007M22.2	Criterion_3_S	40	MSBB		0	0	0	0.203748	0.662115	0.0220124	1	0.0562675
c1_305	c1_667	58	31			ENSG00000111052	LIN7A	Criterion_3_S	42	MSBB		1	1	0	0.0547128	0.0771358	0.73676	1	0.0558227
c1_1	c1_42	98	62		ast	ENSG00000016391	CHDH	Criterion_3_S	39	MSBB		0	0	0	0.0858708	0.142073	0.44296	1	0.0504782
c1_42	c1_292	52	61		ast	ENSG00000016391	CHDH	Criterion_3_S	31	MSBB		0	0	0	0.0858708	0.142073	0.44296	1	0.0504782
c1_42	c1_292	52	61		ast	ENSG00000105519	CAPS	Criterion_3_S	30	MSBB		12	124	0	0.180308	0.0641032	0.48138	1	0.0501964
c1_1	c1_47	641	2		neu	ENSG00000102678	FGF9	Criterion_3_S	56	MSBB		1	72	0	0.0890849	0.0733151	1	1	0.0486465
c1_47	c1_306	115	80		neu	ENSG00000102678	FGF9	Criterion_3_S	53	MSBB		1	72	0	0.0890849	0.0733151	1	1	0.0486465
c1_42	c1_292	52	61		ast	ENSG00000267314	AC104532.2	Criterion_3_S	30	MSBB		0	0	0	0.230823	0.0681533	0.48138	1	0.0472159
c1_305	c1_667	58	31			ENSG00000157214	STEAP2	Criterion_3_S	33	MSBB		0	0	0	0.113179	0.080721	1	1	0.0454015
c1_20	c1_207	31	75			ENSG00000148498	PARD3	Criterion_3_S	24	MSBB		1	0	0	0.0505956	0.18472	1	1	0.0451816
c1_1	c1_75	141	18		neu	ENSG00000175874	CREG2	Criterion_3_S	74	MSBB		0	0	0	0.14688	0.0968144	0.678	1	0.0448809
c1_47	c1_306	115	80		neu	ENSG00000155158	TTC39B	Criterion_3_S	48	MSBB		0	0	0	0.116603	0.0994419	1	1	0.0430965
c1_1	c1_15	1098	76			ENSG00000070476	ZXDC	Criterion_3_S	91	MSBB		0	0	0	0.116395	0.102018	1	1	0.0428665
c1_15	c1_147	298	24			ENSG00000070476	ZXDC	Criterion_3_S	82	MSBB		0	0	0	0.116395	0.102018	1	1	0.0428665
c1_1	c1_15	1098	76			ENSG00000204116	CHIC1	Criterion_3_S	149	MSBB		0	0	0	0.149387	0.0847084	1	1	0.0422514
c1_15	c1_147	298	24			ENSG00000204116	CHIC1	Criterion_3_S	108	MSBB		0	0	0	0.149387	0.0847084	1	1	0.0422514
c1_1	c1_55	657	4		neu	ENSG00000213073	RP11-288H12.3	Criterion_3_S	53	MSBB		0	0	0	0.435492	0.532232	0.058082	1	0.0416529
c1_1	c1_47	641	2		neu	ENSG00000144285	SCN1A	Criterion_3_S	87	MSBB		5	11	0	0.0938018	0.151428	1	1	0.0411342
c1_47	c1_306	115	80		neu	ENSG00000144285	SCN1A	Criterion_3_S	84	MSBB		5	11	0	0.0938018	0.151428	1	1	0.0411342
c1_1	c1_47	641	2		neu	ENSG00000162852	CNST	Criterion_3_S	54	MSBB		0	7	0	0.0691356	0.211691	1	1	0.0408451
c1_47	c1_306	115	80		neu	ENSG00000162852	CNST	Criterion_3_S	51	MSBB		0	7	0	0.0691356	0.211691	1	1	0.0408451
c1_1	c1_16	612	7	MITOCHONDRION, CYTOPLASM, MITOCHONDRIAL_PART		ENSG00000260293	RP11-715J22.6	Criterion_3_S	63	MSBB		0	0	0	0.054693	0.702668	0.3842	1	0.0407597
c1_1	c1_42	98	62		ast	ENSG00000100968	NFATC4	Criterion_3_S	43	MSBB		2	1	0	0.109695	0.142951	0.94694	1	0.040705
c1_42	c1_292	52	61		ast	ENSG00000100968	NFATC4	Criterion_3_S	40	MSBB		2	1	0	0.109695	0.142951	0.94694	1	0.040705
c1_1	c1_15	1098	76			ENSG00000075790	BCAP29	Criterion_3_S	230	MSBB	overlap	0	0	0	0.219296	0.0682074	1	1	0.0406345
c1_15	c1_147	298	24			ENSG00000075790	BCAP29	Criterion_3_S	132	MSBB	overlap	0	0	0	0.219296	0.0682074	1	1	0.0406345
c1_1	c1_30	109	27		ast	ENSG00000197879	MYO1C	Criterion_3_S	61	MSBB		0	0	0	0.353316	0.0425675	1	1	0.0405816
c1_1	c1_47	641	2		neu	ENSG00000128881	TTBK2	Criterion_3_S	64	MSBB		1	0	0	0.0553148	0.272133	1	1	0.0405731
c1_47	c1_306	115	80		neu	ENSG00000128881	TTBK2	Criterion_3_S	61	MSBB		1	0	0	0.0553148	0.272133	1	1	0.0405731
c1_1	c1_42	98	62		ast	ENSG00000092820	EZR	Criterion_3_S	41	MSBB		0	1	0	0.130652	0.115823	1	1	0.0405222
c1_1	c1_15	1098	76			ENSG00000155970	EFHA2	Criterion_3_S	157	MSBB		0	0	0	0.308175	0.0497728	1	1	0.0403912
c1_15	c1_147	298	24			ENSG00000155970	EFHA2	Criterion_3_S	104	MSBB		0	0	0	0.308175	0.0497728	1	1	0.0403912
c1_1	c1_30	109	27		ast	ENSG00000172037	LAMB2	Criterion_3_S	61	MSBB		0	2	0	0.361362	0.0425582	1	1	0.040366
c1_1	c1_30	109	27		ast	ENSG00000011304	PTBP1	Criterion_3_S	49	MSBB		2	2	0	0.29167	0.0529079	1	1	0.0403329
c1_30	c1_260	64	36			ENSG00000011304	PTBP1	Criterion_3_S	48	MSBB		2	2	0	0.29167	0.0529079	1	1	0.0403329
c1_1	c1_30	109	27		ast	ENSG00000163346	PBXIP1	Criterion_3_S	57	MSBB		0	0	0	0.170119	0.0992788	1	1	0.0394602
c1_1	c1_30	109	27		ast	ENSG00000254729	XXbac-BPG116M5.15	Criterion_3_S	49	MSBB		0	0	0	0.510313	0.151162	1	0.23956	0.03859
c1_47	c1_306	115	80		neu	ENSG00000249194	AC010127.4	Criterion_3_S	47	MSBB		0	0	0	0.109725	0.171544	1	1	0.0384121
c1_1	c1_47	641	2		neu	ENSG00000048991	R3HDM1	Criterion_3_S	35	MSBB		0	0	0	0.199478	0.100265	1	1	0.0378252
c1_1	c1_15	1098	76			ENSG00000075303	SLC25A40	Criterion_3_S	78	MSBB	overlap	0	0	0	0.367084	0.0546892	1	1	0.0377891
c1_1	c1_15	1098	76			ENSG00000172115	CYCS	Criterion_3_S	82	MSBB		1	1	0	0.202863	0.0990832	1	1	0.0377772
c1_15	c1_147	298	24			ENSG00000172115	CYCS	Criterion_3_S	79	MSBB		1	1	0	0.202863	0.0990832	1	1	0.0377772
c1_257	c1_615	81	93		oli	ENSG00000221817	RP11-137L10.6	Criterion_3_S	43	MSBB		0	0	0	0.185214	0.110414	1	1	0.0376103
c1_1	c1_15	1098	76			ENSG00000038274	MAT2B	Criterion_3_S	79	MSBB		0	0	0	0.0630546	0.340485	1	1	0.0371402
c1_1	c1_55	657	4		neu	ENSG00000078140	UBE2K	Criterion_3_S	59	MSBB		2	1	0	0.435599	0.0497728	1	1	0.0370452
c1_47	c1_306	115	80		neu	ENSG00000150051	MKX	Criterion_3_S	47	MSBB		0	0	0	0.218566	0.104006	1	1	0.0365874
c1_1	c1_15	1098	76			ENSG00000164187	LMBRD2	Criterion_3_S	121	MSBB		0	0	0	0.464656	0.0497728	1	1	0.0364208
c1_15	c1_147	298	24			ENSG00000164187	LMBRD2	Criterion_3_S	111	MSBB		0	0	0	0.464656	0.0497728	1	1	0.0364208
c1_47	c1_306	115	80		neu	ENSG00000236107	AC010127.3	Criterion_3_S	50	MSBB		0	1	0	0.255993	0.0966972	1	1	0.0357636
c1_1	c1_15	1098	76			ENSG00000145743	FBXL17	Criterion_3_S	97	MSBB		0	1	0	0.50278	0.0519763	1	1	0.0352395
c1_1	c1_55	657	4		neu	ENSG00000154001	PPP2R5E	Criterion_3_S	70	MSBB		1	0	0	0.287016	0.0973597	1	1	0.0345916
c1_1	c1_15	1098	76			ENSG00000171262	FAM98B	Criterion_3_S	69	MSBB		0	0	0	0.352373	0.0793813	1	1	0.0345819
c1_1	c1_15	1098	76			ENSG00000157450	RNF111	Criterion_3_S	82	MSBB		0	0	0	0.420956	0.0673269	1	1	0.0344549
c1_1	c1_15	1098	76			ENSG00000108064	TFAM	Criterion_3_S	90	MSBB		23	23	3	0.772431	0.110638	1	0.339	0.0342425
c1_1	c1_15	1098	76			ENSG00000185716	C16orf52	Criterion_3_S	58	MSBB		0	0	0	0.471258	0.068725	1	1	0.0331648
c1_1	c1_15	1098	76			ENSG00000188419	CHM	Criterion_3_S	58	MSBB		9	14	0	0.262817	0.126839	1	1	0.0328858
c1_15	c1_147	298	24			ENSG00000188419	CHM	Criterion_3_S	50	MSBB		9	14	0	0.262817	0.126839	1	1	0.0328858
c1_193	c1_539	173	83			ENSG00000175893	ZDHHC21	Criterion_3_S	108	MSBB		0	1	0	0.485263	0.0706011	1	1	0.0326212
c1_1	c1_55	657	4		neu	ENSG00000118200	CAMSAP2	Criterion_3_S	69	MSBB		0	0	0	0.501198	0.0688048	1	1	0.032558
c1_1	c1_15	1098	76			ENSG00000088179	PTPN4	Criterion_3_S	56	MSBB		0	0	0	0.729458	0.048119	1	1	0.0323868
c1_1	c1_15	1098	76			ENSG00000198780	FAM169A	Criterion_3_S	148	MSBB		0	0	0	0.634952	0.0566073	1	1	0.0321575
c1_1	c1_15	1098	76			ENSG00000102081	FMR1	Criterion_3_S	71	MSBB		17	110	0	0.524267	0.102316	1	0.68478	0.0319475
c1_1	c1_47	641	2		neu	ENSG00000152402	GUCY1A2	Criterion_3_S	58	MSBB		0	0	0	0.554589	0.0682235	1	1	0.0316612
c1_47	c1_306	115	80		neu	ENSG00000152402	GUCY1A2	Criterion_3_S	55	MSBB		0	0	0	0.554589	0.0682235	1	1	0.0316612
c1_1	c1_12	347	78		ast	ENSG00000074181	NOTCH3	Criterion_3_S	64	MSBB		13	10	0	0.578153	0.0688048	1	1	0.0311769
c1_257	c1_615	81	93		oli	ENSG00000166348	USP54	Criterion_3_S	67	MSBB		0	0	0	0.320255	0.129896	1	1	0.0307443
c1_1	c1_6	500	3	NERVOUS_SYSTEM_DEVELOPMENT	neu	ENSG00000198301	SDAD1	Criterion_3_S	53	MSBB	overlap	0	0	0	0.727446	0.167755	0.73676	0.46556	0.0306845
c1_6	c1_113	212	9		neu	ENSG00000198301	SDAD1	Criterion_3_S	52	MSBB	overlap	0	0	0	0.727446	0.167755	0.73676	0.46556	0.0306845
c1_113	c1_443	171	13		neu	ENSG00000198301	SDAD1	Criterion_3_S	51	MSBB	overlap	0	0	0	0.727446	0.167755	0.73676	0.46556	0.0306845
c1_1	c1_15	1098	76			ENSG00000115540	MOB4	Criterion_3_S	163	MSBB		0	0	0	0.178797	0.237134	1	1	0.0305603
c1_15	c1_147	298	24			ENSG00000115540	MOB4	Criterion_3_S	109	MSBB		0	0	0	0.178797	0.237134	1	1	0.0305603
c1_1	c1_15	1098	76			ENSG00000164114	MAP9	Criterion_3_S	53	MSBB		0	0	0	0.611651	0.0715588	1	1	0.0302528
c1_1	c1_15	1098	76			ENSG00000198146	ZNF770	Criterion_3_S	92	MSBB		0	1	0	0.442736	0.100265	1	1	0.0301164
c1_193	c1_539	173	83			ENSG00000108061	SHOC2	Criterion_3_S	91	MSBB		0	2	0	0.680872	0.0667959	1	1	0.0298821
c1_1	c1_15	1098	76			ENSG00000132294	EFR3A	Criterion_3_S	162	MSBB	overlap	0	0	0	0.558274	0.085122	1	1	0.0294575
c1_15	c1_147	298	24			ENSG00000132294	EFR3A	Criterion_3_S	83	MSBB	overlap	0	0	0	0.558274	0.085122	1	1	0.0294575
c1_1	c1_15	1098	76			ENSG00000175073	VCPIP1	Criterion_3_S	75	MSBB		0	0	0	0.396285	0.120275	1	1	0.0294287
c1_136	c1_477	63	59			ENSG00000123143	PKN1	Criterion_3_S	45	MSBB		0	0	0	0.976467	0.0771358	1	0.63958	0.0293257
c1_12	c1_136	73	63			ENSG00000123143	PKN1	Criterion_3_S	45	MSBB		0	0	0	0.976467	0.0771358	1	0.63958	0.0293257
c1_1	c1_16	612	7	MITOCHONDRION, CYTOPLASM, MITOCHONDRIAL_PART		ENSG00000108094	CUL2	Criterion_3_S	88	MSBB		0	1	0	0.220678	0.224083	1	1	0.0290728
c1_257	c1_615	81	93		oli	ENSG00000147459	DOCK5	Criterion_3_S	61	MSBB		0	0	0	0.399597	0.128236	1	1	0.0287285
c1_1	c1_16	612	7	MITOCHONDRION, CYTOPLASM, MITOCHONDRIAL_PART		ENSG00000129518	EAPP	Criterion_3_S	84	MSBB		0	1	0	0.0606009	0.909015	1	1	0.028029
c1_168	c1_506	209	11			ENSG00000129518	EAPP	Criterion_3_S	76	MSBB		0	1	0	0.0606009	0.909015	1	1	0.028029
c1_16	c1_168	213	14			ENSG00000129518	EAPP	Criterion_3_S	76	MSBB		0	1	0	0.0606009	0.909015	1	1	0.028029
c1_1	c1_33	412	34			ENSG00000132821	VSTM2L	Criterion_3_S	90	MSBB		1	0	0	0.218816	0.274572	1	1	0.02719
c1_33	c1_270	274	54		neu	ENSG00000132821	VSTM2L	Criterion_3_S	90	MSBB		1	0	0	0.218816	0.274572	1	1	0.02719
c1_1	c1_15	1098	76			ENSG00000258529	ALG9	Criterion_3_S	85	MSBB		0	2	0	0.321707	0.187453	1	1	0.027154
c1_15	c1_147	298	24			ENSG00000258529	ALG9	Criterion_3_S	82	MSBB		0	2	0	0.321707	0.187453	1	1	0.027154
c1_1	c1_15	1098	76			ENSG00000086848	ALG9	Criterion_3_S	73	MSBB		0	2	0	0.321707	0.187453	1	1	0.027154
c1_15	c1_147	298	24			ENSG00000086848	ALG9	Criterion_3_S	70	MSBB		0	2	0	0.321707	0.187453	1	1	0.027154
c1_1	c1_12	347	78		ast	ENSG00000137496	IL18BP	Criterion_3_S	74	MSBB		0	0	0	0.69144	0.0885117	1	1	0.0270115
c1_503	c1_823	107	56	MITOCHONDRION, MITOCHONDRIAL_PART, MITOCHONDRIAL_MEMBRANE, MITOCHONDRIAL_ENVELOPE, ENVELOPE, ORGANELLE_ENVELOPE		ENSG00000163026	C2orf44	Criterion_3_S	42	MSBB		0	0	0	0.447739	0.342707	0.41358	1	0.0266607
c1_167	c1_503	114	67	MITOCHONDRION, MITOCHONDRIAL_PART, MITOCHONDRIAL_MEMBRANE, MITOCHONDRIAL_ENVELOPE, ENVELOPE, ORGANELLE_ENVELOPE		ENSG00000163026	C2orf44	Criterion_3_S	42	MSBB		0	0	0	0.447739	0.342707	0.41358	1	0.0266607
c1_16	c1_167	135	85	MITOCHONDRION, MITOCHONDRIAL_PART, MITOCHONDRIAL_MEMBRANE, MITOCHONDRIAL_ENVELOPE		ENSG00000163026	C2orf44	Criterion_3_S	42	MSBB		0	0	0	0.447739	0.342707	0.41358	1	0.0266607
c1_12	c1_136	73	63			ENSG00000071246	VASH1	Criterion_3_S	44	MSBB		0	0	0	0.218443	0.291297	1	1	0.0266348
c1_1	c1_16	612	7	MITOCHONDRION, CYTOPLASM, MITOCHONDRIAL_PART		ENSG00000236234	AC091132.1	Criterion_3_S	82	MSBB		0	0	0	0.0807386	0.974732	0.80908	1	0.0266285
c1_168	c1_506	209	11			ENSG00000236234	AC091132.1	Criterion_3_S	76	MSBB		0	0	0	0.0807386	0.974732	0.80908	1	0.0266285
c1_16	c1_168	213	14			ENSG00000236234	AC091132.1	Criterion_3_S	76	MSBB		0	0	0	0.0807386	0.974732	0.80908	1	0.0266285
c1_1	c1_20	429	25	IMMUNE_SYSTEM_PROCESS, IMMUNE_RESPONSE, KEGG_LEISHMANIA_INFECTION, KEGG_GRAFT_VERSUS_HOST_DISEASE, KEGG_TYPE_I_DIABETES_MELLITUS, KEGG_ALLOGRAFT_REJECTION, KEGG_ASTHMA, INTEGRAL_TO_MEMBRANE, INTRINSIC_TO_MEMBRANE, KEGG_VIRAL_MYOCARDITIS, KEGG_B_CELL_RECEPTOR_SIGNALING_PATHWAY, KEGG_CELL_ADHESION_MOLECULES_CAMS, MEMBRANE, KEGG_AUTOIMMUNE_THYROID_DISEASE, KEGG_SYSTEMIC_LUPUS_ERYTHEMATOSUS, DEFENSE_…	mic	ENSG00000104974	LILRA1	Criterion_3_S	51	MSBB		0	0	0	0.232007	0.293405	1	1	0.0259826
c1_1	c1_33	412	34			ENSG00000112137	PHACTR1	Criterion_3_S	73	MSBB		0	1	0	0.598155	0.121139	1	1	0.0253786
c1_33	c1_270	274	54		neu	ENSG00000112137	PHACTR1	Criterion_3_S	73	MSBB		0	1	0	0.598155	0.121139	1	1	0.0253786
c1_270	c1_627	199	53		neu	ENSG00000112137	PHACTR1	Criterion_3_S	70	MSBB		0	1	0	0.598155	0.121139	1	1	0.0253786
c1_257	c1_615	81	93		oli	ENSG00000081479	LRP2	Criterion_3_S	52	MSBB		8	10	0	0.440792	0.166004	1	1	0.0252838
c1_1	c1_15	1098	76			ENSG00000269737	RP11-345P4.7	Criterion_3_S	79	MSBB		0	0	0	0.444561	0.165211	1	1	0.0252478
c1_15	c1_147	298	24			ENSG00000269737	RP11-345P4.7	Criterion_3_S	76	MSBB		0	0	0	0.444561	0.165211	1	1	0.0252478
c1_1	c1_15	1098	76			ENSG00000197713	RPE	Criterion_3_S	72	MSBB		17	121	0	0.223237	0.334993	1	1	0.0250734
c1_1	c1_15	1098	76			ENSG00000196911	KPNA5	Criterion_3_S	148	MSBB		0	0	0	0.738987	0.134273	1	0.76388	0.0249433
c1_1	c1_15	1098	76			ENSG00000249758	CTB-43P18.1	Criterion_3_S	107	MSBB		0	0	0	0.185281	0.429164	1	1	0.0244801
c1_12	c1_136	73	63			ENSG00000258610	RP11-488C13.7	Criterion_3_S	39	MSBB		0	0	0	0.370996	0.220566	1	1	0.0242028
c1_257	c1_615	81	93		oli	ENSG00000006831	ADIPOR2	Criterion_3_S	42	MSBB		1	26	0	0.624152	0.135411	1	1	0.0238903
c1_1	c1_15	1098	76			ENSG00000100614	PPM1A	Criterion_3_S	232	MSBB		0	1	0	0.68887	0.131721	1	1	0.0232035
c1_1	c1_15	1098	76			ENSG00000198015	MRPL42	Criterion_3_S	92	MSBB		0	0	0	0.310717	0.298087	1	1	0.023005
c1_15	c1_147	298	24			ENSG00000198015	MRPL42	Criterion_3_S	85	MSBB		0	0	0	0.310717	0.298087	1	1	0.023005
c1_1	c1_55	657	4		neu	ENSG00000139697	SBNO1	Criterion_3_S	63	MSBB		0	1	0	0.690949	0.134066	1	1	0.0230038
c1_1	c1_15	1098	76			ENSG00000107560	RAB11FIP2	Criterion_3_S	105	MSBB		0	0	0	0.990339	0.0977488	1	1	0.0225778
c1_1	c1_15	1098	76			ENSG00000106052	TAX1BP1	Criterion_3_S	67	MSBB		0	1	0	0.355739	0.282418	1	1	0.0222188
c1_193	c1_539	173	83			ENSG00000113851	CRBN	Criterion_3_S	110	MSBB	overlap	1	0	0	0.320628	0.313883	1	1	0.0222022
c1_1	c1_12	347	78		ast	ENSG00000106003	LFNG	Criterion_3_S	75	MSBB		0	1	0	0.445875	0.233733	1	1	0.0218646
c1_1	c1_12	347	78		ast	ENSG00000235831	BHLHE40-AS1	Criterion_3_S	63	MSBB		0	0	0	0.337328	0.321715	1	1	0.0214729
c1_1	c1_47	641	2		neu	ENSG00000196482	ESRRG	Criterion_3_S	59	MSBB		0	9	0	0.634363	0.171762	1	1	0.0214341
c1_47	c1_306	115	80		neu	ENSG00000196482	ESRRG	Criterion_3_S	56	MSBB		0	9	0	0.634363	0.171762	1	1	0.0214341
c1_1	c1_15	1098	76			ENSG00000164197	RNF180	Criterion_3_S	97	MSBB		0	0	0	0.821443	0.138546	1	1	0.0210132
c1_193	c1_539	173	83			ENSG00000111615	KRR1	Criterion_3_S	87	MSBB		0	1	0	0.402005	0.284998	1	1	0.0209486
c1_1	c1_15	1098	76			ENSG00000172239	PAIP1	Criterion_3_S	86	MSBB		0	0	0	0.25069	0.458113	1	1	0.0209256
c1_15	c1_147	298	24			ENSG00000172239	PAIP1	Criterion_3_S	83	MSBB		0	0	0	0.25069	0.458113	1	1	0.0209256
c1_257	c1_615	81	93		oli	ENSG00000154864	PIEZO2	Criterion_3_S	39	MSBB		0	0	0	0.529471	0.235074	1	1	0.0201477
c1_257	c1_615	81	93		oli	ENSG00000165959	CLMN	Criterion_3_S	59	MSBB		0	0	0	0.428668	0.292636	1	1	0.020072
c1_1	c1_16	612	7	MITOCHONDRION, CYTOPLASM, MITOCHONDRIAL_PART		ENSG00000113460	BRIX1	Criterion_3_S	69	MSBB		0	0	0	0.228889	0.588359	1	1	0.0193858
c1_1	c1_33	412	34			ENSG00000166159	LRTM2	Criterion_3_S	151	MSBB		0	0	0	0.514745	0.264687	1	1	0.0192733
c1_33	c1_270	274	54		neu	ENSG00000166159	LRTM2	Criterion_3_S	151	MSBB		0	0	0	0.514745	0.264687	1	1	0.0192733
c1_270	c1_627	199	53		neu	ENSG00000166159	LRTM2	Criterion_3_S	109	MSBB		0	0	0	0.514745	0.264687	1	1	0.0192733
c1_1	c1_15	1098	76			ENSG00000185728	YTHDF3	Criterion_3_S	94	MSBB		0	0	0	0.940739	0.149413	1	1	0.018972
c1_1	c1_15	1098	76			ENSG00000218283	MORF4L1P1	Criterion_3_S	69	MSBB		0	0	0	0.933418	0.216327	1	0.7232	0.0186026
c1_1	c1_15	1098	76			ENSG00000151553	FAM160B1	Criterion_3_S	106	MSBB		0	0	0	0.990812	0.1491	1	1	0.0184908
c1_1	c1_15	1098	76			ENSG00000187325	TAF9B	Criterion_3_S	51	MSBB	overlap	0	0	0	0.245681	0.6511	1	1	0.0177216
c1_1	c1_15	1098	76			ENSG00000122958	VPS26A	Criterion_3_S	69	MSBB		6	0	0	0.905838	0.179871	1	1	0.0175436
c1_193	c1_539	173	83			ENSG00000144895	EIF2A	Criterion_3_S	84	MSBB		1	0	0	0.348006	0.470445	1	1	0.0174972
c1_1	c1_15	1098	76			ENSG00000066422	ZBTB11	Criterion_3_S	110	MSBB		0	0	0	0.574969	0.302444	1	1	0.0169141
c1_15	c1_147	298	24			ENSG00000066422	ZBTB11	Criterion_3_S	96	MSBB		0	0	0	0.574969	0.302444	1	1	0.0169141
c1_1	c1_40	326	60	KEGG_HUNTINGTONS_DISEASE, KEGG_PARKINSONS_DISEASE, KEGG_OXIDATIVE_PHOSPHORYLATION, KEGG_ALZHEIMERS_DISEASE		ENSG00000115514	TXNDC9	Criterion_3_S	54	MSBB		0	0	0	0.46453	0.379174	1	1	0.0167902
c1_40	c1_285	203	45	KEGG_HUNTINGTONS_DISEASE		ENSG00000115514	TXNDC9	Criterion_3_S	53	MSBB		0	0	0	0.46453	0.379174	1	1	0.0167902
c1_1	c1_33	412	34			ENSG00000215022	RP1-257A7.4	Criterion_3_S	66	MSBB		0	0	0	0.564582	0.31389	1	1	0.0167312
c1_1	c1_40	326	60	KEGG_HUNTINGTONS_DISEASE, KEGG_PARKINSONS_DISEASE, KEGG_OXIDATIVE_PHOSPHORYLATION, KEGG_ALZHEIMERS_DISEASE		ENSG00000215788	TNFRSF25	Criterion_3_S	66	MSBB		1	3	0	0.310089	0.575676	1	1	0.0166608
c1_1	c1_15	1098	76			ENSG00000155099	TMEM55A	Criterion_3_S	74	MSBB		0	0	0	0.597105	0.319665	1	1	0.0160133
c1_1	c1_15	1098	76			ENSG00000127337	YEATS4	Criterion_3_S	74	MSBB		0	1	0	0.324399	0.589662	1	1	0.0159925
c1_15	c1_147	298	24			ENSG00000127337	YEATS4	Criterion_3_S	71	MSBB		0	1	0	0.324399	0.589662	1	1	0.0159925
c1_1	c1_15	1098	76			ENSG00000135387	CAPRIN1	Criterion_3_S	49	MSBB	overlap	0	0	0	0.270197	0.729582	1	1	0.0157015
c1_1	c1_33	412	34			ENSG00000143590	EFNA3	Criterion_3_S	77	MSBB		0	0	0	0.993823	0.200717	1	1	0.015587
c1_33	c1_270	274	54		neu	ENSG00000143590	EFNA3	Criterion_3_S	77	MSBB		0	0	0	0.993823	0.200717	1	1	0.015587
c1_1	c1_12	347	78		ast	ENSG00000138777	PPA2	Criterion_3_S	81	MSBB		0	0	0	0.561388	0.419698	1	1	0.0139772
c1_1	c1_12	347	78		ast	ENSG00000141503	MINK1	Criterion_3_S	71	MSBB		0	0	0	0.395241	0.781202	1	1	0.0113629
c1_1	c1_30	109	27		ast	ENSG00000254910	RP11-326C3.7	Criterion_3_S	45	MSBB		0	0	0	0.891747	0.370861	1	1	0.0106988
c1_1	c1_12	347	78		ast	ENSG00000255723	RP11-529H2.2	Criterion_3_S	70	MSBB		0	0	0	0.46819	0.740368	1	1	0.0102443
c1_1	c1_15	1098	76			ENSG00000186432	KPNA4	Criterion_3_S	54	MSBB		0	0	0	0.950828	0.524749	1	1	0.00672248
c1_1	c1_15	1098	76			ENSG00000109332	UBE2D3	Criterion_3_S	64	MSBB	overlap	0	0	0	0.949672	0.531426	1	1	0.00661198
c1_1	c1_12	347	78		ast	ENSG00000242073	AC006014.7	Criterion_3_S	72	MSBB		0	0	0	0.774211	0.686712	1	1	0.00610844
c1_1	c1_12	347	78		ast	ENSG00000107938	C10orf137	Criterion_3_S	65	MSBB		0	0	0	0.872542	0.637483	1	1	0.00567159
c1_46	c1_302	148	32		neu	ENSG00000259709	CTD-2184D3.7	Criterion_3_J	55	MSBB		0	0	0	0.154149	0.0768946	8.8366e-28	1	0.645202
c1_302	c1_658	62	82		neu	ENSG00000259709	CTD-2184D3.7	Criterion_3_J	42	MSBB		0	0	0	0.154149	0.0768946	8.8366e-28	1	0.645202
c1_46	c1_302	148	32		neu	ENSG00000226403	RP11-31F19.1	Criterion_3_J	52	MSBB		0	0	0	0.344707	0.359367	2.712e-19	1	0.433559
c1_25	c1_241	154	72			ENSG00000232295	RP11-154D6.1	Criterion_3_J	66	MSBB		0	0	0	0.573112	0.113942	7.5032e-08	1	0.185008
c1_1	c1_56	377	19			ENSG00000113360	DROSHA	Criterion_3_J	67	MSBB		3	44	0	0.977534	0.100022	1	1.80122e-07	0.172638
c1_1	c1_56	377	19			ENSG00000130589	HELZ2	Criterion_3_J	62	MSBB		0	0	0	0.397366	0.0737158	1	1.2543e-06	0.165528
c1_6	c1_116	51	89			ENSG00000026508	CD44	Criterion_3_J	32	MSBB		8	111	0	0.480711	0.0667959	1	0.0023504	0.0917764
c1_116	c1_449	36	100			ENSG00000026508	CD44	Criterion_3_J	31	MSBB		8	111	0	0.480711	0.0667959	1	0.0023504	0.0917764
c1_1	c1_6	500	3	NERVOUS_SYSTEM_DEVELOPMENT	neu	ENSG00000182957	SPATA13	Criterion_3_J	61	MSBB		0	0	0	0.26049	0.117036	1	0.0077066	0.080796
c1_6	c1_116	51	89			ENSG00000182957	SPATA13	Criterion_3_J	43	MSBB		0	0	0	0.26049	0.117036	1	0.0077066	0.080796
c1_116	c1_449	36	100			ENSG00000182957	SPATA13	Criterion_3_J	32	MSBB		0	0	0	0.26049	0.117036	1	0.0077066	0.080796
c1_75	c1_393	61	29			ENSG00000168887	C2orf68	Criterion_3_J	37	MSBB		0	0	0	0.121267	0.110438	0.03842	1	0.0732164
c1_1	c1_6	500	3	NERVOUS_SYSTEM_DEVELOPMENT	neu	ENSG00000160111	CPAMD8	Criterion_3_J	53	MSBB		0	0	0	0.886412	0.136265	0.00565	1	0.0704857
c1_6	c1_113	212	9		neu	ENSG00000160111	CPAMD8	Criterion_3_J	50	MSBB		0	0	0	0.886412	0.136265	0.00565	1	0.0704857
c1_113	c1_443	171	13		neu	ENSG00000160111	CPAMD8	Criterion_3_J	50	MSBB		0	0	0	0.886412	0.136265	0.00565	1	0.0704857
c1_6	c1_116	51	89			ENSG00000163884	KLF15	Criterion_3_J	30	MSBB		0	1	0	0.333972	0.205251	1	0.011752	0.0688818
c1_1	c1_20	429	25	IMMUNE_SYSTEM_PROCESS, IMMUNE_RESPONSE, KEGG_LEISHMANIA_INFECTION, KEGG_GRAFT_VERSUS_HOST_DISEASE, KEGG_TYPE_I_DIABETES_MELLITUS, KEGG_ALLOGRAFT_REJECTION, KEGG_ASTHMA, INTEGRAL_TO_MEMBRANE, INTRINSIC_TO_MEMBRANE, KEGG_VIRAL_MYOCARDITIS, KEGG_B_CELL_RECEPTOR_SIGNALING_PATHWAY, KEGG_CELL_ADHESION_MOLECULES_CAMS, MEMBRANE, KEGG_AUTOIMMUNE_THYROID_DISEASE, KEGG_SYSTEMIC_LUPUS_ERYTHEMATOSUS, DEFENSE_…	mic	ENSG00000067066	SP100	Criterion_3_J	61	MSBB		0	4	0	0.187946	0.0960927	1	1	0.038812
c1_1	c1_20	429	25	IMMUNE_SYSTEM_PROCESS, IMMUNE_RESPONSE, KEGG_LEISHMANIA_INFECTION, KEGG_GRAFT_VERSUS_HOST_DISEASE, KEGG_TYPE_I_DIABETES_MELLITUS, KEGG_ALLOGRAFT_REJECTION, KEGG_ASTHMA, INTEGRAL_TO_MEMBRANE, INTRINSIC_TO_MEMBRANE, KEGG_VIRAL_MYOCARDITIS, KEGG_B_CELL_RECEPTOR_SIGNALING_PATHWAY, KEGG_CELL_ADHESION_MOLECULES_CAMS, MEMBRANE, KEGG_AUTOIMMUNE_THYROID_DISEASE, KEGG_SYSTEMIC_LUPUS_ERYTHEMATOSUS, DEFENSE_…	mic	ENSG00000105366	SIGLEC8	Criterion_3_J	54	MSBB		1	0	0	0.0908299	0.218335	1	1	0.0379074
c1_20	c1_199	124	39	RECEPTOR_ACTIVITY, KEGG_NATURAL_KILLER_CELL_MEDIATED_CYTOTOXICITY	mic	ENSG00000105366	SIGLEC8	Criterion_3_J	54	MSBB		1	0	0	0.0908299	0.218335	1	1	0.0379074
c1_1	c1_15	1098	76			ENSG00000164187	LMBRD2	Criterion_3_J	121	MSBB		0	0	0	0.464656	0.0497728	1	1	0.0364208
c1_15	c1_147	298	24			ENSG00000164187	LMBRD2	Criterion_3_J	111	MSBB		0	0	0	0.464656	0.0497728	1	1	0.0364208
c1_47	c1_306	115	80		neu	ENSG00000236107	AC010127.3	Criterion_3_J	50	MSBB		0	1	0	0.255993	0.0966972	1	1	0.0357636
c1_257	c1_615	81	93		oli	ENSG00000198740	ZNF652	Criterion_3_J	49	MSBB		0	1	0	0.159294	0.219815	1	1	0.0324104
c1_1	c1_15	1098	76			ENSG00000164114	MAP9	Criterion_3_J	53	MSBB		0	0	0	0.611651	0.0715588	1	1	0.0302528
c1_1	c1_15	1098	76			ENSG00000198146	ZNF770	Criterion_3_J	92	MSBB		0	1	0	0.442736	0.100265	1	1	0.0301164
c1_257	c1_615	81	93		oli	ENSG00000147459	DOCK5	Criterion_3_J	61	MSBB		0	0	0	0.399597	0.128236	1	1	0.0287285
c1_1	c1_33	412	34			ENSG00000132821	VSTM2L	Criterion_3_J	90	MSBB		1	0	0	0.218816	0.274572	1	1	0.02719
c1_33	c1_270	274	54		neu	ENSG00000132821	VSTM2L	Criterion_3_J	90	MSBB		1	0	0	0.218816	0.274572	1	1	0.02719
c1_257	c1_615	81	93		oli	ENSG00000081479	LRP2	Criterion_3_J	52	MSBB		8	10	0	0.440792	0.166004	1	1	0.0252838
c1_257	c1_615	81	93		oli	ENSG00000006831	ADIPOR2	Criterion_3_J	42	MSBB		1	26	0	0.624152	0.135411	1	1	0.0238903
c1_1	c1_15	1098	76			ENSG00000107560	RAB11FIP2	Criterion_3_J	105	MSBB		0	0	0	0.990339	0.0977488	1	1	0.0225778
c1_1	c1_15	1098	76			ENSG00000164197	RNF180	Criterion_3_J	97	MSBB		0	0	0	0.821443	0.138546	1	1	0.0210132
c1_257	c1_615	81	93		oli	ENSG00000165959	CLMN	Criterion_3_J	59	MSBB		0	0	0	0.428668	0.292636	1	1	0.020072
c1_1	c1_33	412	34			ENSG00000166159	LRTM2	Criterion_3_J	151	MSBB		0	0	0	0.514745	0.264687	1	1	0.0192733
c1_33	c1_270	274	54		neu	ENSG00000166159	LRTM2	Criterion_3_J	151	MSBB		0	0	0	0.514745	0.264687	1	1	0.0192733
c1_270	c1_627	199	53		neu	ENSG00000166159	LRTM2	Criterion_3_J	109	MSBB		0	0	0	0.514745	0.264687	1	1	0.0192733
c1_1	c1_12	347	78		ast	ENSG00000203965	EFCAB7	Criterion_3_J	88	MSBB	overlap	0	0	0	0.799675	0.174053	1	1	0.0190668
c1_257	c1_615	81	93		oli	ENSG00000118515	SGK1	Criterion_3_J	57	MSBB		3	8	0	0.797423	0.201465	1	1	0.0176799
c1_1	c1_33	412	34			ENSG00000143590	EFNA3	Criterion_3_J	77	MSBB		0	0	0	0.993823	0.200717	1	1	0.015587
c1_33	c1_270	274	54		neu	ENSG00000143590	EFNA3	Criterion_3_J	77	MSBB		0	0	0	0.993823	0.200717	1	1	0.015587
c1_1	c1_30	109	27		ast	ENSG00000254910	RP11-326C3.7	Criterion_3_J	45	MSBB		0	0	0	0.891747	0.370861	1	1	0.0106988
c1_1	c1_32	452	17			ENSG00000108774	RAB5C	Criterion_2_S	69	MSBB		1	1	0	0.0393543	0.0440319	5.989e-13	1	0.333598
c1_241	c1_586	92	68			ENSG00000111666	CHPT1	Criterion_2_S	45	MSBB		0	0	0	0.157361	0.419864	1.10966e-08	1	0.203376
c1_1	c1_56	377	19			ENSG00000112576	CCND3	Criterion_2_S	63	MSBB		0	2	0	0.809889	0.411563	1	7.119e-06	0.125228
c1_56	c1_341	140	86			ENSG00000112576	CCND3	Criterion_2_S	58	MSBB		0	2	0	0.809889	0.411563	1	7.119e-06	0.125228
c1_1	c1_15	1098	76			ENSG00000176108	CHMP6	Criterion_2_S	71	MSBB		0	0	0	0.107597	0.0641032	1	0.75936	0.0507809
c1_1	c1_15	1098	76			ENSG00000198146	ZNF770	Criterion_2_S	92	MSBB		0	1	0	0.442736	0.100265	1	1	0.0301164
c1_1	c1_15	1098	76			ENSG00000156531	PHF6	Criterion_2_S	57	MSBB		11	6	0	0.912343	0.500223	1	1	0.0075848
c1_1	c1_22	600	10	KEGG_PATHOGENIC_ESCHERICHIA_COLI_INFECTION	neu	ENSG00000174231	PRPF8	Criterion_2_J	73	MSBB		0	1	0	0.0273172	0.188238	1.43058e-19	1	0.470509
c1_22	c1_218	382	8	KEGG_GAP_JUNCTION, KEGG_PATHOGENIC_ESCHERICHIA_COLI_INFECTION	neu	ENSG00000174231	PRPF8	Criterion_2_J	68	MSBB		0	1	0	0.0273172	0.188238	1.43058e-19	1	0.470509
c1_1	c1_6	500	3	NERVOUS_SYSTEM_DEVELOPMENT	neu	ENSG00000254781	GVINP2	Criterion_2_J	66	MSBB		0	0	0	0.818546	0.274072	0.00154132	1	0.0770595
c1_6	c1_113	212	9		neu	ENSG00000254781	GVINP2	Criterion_2_J	62	MSBB		0	0	0	0.818546	0.274072	0.00154132	1	0.0770595
c1_113	c1_443	171	13		neu	ENSG00000254781	GVINP2	Criterion_2_J	53	MSBB		0	0	0	0.818546	0.274072	0.00154132	1	0.0770595
c1_1	c1_6	500	3	NERVOUS_SYSTEM_DEVELOPMENT	neu	ENSG00000160111	CPAMD8	Criterion_2_J	53	MSBB		0	0	0	0.886412	0.136265	0.00565	1	0.0704857
c1_6	c1_113	212	9		neu	ENSG00000160111	CPAMD8	Criterion_2_J	50	MSBB		0	0	0	0.886412	0.136265	0.00565	1	0.0704857
c1_113	c1_443	171	13		neu	ENSG00000160111	CPAMD8	Criterion_2_J	50	MSBB		0	0	0	0.886412	0.136265	0.00565	1	0.0704857
c1_1	c1_15	1098	76			ENSG00000176108	CHMP6	Criterion_2_J	71	MSBB		0	0	0	0.107597	0.0641032	1	0.75936	0.0507809
c1_1	c1_16	612	7	MITOCHONDRION, CYTOPLASM, MITOCHONDRIAL_PART		ENSG00000200710	SNORD81	Criterion_2_J	59	MSBB		0	0	0	0.0797083	0.225222	0.48364	1	0.0458938
c1_1	c1_15	1098	76			ENSG00000123124	WWP1	Criterion_2_J	72	MSBB		0	0	0	0.148582	0.101941	1	0.97406	0.0407672
c1_1	c1_15	1098	76			ENSG00000108064	TFAM	Criterion_2_J	90	MSBB		23	23	3	0.772431	0.110638	1	0.339	0.0342425
c1_1	c1_33	412	34			ENSG00000038358	EDC4	Criterion_2_J	68	MSBB		0	0	0	0.0703326	0.5774	1	1	0.0309771
c1_1	c1_15	1098	76			ENSG00000198146	ZNF770	Criterion_2_J	92	MSBB		0	1	0	0.442736	0.100265	1	1	0.0301164
c1_136	c1_477	63	59			ENSG00000123143	PKN1	Criterion_2_J	45	MSBB		0	0	0	0.976467	0.0771358	1	0.63958	0.0293257
c1_12	c1_136	73	63			ENSG00000123143	PKN1	Criterion_2_J	45	MSBB		0	0	0	0.976467	0.0771358	1	0.63958	0.0293257
c1_193	c1_539	173	83			ENSG00000112237	CCNC	Criterion_2_J	104	MSBB	overlap	1	1	0	0.976833	0.108572	1	1	0.0216952
c1_1	c1_33	412	34			ENSG00000143590	EFNA3	Criterion_2_J	77	MSBB		0	0	0	0.993823	0.200717	1	1	0.015587
c1_33	c1_270	274	54		neu	ENSG00000143590	EFNA3	Criterion_2_J	77	MSBB		0	0	0	0.993823	0.200717	1	1	0.015587
c3_2	c3_5	9405	23	CYTOPLASM, INTRACELLULAR_ORGANELLE_PART, ORGANELLE_PART, NUCLEUS, CYTOPLASMIC_PART, MACROMOLECULAR_COMPLEX, NUCLEAR_PART, BIOPOLYMER_METABOLIC_PROCESS, RNA_BINDING, PROTEIN_COMPLEX, NUCLEOBASENUCLEOSIDENUCLEOTIDE_AND_NUCLEIC_ACID_METABOLIC_PROCESS, MITOCHONDRION, KEGG_RIBOSOME, MEMBRANE_ENCLOSED_LUMEN, ORGANELLE_LUMEN, ORGANELLE_MEMBRANE, RNA_PROCESSING, STRUCTURAL_CONSTITUENT_OF_RIBOSOME, NUCLEA…		ENSG00000169093	ASMTL	Criterion_3_S	150	ROSMAP		0	0	0	0.371706	0.171415	1	1	1
c3_5	c3_46	495	5			ENSG00000169093	ASMTL	Criterion_3_S	149	ROSMAP		0	0	0	0.371706	0.171415	1	1	1
c3_46	c3_162	223	13			ENSG00000169093	ASMTL	Criterion_3_S	130	ROSMAP		0	0	0	0.371706	0.171415	1	1	1
c3_37	c3_132	110	26			ENSG00000075415	SLC25A3	Criterion_3_S	48	ROSMAP		0	0	0	0.583452	0.927031	0.131936	1	0.958842
c3_2	c3_5	9405	23	CYTOPLASM, INTRACELLULAR_ORGANELLE_PART, ORGANELLE_PART, NUCLEUS, CYTOPLASMIC_PART, MACROMOLECULAR_COMPLEX, NUCLEAR_PART, BIOPOLYMER_METABOLIC_PROCESS, RNA_BINDING, PROTEIN_COMPLEX, NUCLEOBASENUCLEOSIDENUCLEOTIDE_AND_NUCLEIC_ACID_METABOLIC_PROCESS, MITOCHONDRION, KEGG_RIBOSOME, MEMBRANE_ENCLOSED_LUMEN, ORGANELLE_LUMEN, ORGANELLE_MEMBRANE, RNA_PROCESSING, STRUCTURAL_CONSTITUENT_OF_RIBOSOME, NUCLEA…		ENSG00000143537	ADAM15	Criterion_3_S	98	ROSMAP		1	1	0	0.363236	0.389067	1	1	0.710671
c3_37	c3_132	110	26			ENSG00000132581	SDF2	Criterion_3_S	57	ROSMAP		0	0	0	0.274269	0.560241	1	1	0.680282
c3_2	c3_5	9405	23	CYTOPLASM, INTRACELLULAR_ORGANELLE_PART, ORGANELLE_PART, NUCLEUS, CYTOPLASMIC_PART, MACROMOLECULAR_COMPLEX, NUCLEAR_PART, BIOPOLYMER_METABOLIC_PROCESS, RNA_BINDING, PROTEIN_COMPLEX, NUCLEOBASENUCLEOSIDENUCLEOTIDE_AND_NUCLEIC_ACID_METABOLIC_PROCESS, MITOCHONDRION, KEGG_RIBOSOME, MEMBRANE_ENCLOSED_LUMEN, ORGANELLE_LUMEN, ORGANELLE_MEMBRANE, RNA_PROCESSING, STRUCTURAL_CONSTITUENT_OF_RIBOSOME, NUCLEA…		ENSG00000167747	C19orf48	Criterion_3_S	158	ROSMAP		0	0	0	0.231636	0.786645	1	1	0.618369
c3_5	c3_46	495	5			ENSG00000167747	C19orf48	Criterion_3_S	157	ROSMAP		0	0	0	0.231636	0.786645	1	1	0.618369
c3_2	c3_5	9405	23	CYTOPLASM, INTRACELLULAR_ORGANELLE_PART, ORGANELLE_PART, NUCLEUS, CYTOPLASMIC_PART, MACROMOLECULAR_COMPLEX, NUCLEAR_PART, BIOPOLYMER_METABOLIC_PROCESS, RNA_BINDING, PROTEIN_COMPLEX, NUCLEOBASENUCLEOSIDENUCLEOTIDE_AND_NUCLEIC_ACID_METABOLIC_PROCESS, MITOCHONDRION, KEGG_RIBOSOME, MEMBRANE_ENCLOSED_LUMEN, ORGANELLE_LUMEN, ORGANELLE_MEMBRANE, RNA_PROCESSING, STRUCTURAL_CONSTITUENT_OF_RIBOSOME, NUCLEA…		ENSG00000125611	CHCHD5	Criterion_3_S	92	ROSMAP		0	0	0	0.288038	0.69835	1	1	0.582459
c3_2	c3_5	9405	23	CYTOPLASM, INTRACELLULAR_ORGANELLE_PART, ORGANELLE_PART, NUCLEUS, CYTOPLASMIC_PART, MACROMOLECULAR_COMPLEX, NUCLEAR_PART, BIOPOLYMER_METABOLIC_PROCESS, RNA_BINDING, PROTEIN_COMPLEX, NUCLEOBASENUCLEOSIDENUCLEOTIDE_AND_NUCLEIC_ACID_METABOLIC_PROCESS, MITOCHONDRION, KEGG_RIBOSOME, MEMBRANE_ENCLOSED_LUMEN, ORGANELLE_LUMEN, ORGANELLE_MEMBRANE, RNA_PROCESSING, STRUCTURAL_CONSTITUENT_OF_RIBOSOME, NUCLEA…		ENSG00000177646	ACAD9	Criterion_3_S	122	ROSMAP		0	0	0	0.251827	0.817902	1	1	0.573862
c3_5	c3_46	495	5			ENSG00000177646	ACAD9	Criterion_3_S	121	ROSMAP		0	0	0	0.251827	0.817902	1	1	0.573862
c3_46	c3_162	223	13			ENSG00000177646	ACAD9	Criterion_3_S	117	ROSMAP		0	0	0	0.251827	0.817902	1	1	0.573862
c3_2	c3_5	9405	23	CYTOPLASM, INTRACELLULAR_ORGANELLE_PART, ORGANELLE_PART, NUCLEUS, CYTOPLASMIC_PART, MACROMOLECULAR_COMPLEX, NUCLEAR_PART, BIOPOLYMER_METABOLIC_PROCESS, RNA_BINDING, PROTEIN_COMPLEX, NUCLEOBASENUCLEOSIDENUCLEOTIDE_AND_NUCLEIC_ACID_METABOLIC_PROCESS, MITOCHONDRION, KEGG_RIBOSOME, MEMBRANE_ENCLOSED_LUMEN, ORGANELLE_LUMEN, ORGANELLE_MEMBRANE, RNA_PROCESSING, STRUCTURAL_CONSTITUENT_OF_RIBOSOME, NUCLEA…		ENSG00000177830	CHID1	Criterion_3_S	113	ROSMAP		0	0	0	0.257168	0.831098	1	1	0.560426
c3_5	c3_46	495	5			ENSG00000177830	CHID1	Criterion_3_S	112	ROSMAP		0	0	0	0.257168	0.831098	1	1	0.560426
c3_46	c3_162	223	13			ENSG00000177830	CHID1	Criterion_3_S	108	ROSMAP		0	0	0	0.257168	0.831098	1	1	0.560426
c3_2	c3_5	9405	23	CYTOPLASM, INTRACELLULAR_ORGANELLE_PART, ORGANELLE_PART, NUCLEUS, CYTOPLASMIC_PART, MACROMOLECULAR_COMPLEX, NUCLEAR_PART, BIOPOLYMER_METABOLIC_PROCESS, RNA_BINDING, PROTEIN_COMPLEX, NUCLEOBASENUCLEOSIDENUCLEOTIDE_AND_NUCLEIC_ACID_METABOLIC_PROCESS, MITOCHONDRION, KEGG_RIBOSOME, MEMBRANE_ENCLOSED_LUMEN, ORGANELLE_LUMEN, ORGANELLE_MEMBRANE, RNA_PROCESSING, STRUCTURAL_CONSTITUENT_OF_RIBOSOME, NUCLEA…		ENSG00000049130	KITLG	Criterion_3_S	146	ROSMAP		0	10	0	0.71522	0.303202	1	1	0.555156
c3_5	c3_35	1162	34		neu	ENSG00000049130	KITLG	Criterion_3_S	140	ROSMAP		0	10	0	0.71522	0.303202	1	1	0.555156
c3_114	c3_215	774	42			ENSG00000049130	KITLG	Criterion_3_S	139	ROSMAP		0	10	0	0.71522	0.303202	1	1	0.555156
c3_35	c3_114	814	47			ENSG00000049130	KITLG	Criterion_3_S	139	ROSMAP		0	10	0	0.71522	0.303202	1	1	0.555156
c3_215	c3_290	574	45			ENSG00000049130	KITLG	Criterion_3_S	135	ROSMAP		0	10	0	0.71522	0.303202	1	1	0.555156
c3_46	c3_162	223	13			ENSG00000103507	BCKDK	Criterion_3_S	85	ROSMAP		0	0	0	0.274269	0.803413	1	1	0.549348
c3_19	c3_75	25	46			ENSG00000184076	UQCR10	Criterion_3_S	21	ROSMAP		0	0	0	0.277101	0.817902	1	1	0.539125
c3_2	c3_5	9405	23	CYTOPLASM, INTRACELLULAR_ORGANELLE_PART, ORGANELLE_PART, NUCLEUS, CYTOPLASMIC_PART, MACROMOLECULAR_COMPLEX, NUCLEAR_PART, BIOPOLYMER_METABOLIC_PROCESS, RNA_BINDING, PROTEIN_COMPLEX, NUCLEOBASENUCLEOSIDENUCLEOTIDE_AND_NUCLEIC_ACID_METABOLIC_PROCESS, MITOCHONDRION, KEGG_RIBOSOME, MEMBRANE_ENCLOSED_LUMEN, ORGANELLE_LUMEN, ORGANELLE_MEMBRANE, RNA_PROCESSING, STRUCTURAL_CONSTITUENT_OF_RIBOSOME, NUCLEA…		ENSG00000143742	SRP9	Criterion_3_S	48	ROSMAP		0	0	0	0.342515	0.674948	1	1	0.531925
c3_5	c3_37	1646	33	CYTOPLASM, ORGANELLE_PART, INTRACELLULAR_ORGANELLE_PART, CYTOPLASMIC_PART, MITOCHONDRION, KEGG_SPLICEOSOME, MACROMOLECULAR_COMPLEX, ORGANELLE_MEMBRANE, NUCLEAR_PART, NUCLEOBASENUCLEOSIDENUCLEOTIDE_AND_NUCLEIC_ACID_METABOLIC_PROCESS, RIBONUCLEOPROTEIN_COMPLEX, NUCLEUS, RNA_PROCESSING, MITOCHONDRIAL_PART, MEMBRANE_ENCLOSED_LUMEN, ORGANELLE_LUMEN, BIOPOLYMER_METABOLIC_PROCESS, RNA_METABOLIC_PROCESS,…		ENSG00000143742	SRP9	Criterion_3_S	48	ROSMAP		0	0	0	0.342515	0.674948	1	1	0.531925
c3_37	c3_127	236	31			ENSG00000143742	SRP9	Criterion_3_S	46	ROSMAP		0	0	0	0.342515	0.674948	1	1	0.531925
c3_19	c3_75	25	46			ENSG00000219200	RNASEK	Criterion_3_S	21	ROSMAP		0	0	0	0.292744	0.795631	1	1	0.529207
c3_2	c3_5	9405	23	CYTOPLASM, INTRACELLULAR_ORGANELLE_PART, ORGANELLE_PART, NUCLEUS, CYTOPLASMIC_PART, MACROMOLECULAR_COMPLEX, NUCLEAR_PART, BIOPOLYMER_METABOLIC_PROCESS, RNA_BINDING, PROTEIN_COMPLEX, NUCLEOBASENUCLEOSIDENUCLEOTIDE_AND_NUCLEIC_ACID_METABOLIC_PROCESS, MITOCHONDRION, KEGG_RIBOSOME, MEMBRANE_ENCLOSED_LUMEN, ORGANELLE_LUMEN, ORGANELLE_MEMBRANE, RNA_PROCESSING, STRUCTURAL_CONSTITUENT_OF_RIBOSOME, NUCLEA…		ENSG00000113108	APBB3	Criterion_3_S	122	ROSMAP		3	0	0	0.262395	0.901552	1	1	0.523564
c3_5	c3_46	495	5			ENSG00000113108	APBB3	Criterion_3_S	121	ROSMAP		3	0	0	0.262395	0.901552	1	1	0.523564
c3_46	c3_162	223	13			ENSG00000113108	APBB3	Criterion_3_S	117	ROSMAP		3	0	0	0.262395	0.901552	1	1	0.523564
c3_2	c3_5	9405	23	CYTOPLASM, INTRACELLULAR_ORGANELLE_PART, ORGANELLE_PART, NUCLEUS, CYTOPLASMIC_PART, MACROMOLECULAR_COMPLEX, NUCLEAR_PART, BIOPOLYMER_METABOLIC_PROCESS, RNA_BINDING, PROTEIN_COMPLEX, NUCLEOBASENUCLEOSIDENUCLEOTIDE_AND_NUCLEIC_ACID_METABOLIC_PROCESS, MITOCHONDRION, KEGG_RIBOSOME, MEMBRANE_ENCLOSED_LUMEN, ORGANELLE_LUMEN, ORGANELLE_MEMBRANE, RNA_PROCESSING, STRUCTURAL_CONSTITUENT_OF_RIBOSOME, NUCLEA…		ENSG00000158793	NIT1	Criterion_3_S	97	ROSMAP		0	0	0	0.278073	0.861157	1	1	0.519137
c3_5	c3_37	1646	33	CYTOPLASM, ORGANELLE_PART, INTRACELLULAR_ORGANELLE_PART, CYTOPLASMIC_PART, MITOCHONDRION, KEGG_SPLICEOSOME, MACROMOLECULAR_COMPLEX, ORGANELLE_MEMBRANE, NUCLEAR_PART, NUCLEOBASENUCLEOSIDENUCLEOTIDE_AND_NUCLEIC_ACID_METABOLIC_PROCESS, RIBONUCLEOPROTEIN_COMPLEX, NUCLEUS, RNA_PROCESSING, MITOCHONDRIAL_PART, MEMBRANE_ENCLOSED_LUMEN, ORGANELLE_LUMEN, BIOPOLYMER_METABOLIC_PROCESS, RNA_METABOLIC_PROCESS,…		ENSG00000158793	NIT1	Criterion_3_S	94	ROSMAP		0	0	0	0.278073	0.861157	1	1	0.519137
c3_41	c3_153	77	43	KEGG_OXIDATIVE_PHOSPHORYLATION		ENSG00000105518	TMEM205	Criterion_3_S	23	ROSMAP		0	0	0	0.342515	0.707046	1	1	0.515051
c3_153	c3_238	28	28			ENSG00000105518	TMEM205	Criterion_3_S	22	ROSMAP		0	0	0	0.342515	0.707046	1	1	0.515051
c3_41	c3_153	77	43	KEGG_OXIDATIVE_PHOSPHORYLATION		ENSG00000183978	COA3	Criterion_3_S	41	ROSMAP		0	0	0	0.308758	0.794473	1	1	0.510392
c3_153	c3_238	28	28			ENSG00000183978	COA3	Criterion_3_S	27	ROSMAP		0	0	0	0.308758	0.794473	1	1	0.510392
c3_2	c3_5	9405	23	CYTOPLASM, INTRACELLULAR_ORGANELLE_PART, ORGANELLE_PART, NUCLEUS, CYTOPLASMIC_PART, MACROMOLECULAR_COMPLEX, NUCLEAR_PART, BIOPOLYMER_METABOLIC_PROCESS, RNA_BINDING, PROTEIN_COMPLEX, NUCLEOBASENUCLEOSIDENUCLEOTIDE_AND_NUCLEIC_ACID_METABOLIC_PROCESS, MITOCHONDRION, KEGG_RIBOSOME, MEMBRANE_ENCLOSED_LUMEN, ORGANELLE_LUMEN, ORGANELLE_MEMBRANE, RNA_PROCESSING, STRUCTURAL_CONSTITUENT_OF_RIBOSOME, NUCLEA…		ENSG00000154898	CCDC144C	Criterion_3_S	91	ROSMAP		0	0	0	0.615719	0.960672	1	0.420112	0.505688
c3_2	c3_5	9405	23	CYTOPLASM, INTRACELLULAR_ORGANELLE_PART, ORGANELLE_PART, NUCLEUS, CYTOPLASMIC_PART, MACROMOLECULAR_COMPLEX, NUCLEAR_PART, BIOPOLYMER_METABOLIC_PROCESS, RNA_BINDING, PROTEIN_COMPLEX, NUCLEOBASENUCLEOSIDENUCLEOTIDE_AND_NUCLEIC_ACID_METABOLIC_PROCESS, MITOCHONDRION, KEGG_RIBOSOME, MEMBRANE_ENCLOSED_LUMEN, ORGANELLE_LUMEN, ORGANELLE_MEMBRANE, RNA_PROCESSING, STRUCTURAL_CONSTITUENT_OF_RIBOSOME, NUCLEA…		ENSG00000134153	EMC7	Criterion_3_S	110	ROSMAP		0	0	0	0.328889	0.75706	1	1	0.504971
c3_2	c3_5	9405	23	CYTOPLASM, INTRACELLULAR_ORGANELLE_PART, ORGANELLE_PART, NUCLEUS, CYTOPLASMIC_PART, MACROMOLECULAR_COMPLEX, NUCLEAR_PART, BIOPOLYMER_METABOLIC_PROCESS, RNA_BINDING, PROTEIN_COMPLEX, NUCLEOBASENUCLEOSIDENUCLEOTIDE_AND_NUCLEIC_ACID_METABOLIC_PROCESS, MITOCHONDRION, KEGG_RIBOSOME, MEMBRANE_ENCLOSED_LUMEN, ORGANELLE_LUMEN, ORGANELLE_MEMBRANE, RNA_PROCESSING, STRUCTURAL_CONSTITUENT_OF_RIBOSOME, NUCLEA…		ENSG00000240207	RP11-379F4.4	Criterion_3_S	152	ROSMAP		0	0	0	0.337141	0.789948	1	1	0.480526
c3_5	c3_33	1703	4		neu	ENSG00000240207	RP11-379F4.4	Criterion_3_S	141	ROSMAP		0	0	0	0.337141	0.789948	1	1	0.480526
c3_2	c3_5	9405	23	CYTOPLASM, INTRACELLULAR_ORGANELLE_PART, ORGANELLE_PART, NUCLEUS, CYTOPLASMIC_PART, MACROMOLECULAR_COMPLEX, NUCLEAR_PART, BIOPOLYMER_METABOLIC_PROCESS, RNA_BINDING, PROTEIN_COMPLEX, NUCLEOBASENUCLEOSIDENUCLEOTIDE_AND_NUCLEIC_ACID_METABOLIC_PROCESS, MITOCHONDRION, KEGG_RIBOSOME, MEMBRANE_ENCLOSED_LUMEN, ORGANELLE_LUMEN, ORGANELLE_MEMBRANE, RNA_PROCESSING, STRUCTURAL_CONSTITUENT_OF_RIBOSOME, NUCLEA…		ENSG00000167815	PRDX2	Criterion_3_S	105	ROSMAP		5	0	0	0.330343	0.849976	1	1	0.461323
c3_5	c3_33	1703	4		neu	ENSG00000143624	INTS3	Criterion_3_S	32	ROSMAP		0	0	0	0.301549	0.951966	1	1	0.453288
c3_2	c3_5	9405	23	CYTOPLASM, INTRACELLULAR_ORGANELLE_PART, ORGANELLE_PART, NUCLEUS, CYTOPLASMIC_PART, MACROMOLECULAR_COMPLEX, NUCLEAR_PART, BIOPOLYMER_METABOLIC_PROCESS, RNA_BINDING, PROTEIN_COMPLEX, NUCLEOBASENUCLEOSIDENUCLEOTIDE_AND_NUCLEIC_ACID_METABOLIC_PROCESS, MITOCHONDRION, KEGG_RIBOSOME, MEMBRANE_ENCLOSED_LUMEN, ORGANELLE_LUMEN, ORGANELLE_MEMBRANE, RNA_PROCESSING, STRUCTURAL_CONSTITUENT_OF_RIBOSOME, NUCLEA…		ENSG00000143624	INTS3	Criterion_3_S	32	ROSMAP		0	0	0	0.301549	0.951966	1	1	0.453288
c3_2	c3_5	9405	23	CYTOPLASM, INTRACELLULAR_ORGANELLE_PART, ORGANELLE_PART, NUCLEUS, CYTOPLASMIC_PART, MACROMOLECULAR_COMPLEX, NUCLEAR_PART, BIOPOLYMER_METABOLIC_PROCESS, RNA_BINDING, PROTEIN_COMPLEX, NUCLEOBASENUCLEOSIDENUCLEOTIDE_AND_NUCLEIC_ACID_METABOLIC_PROCESS, MITOCHONDRION, KEGG_RIBOSOME, MEMBRANE_ENCLOSED_LUMEN, ORGANELLE_LUMEN, ORGANELLE_MEMBRANE, RNA_PROCESSING, STRUCTURAL_CONSTITUENT_OF_RIBOSOME, NUCLEA…		ENSG00000116209	TMEM59	Criterion_3_S	99	ROSMAP		5	0	0	0.387841	0.747891	1	1	0.449514
c3_33	c3_104	116	6			ENSG00000184117	NIPSNAP1	Criterion_3_S	65	ROSMAP		0	0	0	0.310113	0.985294	1	1	0.430619
c3_2	c3_5	9405	23	CYTOPLASM, INTRACELLULAR_ORGANELLE_PART, ORGANELLE_PART, NUCLEUS, CYTOPLASMIC_PART, MACROMOLECULAR_COMPLEX, NUCLEAR_PART, BIOPOLYMER_METABOLIC_PROCESS, RNA_BINDING, PROTEIN_COMPLEX, NUCLEOBASENUCLEOSIDENUCLEOTIDE_AND_NUCLEIC_ACID_METABOLIC_PROCESS, MITOCHONDRION, KEGG_RIBOSOME, MEMBRANE_ENCLOSED_LUMEN, ORGANELLE_LUMEN, ORGANELLE_MEMBRANE, RNA_PROCESSING, STRUCTURAL_CONSTITUENT_OF_RIBOSOME, NUCLEA…		ENSG00000137074	APTX	Criterion_3_S	101	ROSMAP		0	2	0	0.330102	0.963245	1	1	0.416152
c3_5	c3_54	161	25			ENSG00000260855	RP11-439E19.10	Criterion_3_S	70	ROSMAP		0	0	0	0.347325	0.923874	1	1	0.412837
c3_210	c3_286	109	20			ENSG00000162517	PEF1	Criterion_3_S	54	ROSMAP		0	0	0	0.357346	0.915671	1	1	0.405746
c3_113	c3_210	129	24			ENSG00000162517	PEF1	Criterion_3_S	54	ROSMAP		0	0	0	0.357346	0.915671	1	1	0.405746
c3_2	c3_5	9405	23	CYTOPLASM, INTRACELLULAR_ORGANELLE_PART, ORGANELLE_PART, NUCLEUS, CYTOPLASMIC_PART, MACROMOLECULAR_COMPLEX, NUCLEAR_PART, BIOPOLYMER_METABOLIC_PROCESS, RNA_BINDING, PROTEIN_COMPLEX, NUCLEOBASENUCLEOSIDENUCLEOTIDE_AND_NUCLEIC_ACID_METABOLIC_PROCESS, MITOCHONDRION, KEGG_RIBOSOME, MEMBRANE_ENCLOSED_LUMEN, ORGANELLE_LUMEN, ORGANELLE_MEMBRANE, RNA_PROCESSING, STRUCTURAL_CONSTITUENT_OF_RIBOSOME, NUCLEA…		ENSG00000140740	UQCRC2	Criterion_3_S	76	ROSMAP		0	0	0	0.337141	0.982789	1	1	0.401193
c3_5	c3_37	1646	33	CYTOPLASM, ORGANELLE_PART, INTRACELLULAR_ORGANELLE_PART, CYTOPLASMIC_PART, MITOCHONDRION, KEGG_SPLICEOSOME, MACROMOLECULAR_COMPLEX, ORGANELLE_MEMBRANE, NUCLEAR_PART, NUCLEOBASENUCLEOSIDENUCLEOTIDE_AND_NUCLEIC_ACID_METABOLIC_PROCESS, RIBONUCLEOPROTEIN_COMPLEX, NUCLEUS, RNA_PROCESSING, MITOCHONDRIAL_PART, MEMBRANE_ENCLOSED_LUMEN, ORGANELLE_LUMEN, BIOPOLYMER_METABOLIC_PROCESS, RNA_METABOLIC_PROCESS,…		ENSG00000140740	UQCRC2	Criterion_3_S	76	ROSMAP		0	0	0	0.337141	0.982789	1	1	0.401193
c3_37	c3_131	100	32			ENSG00000140740	UQCRC2	Criterion_3_S	64	ROSMAP		0	0	0	0.337141	0.982789	1	1	0.401193
c3_2	c3_5	9405	23	CYTOPLASM, INTRACELLULAR_ORGANELLE_PART, ORGANELLE_PART, NUCLEUS, CYTOPLASMIC_PART, MACROMOLECULAR_COMPLEX, NUCLEAR_PART, BIOPOLYMER_METABOLIC_PROCESS, RNA_BINDING, PROTEIN_COMPLEX, NUCLEOBASENUCLEOSIDENUCLEOTIDE_AND_NUCLEIC_ACID_METABOLIC_PROCESS, MITOCHONDRION, KEGG_RIBOSOME, MEMBRANE_ENCLOSED_LUMEN, ORGANELLE_LUMEN, ORGANELLE_MEMBRANE, RNA_PROCESSING, STRUCTURAL_CONSTITUENT_OF_RIBOSOME, NUCLEA…		ENSG00000139644	TMBIM6	Criterion_3_S	73	ROSMAP		0	0	0	0.457024	0.731542	1	1	0.397927
c3_2	c3_5	9405	23	CYTOPLASM, INTRACELLULAR_ORGANELLE_PART, ORGANELLE_PART, NUCLEUS, CYTOPLASMIC_PART, MACROMOLECULAR_COMPLEX, NUCLEAR_PART, BIOPOLYMER_METABOLIC_PROCESS, RNA_BINDING, PROTEIN_COMPLEX, NUCLEOBASENUCLEOSIDENUCLEOTIDE_AND_NUCLEIC_ACID_METABOLIC_PROCESS, MITOCHONDRION, KEGG_RIBOSOME, MEMBRANE_ENCLOSED_LUMEN, ORGANELLE_LUMEN, ORGANELLE_MEMBRANE, RNA_PROCESSING, STRUCTURAL_CONSTITUENT_OF_RIBOSOME, NUCLEA…		ENSG00000149100	EIF3M	Criterion_3_S	96	ROSMAP		0	0	0	0.530836	0.631709	1	1	0.39684
c3_5	c3_37	1646	33	CYTOPLASM, ORGANELLE_PART, INTRACELLULAR_ORGANELLE_PART, CYTOPLASMIC_PART, MITOCHONDRION, KEGG_SPLICEOSOME, MACROMOLECULAR_COMPLEX, ORGANELLE_MEMBRANE, NUCLEAR_PART, NUCLEOBASENUCLEOSIDENUCLEOTIDE_AND_NUCLEIC_ACID_METABOLIC_PROCESS, RIBONUCLEOPROTEIN_COMPLEX, NUCLEUS, RNA_PROCESSING, MITOCHONDRIAL_PART, MEMBRANE_ENCLOSED_LUMEN, ORGANELLE_LUMEN, BIOPOLYMER_METABOLIC_PROCESS, RNA_METABOLIC_PROCESS,…		ENSG00000149100	EIF3M	Criterion_3_S	96	ROSMAP		0	0	0	0.530836	0.631709	1	1	0.39684
c3_2	c3_5	9405	23	CYTOPLASM, INTRACELLULAR_ORGANELLE_PART, ORGANELLE_PART, NUCLEUS, CYTOPLASMIC_PART, MACROMOLECULAR_COMPLEX, NUCLEAR_PART, BIOPOLYMER_METABOLIC_PROCESS, RNA_BINDING, PROTEIN_COMPLEX, NUCLEOBASENUCLEOSIDENUCLEOTIDE_AND_NUCLEIC_ACID_METABOLIC_PROCESS, MITOCHONDRION, KEGG_RIBOSOME, MEMBRANE_ENCLOSED_LUMEN, ORGANELLE_LUMEN, ORGANELLE_MEMBRANE, RNA_PROCESSING, STRUCTURAL_CONSTITUENT_OF_RIBOSOME, NUCLEA…		ENSG00000067601	PMS2P4	Criterion_3_S	94	ROSMAP		0	0	0	0.34296	0.982204	1	1	0.395194
c3_2	c3_5	9405	23	CYTOPLASM, INTRACELLULAR_ORGANELLE_PART, ORGANELLE_PART, NUCLEUS, CYTOPLASMIC_PART, MACROMOLECULAR_COMPLEX, NUCLEAR_PART, BIOPOLYMER_METABOLIC_PROCESS, RNA_BINDING, PROTEIN_COMPLEX, NUCLEOBASENUCLEOSIDENUCLEOTIDE_AND_NUCLEIC_ACID_METABOLIC_PROCESS, MITOCHONDRION, KEGG_RIBOSOME, MEMBRANE_ENCLOSED_LUMEN, ORGANELLE_LUMEN, ORGANELLE_MEMBRANE, RNA_PROCESSING, STRUCTURAL_CONSTITUENT_OF_RIBOSOME, NUCLEA…		ENSG00000101901	ALG13	Criterion_3_S	115	ROSMAP		0	1	0	0.409853	0.82273	1	1	0.394826
c3_5	c3_37	1646	33	CYTOPLASM, ORGANELLE_PART, INTRACELLULAR_ORGANELLE_PART, CYTOPLASMIC_PART, MITOCHONDRION, KEGG_SPLICEOSOME, MACROMOLECULAR_COMPLEX, ORGANELLE_MEMBRANE, NUCLEAR_PART, NUCLEOBASENUCLEOSIDENUCLEOTIDE_AND_NUCLEIC_ACID_METABOLIC_PROCESS, RIBONUCLEOPROTEIN_COMPLEX, NUCLEUS, RNA_PROCESSING, MITOCHONDRIAL_PART, MEMBRANE_ENCLOSED_LUMEN, ORGANELLE_LUMEN, BIOPOLYMER_METABOLIC_PROCESS, RNA_METABOLIC_PROCESS,…		ENSG00000101901	ALG13	Criterion_3_S	115	ROSMAP		0	1	0	0.409853	0.82273	1	1	0.394826
c3_37	c3_127	236	31			ENSG00000101901	ALG13	Criterion_3_S	86	ROSMAP		0	1	0	0.409853	0.82273	1	1	0.394826
c3_2	c3_5	9405	23	CYTOPLASM, INTRACELLULAR_ORGANELLE_PART, ORGANELLE_PART, NUCLEUS, CYTOPLASMIC_PART, MACROMOLECULAR_COMPLEX, NUCLEAR_PART, BIOPOLYMER_METABOLIC_PROCESS, RNA_BINDING, PROTEIN_COMPLEX, NUCLEOBASENUCLEOSIDENUCLEOTIDE_AND_NUCLEIC_ACID_METABOLIC_PROCESS, MITOCHONDRION, KEGG_RIBOSOME, MEMBRANE_ENCLOSED_LUMEN, ORGANELLE_LUMEN, ORGANELLE_MEMBRANE, RNA_PROCESSING, STRUCTURAL_CONSTITUENT_OF_RIBOSOME, NUCLEA…		ENSG00000176871	WSB2	Criterion_3_S	176	ROSMAP		0	1	0	0.61618	0.547805	1	1	0.394452
c3_5	c3_35	1162	34		neu	ENSG00000176871	WSB2	Criterion_3_S	170	ROSMAP		0	1	0	0.61618	0.547805	1	1	0.394452
c3_114	c3_215	774	42			ENSG00000176871	WSB2	Criterion_3_S	169	ROSMAP		0	1	0	0.61618	0.547805	1	1	0.394452
c3_35	c3_114	814	47			ENSG00000176871	WSB2	Criterion_3_S	169	ROSMAP		0	1	0	0.61618	0.547805	1	1	0.394452
c3_215	c3_290	574	45			ENSG00000176871	WSB2	Criterion_3_S	130	ROSMAP		0	1	0	0.61618	0.547805	1	1	0.394452
c3_5	c3_37	1646	33	CYTOPLASM, ORGANELLE_PART, INTRACELLULAR_ORGANELLE_PART, CYTOPLASMIC_PART, MITOCHONDRION, KEGG_SPLICEOSOME, MACROMOLECULAR_COMPLEX, ORGANELLE_MEMBRANE, NUCLEAR_PART, NUCLEOBASENUCLEOSIDENUCLEOTIDE_AND_NUCLEIC_ACID_METABOLIC_PROCESS, RIBONUCLEOPROTEIN_COMPLEX, NUCLEUS, RNA_PROCESSING, MITOCHONDRIAL_PART, MEMBRANE_ENCLOSED_LUMEN, ORGANELLE_LUMEN, BIOPOLYMER_METABOLIC_PROCESS, RNA_METABOLIC_PROCESS,…		ENSG00000144867	SRPRB	Criterion_3_S	87	ROSMAP		1	1	0	0.373389	0.90752	1	1	0.393043
c3_2	c3_5	9405	23	CYTOPLASM, INTRACELLULAR_ORGANELLE_PART, ORGANELLE_PART, NUCLEUS, CYTOPLASMIC_PART, MACROMOLECULAR_COMPLEX, NUCLEAR_PART, BIOPOLYMER_METABOLIC_PROCESS, RNA_BINDING, PROTEIN_COMPLEX, NUCLEOBASENUCLEOSIDENUCLEOTIDE_AND_NUCLEIC_ACID_METABOLIC_PROCESS, MITOCHONDRION, KEGG_RIBOSOME, MEMBRANE_ENCLOSED_LUMEN, ORGANELLE_LUMEN, ORGANELLE_MEMBRANE, RNA_PROCESSING, STRUCTURAL_CONSTITUENT_OF_RIBOSOME, NUCLEA…		ENSG00000165678	GHITM	Criterion_3_S	225	ROSMAP		0	0	0	0.357346	0.966687	1	1	0.386054
c3_5	c3_37	1646	33	CYTOPLASM, ORGANELLE_PART, INTRACELLULAR_ORGANELLE_PART, CYTOPLASMIC_PART, MITOCHONDRION, KEGG_SPLICEOSOME, MACROMOLECULAR_COMPLEX, ORGANELLE_MEMBRANE, NUCLEAR_PART, NUCLEOBASENUCLEOSIDENUCLEOTIDE_AND_NUCLEIC_ACID_METABOLIC_PROCESS, RIBONUCLEOPROTEIN_COMPLEX, NUCLEUS, RNA_PROCESSING, MITOCHONDRIAL_PART, MEMBRANE_ENCLOSED_LUMEN, ORGANELLE_LUMEN, BIOPOLYMER_METABOLIC_PROCESS, RNA_METABOLIC_PROCESS,…		ENSG00000165678	GHITM	Criterion_3_S	222	ROSMAP		0	0	0	0.357346	0.966687	1	1	0.386054
c3_37	c3_126	231	21	MITOCHONDRION, MITOCHONDRIAL_PART, CYTOPLASM, MITOCHONDRIAL_MEMBRANE, MITOCHONDRIAL_ENVELOPE, CYTOPLASMIC_PART, KEGG_PARKINSONS_DISEASE, KEGG_HUNTINGTONS_DISEASE, KEGG_CITRATE_CYCLE_TCA_CYCLE		ENSG00000165678	GHITM	Criterion_3_S	108	ROSMAP		0	0	0	0.357346	0.966687	1	1	0.386054
c3_2	c3_5	9405	23	CYTOPLASM, INTRACELLULAR_ORGANELLE_PART, ORGANELLE_PART, NUCLEUS, CYTOPLASMIC_PART, MACROMOLECULAR_COMPLEX, NUCLEAR_PART, BIOPOLYMER_METABOLIC_PROCESS, RNA_BINDING, PROTEIN_COMPLEX, NUCLEOBASENUCLEOSIDENUCLEOTIDE_AND_NUCLEIC_ACID_METABOLIC_PROCESS, MITOCHONDRION, KEGG_RIBOSOME, MEMBRANE_ENCLOSED_LUMEN, ORGANELLE_LUMEN, ORGANELLE_MEMBRANE, RNA_PROCESSING, STRUCTURAL_CONSTITUENT_OF_RIBOSOME, NUCLEA…		ENSG00000174748	RPL15	Criterion_3_S	115	ROSMAP		1	1	0	0.409853	0.844346	1	1	0.385407
c3_5	c3_37	1646	33	CYTOPLASM, ORGANELLE_PART, INTRACELLULAR_ORGANELLE_PART, CYTOPLASMIC_PART, MITOCHONDRION, KEGG_SPLICEOSOME, MACROMOLECULAR_COMPLEX, ORGANELLE_MEMBRANE, NUCLEAR_PART, NUCLEOBASENUCLEOSIDENUCLEOTIDE_AND_NUCLEIC_ACID_METABOLIC_PROCESS, RIBONUCLEOPROTEIN_COMPLEX, NUCLEUS, RNA_PROCESSING, MITOCHONDRIAL_PART, MEMBRANE_ENCLOSED_LUMEN, ORGANELLE_LUMEN, BIOPOLYMER_METABOLIC_PROCESS, RNA_METABOLIC_PROCESS,…		ENSG00000174748	RPL15	Criterion_3_S	115	ROSMAP		1	1	0	0.409853	0.844346	1	1	0.385407
c3_37	c3_127	236	31			ENSG00000174748	RPL15	Criterion_3_S	104	ROSMAP		1	1	0	0.409853	0.844346	1	1	0.385407
c3_2	c3_5	9405	23	CYTOPLASM, INTRACELLULAR_ORGANELLE_PART, ORGANELLE_PART, NUCLEUS, CYTOPLASMIC_PART, MACROMOLECULAR_COMPLEX, NUCLEAR_PART, BIOPOLYMER_METABOLIC_PROCESS, RNA_BINDING, PROTEIN_COMPLEX, NUCLEOBASENUCLEOSIDENUCLEOTIDE_AND_NUCLEIC_ACID_METABOLIC_PROCESS, MITOCHONDRION, KEGG_RIBOSOME, MEMBRANE_ENCLOSED_LUMEN, ORGANELLE_LUMEN, ORGANELLE_MEMBRANE, RNA_PROCESSING, STRUCTURAL_CONSTITUENT_OF_RIBOSOME, NUCLEA…		ENSG00000119599	DCAF4	Criterion_3_S	100	ROSMAP		0	0	0	0.390137	0.915671	1	1	0.37386
c3_2	c3_5	9405	23	CYTOPLASM, INTRACELLULAR_ORGANELLE_PART, ORGANELLE_PART, NUCLEUS, CYTOPLASMIC_PART, MACROMOLECULAR_COMPLEX, NUCLEAR_PART, BIOPOLYMER_METABOLIC_PROCESS, RNA_BINDING, PROTEIN_COMPLEX, NUCLEOBASENUCLEOSIDENUCLEOTIDE_AND_NUCLEIC_ACID_METABOLIC_PROCESS, MITOCHONDRION, KEGG_RIBOSOME, MEMBRANE_ENCLOSED_LUMEN, ORGANELLE_LUMEN, ORGANELLE_MEMBRANE, RNA_PROCESSING, STRUCTURAL_CONSTITUENT_OF_RIBOSOME, NUCLEA…		ENSG00000178301	AQP11	Criterion_3_S	130	ROSMAP		1	2	0	0.398793	0.913393	1	1	0.366795
c3_5	c3_37	1646	33	CYTOPLASM, ORGANELLE_PART, INTRACELLULAR_ORGANELLE_PART, CYTOPLASMIC_PART, MITOCHONDRION, KEGG_SPLICEOSOME, MACROMOLECULAR_COMPLEX, ORGANELLE_MEMBRANE, NUCLEAR_PART, NUCLEOBASENUCLEOSIDENUCLEOTIDE_AND_NUCLEIC_ACID_METABOLIC_PROCESS, RIBONUCLEOPROTEIN_COMPLEX, NUCLEUS, RNA_PROCESSING, MITOCHONDRIAL_PART, MEMBRANE_ENCLOSED_LUMEN, ORGANELLE_LUMEN, BIOPOLYMER_METABOLIC_PROCESS, RNA_METABOLIC_PROCESS,…		ENSG00000178301	AQP11	Criterion_3_S	127	ROSMAP		1	2	0	0.398793	0.913393	1	1	0.366795
c3_2	c3_5	9405	23	CYTOPLASM, INTRACELLULAR_ORGANELLE_PART, ORGANELLE_PART, NUCLEUS, CYTOPLASMIC_PART, MACROMOLECULAR_COMPLEX, NUCLEAR_PART, BIOPOLYMER_METABOLIC_PROCESS, RNA_BINDING, PROTEIN_COMPLEX, NUCLEOBASENUCLEOSIDENUCLEOTIDE_AND_NUCLEIC_ACID_METABOLIC_PROCESS, MITOCHONDRION, KEGG_RIBOSOME, MEMBRANE_ENCLOSED_LUMEN, ORGANELLE_LUMEN, ORGANELLE_MEMBRANE, RNA_PROCESSING, STRUCTURAL_CONSTITUENT_OF_RIBOSOME, NUCLEA…		ENSG00000116649	SRM	Criterion_3_S	97	ROSMAP		21	89	1	0.491369	0.746899	1	1	0.364064
c3_5	c3_54	161	25			ENSG00000140471	LINS	Criterion_3_S	63	ROSMAP		7	35	0	0.409853	0.910814	1	1	0.357885
c3_2	c3_5	9405	23	CYTOPLASM, INTRACELLULAR_ORGANELLE_PART, ORGANELLE_PART, NUCLEUS, CYTOPLASMIC_PART, MACROMOLECULAR_COMPLEX, NUCLEAR_PART, BIOPOLYMER_METABOLIC_PROCESS, RNA_BINDING, PROTEIN_COMPLEX, NUCLEOBASENUCLEOSIDENUCLEOTIDE_AND_NUCLEIC_ACID_METABOLIC_PROCESS, MITOCHONDRION, KEGG_RIBOSOME, MEMBRANE_ENCLOSED_LUMEN, ORGANELLE_LUMEN, ORGANELLE_MEMBRANE, RNA_PROCESSING, STRUCTURAL_CONSTITUENT_OF_RIBOSOME, NUCLEA…		ENSG00000125249	RAP2A	Criterion_3_S	94	ROSMAP		0	0	0	0.879282	0.427667	1	1	0.355229
c3_2	c3_5	9405	23	CYTOPLASM, INTRACELLULAR_ORGANELLE_PART, ORGANELLE_PART, NUCLEUS, CYTOPLASMIC_PART, MACROMOLECULAR_COMPLEX, NUCLEAR_PART, BIOPOLYMER_METABOLIC_PROCESS, RNA_BINDING, PROTEIN_COMPLEX, NUCLEOBASENUCLEOSIDENUCLEOTIDE_AND_NUCLEIC_ACID_METABOLIC_PROCESS, MITOCHONDRION, KEGG_RIBOSOME, MEMBRANE_ENCLOSED_LUMEN, ORGANELLE_LUMEN, ORGANELLE_MEMBRANE, RNA_PROCESSING, STRUCTURAL_CONSTITUENT_OF_RIBOSOME, NUCLEA…		ENSG00000116459	ATP5F1	Criterion_3_S	110	ROSMAP		0	0	0	0.406723	0.934673	1	1	0.351279
c3_5	c3_37	1646	33	CYTOPLASM, ORGANELLE_PART, INTRACELLULAR_ORGANELLE_PART, CYTOPLASMIC_PART, MITOCHONDRION, KEGG_SPLICEOSOME, MACROMOLECULAR_COMPLEX, ORGANELLE_MEMBRANE, NUCLEAR_PART, NUCLEOBASENUCLEOSIDENUCLEOTIDE_AND_NUCLEIC_ACID_METABOLIC_PROCESS, RIBONUCLEOPROTEIN_COMPLEX, NUCLEUS, RNA_PROCESSING, MITOCHONDRIAL_PART, MEMBRANE_ENCLOSED_LUMEN, ORGANELLE_LUMEN, BIOPOLYMER_METABOLIC_PROCESS, RNA_METABOLIC_PROCESS,…		ENSG00000116459	ATP5F1	Criterion_3_S	110	ROSMAP		0	0	0	0.406723	0.934673	1	1	0.351279
c3_2	c3_5	9405	23	CYTOPLASM, INTRACELLULAR_ORGANELLE_PART, ORGANELLE_PART, NUCLEUS, CYTOPLASMIC_PART, MACROMOLECULAR_COMPLEX, NUCLEAR_PART, BIOPOLYMER_METABOLIC_PROCESS, RNA_BINDING, PROTEIN_COMPLEX, NUCLEOBASENUCLEOSIDENUCLEOTIDE_AND_NUCLEIC_ACID_METABOLIC_PROCESS, MITOCHONDRION, KEGG_RIBOSOME, MEMBRANE_ENCLOSED_LUMEN, ORGANELLE_LUMEN, ORGANELLE_MEMBRANE, RNA_PROCESSING, STRUCTURAL_CONSTITUENT_OF_RIBOSOME, NUCLEA…		ENSG00000060140	STYK1	Criterion_3_S	157	ROSMAP		0	1	0	0.645056	0.600469	1	1	0.34448
c3_5	c3_35	1162	34		neu	ENSG00000060140	STYK1	Criterion_3_S	151	ROSMAP		0	1	0	0.645056	0.600469	1	1	0.34448
c3_114	c3_215	774	42			ENSG00000060140	STYK1	Criterion_3_S	146	ROSMAP		0	1	0	0.645056	0.600469	1	1	0.34448
c3_35	c3_114	814	47			ENSG00000060140	STYK1	Criterion_3_S	146	ROSMAP		0	1	0	0.645056	0.600469	1	1	0.34448
c3_215	c3_290	574	45			ENSG00000060140	STYK1	Criterion_3_S	142	ROSMAP		0	1	0	0.645056	0.600469	1	1	0.34448
c3_210	c3_286	109	20			ENSG00000176410	DNAJC30	Criterion_3_S	60	ROSMAP		0	0	0	0.414846	0.937036	1	1	0.343178
c3_113	c3_210	129	24			ENSG00000176410	DNAJC30	Criterion_3_S	60	ROSMAP		0	0	0	0.414846	0.937036	1	1	0.343178
c3_2	c3_5	9405	23	CYTOPLASM, INTRACELLULAR_ORGANELLE_PART, ORGANELLE_PART, NUCLEUS, CYTOPLASMIC_PART, MACROMOLECULAR_COMPLEX, NUCLEAR_PART, BIOPOLYMER_METABOLIC_PROCESS, RNA_BINDING, PROTEIN_COMPLEX, NUCLEOBASENUCLEOSIDENUCLEOTIDE_AND_NUCLEIC_ACID_METABOLIC_PROCESS, MITOCHONDRION, KEGG_RIBOSOME, MEMBRANE_ENCLOSED_LUMEN, ORGANELLE_LUMEN, ORGANELLE_MEMBRANE, RNA_PROCESSING, STRUCTURAL_CONSTITUENT_OF_RIBOSOME, NUCLEA…		ENSG00000156475	PPP2R2B	Criterion_3_S	147	ROSMAP		2	2	0	0.420828	0.923874	1	1	0.343117
c3_5	c3_37	1646	33	CYTOPLASM, ORGANELLE_PART, INTRACELLULAR_ORGANELLE_PART, CYTOPLASMIC_PART, MITOCHONDRION, KEGG_SPLICEOSOME, MACROMOLECULAR_COMPLEX, ORGANELLE_MEMBRANE, NUCLEAR_PART, NUCLEOBASENUCLEOSIDENUCLEOTIDE_AND_NUCLEIC_ACID_METABOLIC_PROCESS, RIBONUCLEOPROTEIN_COMPLEX, NUCLEUS, RNA_PROCESSING, MITOCHONDRIAL_PART, MEMBRANE_ENCLOSED_LUMEN, ORGANELLE_LUMEN, BIOPOLYMER_METABOLIC_PROCESS, RNA_METABOLIC_PROCESS,…		ENSG00000156475	PPP2R2B	Criterion_3_S	147	ROSMAP		2	2	0	0.420828	0.923874	1	1	0.343117
c3_37	c3_131	100	32			ENSG00000156475	PPP2R2B	Criterion_3_S	75	ROSMAP		2	2	0	0.420828	0.923874	1	1	0.343117
c3_2	c3_5	9405	23	CYTOPLASM, INTRACELLULAR_ORGANELLE_PART, ORGANELLE_PART, NUCLEUS, CYTOPLASMIC_PART, MACROMOLECULAR_COMPLEX, NUCLEAR_PART, BIOPOLYMER_METABOLIC_PROCESS, RNA_BINDING, PROTEIN_COMPLEX, NUCLEOBASENUCLEOSIDENUCLEOTIDE_AND_NUCLEIC_ACID_METABOLIC_PROCESS, MITOCHONDRION, KEGG_RIBOSOME, MEMBRANE_ENCLOSED_LUMEN, ORGANELLE_LUMEN, ORGANELLE_MEMBRANE, RNA_PROCESSING, STRUCTURAL_CONSTITUENT_OF_RIBOSOME, NUCLEA…		ENSG00000115368	WDR75	Criterion_3_S	74	ROSMAP		0	0	0	0.401536	0.977387	1	1	0.33971
c3_5	c3_54	161	25			ENSG00000115368	WDR75	Criterion_3_S	74	ROSMAP		0	0	0	0.401536	0.977387	1	1	0.33971
c3_4	c3_10	269	14		neu	ENSG00000149927	DOC2A	Criterion_3_S	77	ROSMAP		0	0	0	0.446572	0.879352	1	1	0.339489
c3_2	c3_5	9405	23	CYTOPLASM, INTRACELLULAR_ORGANELLE_PART, ORGANELLE_PART, NUCLEUS, CYTOPLASMIC_PART, MACROMOLECULAR_COMPLEX, NUCLEAR_PART, BIOPOLYMER_METABOLIC_PROCESS, RNA_BINDING, PROTEIN_COMPLEX, NUCLEOBASENUCLEOSIDENUCLEOTIDE_AND_NUCLEIC_ACID_METABOLIC_PROCESS, MITOCHONDRION, KEGG_RIBOSOME, MEMBRANE_ENCLOSED_LUMEN, ORGANELLE_LUMEN, ORGANELLE_MEMBRANE, RNA_PROCESSING, STRUCTURAL_CONSTITUENT_OF_RIBOSOME, NUCLEA…		ENSG00000240024	RP11-393B14.1	Criterion_3_S	110	ROSMAP		0	0	0	0.639768	0.62488	1	1	0.332996
c3_2	c3_5	9405	23	CYTOPLASM, INTRACELLULAR_ORGANELLE_PART, ORGANELLE_PART, NUCLEUS, CYTOPLASMIC_PART, MACROMOLECULAR_COMPLEX, NUCLEAR_PART, BIOPOLYMER_METABOLIC_PROCESS, RNA_BINDING, PROTEIN_COMPLEX, NUCLEOBASENUCLEOSIDENUCLEOTIDE_AND_NUCLEIC_ACID_METABOLIC_PROCESS, MITOCHONDRION, KEGG_RIBOSOME, MEMBRANE_ENCLOSED_LUMEN, ORGANELLE_LUMEN, ORGANELLE_MEMBRANE, RNA_PROCESSING, STRUCTURAL_CONSTITUENT_OF_RIBOSOME, NUCLEA…		ENSG00000069509	FUNDC1	Criterion_3_S	92	ROSMAP		0	0	0	0.471901	0.847955	1	1	0.332658
c3_5	c3_37	1646	33	CYTOPLASM, ORGANELLE_PART, INTRACELLULAR_ORGANELLE_PART, CYTOPLASMIC_PART, MITOCHONDRION, KEGG_SPLICEOSOME, MACROMOLECULAR_COMPLEX, ORGANELLE_MEMBRANE, NUCLEAR_PART, NUCLEOBASENUCLEOSIDENUCLEOTIDE_AND_NUCLEIC_ACID_METABOLIC_PROCESS, RIBONUCLEOPROTEIN_COMPLEX, NUCLEUS, RNA_PROCESSING, MITOCHONDRIAL_PART, MEMBRANE_ENCLOSED_LUMEN, ORGANELLE_LUMEN, BIOPOLYMER_METABOLIC_PROCESS, RNA_METABOLIC_PROCESS,…		ENSG00000069509	FUNDC1	Criterion_3_S	92	ROSMAP		0	0	0	0.471901	0.847955	1	1	0.332658
c3_37	c3_131	100	32			ENSG00000069509	FUNDC1	Criterion_3_S	53	ROSMAP		0	0	0	0.471901	0.847955	1	1	0.332658
c3_5	c3_33	1703	4		neu	ENSG00000185742	C11orf87	Criterion_3_S	162	ROSMAP		0	0	0	0.582495	0.688224	1	1	0.33199
c3_2	c3_5	9405	23	CYTOPLASM, INTRACELLULAR_ORGANELLE_PART, ORGANELLE_PART, NUCLEUS, CYTOPLASMIC_PART, MACROMOLECULAR_COMPLEX, NUCLEAR_PART, BIOPOLYMER_METABOLIC_PROCESS, RNA_BINDING, PROTEIN_COMPLEX, NUCLEOBASENUCLEOSIDENUCLEOTIDE_AND_NUCLEIC_ACID_METABOLIC_PROCESS, MITOCHONDRION, KEGG_RIBOSOME, MEMBRANE_ENCLOSED_LUMEN, ORGANELLE_LUMEN, ORGANELLE_MEMBRANE, RNA_PROCESSING, STRUCTURAL_CONSTITUENT_OF_RIBOSOME, NUCLEA…		ENSG00000185742	C11orf87	Criterion_3_S	162	ROSMAP		0	0	0	0.582495	0.688224	1	1	0.33199
c3_33	c3_92	440	1	NERVOUS_SYSTEM_DEVELOPMENT	neu	ENSG00000185742	C11orf87	Criterion_3_S	160	ROSMAP		0	0	0	0.582495	0.688224	1	1	0.33199
c3_2	c3_5	9405	23	CYTOPLASM, INTRACELLULAR_ORGANELLE_PART, ORGANELLE_PART, NUCLEUS, CYTOPLASMIC_PART, MACROMOLECULAR_COMPLEX, NUCLEAR_PART, BIOPOLYMER_METABOLIC_PROCESS, RNA_BINDING, PROTEIN_COMPLEX, NUCLEOBASENUCLEOSIDENUCLEOTIDE_AND_NUCLEIC_ACID_METABOLIC_PROCESS, MITOCHONDRION, KEGG_RIBOSOME, MEMBRANE_ENCLOSED_LUMEN, ORGANELLE_LUMEN, ORGANELLE_MEMBRANE, RNA_PROCESSING, STRUCTURAL_CONSTITUENT_OF_RIBOSOME, NUCLEA…		ENSG00000204231	RXRB	Criterion_3_S	113	ROSMAP		0	2	0	0.447724	0.895691	1	1	0.331868
c3_2	c3_5	9405	23	CYTOPLASM, INTRACELLULAR_ORGANELLE_PART, ORGANELLE_PART, NUCLEUS, CYTOPLASMIC_PART, MACROMOLECULAR_COMPLEX, NUCLEAR_PART, BIOPOLYMER_METABOLIC_PROCESS, RNA_BINDING, PROTEIN_COMPLEX, NUCLEOBASENUCLEOSIDENUCLEOTIDE_AND_NUCLEIC_ACID_METABOLIC_PROCESS, MITOCHONDRION, KEGG_RIBOSOME, MEMBRANE_ENCLOSED_LUMEN, ORGANELLE_LUMEN, ORGANELLE_MEMBRANE, RNA_PROCESSING, STRUCTURAL_CONSTITUENT_OF_RIBOSOME, NUCLEA…		ENSG00000140391	TSPAN3	Criterion_3_S	122	ROSMAP		1	0	0	0.492636	0.817902	1	1	0.330146
c3_5	c3_33	1703	4		neu	ENSG00000101846	STS	Criterion_3_S	123	ROSMAP		1	111	0	0.796599	0.506585	1	1	0.32959
c3_2	c3_5	9405	23	CYTOPLASM, INTRACELLULAR_ORGANELLE_PART, ORGANELLE_PART, NUCLEUS, CYTOPLASMIC_PART, MACROMOLECULAR_COMPLEX, NUCLEAR_PART, BIOPOLYMER_METABOLIC_PROCESS, RNA_BINDING, PROTEIN_COMPLEX, NUCLEOBASENUCLEOSIDENUCLEOTIDE_AND_NUCLEIC_ACID_METABOLIC_PROCESS, MITOCHONDRION, KEGG_RIBOSOME, MEMBRANE_ENCLOSED_LUMEN, ORGANELLE_LUMEN, ORGANELLE_MEMBRANE, RNA_PROCESSING, STRUCTURAL_CONSTITUENT_OF_RIBOSOME, NUCLEA…		ENSG00000101846	STS	Criterion_3_S	123	ROSMAP		1	111	0	0.796599	0.506585	1	1	0.32959
c3_33	c3_92	440	1	NERVOUS_SYSTEM_DEVELOPMENT	neu	ENSG00000101846	STS	Criterion_3_S	121	ROSMAP		1	111	0	0.796599	0.506585	1	1	0.32959
c3_5	c3_33	1703	4		neu	ENSG00000160145	KALRN	Criterion_3_S	150	ROSMAP		5	3	1	0.457024	0.883696	1	1	0.329298
c3_2	c3_5	9405	23	CYTOPLASM, INTRACELLULAR_ORGANELLE_PART, ORGANELLE_PART, NUCLEUS, CYTOPLASMIC_PART, MACROMOLECULAR_COMPLEX, NUCLEAR_PART, BIOPOLYMER_METABOLIC_PROCESS, RNA_BINDING, PROTEIN_COMPLEX, NUCLEOBASENUCLEOSIDENUCLEOTIDE_AND_NUCLEIC_ACID_METABOLIC_PROCESS, MITOCHONDRION, KEGG_RIBOSOME, MEMBRANE_ENCLOSED_LUMEN, ORGANELLE_LUMEN, ORGANELLE_MEMBRANE, RNA_PROCESSING, STRUCTURAL_CONSTITUENT_OF_RIBOSOME, NUCLEA…		ENSG00000160145	KALRN	Criterion_3_S	150	ROSMAP		5	3	1	0.457024	0.883696	1	1	0.329298
c3_33	c3_92	440	1	NERVOUS_SYSTEM_DEVELOPMENT	neu	ENSG00000160145	KALRN	Criterion_3_S	148	ROSMAP		5	3	1	0.457024	0.883696	1	1	0.329298
c3_33	c3_104	116	6			ENSG00000158019	BRE	Criterion_3_S	70	ROSMAP		2	7	0	0.422776	0.957748	1	1	0.328361
c3_19	c3_75	25	46			ENSG00000111640	GAPDH	Criterion_3_S	21	ROSMAP		41	81	2	0.527433	0.771739	1	1	0.326458
c3_5	c3_33	1703	4		neu	ENSG00000197147	LRRC8B	Criterion_3_S	136	ROSMAP		0	0	0	0.718389	0.568271	1	1	0.325389
c3_2	c3_5	9405	23	CYTOPLASM, INTRACELLULAR_ORGANELLE_PART, ORGANELLE_PART, NUCLEUS, CYTOPLASMIC_PART, MACROMOLECULAR_COMPLEX, NUCLEAR_PART, BIOPOLYMER_METABOLIC_PROCESS, RNA_BINDING, PROTEIN_COMPLEX, NUCLEOBASENUCLEOSIDENUCLEOTIDE_AND_NUCLEIC_ACID_METABOLIC_PROCESS, MITOCHONDRION, KEGG_RIBOSOME, MEMBRANE_ENCLOSED_LUMEN, ORGANELLE_LUMEN, ORGANELLE_MEMBRANE, RNA_PROCESSING, STRUCTURAL_CONSTITUENT_OF_RIBOSOME, NUCLEA…		ENSG00000197147	LRRC8B	Criterion_3_S	136	ROSMAP		0	0	0	0.718389	0.568271	1	1	0.325389
c3_33	c3_92	440	1	NERVOUS_SYSTEM_DEVELOPMENT	neu	ENSG00000197147	LRRC8B	Criterion_3_S	134	ROSMAP		0	0	0	0.718389	0.568271	1	1	0.325389
c3_2	c3_5	9405	23	CYTOPLASM, INTRACELLULAR_ORGANELLE_PART, ORGANELLE_PART, NUCLEUS, CYTOPLASMIC_PART, MACROMOLECULAR_COMPLEX, NUCLEAR_PART, BIOPOLYMER_METABOLIC_PROCESS, RNA_BINDING, PROTEIN_COMPLEX, NUCLEOBASENUCLEOSIDENUCLEOTIDE_AND_NUCLEIC_ACID_METABOLIC_PROCESS, MITOCHONDRION, KEGG_RIBOSOME, MEMBRANE_ENCLOSED_LUMEN, ORGANELLE_LUMEN, ORGANELLE_MEMBRANE, RNA_PROCESSING, STRUCTURAL_CONSTITUENT_OF_RIBOSOME, NUCLEA…		ENSG00000101084	C20orf24	Criterion_3_S	91	ROSMAP		0	0	0	0.548496	0.74732	1	1	0.323913
c3_5	c3_37	1646	33	CYTOPLASM, ORGANELLE_PART, INTRACELLULAR_ORGANELLE_PART, CYTOPLASMIC_PART, MITOCHONDRION, KEGG_SPLICEOSOME, MACROMOLECULAR_COMPLEX, ORGANELLE_MEMBRANE, NUCLEAR_PART, NUCLEOBASENUCLEOSIDENUCLEOTIDE_AND_NUCLEIC_ACID_METABOLIC_PROCESS, RIBONUCLEOPROTEIN_COMPLEX, NUCLEUS, RNA_PROCESSING, MITOCHONDRIAL_PART, MEMBRANE_ENCLOSED_LUMEN, ORGANELLE_LUMEN, BIOPOLYMER_METABOLIC_PROCESS, RNA_METABOLIC_PROCESS,…		ENSG00000101084	C20orf24	Criterion_3_S	91	ROSMAP		0	0	0	0.548496	0.74732	1	1	0.323913
c3_2	c3_5	9405	23	CYTOPLASM, INTRACELLULAR_ORGANELLE_PART, ORGANELLE_PART, NUCLEUS, CYTOPLASMIC_PART, MACROMOLECULAR_COMPLEX, NUCLEAR_PART, BIOPOLYMER_METABOLIC_PROCESS, RNA_BINDING, PROTEIN_COMPLEX, NUCLEOBASENUCLEOSIDENUCLEOTIDE_AND_NUCLEIC_ACID_METABOLIC_PROCESS, MITOCHONDRION, KEGG_RIBOSOME, MEMBRANE_ENCLOSED_LUMEN, ORGANELLE_LUMEN, ORGANELLE_MEMBRANE, RNA_PROCESSING, STRUCTURAL_CONSTITUENT_OF_RIBOSOME, NUCLEA…		ENSG00000171314	PGAM1	Criterion_3_S	229	ROSMAP		0	1	0	0.414846	0.997897	1	1	0.320323
c3_5	c3_37	1646	33	CYTOPLASM, ORGANELLE_PART, INTRACELLULAR_ORGANELLE_PART, CYTOPLASMIC_PART, MITOCHONDRION, KEGG_SPLICEOSOME, MACROMOLECULAR_COMPLEX, ORGANELLE_MEMBRANE, NUCLEAR_PART, NUCLEOBASENUCLEOSIDENUCLEOTIDE_AND_NUCLEIC_ACID_METABOLIC_PROCESS, RIBONUCLEOPROTEIN_COMPLEX, NUCLEUS, RNA_PROCESSING, MITOCHONDRIAL_PART, MEMBRANE_ENCLOSED_LUMEN, ORGANELLE_LUMEN, BIOPOLYMER_METABOLIC_PROCESS, RNA_METABOLIC_PROCESS,…		ENSG00000171314	PGAM1	Criterion_3_S	226	ROSMAP		0	1	0	0.414846	0.997897	1	1	0.320323
c3_37	c3_126	231	21	MITOCHONDRION, MITOCHONDRIAL_PART, CYTOPLASM, MITOCHONDRIAL_MEMBRANE, MITOCHONDRIAL_ENVELOPE, CYTOPLASMIC_PART, KEGG_PARKINSONS_DISEASE, KEGG_HUNTINGTONS_DISEASE, KEGG_CITRATE_CYCLE_TCA_CYCLE		ENSG00000171314	PGAM1	Criterion_3_S	97	ROSMAP		0	1	0	0.414846	0.997897	1	1	0.320323
c3_5	c3_33	1703	4		neu	ENSG00000128578	FAM40B	Criterion_3_S	127	ROSMAP		0	0	0	0.609682	0.684042	1	1	0.317636
c3_2	c3_5	9405	23	CYTOPLASM, INTRACELLULAR_ORGANELLE_PART, ORGANELLE_PART, NUCLEUS, CYTOPLASMIC_PART, MACROMOLECULAR_COMPLEX, NUCLEAR_PART, BIOPOLYMER_METABOLIC_PROCESS, RNA_BINDING, PROTEIN_COMPLEX, NUCLEOBASENUCLEOSIDENUCLEOTIDE_AND_NUCLEIC_ACID_METABOLIC_PROCESS, MITOCHONDRION, KEGG_RIBOSOME, MEMBRANE_ENCLOSED_LUMEN, ORGANELLE_LUMEN, ORGANELLE_MEMBRANE, RNA_PROCESSING, STRUCTURAL_CONSTITUENT_OF_RIBOSOME, NUCLEA…		ENSG00000128578	FAM40B	Criterion_3_S	127	ROSMAP		0	0	0	0.609682	0.684042	1	1	0.317636
c3_33	c3_92	440	1	NERVOUS_SYSTEM_DEVELOPMENT	neu	ENSG00000128578	FAM40B	Criterion_3_S	125	ROSMAP		0	0	0	0.609682	0.684042	1	1	0.317636
c3_2	c3_5	9405	23	CYTOPLASM, INTRACELLULAR_ORGANELLE_PART, ORGANELLE_PART, NUCLEUS, CYTOPLASMIC_PART, MACROMOLECULAR_COMPLEX, NUCLEAR_PART, BIOPOLYMER_METABOLIC_PROCESS, RNA_BINDING, PROTEIN_COMPLEX, NUCLEOBASENUCLEOSIDENUCLEOTIDE_AND_NUCLEIC_ACID_METABOLIC_PROCESS, MITOCHONDRION, KEGG_RIBOSOME, MEMBRANE_ENCLOSED_LUMEN, ORGANELLE_LUMEN, ORGANELLE_MEMBRANE, RNA_PROCESSING, STRUCTURAL_CONSTITUENT_OF_RIBOSOME, NUCLEA…		ENSG00000131966	ACTR10	Criterion_3_S	118	ROSMAP		0	0	0	0.436015	0.964604	1	1	0.314571
c3_5	c3_37	1646	33	CYTOPLASM, ORGANELLE_PART, INTRACELLULAR_ORGANELLE_PART, CYTOPLASMIC_PART, MITOCHONDRION, KEGG_SPLICEOSOME, MACROMOLECULAR_COMPLEX, ORGANELLE_MEMBRANE, NUCLEAR_PART, NUCLEOBASENUCLEOSIDENUCLEOTIDE_AND_NUCLEIC_ACID_METABOLIC_PROCESS, RIBONUCLEOPROTEIN_COMPLEX, NUCLEUS, RNA_PROCESSING, MITOCHONDRIAL_PART, MEMBRANE_ENCLOSED_LUMEN, ORGANELLE_LUMEN, BIOPOLYMER_METABOLIC_PROCESS, RNA_METABOLIC_PROCESS,…		ENSG00000131966	ACTR10	Criterion_3_S	113	ROSMAP		0	0	0	0.436015	0.964604	1	1	0.314571
c3_37	c3_126	231	21	MITOCHONDRION, MITOCHONDRIAL_PART, CYTOPLASM, MITOCHONDRIAL_MEMBRANE, MITOCHONDRIAL_ENVELOPE, CYTOPLASMIC_PART, KEGG_PARKINSONS_DISEASE, KEGG_HUNTINGTONS_DISEASE, KEGG_CITRATE_CYCLE_TCA_CYCLE		ENSG00000131966	ACTR10	Criterion_3_S	86	ROSMAP		0	0	0	0.436015	0.964604	1	1	0.314571
c3_5	c3_33	1703	4		neu	ENSG00000133026	MYH10	Criterion_3_S	150	ROSMAP		0	0	0	0.484131	0.873915	1	1	0.312413
c3_2	c3_5	9405	23	CYTOPLASM, INTRACELLULAR_ORGANELLE_PART, ORGANELLE_PART, NUCLEUS, CYTOPLASMIC_PART, MACROMOLECULAR_COMPLEX, NUCLEAR_PART, BIOPOLYMER_METABOLIC_PROCESS, RNA_BINDING, PROTEIN_COMPLEX, NUCLEOBASENUCLEOSIDENUCLEOTIDE_AND_NUCLEIC_ACID_METABOLIC_PROCESS, MITOCHONDRION, KEGG_RIBOSOME, MEMBRANE_ENCLOSED_LUMEN, ORGANELLE_LUMEN, ORGANELLE_MEMBRANE, RNA_PROCESSING, STRUCTURAL_CONSTITUENT_OF_RIBOSOME, NUCLEA…		ENSG00000133026	MYH10	Criterion_3_S	150	ROSMAP		0	0	0	0.484131	0.873915	1	1	0.312413
c3_33	c3_92	440	1	NERVOUS_SYSTEM_DEVELOPMENT	neu	ENSG00000133026	MYH10	Criterion_3_S	148	ROSMAP		0	0	0	0.484131	0.873915	1	1	0.312413
c3_5	c3_37	1646	33	CYTOPLASM, ORGANELLE_PART, INTRACELLULAR_ORGANELLE_PART, CYTOPLASMIC_PART, MITOCHONDRION, KEGG_SPLICEOSOME, MACROMOLECULAR_COMPLEX, ORGANELLE_MEMBRANE, NUCLEAR_PART, NUCLEOBASENUCLEOSIDENUCLEOTIDE_AND_NUCLEIC_ACID_METABOLIC_PROCESS, RIBONUCLEOPROTEIN_COMPLEX, NUCLEUS, RNA_PROCESSING, MITOCHONDRIAL_PART, MEMBRANE_ENCLOSED_LUMEN, ORGANELLE_LUMEN, BIOPOLYMER_METABOLIC_PROCESS, RNA_METABOLIC_PROCESS,…		ENSG00000155959	VBP1	Criterion_3_S	84	ROSMAP		0	2	0	0.469935	0.902803	1	1	0.31141
c3_2	c3_5	9405	23	CYTOPLASM, INTRACELLULAR_ORGANELLE_PART, ORGANELLE_PART, NUCLEUS, CYTOPLASMIC_PART, MACROMOLECULAR_COMPLEX, NUCLEAR_PART, BIOPOLYMER_METABOLIC_PROCESS, RNA_BINDING, PROTEIN_COMPLEX, NUCLEOBASENUCLEOSIDENUCLEOTIDE_AND_NUCLEIC_ACID_METABOLIC_PROCESS, MITOCHONDRION, KEGG_RIBOSOME, MEMBRANE_ENCLOSED_LUMEN, ORGANELLE_LUMEN, ORGANELLE_MEMBRANE, RNA_PROCESSING, STRUCTURAL_CONSTITUENT_OF_RIBOSOME, NUCLEA…		ENSG00000068308	OTUD5	Criterion_3_S	109	ROSMAP		0	0	0	0.444011	0.957474	1	1	0.310666
c3_113	c3_210	129	24			ENSG00000068308	OTUD5	Criterion_3_S	59	ROSMAP		0	0	0	0.444011	0.957474	1	1	0.310666
c3_2	c3_5	9405	23	CYTOPLASM, INTRACELLULAR_ORGANELLE_PART, ORGANELLE_PART, NUCLEUS, CYTOPLASMIC_PART, MACROMOLECULAR_COMPLEX, NUCLEAR_PART, BIOPOLYMER_METABOLIC_PROCESS, RNA_BINDING, PROTEIN_COMPLEX, NUCLEOBASENUCLEOSIDENUCLEOTIDE_AND_NUCLEIC_ACID_METABOLIC_PROCESS, MITOCHONDRION, KEGG_RIBOSOME, MEMBRANE_ENCLOSED_LUMEN, ORGANELLE_LUMEN, ORGANELLE_MEMBRANE, RNA_PROCESSING, STRUCTURAL_CONSTITUENT_OF_RIBOSOME, NUCLEA…		ENSG00000114120	SLC25A36	Criterion_3_S	91	ROSMAP		0	1	0	0.971629	0.438121	1	1	0.310186
c3_5	c3_33	1703	4		neu	ENSG00000010404	IDS	Criterion_3_S	133	ROSMAP		5	82	0	0.701708	0.607611	1	1	0.309611
c3_2	c3_5	9405	23	CYTOPLASM, INTRACELLULAR_ORGANELLE_PART, ORGANELLE_PART, NUCLEUS, CYTOPLASMIC_PART, MACROMOLECULAR_COMPLEX, NUCLEAR_PART, BIOPOLYMER_METABOLIC_PROCESS, RNA_BINDING, PROTEIN_COMPLEX, NUCLEOBASENUCLEOSIDENUCLEOTIDE_AND_NUCLEIC_ACID_METABOLIC_PROCESS, MITOCHONDRION, KEGG_RIBOSOME, MEMBRANE_ENCLOSED_LUMEN, ORGANELLE_LUMEN, ORGANELLE_MEMBRANE, RNA_PROCESSING, STRUCTURAL_CONSTITUENT_OF_RIBOSOME, NUCLEA…		ENSG00000010404	IDS	Criterion_3_S	133	ROSMAP		5	82	0	0.701708	0.607611	1	1	0.309611
c3_33	c3_92	440	1	NERVOUS_SYSTEM_DEVELOPMENT	neu	ENSG00000010404	IDS	Criterion_3_S	131	ROSMAP		5	82	0	0.701708	0.607611	1	1	0.309611
c3_2	c3_5	9405	23	CYTOPLASM, INTRACELLULAR_ORGANELLE_PART, ORGANELLE_PART, NUCLEUS, CYTOPLASMIC_PART, MACROMOLECULAR_COMPLEX, NUCLEAR_PART, BIOPOLYMER_METABOLIC_PROCESS, RNA_BINDING, PROTEIN_COMPLEX, NUCLEOBASENUCLEOSIDENUCLEOTIDE_AND_NUCLEIC_ACID_METABOLIC_PROCESS, MITOCHONDRION, KEGG_RIBOSOME, MEMBRANE_ENCLOSED_LUMEN, ORGANELLE_LUMEN, ORGANELLE_MEMBRANE, RNA_PROCESSING, STRUCTURAL_CONSTITUENT_OF_RIBOSOME, NUCLEA…		ENSG00000136156	ITM2B	Criterion_3_S	97	ROSMAP		39	0	0	0.510468	0.841484	1	1	0.306908
c3_2	c3_5	9405	23	CYTOPLASM, INTRACELLULAR_ORGANELLE_PART, ORGANELLE_PART, NUCLEUS, CYTOPLASMIC_PART, MACROMOLECULAR_COMPLEX, NUCLEAR_PART, BIOPOLYMER_METABOLIC_PROCESS, RNA_BINDING, PROTEIN_COMPLEX, NUCLEOBASENUCLEOSIDENUCLEOTIDE_AND_NUCLEIC_ACID_METABOLIC_PROCESS, MITOCHONDRION, KEGG_RIBOSOME, MEMBRANE_ENCLOSED_LUMEN, ORGANELLE_LUMEN, ORGANELLE_MEMBRANE, RNA_PROCESSING, STRUCTURAL_CONSTITUENT_OF_RIBOSOME, NUCLEA…		ENSG00000114354	TFG	Criterion_3_S	137	ROSMAP		0	4	0	0.499655	0.862081	1	1	0.305901
c3_5	c3_37	1646	33	CYTOPLASM, ORGANELLE_PART, INTRACELLULAR_ORGANELLE_PART, CYTOPLASMIC_PART, MITOCHONDRION, KEGG_SPLICEOSOME, MACROMOLECULAR_COMPLEX, ORGANELLE_MEMBRANE, NUCLEAR_PART, NUCLEOBASENUCLEOSIDENUCLEOTIDE_AND_NUCLEIC_ACID_METABOLIC_PROCESS, RIBONUCLEOPROTEIN_COMPLEX, NUCLEUS, RNA_PROCESSING, MITOCHONDRIAL_PART, MEMBRANE_ENCLOSED_LUMEN, ORGANELLE_LUMEN, BIOPOLYMER_METABOLIC_PROCESS, RNA_METABOLIC_PROCESS,…		ENSG00000114354	TFG	Criterion_3_S	134	ROSMAP		0	4	0	0.499655	0.862081	1	1	0.305901
c3_2	c3_5	9405	23	CYTOPLASM, INTRACELLULAR_ORGANELLE_PART, ORGANELLE_PART, NUCLEUS, CYTOPLASMIC_PART, MACROMOLECULAR_COMPLEX, NUCLEAR_PART, BIOPOLYMER_METABOLIC_PROCESS, RNA_BINDING, PROTEIN_COMPLEX, NUCLEOBASENUCLEOSIDENUCLEOTIDE_AND_NUCLEIC_ACID_METABOLIC_PROCESS, MITOCHONDRION, KEGG_RIBOSOME, MEMBRANE_ENCLOSED_LUMEN, ORGANELLE_LUMEN, ORGANELLE_MEMBRANE, RNA_PROCESSING, STRUCTURAL_CONSTITUENT_OF_RIBOSOME, NUCLEA…		ENSG00000204370	SDHD	Criterion_3_S	95	ROSMAP		0	10	0	0.511884	0.842349	1	1	0.305528
c3_5	c3_33	1703	4		neu	ENSG00000138190	EXOC6	Criterion_3_S	137	ROSMAP		0	0	0	0.509093	0.849976	1	1	0.30424
c3_2	c3_5	9405	23	CYTOPLASM, INTRACELLULAR_ORGANELLE_PART, ORGANELLE_PART, NUCLEUS, CYTOPLASMIC_PART, MACROMOLECULAR_COMPLEX, NUCLEAR_PART, BIOPOLYMER_METABOLIC_PROCESS, RNA_BINDING, PROTEIN_COMPLEX, NUCLEOBASENUCLEOSIDENUCLEOTIDE_AND_NUCLEIC_ACID_METABOLIC_PROCESS, MITOCHONDRION, KEGG_RIBOSOME, MEMBRANE_ENCLOSED_LUMEN, ORGANELLE_LUMEN, ORGANELLE_MEMBRANE, RNA_PROCESSING, STRUCTURAL_CONSTITUENT_OF_RIBOSOME, NUCLEA…		ENSG00000138190	EXOC6	Criterion_3_S	137	ROSMAP		0	0	0	0.509093	0.849976	1	1	0.30424
c3_33	c3_92	440	1	NERVOUS_SYSTEM_DEVELOPMENT	neu	ENSG00000138190	EXOC6	Criterion_3_S	125	ROSMAP		0	0	0	0.509093	0.849976	1	1	0.30424
c3_2	c3_5	9405	23	CYTOPLASM, INTRACELLULAR_ORGANELLE_PART, ORGANELLE_PART, NUCLEUS, CYTOPLASMIC_PART, MACROMOLECULAR_COMPLEX, NUCLEAR_PART, BIOPOLYMER_METABOLIC_PROCESS, RNA_BINDING, PROTEIN_COMPLEX, NUCLEOBASENUCLEOSIDENUCLEOTIDE_AND_NUCLEIC_ACID_METABOLIC_PROCESS, MITOCHONDRION, KEGG_RIBOSOME, MEMBRANE_ENCLOSED_LUMEN, ORGANELLE_LUMEN, ORGANELLE_MEMBRANE, RNA_PROCESSING, STRUCTURAL_CONSTITUENT_OF_RIBOSOME, NUCLEA…		ENSG00000179950	PUF60	Criterion_3_S	85	ROSMAP		0	1	0	0.502121	0.867184	1	1	0.301969
c3_2	c3_5	9405	23	CYTOPLASM, INTRACELLULAR_ORGANELLE_PART, ORGANELLE_PART, NUCLEUS, CYTOPLASMIC_PART, MACROMOLECULAR_COMPLEX, NUCLEAR_PART, BIOPOLYMER_METABOLIC_PROCESS, RNA_BINDING, PROTEIN_COMPLEX, NUCLEOBASENUCLEOSIDENUCLEOTIDE_AND_NUCLEIC_ACID_METABOLIC_PROCESS, MITOCHONDRION, KEGG_RIBOSOME, MEMBRANE_ENCLOSED_LUMEN, ORGANELLE_LUMEN, ORGANELLE_MEMBRANE, RNA_PROCESSING, STRUCTURAL_CONSTITUENT_OF_RIBOSOME, NUCLEA…		ENSG00000116221	MRPL37	Criterion_3_S	103	ROSMAP		0	2	0	0.480929	0.908465	1	1	0.30074
c3_5	c3_37	1646	33	CYTOPLASM, ORGANELLE_PART, INTRACELLULAR_ORGANELLE_PART, CYTOPLASMIC_PART, MITOCHONDRION, KEGG_SPLICEOSOME, MACROMOLECULAR_COMPLEX, ORGANELLE_MEMBRANE, NUCLEAR_PART, NUCLEOBASENUCLEOSIDENUCLEOTIDE_AND_NUCLEIC_ACID_METABOLIC_PROCESS, RIBONUCLEOPROTEIN_COMPLEX, NUCLEUS, RNA_PROCESSING, MITOCHONDRIAL_PART, MEMBRANE_ENCLOSED_LUMEN, ORGANELLE_LUMEN, BIOPOLYMER_METABOLIC_PROCESS, RNA_METABOLIC_PROCESS,…		ENSG00000116221	MRPL37	Criterion_3_S	100	ROSMAP		0	2	0	0.480929	0.908465	1	1	0.30074
c3_37	c3_126	231	21	MITOCHONDRION, MITOCHONDRIAL_PART, CYTOPLASM, MITOCHONDRIAL_MEMBRANE, MITOCHONDRIAL_ENVELOPE, CYTOPLASMIC_PART, KEGG_PARKINSONS_DISEASE, KEGG_HUNTINGTONS_DISEASE, KEGG_CITRATE_CYCLE_TCA_CYCLE		ENSG00000116221	MRPL37	Criterion_3_S	83	ROSMAP		0	2	0	0.480929	0.908465	1	1	0.30074
c3_2	c3_5	9405	23	CYTOPLASM, INTRACELLULAR_ORGANELLE_PART, ORGANELLE_PART, NUCLEUS, CYTOPLASMIC_PART, MACROMOLECULAR_COMPLEX, NUCLEAR_PART, BIOPOLYMER_METABOLIC_PROCESS, RNA_BINDING, PROTEIN_COMPLEX, NUCLEOBASENUCLEOSIDENUCLEOTIDE_AND_NUCLEIC_ACID_METABOLIC_PROCESS, MITOCHONDRION, KEGG_RIBOSOME, MEMBRANE_ENCLOSED_LUMEN, ORGANELLE_LUMEN, ORGANELLE_MEMBRANE, RNA_PROCESSING, STRUCTURAL_CONSTITUENT_OF_RIBOSOME, NUCLEA…		ENSG00000152092	ASTN1	Criterion_3_S	80	ROSMAP		0	0	0	0.459701	0.951583	1	1	0.300295
c3_5	c3_37	1646	33	CYTOPLASM, ORGANELLE_PART, INTRACELLULAR_ORGANELLE_PART, CYTOPLASMIC_PART, MITOCHONDRION, KEGG_SPLICEOSOME, MACROMOLECULAR_COMPLEX, ORGANELLE_MEMBRANE, NUCLEAR_PART, NUCLEOBASENUCLEOSIDENUCLEOTIDE_AND_NUCLEIC_ACID_METABOLIC_PROCESS, RIBONUCLEOPROTEIN_COMPLEX, NUCLEUS, RNA_PROCESSING, MITOCHONDRIAL_PART, MEMBRANE_ENCLOSED_LUMEN, ORGANELLE_LUMEN, BIOPOLYMER_METABOLIC_PROCESS, RNA_METABOLIC_PROCESS,…		ENSG00000152092	ASTN1	Criterion_3_S	80	ROSMAP		0	0	0	0.459701	0.951583	1	1	0.300295
c3_2	c3_5	9405	23	CYTOPLASM, INTRACELLULAR_ORGANELLE_PART, ORGANELLE_PART, NUCLEUS, CYTOPLASMIC_PART, MACROMOLECULAR_COMPLEX, NUCLEAR_PART, BIOPOLYMER_METABOLIC_PROCESS, RNA_BINDING, PROTEIN_COMPLEX, NUCLEOBASENUCLEOSIDENUCLEOTIDE_AND_NUCLEIC_ACID_METABOLIC_PROCESS, MITOCHONDRION, KEGG_RIBOSOME, MEMBRANE_ENCLOSED_LUMEN, ORGANELLE_LUMEN, ORGANELLE_MEMBRANE, RNA_PROCESSING, STRUCTURAL_CONSTITUENT_OF_RIBOSOME, NUCLEA…		ENSG00000105171	POP4	Criterion_3_S	125	ROSMAP		0	0	0	0.464206	0.944302	1	1	0.299542
c3_5	c3_37	1646	33	CYTOPLASM, ORGANELLE_PART, INTRACELLULAR_ORGANELLE_PART, CYTOPLASMIC_PART, MITOCHONDRION, KEGG_SPLICEOSOME, MACROMOLECULAR_COMPLEX, ORGANELLE_MEMBRANE, NUCLEAR_PART, NUCLEOBASENUCLEOSIDENUCLEOTIDE_AND_NUCLEIC_ACID_METABOLIC_PROCESS, RIBONUCLEOPROTEIN_COMPLEX, NUCLEUS, RNA_PROCESSING, MITOCHONDRIAL_PART, MEMBRANE_ENCLOSED_LUMEN, ORGANELLE_LUMEN, BIOPOLYMER_METABOLIC_PROCESS, RNA_METABOLIC_PROCESS,…		ENSG00000105171	POP4	Criterion_3_S	122	ROSMAP		0	0	0	0.464206	0.944302	1	1	0.299542
c3_2	c3_5	9405	23	CYTOPLASM, INTRACELLULAR_ORGANELLE_PART, ORGANELLE_PART, NUCLEUS, CYTOPLASMIC_PART, MACROMOLECULAR_COMPLEX, NUCLEAR_PART, BIOPOLYMER_METABOLIC_PROCESS, RNA_BINDING, PROTEIN_COMPLEX, NUCLEOBASENUCLEOSIDENUCLEOTIDE_AND_NUCLEIC_ACID_METABOLIC_PROCESS, MITOCHONDRION, KEGG_RIBOSOME, MEMBRANE_ENCLOSED_LUMEN, ORGANELLE_LUMEN, ORGANELLE_MEMBRANE, RNA_PROCESSING, STRUCTURAL_CONSTITUENT_OF_RIBOSOME, NUCLEA…		ENSG00000119865	CNRIP1	Criterion_3_S	213	ROSMAP		0	0	0	0.455182	0.965689	1	1	0.298538
c3_5	c3_33	1703	4		neu	ENSG00000119865	CNRIP1	Criterion_3_S	209	ROSMAP		0	0	0	0.455182	0.965689	1	1	0.298538
c3_33	c3_92	440	1	NERVOUS_SYSTEM_DEVELOPMENT	neu	ENSG00000119865	CNRIP1	Criterion_3_S	127	ROSMAP		0	0	0	0.455182	0.965689	1	1	0.298538
c3_2	c3_5	9405	23	CYTOPLASM, INTRACELLULAR_ORGANELLE_PART, ORGANELLE_PART, NUCLEUS, CYTOPLASMIC_PART, MACROMOLECULAR_COMPLEX, NUCLEAR_PART, BIOPOLYMER_METABOLIC_PROCESS, RNA_BINDING, PROTEIN_COMPLEX, NUCLEOBASENUCLEOSIDENUCLEOTIDE_AND_NUCLEIC_ACID_METABOLIC_PROCESS, MITOCHONDRION, KEGG_RIBOSOME, MEMBRANE_ENCLOSED_LUMEN, ORGANELLE_LUMEN, ORGANELLE_MEMBRANE, RNA_PROCESSING, STRUCTURAL_CONSTITUENT_OF_RIBOSOME, NUCLEA…		ENSG00000127184	COX7C	Criterion_3_S	48	ROSMAP		1	2	0	0.560082	0.785315	1	1	0.29831
c3_5	c3_37	1646	33	CYTOPLASM, ORGANELLE_PART, INTRACELLULAR_ORGANELLE_PART, CYTOPLASMIC_PART, MITOCHONDRION, KEGG_SPLICEOSOME, MACROMOLECULAR_COMPLEX, ORGANELLE_MEMBRANE, NUCLEAR_PART, NUCLEOBASENUCLEOSIDENUCLEOTIDE_AND_NUCLEIC_ACID_METABOLIC_PROCESS, RIBONUCLEOPROTEIN_COMPLEX, NUCLEUS, RNA_PROCESSING, MITOCHONDRIAL_PART, MEMBRANE_ENCLOSED_LUMEN, ORGANELLE_LUMEN, BIOPOLYMER_METABOLIC_PROCESS, RNA_METABOLIC_PROCESS,…		ENSG00000127184	COX7C	Criterion_3_S	30	ROSMAP		1	2	0	0.560082	0.785315	1	1	0.29831
c3_4	c3_10	269	14		neu	ENSG00000221890	NPTXR	Criterion_3_S	84	ROSMAP		1	0	0	0.553862	0.795263	1	1	0.297794
c3_5	c3_33	1703	4		neu	ENSG00000170091	HMP19	Criterion_3_S	174	ROSMAP		0	0	0	0.55552	0.795263	1	1	0.296708
c3_2	c3_5	9405	23	CYTOPLASM, INTRACELLULAR_ORGANELLE_PART, ORGANELLE_PART, NUCLEUS, CYTOPLASMIC_PART, MACROMOLECULAR_COMPLEX, NUCLEAR_PART, BIOPOLYMER_METABOLIC_PROCESS, RNA_BINDING, PROTEIN_COMPLEX, NUCLEOBASENUCLEOSIDENUCLEOTIDE_AND_NUCLEIC_ACID_METABOLIC_PROCESS, MITOCHONDRION, KEGG_RIBOSOME, MEMBRANE_ENCLOSED_LUMEN, ORGANELLE_LUMEN, ORGANELLE_MEMBRANE, RNA_PROCESSING, STRUCTURAL_CONSTITUENT_OF_RIBOSOME, NUCLEA…		ENSG00000170091	HMP19	Criterion_3_S	174	ROSMAP		0	0	0	0.55552	0.795263	1	1	0.296708
c3_33	c3_92	440	1	NERVOUS_SYSTEM_DEVELOPMENT	neu	ENSG00000170091	HMP19	Criterion_3_S	168	ROSMAP		0	0	0	0.55552	0.795263	1	1	0.296708
c3_5	c3_46	495	5			ENSG00000114395	CYB561D2	Criterion_3_S	121	ROSMAP		0	1	0	0.59122	0.747891	1	1	0.296393
c3_2	c3_5	9405	23	CYTOPLASM, INTRACELLULAR_ORGANELLE_PART, ORGANELLE_PART, NUCLEUS, CYTOPLASMIC_PART, MACROMOLECULAR_COMPLEX, NUCLEAR_PART, BIOPOLYMER_METABOLIC_PROCESS, RNA_BINDING, PROTEIN_COMPLEX, NUCLEOBASENUCLEOSIDENUCLEOTIDE_AND_NUCLEIC_ACID_METABOLIC_PROCESS, MITOCHONDRION, KEGG_RIBOSOME, MEMBRANE_ENCLOSED_LUMEN, ORGANELLE_LUMEN, ORGANELLE_MEMBRANE, RNA_PROCESSING, STRUCTURAL_CONSTITUENT_OF_RIBOSOME, NUCLEA…		ENSG00000114395	CYB561D2	Criterion_3_S	121	ROSMAP		0	1	0	0.59122	0.747891	1	1	0.296393
c3_5	c3_33	1703	4		neu	ENSG00000113319	RASGRF2	Criterion_3_S	142	ROSMAP		0	0	0	0.745119	0.594815	1	1	0.29554
c3_2	c3_5	9405	23	CYTOPLASM, INTRACELLULAR_ORGANELLE_PART, ORGANELLE_PART, NUCLEUS, CYTOPLASMIC_PART, MACROMOLECULAR_COMPLEX, NUCLEAR_PART, BIOPOLYMER_METABOLIC_PROCESS, RNA_BINDING, PROTEIN_COMPLEX, NUCLEOBASENUCLEOSIDENUCLEOTIDE_AND_NUCLEIC_ACID_METABOLIC_PROCESS, MITOCHONDRION, KEGG_RIBOSOME, MEMBRANE_ENCLOSED_LUMEN, ORGANELLE_LUMEN, ORGANELLE_MEMBRANE, RNA_PROCESSING, STRUCTURAL_CONSTITUENT_OF_RIBOSOME, NUCLEA…		ENSG00000113319	RASGRF2	Criterion_3_S	142	ROSMAP		0	0	0	0.745119	0.594815	1	1	0.29554
c3_33	c3_92	440	1	NERVOUS_SYSTEM_DEVELOPMENT	neu	ENSG00000113319	RASGRF2	Criterion_3_S	140	ROSMAP		0	0	0	0.745119	0.594815	1	1	0.29554
c3_2	c3_5	9405	23	CYTOPLASM, INTRACELLULAR_ORGANELLE_PART, ORGANELLE_PART, NUCLEUS, CYTOPLASMIC_PART, MACROMOLECULAR_COMPLEX, NUCLEAR_PART, BIOPOLYMER_METABOLIC_PROCESS, RNA_BINDING, PROTEIN_COMPLEX, NUCLEOBASENUCLEOSIDENUCLEOTIDE_AND_NUCLEIC_ACID_METABOLIC_PROCESS, MITOCHONDRION, KEGG_RIBOSOME, MEMBRANE_ENCLOSED_LUMEN, ORGANELLE_LUMEN, ORGANELLE_MEMBRANE, RNA_PROCESSING, STRUCTURAL_CONSTITUENT_OF_RIBOSOME, NUCLEA…		ENSG00000211460	TSN	Criterion_3_S	154	ROSMAP		0	5	0	0.456891	0.970331	1	1	0.295436
c3_5	c3_37	1646	33	CYTOPLASM, ORGANELLE_PART, INTRACELLULAR_ORGANELLE_PART, CYTOPLASMIC_PART, MITOCHONDRION, KEGG_SPLICEOSOME, MACROMOLECULAR_COMPLEX, ORGANELLE_MEMBRANE, NUCLEAR_PART, NUCLEOBASENUCLEOSIDENUCLEOTIDE_AND_NUCLEIC_ACID_METABOLIC_PROCESS, RIBONUCLEOPROTEIN_COMPLEX, NUCLEUS, RNA_PROCESSING, MITOCHONDRIAL_PART, MEMBRANE_ENCLOSED_LUMEN, ORGANELLE_LUMEN, BIOPOLYMER_METABOLIC_PROCESS, RNA_METABOLIC_PROCESS,…		ENSG00000211460	TSN	Criterion_3_S	154	ROSMAP		0	5	0	0.456891	0.970331	1	1	0.295436
c3_37	c3_127	236	31			ENSG00000211460	TSN	Criterion_3_S	131	ROSMAP		0	5	0	0.456891	0.970331	1	1	0.295436
c3_2	c3_5	9405	23	CYTOPLASM, INTRACELLULAR_ORGANELLE_PART, ORGANELLE_PART, NUCLEUS, CYTOPLASMIC_PART, MACROMOLECULAR_COMPLEX, NUCLEAR_PART, BIOPOLYMER_METABOLIC_PROCESS, RNA_BINDING, PROTEIN_COMPLEX, NUCLEOBASENUCLEOSIDENUCLEOTIDE_AND_NUCLEIC_ACID_METABOLIC_PROCESS, MITOCHONDRION, KEGG_RIBOSOME, MEMBRANE_ENCLOSED_LUMEN, ORGANELLE_LUMEN, ORGANELLE_MEMBRANE, RNA_PROCESSING, STRUCTURAL_CONSTITUENT_OF_RIBOSOME, NUCLEA…		ENSG00000198843	RP11-392O18.1	Criterion_3_S	132	ROSMAP		0	0	0	0.475945	0.93477	1	1	0.294156
c3_5	c3_37	1646	33	CYTOPLASM, ORGANELLE_PART, INTRACELLULAR_ORGANELLE_PART, CYTOPLASMIC_PART, MITOCHONDRION, KEGG_SPLICEOSOME, MACROMOLECULAR_COMPLEX, ORGANELLE_MEMBRANE, NUCLEAR_PART, NUCLEOBASENUCLEOSIDENUCLEOTIDE_AND_NUCLEIC_ACID_METABOLIC_PROCESS, RIBONUCLEOPROTEIN_COMPLEX, NUCLEUS, RNA_PROCESSING, MITOCHONDRIAL_PART, MEMBRANE_ENCLOSED_LUMEN, ORGANELLE_LUMEN, BIOPOLYMER_METABOLIC_PROCESS, RNA_METABOLIC_PROCESS,…		ENSG00000198843	RP11-392O18.1	Criterion_3_S	119	ROSMAP		0	0	0	0.475945	0.93477	1	1	0.294156
c3_37	c3_127	236	31			ENSG00000198843	RP11-392O18.1	Criterion_3_S	112	ROSMAP		0	0	0	0.475945	0.93477	1	1	0.294156
c3_2	c3_5	9405	23	CYTOPLASM, INTRACELLULAR_ORGANELLE_PART, ORGANELLE_PART, NUCLEUS, CYTOPLASMIC_PART, MACROMOLECULAR_COMPLEX, NUCLEAR_PART, BIOPOLYMER_METABOLIC_PROCESS, RNA_BINDING, PROTEIN_COMPLEX, NUCLEOBASENUCLEOSIDENUCLEOTIDE_AND_NUCLEIC_ACID_METABOLIC_PROCESS, MITOCHONDRION, KEGG_RIBOSOME, MEMBRANE_ENCLOSED_LUMEN, ORGANELLE_LUMEN, ORGANELLE_MEMBRANE, RNA_PROCESSING, STRUCTURAL_CONSTITUENT_OF_RIBOSOME, NUCLEA…		ENSG00000164924	YWHAZ	Criterion_3_S	116	ROSMAP		5	6	0	0.598403	0.744511	1	1	0.293652
c3_33	c3_96	112	9			ENSG00000164924	YWHAZ	Criterion_3_S	71	ROSMAP		5	6	0	0.598403	0.744511	1	1	0.293652
c3_19	c3_75	25	46			ENSG00000126267	COX6B1	Criterion_3_S	23	ROSMAP		0	0	0	0.492636	0.908465	1	1	0.292005
c3_5	c3_33	1703	4		neu	ENSG00000151952	TMEM132D	Criterion_3_S	129	ROSMAP		0	1	0	0.607798	0.737812	1	1	0.291277
c3_2	c3_5	9405	23	CYTOPLASM, INTRACELLULAR_ORGANELLE_PART, ORGANELLE_PART, NUCLEUS, CYTOPLASMIC_PART, MACROMOLECULAR_COMPLEX, NUCLEAR_PART, BIOPOLYMER_METABOLIC_PROCESS, RNA_BINDING, PROTEIN_COMPLEX, NUCLEOBASENUCLEOSIDENUCLEOTIDE_AND_NUCLEIC_ACID_METABOLIC_PROCESS, MITOCHONDRION, KEGG_RIBOSOME, MEMBRANE_ENCLOSED_LUMEN, ORGANELLE_LUMEN, ORGANELLE_MEMBRANE, RNA_PROCESSING, STRUCTURAL_CONSTITUENT_OF_RIBOSOME, NUCLEA…		ENSG00000151952	TMEM132D	Criterion_3_S	129	ROSMAP		0	1	0	0.607798	0.737812	1	1	0.291277
c3_33	c3_92	440	1	NERVOUS_SYSTEM_DEVELOPMENT	neu	ENSG00000151952	TMEM132D	Criterion_3_S	122	ROSMAP		0	1	0	0.607798	0.737812	1	1	0.291277
c3_35	c3_117	55	27			ENSG00000106524	ANKMY2	Criterion_3_S	44	ROSMAP		0	0	0	0.576431	0.778272	1	1	0.291132
c3_2	c3_5	9405	23	CYTOPLASM, INTRACELLULAR_ORGANELLE_PART, ORGANELLE_PART, NUCLEUS, CYTOPLASMIC_PART, MACROMOLECULAR_COMPLEX, NUCLEAR_PART, BIOPOLYMER_METABOLIC_PROCESS, RNA_BINDING, PROTEIN_COMPLEX, NUCLEOBASENUCLEOSIDENUCLEOTIDE_AND_NUCLEIC_ACID_METABOLIC_PROCESS, MITOCHONDRION, KEGG_RIBOSOME, MEMBRANE_ENCLOSED_LUMEN, ORGANELLE_LUMEN, ORGANELLE_MEMBRANE, RNA_PROCESSING, STRUCTURAL_CONSTITUENT_OF_RIBOSOME, NUCLEA…		ENSG00000133627	ACTR3B	Criterion_3_S	125	ROSMAP		0	0	0	0.610725	0.73491	1	1	0.290963
c3_2	c3_5	9405	23	CYTOPLASM, INTRACELLULAR_ORGANELLE_PART, ORGANELLE_PART, NUCLEUS, CYTOPLASMIC_PART, MACROMOLECULAR_COMPLEX, NUCLEAR_PART, BIOPOLYMER_METABOLIC_PROCESS, RNA_BINDING, PROTEIN_COMPLEX, NUCLEOBASENUCLEOSIDENUCLEOTIDE_AND_NUCLEIC_ACID_METABOLIC_PROCESS, MITOCHONDRION, KEGG_RIBOSOME, MEMBRANE_ENCLOSED_LUMEN, ORGANELLE_LUMEN, ORGANELLE_MEMBRANE, RNA_PROCESSING, STRUCTURAL_CONSTITUENT_OF_RIBOSOME, NUCLEA…		ENSG00000074211	PPP2R2C	Criterion_3_S	205	ROSMAP		0	0	0	0.550555	0.816286	1	1	0.290492
c3_5	c3_35	1162	34		neu	ENSG00000074211	PPP2R2C	Criterion_3_S	198	ROSMAP		0	0	0	0.550555	0.816286	1	1	0.290492
c3_114	c3_215	774	42			ENSG00000074211	PPP2R2C	Criterion_3_S	197	ROSMAP		0	0	0	0.550555	0.816286	1	1	0.290492
c3_35	c3_114	814	47			ENSG00000074211	PPP2R2C	Criterion_3_S	197	ROSMAP		0	0	0	0.550555	0.816286	1	1	0.290492
c3_215	c3_290	574	45			ENSG00000074211	PPP2R2C	Criterion_3_S	129	ROSMAP		0	0	0	0.550555	0.816286	1	1	0.290492
c3_2	c3_5	9405	23	CYTOPLASM, INTRACELLULAR_ORGANELLE_PART, ORGANELLE_PART, NUCLEUS, CYTOPLASMIC_PART, MACROMOLECULAR_COMPLEX, NUCLEAR_PART, BIOPOLYMER_METABOLIC_PROCESS, RNA_BINDING, PROTEIN_COMPLEX, NUCLEOBASENUCLEOSIDENUCLEOTIDE_AND_NUCLEIC_ACID_METABOLIC_PROCESS, MITOCHONDRION, KEGG_RIBOSOME, MEMBRANE_ENCLOSED_LUMEN, ORGANELLE_LUMEN, ORGANELLE_MEMBRANE, RNA_PROCESSING, STRUCTURAL_CONSTITUENT_OF_RIBOSOME, NUCLEA…		ENSG00000167005	NUDT21	Criterion_3_S	76	ROSMAP		0	0	0	0.519225	0.867184	1	1	0.289804
c3_5	c3_33	1703	4		neu	ENSG00000167005	NUDT21	Criterion_3_S	75	ROSMAP		0	0	0	0.519225	0.867184	1	1	0.289804
c3_33	c3_96	112	9			ENSG00000167005	NUDT21	Criterion_3_S	74	ROSMAP		0	0	0	0.519225	0.867184	1	1	0.289804
c3_2	c3_5	9405	23	CYTOPLASM, INTRACELLULAR_ORGANELLE_PART, ORGANELLE_PART, NUCLEUS, CYTOPLASMIC_PART, MACROMOLECULAR_COMPLEX, NUCLEAR_PART, BIOPOLYMER_METABOLIC_PROCESS, RNA_BINDING, PROTEIN_COMPLEX, NUCLEOBASENUCLEOSIDENUCLEOTIDE_AND_NUCLEIC_ACID_METABOLIC_PROCESS, MITOCHONDRION, KEGG_RIBOSOME, MEMBRANE_ENCLOSED_LUMEN, ORGANELLE_LUMEN, ORGANELLE_MEMBRANE, RNA_PROCESSING, STRUCTURAL_CONSTITUENT_OF_RIBOSOME, NUCLEA…		ENSG00000112245	PTP4A1	Criterion_3_S	117	ROSMAP		0	2	0	0.52395	0.864928	1	1	0.287459
c3_5	c3_35	1162	34		neu	ENSG00000112245	PTP4A1	Criterion_3_S	116	ROSMAP		0	2	0	0.52395	0.864928	1	1	0.287459
c3_2	c3_5	9405	23	CYTOPLASM, INTRACELLULAR_ORGANELLE_PART, ORGANELLE_PART, NUCLEUS, CYTOPLASMIC_PART, MACROMOLECULAR_COMPLEX, NUCLEAR_PART, BIOPOLYMER_METABOLIC_PROCESS, RNA_BINDING, PROTEIN_COMPLEX, NUCLEOBASENUCLEOSIDENUCLEOTIDE_AND_NUCLEIC_ACID_METABOLIC_PROCESS, MITOCHONDRION, KEGG_RIBOSOME, MEMBRANE_ENCLOSED_LUMEN, ORGANELLE_LUMEN, ORGANELLE_MEMBRANE, RNA_PROCESSING, STRUCTURAL_CONSTITUENT_OF_RIBOSOME, NUCLEA…		ENSG00000088727	KIF9	Criterion_3_S	114	ROSMAP		1	1	0	0.548609	0.827115	1	1	0.286992
c3_5	c3_37	1646	33	CYTOPLASM, ORGANELLE_PART, INTRACELLULAR_ORGANELLE_PART, CYTOPLASMIC_PART, MITOCHONDRION, KEGG_SPLICEOSOME, MACROMOLECULAR_COMPLEX, ORGANELLE_MEMBRANE, NUCLEAR_PART, NUCLEOBASENUCLEOSIDENUCLEOTIDE_AND_NUCLEIC_ACID_METABOLIC_PROCESS, RIBONUCLEOPROTEIN_COMPLEX, NUCLEUS, RNA_PROCESSING, MITOCHONDRIAL_PART, MEMBRANE_ENCLOSED_LUMEN, ORGANELLE_LUMEN, BIOPOLYMER_METABOLIC_PROCESS, RNA_METABOLIC_PROCESS,…		ENSG00000088727	KIF9	Criterion_3_S	110	ROSMAP		1	1	0	0.548609	0.827115	1	1	0.286992
c3_37	c3_126	231	21	MITOCHONDRION, MITOCHONDRIAL_PART, CYTOPLASM, MITOCHONDRIAL_MEMBRANE, MITOCHONDRIAL_ENVELOPE, CYTOPLASMIC_PART, KEGG_PARKINSONS_DISEASE, KEGG_HUNTINGTONS_DISEASE, KEGG_CITRATE_CYCLE_TCA_CYCLE		ENSG00000088727	KIF9	Criterion_3_S	88	ROSMAP		1	1	0	0.548609	0.827115	1	1	0.286992
c3_2	c3_5	9405	23	CYTOPLASM, INTRACELLULAR_ORGANELLE_PART, ORGANELLE_PART, NUCLEUS, CYTOPLASMIC_PART, MACROMOLECULAR_COMPLEX, NUCLEAR_PART, BIOPOLYMER_METABOLIC_PROCESS, RNA_BINDING, PROTEIN_COMPLEX, NUCLEOBASENUCLEOSIDENUCLEOTIDE_AND_NUCLEIC_ACID_METABOLIC_PROCESS, MITOCHONDRION, KEGG_RIBOSOME, MEMBRANE_ENCLOSED_LUMEN, ORGANELLE_LUMEN, ORGANELLE_MEMBRANE, RNA_PROCESSING, STRUCTURAL_CONSTITUENT_OF_RIBOSOME, NUCLEA…		ENSG00000134121	CHL1	Criterion_3_S	211	ROSMAP		6	3	0	0.730461	0.621915	1	1	0.286574
c3_5	c3_35	1162	34		neu	ENSG00000134121	CHL1	Criterion_3_S	205	ROSMAP		6	3	0	0.730461	0.621915	1	1	0.286574
c3_114	c3_215	774	42			ENSG00000134121	CHL1	Criterion_3_S	138	ROSMAP		6	3	0	0.730461	0.621915	1	1	0.286574
c3_35	c3_114	814	47			ENSG00000134121	CHL1	Criterion_3_S	138	ROSMAP		6	3	0	0.730461	0.621915	1	1	0.286574
c3_215	c3_290	574	45			ENSG00000134121	CHL1	Criterion_3_S	134	ROSMAP		6	3	0	0.730461	0.621915	1	1	0.286574
c3_2	c3_5	9405	23	CYTOPLASM, INTRACELLULAR_ORGANELLE_PART, ORGANELLE_PART, NUCLEUS, CYTOPLASMIC_PART, MACROMOLECULAR_COMPLEX, NUCLEAR_PART, BIOPOLYMER_METABOLIC_PROCESS, RNA_BINDING, PROTEIN_COMPLEX, NUCLEOBASENUCLEOSIDENUCLEOTIDE_AND_NUCLEIC_ACID_METABOLIC_PROCESS, MITOCHONDRION, KEGG_RIBOSOME, MEMBRANE_ENCLOSED_LUMEN, ORGANELLE_LUMEN, ORGANELLE_MEMBRANE, RNA_PROCESSING, STRUCTURAL_CONSTITUENT_OF_RIBOSOME, NUCLEA…		ENSG00000148358	GPR107	Criterion_3_S	53	ROSMAP		0	0	0	0.475632	0.955895	1	1	0.286279
c3_2	c3_5	9405	23	CYTOPLASM, INTRACELLULAR_ORGANELLE_PART, ORGANELLE_PART, NUCLEUS, CYTOPLASMIC_PART, MACROMOLECULAR_COMPLEX, NUCLEAR_PART, BIOPOLYMER_METABOLIC_PROCESS, RNA_BINDING, PROTEIN_COMPLEX, NUCLEOBASENUCLEOSIDENUCLEOTIDE_AND_NUCLEIC_ACID_METABOLIC_PROCESS, MITOCHONDRION, KEGG_RIBOSOME, MEMBRANE_ENCLOSED_LUMEN, ORGANELLE_LUMEN, ORGANELLE_MEMBRANE, RNA_PROCESSING, STRUCTURAL_CONSTITUENT_OF_RIBOSOME, NUCLEA…		ENSG00000244687	UBE2V1	Criterion_3_S	97	ROSMAP		1	1	0	0.464206	0.982865	1	1	0.285005
c3_5	c3_37	1646	33	CYTOPLASM, ORGANELLE_PART, INTRACELLULAR_ORGANELLE_PART, CYTOPLASMIC_PART, MITOCHONDRION, KEGG_SPLICEOSOME, MACROMOLECULAR_COMPLEX, ORGANELLE_MEMBRANE, NUCLEAR_PART, NUCLEOBASENUCLEOSIDENUCLEOTIDE_AND_NUCLEIC_ACID_METABOLIC_PROCESS, RIBONUCLEOPROTEIN_COMPLEX, NUCLEUS, RNA_PROCESSING, MITOCHONDRIAL_PART, MEMBRANE_ENCLOSED_LUMEN, ORGANELLE_LUMEN, BIOPOLYMER_METABOLIC_PROCESS, RNA_METABOLIC_PROCESS,…		ENSG00000244687	UBE2V1	Criterion_3_S	97	ROSMAP		1	1	0	0.464206	0.982865	1	1	0.285005
c3_37	c3_131	100	32			ENSG00000013392	RWDD2A	Criterion_3_S	57	ROSMAP		1	0	0	0.506473	0.902151	1	1	0.284478
c3_2	c3_5	9405	23	CYTOPLASM, INTRACELLULAR_ORGANELLE_PART, ORGANELLE_PART, NUCLEUS, CYTOPLASMIC_PART, MACROMOLECULAR_COMPLEX, NUCLEAR_PART, BIOPOLYMER_METABOLIC_PROCESS, RNA_BINDING, PROTEIN_COMPLEX, NUCLEOBASENUCLEOSIDENUCLEOTIDE_AND_NUCLEIC_ACID_METABOLIC_PROCESS, MITOCHONDRION, KEGG_RIBOSOME, MEMBRANE_ENCLOSED_LUMEN, ORGANELLE_LUMEN, ORGANELLE_MEMBRANE, RNA_PROCESSING, STRUCTURAL_CONSTITUENT_OF_RIBOSOME, NUCLEA…		ENSG00000164418	GRIK2	Criterion_3_S	105	ROSMAP		0	2	0	0.673525	0.679185	1	1	0.284054
c3_5	c3_54	161	25			ENSG00000164418	GRIK2	Criterion_3_S	73	ROSMAP		0	2	0	0.673525	0.679185	1	1	0.284054
c3_2	c3_5	9405	23	CYTOPLASM, INTRACELLULAR_ORGANELLE_PART, ORGANELLE_PART, NUCLEUS, CYTOPLASMIC_PART, MACROMOLECULAR_COMPLEX, NUCLEAR_PART, BIOPOLYMER_METABOLIC_PROCESS, RNA_BINDING, PROTEIN_COMPLEX, NUCLEOBASENUCLEOSIDENUCLEOTIDE_AND_NUCLEIC_ACID_METABOLIC_PROCESS, MITOCHONDRION, KEGG_RIBOSOME, MEMBRANE_ENCLOSED_LUMEN, ORGANELLE_LUMEN, ORGANELLE_MEMBRANE, RNA_PROCESSING, STRUCTURAL_CONSTITUENT_OF_RIBOSOME, NUCLEA…		ENSG00000261115	TMEM178B	Criterion_3_S	189	ROSMAP		0	0	0	0.799558	0.573074	1	1	0.283453
c3_5	c3_35	1162	34		neu	ENSG00000261115	TMEM178B	Criterion_3_S	182	ROSMAP		0	0	0	0.799558	0.573074	1	1	0.283453
c3_114	c3_215	774	42			ENSG00000261115	TMEM178B	Criterion_3_S	177	ROSMAP		0	0	0	0.799558	0.573074	1	1	0.283453
c3_35	c3_114	814	47			ENSG00000261115	TMEM178B	Criterion_3_S	177	ROSMAP		0	0	0	0.799558	0.573074	1	1	0.283453
c3_215	c3_290	574	45			ENSG00000261115	TMEM178B	Criterion_3_S	173	ROSMAP		0	0	0	0.799558	0.573074	1	1	0.283453
c3_4	c3_14	190	12			ENSG00000241553	ARPC4	Criterion_3_S	86	ROSMAP		0	0	0	0.481868	0.955292	1	1	0.281777
c3_14	c3_69	125	22			ENSG00000241553	ARPC4	Criterion_3_S	84	ROSMAP		0	0	0	0.481868	0.955292	1	1	0.281777
c3_5	c3_33	1703	4		neu	ENSG00000187189	TSPYL4	Criterion_3_S	108	ROSMAP		0	2	0	0.548609	0.841484	1	1	0.280736
c3_2	c3_5	9405	23	CYTOPLASM, INTRACELLULAR_ORGANELLE_PART, ORGANELLE_PART, NUCLEUS, CYTOPLASMIC_PART, MACROMOLECULAR_COMPLEX, NUCLEAR_PART, BIOPOLYMER_METABOLIC_PROCESS, RNA_BINDING, PROTEIN_COMPLEX, NUCLEOBASENUCLEOSIDENUCLEOTIDE_AND_NUCLEIC_ACID_METABOLIC_PROCESS, MITOCHONDRION, KEGG_RIBOSOME, MEMBRANE_ENCLOSED_LUMEN, ORGANELLE_LUMEN, ORGANELLE_MEMBRANE, RNA_PROCESSING, STRUCTURAL_CONSTITUENT_OF_RIBOSOME, NUCLEA…		ENSG00000187189	TSPYL4	Criterion_3_S	108	ROSMAP		0	2	0	0.548609	0.841484	1	1	0.280736
c3_5	c3_33	1703	4		neu	ENSG00000147676	MAL2	Criterion_3_S	183	ROSMAP	overlap	0	0	0	0.560603	0.825338	1	1	0.279918
c3_2	c3_5	9405	23	CYTOPLASM, INTRACELLULAR_ORGANELLE_PART, ORGANELLE_PART, NUCLEUS, CYTOPLASMIC_PART, MACROMOLECULAR_COMPLEX, NUCLEAR_PART, BIOPOLYMER_METABOLIC_PROCESS, RNA_BINDING, PROTEIN_COMPLEX, NUCLEOBASENUCLEOSIDENUCLEOTIDE_AND_NUCLEIC_ACID_METABOLIC_PROCESS, MITOCHONDRION, KEGG_RIBOSOME, MEMBRANE_ENCLOSED_LUMEN, ORGANELLE_LUMEN, ORGANELLE_MEMBRANE, RNA_PROCESSING, STRUCTURAL_CONSTITUENT_OF_RIBOSOME, NUCLEA…		ENSG00000147676	MAL2	Criterion_3_S	183	ROSMAP	overlap	0	0	0	0.560603	0.825338	1	1	0.279918
c3_33	c3_92	440	1	NERVOUS_SYSTEM_DEVELOPMENT	neu	ENSG00000147676	MAL2	Criterion_3_S	178	ROSMAP	overlap	0	0	0	0.560603	0.825338	1	1	0.279918
c3_2	c3_5	9405	23	CYTOPLASM, INTRACELLULAR_ORGANELLE_PART, ORGANELLE_PART, NUCLEUS, CYTOPLASMIC_PART, MACROMOLECULAR_COMPLEX, NUCLEAR_PART, BIOPOLYMER_METABOLIC_PROCESS, RNA_BINDING, PROTEIN_COMPLEX, NUCLEOBASENUCLEOSIDENUCLEOTIDE_AND_NUCLEIC_ACID_METABOLIC_PROCESS, MITOCHONDRION, KEGG_RIBOSOME, MEMBRANE_ENCLOSED_LUMEN, ORGANELLE_LUMEN, ORGANELLE_MEMBRANE, RNA_PROCESSING, STRUCTURAL_CONSTITUENT_OF_RIBOSOME, NUCLEA…		ENSG00000232119	MCTS1	Criterion_3_S	137	ROSMAP		0	0	0	0.493722	0.940063	1	1	0.278788
c3_5	c3_33	1703	4		neu	ENSG00000232119	MCTS1	Criterion_3_S	133	ROSMAP		0	0	0	0.493722	0.940063	1	1	0.278788
c3_5	c3_33	1703	4		neu	ENSG00000136267	DGKB	Criterion_3_S	129	ROSMAP		1	1	0	0.687759	0.674948	1	1	0.278731
c3_2	c3_5	9405	23	CYTOPLASM, INTRACELLULAR_ORGANELLE_PART, ORGANELLE_PART, NUCLEUS, CYTOPLASMIC_PART, MACROMOLECULAR_COMPLEX, NUCLEAR_PART, BIOPOLYMER_METABOLIC_PROCESS, RNA_BINDING, PROTEIN_COMPLEX, NUCLEOBASENUCLEOSIDENUCLEOTIDE_AND_NUCLEIC_ACID_METABOLIC_PROCESS, MITOCHONDRION, KEGG_RIBOSOME, MEMBRANE_ENCLOSED_LUMEN, ORGANELLE_LUMEN, ORGANELLE_MEMBRANE, RNA_PROCESSING, STRUCTURAL_CONSTITUENT_OF_RIBOSOME, NUCLEA…		ENSG00000136267	DGKB	Criterion_3_S	129	ROSMAP		1	1	0	0.687759	0.674948	1	1	0.278731
c3_33	c3_92	440	1	NERVOUS_SYSTEM_DEVELOPMENT	neu	ENSG00000136267	DGKB	Criterion_3_S	127	ROSMAP		1	1	0	0.687759	0.674948	1	1	0.278731
c3_2	c3_5	9405	23	CYTOPLASM, INTRACELLULAR_ORGANELLE_PART, ORGANELLE_PART, NUCLEUS, CYTOPLASMIC_PART, MACROMOLECULAR_COMPLEX, NUCLEAR_PART, BIOPOLYMER_METABOLIC_PROCESS, RNA_BINDING, PROTEIN_COMPLEX, NUCLEOBASENUCLEOSIDENUCLEOTIDE_AND_NUCLEIC_ACID_METABOLIC_PROCESS, MITOCHONDRION, KEGG_RIBOSOME, MEMBRANE_ENCLOSED_LUMEN, ORGANELLE_LUMEN, ORGANELLE_MEMBRANE, RNA_PROCESSING, STRUCTURAL_CONSTITUENT_OF_RIBOSOME, NUCLEA…		ENSG00000106682	EIF4H	Criterion_3_S	284	ROSMAP		1	0	0	0.488331	0.952514	1	1	0.277996
c3_5	c3_37	1646	33	CYTOPLASM, ORGANELLE_PART, INTRACELLULAR_ORGANELLE_PART, CYTOPLASMIC_PART, MITOCHONDRION, KEGG_SPLICEOSOME, MACROMOLECULAR_COMPLEX, ORGANELLE_MEMBRANE, NUCLEAR_PART, NUCLEOBASENUCLEOSIDENUCLEOTIDE_AND_NUCLEIC_ACID_METABOLIC_PROCESS, RIBONUCLEOPROTEIN_COMPLEX, NUCLEUS, RNA_PROCESSING, MITOCHONDRIAL_PART, MEMBRANE_ENCLOSED_LUMEN, ORGANELLE_LUMEN, BIOPOLYMER_METABOLIC_PROCESS, RNA_METABOLIC_PROCESS,…		ENSG00000106682	EIF4H	Criterion_3_S	281	ROSMAP		1	0	0	0.488331	0.952514	1	1	0.277996
c3_37	c3_127	236	31			ENSG00000106682	EIF4H	Criterion_3_S	139	ROSMAP		1	0	0	0.488331	0.952514	1	1	0.277996
c3_5	c3_54	161	25			ENSG00000149050	ZNF214	Criterion_3_S	62	ROSMAP		0	1	0	0.548609	0.847955	1	1	0.277954
c3_5	c3_33	1703	4		neu	ENSG00000240764	PCDHGC5	Criterion_3_S	150	ROSMAP		0	0	0	0.573689	0.81614	1	1	0.275608
c3_2	c3_5	9405	23	CYTOPLASM, INTRACELLULAR_ORGANELLE_PART, ORGANELLE_PART, NUCLEUS, CYTOPLASMIC_PART, MACROMOLECULAR_COMPLEX, NUCLEAR_PART, BIOPOLYMER_METABOLIC_PROCESS, RNA_BINDING, PROTEIN_COMPLEX, NUCLEOBASENUCLEOSIDENUCLEOTIDE_AND_NUCLEIC_ACID_METABOLIC_PROCESS, MITOCHONDRION, KEGG_RIBOSOME, MEMBRANE_ENCLOSED_LUMEN, ORGANELLE_LUMEN, ORGANELLE_MEMBRANE, RNA_PROCESSING, STRUCTURAL_CONSTITUENT_OF_RIBOSOME, NUCLEA…		ENSG00000240764	PCDHGC5	Criterion_3_S	150	ROSMAP		0	0	0	0.573689	0.81614	1	1	0.275608
c3_33	c3_92	440	1	NERVOUS_SYSTEM_DEVELOPMENT	neu	ENSG00000240764	PCDHGC5	Criterion_3_S	148	ROSMAP		0	0	0	0.573689	0.81614	1	1	0.275608
c3_128	c3_219	29	44			ENSG00000124733	MEA1	Criterion_3_S	25	ROSMAP		0	0	0	0.508247	0.927031	1	1	0.273327
c3_2	c3_5	9405	23	CYTOPLASM, INTRACELLULAR_ORGANELLE_PART, ORGANELLE_PART, NUCLEUS, CYTOPLASMIC_PART, MACROMOLECULAR_COMPLEX, NUCLEAR_PART, BIOPOLYMER_METABOLIC_PROCESS, RNA_BINDING, PROTEIN_COMPLEX, NUCLEOBASENUCLEOSIDENUCLEOTIDE_AND_NUCLEIC_ACID_METABOLIC_PROCESS, MITOCHONDRION, KEGG_RIBOSOME, MEMBRANE_ENCLOSED_LUMEN, ORGANELLE_LUMEN, ORGANELLE_MEMBRANE, RNA_PROCESSING, STRUCTURAL_CONSTITUENT_OF_RIBOSOME, NUCLEA…		ENSG00000077097	TOP2B	Criterion_3_S	106	ROSMAP		0	1	0	0.491369	0.959107	1	1	0.273238
c3_5	c3_37	1646	33	CYTOPLASM, ORGANELLE_PART, INTRACELLULAR_ORGANELLE_PART, CYTOPLASMIC_PART, MITOCHONDRION, KEGG_SPLICEOSOME, MACROMOLECULAR_COMPLEX, ORGANELLE_MEMBRANE, NUCLEAR_PART, NUCLEOBASENUCLEOSIDENUCLEOTIDE_AND_NUCLEIC_ACID_METABOLIC_PROCESS, RIBONUCLEOPROTEIN_COMPLEX, NUCLEUS, RNA_PROCESSING, MITOCHONDRIAL_PART, MEMBRANE_ENCLOSED_LUMEN, ORGANELLE_LUMEN, BIOPOLYMER_METABOLIC_PROCESS, RNA_METABOLIC_PROCESS,…		ENSG00000077097	TOP2B	Criterion_3_S	106	ROSMAP		0	1	0	0.491369	0.959107	1	1	0.273238
c3_33	c3_96	112	9			ENSG00000178234	GALNT11	Criterion_3_S	80	ROSMAP		0	0	0	0.528265	0.892473	1	1	0.273094
c3_4	c3_14	190	12			ENSG00000105568	PPP2R1A	Criterion_3_S	94	ROSMAP		0	0	0	0.484131	0.974387	1	1	0.272888
c3_14	c3_69	125	22			ENSG00000105568	PPP2R1A	Criterion_3_S	82	ROSMAP		0	0	0	0.484131	0.974387	1	1	0.272888
c3_2	c3_5	9405	23	CYTOPLASM, INTRACELLULAR_ORGANELLE_PART, ORGANELLE_PART, NUCLEUS, CYTOPLASMIC_PART, MACROMOLECULAR_COMPLEX, NUCLEAR_PART, BIOPOLYMER_METABOLIC_PROCESS, RNA_BINDING, PROTEIN_COMPLEX, NUCLEOBASENUCLEOSIDENUCLEOTIDE_AND_NUCLEIC_ACID_METABOLIC_PROCESS, MITOCHONDRION, KEGG_RIBOSOME, MEMBRANE_ENCLOSED_LUMEN, ORGANELLE_LUMEN, ORGANELLE_MEMBRANE, RNA_PROCESSING, STRUCTURAL_CONSTITUENT_OF_RIBOSOME, NUCLEA…		ENSG00000196313	POM121	Criterion_3_S	117	ROSMAP		0	0	0	0.555455	0.849976	1	1	0.272585
c3_5	c3_33	1703	4		neu	ENSG00000196313	POM121	Criterion_3_S	111	ROSMAP		0	0	0	0.555455	0.849976	1	1	0.272585
c3_2	c3_5	9405	23	CYTOPLASM, INTRACELLULAR_ORGANELLE_PART, ORGANELLE_PART, NUCLEUS, CYTOPLASMIC_PART, MACROMOLECULAR_COMPLEX, NUCLEAR_PART, BIOPOLYMER_METABOLIC_PROCESS, RNA_BINDING, PROTEIN_COMPLEX, NUCLEOBASENUCLEOSIDENUCLEOTIDE_AND_NUCLEIC_ACID_METABOLIC_PROCESS, MITOCHONDRION, KEGG_RIBOSOME, MEMBRANE_ENCLOSED_LUMEN, ORGANELLE_LUMEN, ORGANELLE_MEMBRANE, RNA_PROCESSING, STRUCTURAL_CONSTITUENT_OF_RIBOSOME, NUCLEA…		ENSG00000266173	STRADA	Criterion_3_S	156	ROSMAP	overlap	16	49	0	0.521276	0.908465	1	1	0.271481
c3_5	c3_46	495	5			ENSG00000266173	STRADA	Criterion_3_S	155	ROSMAP	overlap	16	49	0	0.521276	0.908465	1	1	0.271481
c3_46	c3_162	223	13			ENSG00000266173	STRADA	Criterion_3_S	141	ROSMAP	overlap	16	49	0	0.521276	0.908465	1	1	0.271481
c3_2	c3_5	9405	23	CYTOPLASM, INTRACELLULAR_ORGANELLE_PART, ORGANELLE_PART, NUCLEUS, CYTOPLASMIC_PART, MACROMOLECULAR_COMPLEX, NUCLEAR_PART, BIOPOLYMER_METABOLIC_PROCESS, RNA_BINDING, PROTEIN_COMPLEX, NUCLEOBASENUCLEOSIDENUCLEOTIDE_AND_NUCLEIC_ACID_METABOLIC_PROCESS, MITOCHONDRION, KEGG_RIBOSOME, MEMBRANE_ENCLOSED_LUMEN, ORGANELLE_LUMEN, ORGANELLE_MEMBRANE, RNA_PROCESSING, STRUCTURAL_CONSTITUENT_OF_RIBOSOME, NUCLEA…		ENSG00000061794	MRPS35	Criterion_3_S	127	ROSMAP		1	0	0	0.50738	0.938492	1	1	0.269484
c3_5	c3_37	1646	33	CYTOPLASM, ORGANELLE_PART, INTRACELLULAR_ORGANELLE_PART, CYTOPLASMIC_PART, MITOCHONDRION, KEGG_SPLICEOSOME, MACROMOLECULAR_COMPLEX, ORGANELLE_MEMBRANE, NUCLEAR_PART, NUCLEOBASENUCLEOSIDENUCLEOTIDE_AND_NUCLEIC_ACID_METABOLIC_PROCESS, RIBONUCLEOPROTEIN_COMPLEX, NUCLEUS, RNA_PROCESSING, MITOCHONDRIAL_PART, MEMBRANE_ENCLOSED_LUMEN, ORGANELLE_LUMEN, BIOPOLYMER_METABOLIC_PROCESS, RNA_METABOLIC_PROCESS,…		ENSG00000061794	MRPS35	Criterion_3_S	124	ROSMAP		1	0	0	0.50738	0.938492	1	1	0.269484
c3_37	c3_126	231	21	MITOCHONDRION, MITOCHONDRIAL_PART, CYTOPLASM, MITOCHONDRIAL_MEMBRANE, MITOCHONDRIAL_ENVELOPE, CYTOPLASMIC_PART, KEGG_PARKINSONS_DISEASE, KEGG_HUNTINGTONS_DISEASE, KEGG_CITRATE_CYCLE_TCA_CYCLE		ENSG00000061794	MRPS35	Criterion_3_S	87	ROSMAP		1	0	0	0.50738	0.938492	1	1	0.269484
c3_2	c3_5	9405	23	CYTOPLASM, INTRACELLULAR_ORGANELLE_PART, ORGANELLE_PART, NUCLEUS, CYTOPLASMIC_PART, MACROMOLECULAR_COMPLEX, NUCLEAR_PART, BIOPOLYMER_METABOLIC_PROCESS, RNA_BINDING, PROTEIN_COMPLEX, NUCLEOBASENUCLEOSIDENUCLEOTIDE_AND_NUCLEIC_ACID_METABOLIC_PROCESS, MITOCHONDRION, KEGG_RIBOSOME, MEMBRANE_ENCLOSED_LUMEN, ORGANELLE_LUMEN, ORGANELLE_MEMBRANE, RNA_PROCESSING, STRUCTURAL_CONSTITUENT_OF_RIBOSOME, NUCLEA…		ENSG00000115947	ORC4	Criterion_3_S	103	ROSMAP		0	1	0	0.498997	0.957474	1	1	0.268263
c3_2	c3_5	9405	23	CYTOPLASM, INTRACELLULAR_ORGANELLE_PART, ORGANELLE_PART, NUCLEUS, CYTOPLASMIC_PART, MACROMOLECULAR_COMPLEX, NUCLEAR_PART, BIOPOLYMER_METABOLIC_PROCESS, RNA_BINDING, PROTEIN_COMPLEX, NUCLEOBASENUCLEOSIDENUCLEOTIDE_AND_NUCLEIC_ACID_METABOLIC_PROCESS, MITOCHONDRION, KEGG_RIBOSOME, MEMBRANE_ENCLOSED_LUMEN, ORGANELLE_LUMEN, ORGANELLE_MEMBRANE, RNA_PROCESSING, STRUCTURAL_CONSTITUENT_OF_RIBOSOME, NUCLEA…		ENSG00000162601	MYSM1	Criterion_3_S	91	ROSMAP		0	0	0	0.797908	0.599392	1	1	0.267895
c3_2	c3_5	9405	23	CYTOPLASM, INTRACELLULAR_ORGANELLE_PART, ORGANELLE_PART, NUCLEUS, CYTOPLASMIC_PART, MACROMOLECULAR_COMPLEX, NUCLEAR_PART, BIOPOLYMER_METABOLIC_PROCESS, RNA_BINDING, PROTEIN_COMPLEX, NUCLEOBASENUCLEOSIDENUCLEOTIDE_AND_NUCLEIC_ACID_METABOLIC_PROCESS, MITOCHONDRION, KEGG_RIBOSOME, MEMBRANE_ENCLOSED_LUMEN, ORGANELLE_LUMEN, ORGANELLE_MEMBRANE, RNA_PROCESSING, STRUCTURAL_CONSTITUENT_OF_RIBOSOME, NUCLEA…		ENSG00000023330	ALAS1	Criterion_3_S	107	ROSMAP		1	3	0	0.526249	0.908897	1	1	0.26786
c3_5	c3_37	1646	33	CYTOPLASM, ORGANELLE_PART, INTRACELLULAR_ORGANELLE_PART, CYTOPLASMIC_PART, MITOCHONDRION, KEGG_SPLICEOSOME, MACROMOLECULAR_COMPLEX, ORGANELLE_MEMBRANE, NUCLEAR_PART, NUCLEOBASENUCLEOSIDENUCLEOTIDE_AND_NUCLEIC_ACID_METABOLIC_PROCESS, RIBONUCLEOPROTEIN_COMPLEX, NUCLEUS, RNA_PROCESSING, MITOCHONDRIAL_PART, MEMBRANE_ENCLOSED_LUMEN, ORGANELLE_LUMEN, BIOPOLYMER_METABOLIC_PROCESS, RNA_METABOLIC_PROCESS,…		ENSG00000023330	ALAS1	Criterion_3_S	104	ROSMAP		1	3	0	0.526249	0.908897	1	1	0.26786
c3_2	c3_5	9405	23	CYTOPLASM, INTRACELLULAR_ORGANELLE_PART, ORGANELLE_PART, NUCLEUS, CYTOPLASMIC_PART, MACROMOLECULAR_COMPLEX, NUCLEAR_PART, BIOPOLYMER_METABOLIC_PROCESS, RNA_BINDING, PROTEIN_COMPLEX, NUCLEOBASENUCLEOSIDENUCLEOTIDE_AND_NUCLEIC_ACID_METABOLIC_PROCESS, MITOCHONDRION, KEGG_RIBOSOME, MEMBRANE_ENCLOSED_LUMEN, ORGANELLE_LUMEN, ORGANELLE_MEMBRANE, RNA_PROCESSING, STRUCTURAL_CONSTITUENT_OF_RIBOSOME, NUCLEA…		ENSG00000091972	CD200	Criterion_3_S	121	ROSMAP		7	9	0	0.565744	0.846752	1	1	0.267299
c3_5	c3_35	1162	34		neu	ENSG00000091972	CD200	Criterion_3_S	110	ROSMAP		7	9	0	0.565744	0.846752	1	1	0.267299
c3_114	c3_215	774	42			ENSG00000091972	CD200	Criterion_3_S	104	ROSMAP		7	9	0	0.565744	0.846752	1	1	0.267299
c3_215	c3_290	574	45			ENSG00000091972	CD200	Criterion_3_S	104	ROSMAP		7	9	0	0.565744	0.846752	1	1	0.267299
c3_35	c3_114	814	47			ENSG00000091972	CD200	Criterion_3_S	104	ROSMAP		7	9	0	0.565744	0.846752	1	1	0.267299
c3_2	c3_5	9405	23	CYTOPLASM, INTRACELLULAR_ORGANELLE_PART, ORGANELLE_PART, NUCLEUS, CYTOPLASMIC_PART, MACROMOLECULAR_COMPLEX, NUCLEAR_PART, BIOPOLYMER_METABOLIC_PROCESS, RNA_BINDING, PROTEIN_COMPLEX, NUCLEOBASENUCLEOSIDENUCLEOTIDE_AND_NUCLEIC_ACID_METABOLIC_PROCESS, MITOCHONDRION, KEGG_RIBOSOME, MEMBRANE_ENCLOSED_LUMEN, ORGANELLE_LUMEN, ORGANELLE_MEMBRANE, RNA_PROCESSING, STRUCTURAL_CONSTITUENT_OF_RIBOSOME, NUCLEA…		ENSG00000171914	TLN2	Criterion_3_S	146	ROSMAP		0	0	0	0.671487	0.714098	1	1	0.266949
c3_5	c3_35	1162	34		neu	ENSG00000171914	TLN2	Criterion_3_S	140	ROSMAP		0	0	0	0.671487	0.714098	1	1	0.266949
c3_114	c3_215	774	42			ENSG00000171914	TLN2	Criterion_3_S	139	ROSMAP		0	0	0	0.671487	0.714098	1	1	0.266949
c3_35	c3_114	814	47			ENSG00000171914	TLN2	Criterion_3_S	139	ROSMAP		0	0	0	0.671487	0.714098	1	1	0.266949
c3_215	c3_290	574	45			ENSG00000171914	TLN2	Criterion_3_S	135	ROSMAP		0	0	0	0.671487	0.714098	1	1	0.266949
c3_2	c3_5	9405	23	CYTOPLASM, INTRACELLULAR_ORGANELLE_PART, ORGANELLE_PART, NUCLEUS, CYTOPLASMIC_PART, MACROMOLECULAR_COMPLEX, NUCLEAR_PART, BIOPOLYMER_METABOLIC_PROCESS, RNA_BINDING, PROTEIN_COMPLEX, NUCLEOBASENUCLEOSIDENUCLEOTIDE_AND_NUCLEIC_ACID_METABOLIC_PROCESS, MITOCHONDRION, KEGG_RIBOSOME, MEMBRANE_ENCLOSED_LUMEN, ORGANELLE_LUMEN, ORGANELLE_MEMBRANE, RNA_PROCESSING, STRUCTURAL_CONSTITUENT_OF_RIBOSOME, NUCLEA…		ENSG00000129636	ITFG1	Criterion_3_S	136	ROSMAP		0	0	0	0.570088	0.841484	1	1	0.266788
c3_5	c3_35	1162	34		neu	ENSG00000129636	ITFG1	Criterion_3_S	134	ROSMAP		0	0	0	0.570088	0.841484	1	1	0.266788
c3_35	c3_116	122	37			ENSG00000129636	ITFG1	Criterion_3_S	94	ROSMAP		0	0	0	0.570088	0.841484	1	1	0.266788
c3_2	c3_5	9405	23	CYTOPLASM, INTRACELLULAR_ORGANELLE_PART, ORGANELLE_PART, NUCLEUS, CYTOPLASMIC_PART, MACROMOLECULAR_COMPLEX, NUCLEAR_PART, BIOPOLYMER_METABOLIC_PROCESS, RNA_BINDING, PROTEIN_COMPLEX, NUCLEOBASENUCLEOSIDENUCLEOTIDE_AND_NUCLEIC_ACID_METABOLIC_PROCESS, MITOCHONDRION, KEGG_RIBOSOME, MEMBRANE_ENCLOSED_LUMEN, ORGANELLE_LUMEN, ORGANELLE_MEMBRANE, RNA_PROCESSING, STRUCTURAL_CONSTITUENT_OF_RIBOSOME, NUCLEA…		ENSG00000070087	PFN2	Criterion_3_S	114	ROSMAP		0	0	0	0.560082	0.859178	1	1	0.265662
c3_5	c3_37	1646	33	CYTOPLASM, ORGANELLE_PART, INTRACELLULAR_ORGANELLE_PART, CYTOPLASMIC_PART, MITOCHONDRION, KEGG_SPLICEOSOME, MACROMOLECULAR_COMPLEX, ORGANELLE_MEMBRANE, NUCLEAR_PART, NUCLEOBASENUCLEOSIDENUCLEOTIDE_AND_NUCLEIC_ACID_METABOLIC_PROCESS, RIBONUCLEOPROTEIN_COMPLEX, NUCLEUS, RNA_PROCESSING, MITOCHONDRIAL_PART, MEMBRANE_ENCLOSED_LUMEN, ORGANELLE_LUMEN, BIOPOLYMER_METABOLIC_PROCESS, RNA_METABOLIC_PROCESS,…		ENSG00000225648	SBDSP1	Criterion_3_S	83	ROSMAP		0	0	0	0.536088	0.898008	1	1	0.26551
c3_2	c3_5	9405	23	CYTOPLASM, INTRACELLULAR_ORGANELLE_PART, ORGANELLE_PART, NUCLEUS, CYTOPLASMIC_PART, MACROMOLECULAR_COMPLEX, NUCLEAR_PART, BIOPOLYMER_METABOLIC_PROCESS, RNA_BINDING, PROTEIN_COMPLEX, NUCLEOBASENUCLEOSIDENUCLEOTIDE_AND_NUCLEIC_ACID_METABOLIC_PROCESS, MITOCHONDRION, KEGG_RIBOSOME, MEMBRANE_ENCLOSED_LUMEN, ORGANELLE_LUMEN, ORGANELLE_MEMBRANE, RNA_PROCESSING, STRUCTURAL_CONSTITUENT_OF_RIBOSOME, NUCLEA…		ENSG00000154914	USP43	Criterion_3_S	111	ROSMAP		0	0	0	0.574221	0.841484	1	1	0.264164
c3_5	c3_46	495	5			ENSG00000154914	USP43	Criterion_3_S	110	ROSMAP		0	0	0	0.574221	0.841484	1	1	0.264164
c3_46	c3_162	223	13			ENSG00000154914	USP43	Criterion_3_S	106	ROSMAP		0	0	0	0.574221	0.841484	1	1	0.264164
c3_2	c3_5	9405	23	CYTOPLASM, INTRACELLULAR_ORGANELLE_PART, ORGANELLE_PART, NUCLEUS, CYTOPLASMIC_PART, MACROMOLECULAR_COMPLEX, NUCLEAR_PART, BIOPOLYMER_METABOLIC_PROCESS, RNA_BINDING, PROTEIN_COMPLEX, NUCLEOBASENUCLEOSIDENUCLEOTIDE_AND_NUCLEIC_ACID_METABOLIC_PROCESS, MITOCHONDRION, KEGG_RIBOSOME, MEMBRANE_ENCLOSED_LUMEN, ORGANELLE_LUMEN, ORGANELLE_MEMBRANE, RNA_PROCESSING, STRUCTURAL_CONSTITUENT_OF_RIBOSOME, NUCLEA…		ENSG00000125818	PSMF1	Criterion_3_S	115	ROSMAP		0	0	0	0.542806	0.89087	1	1	0.263885
c3_5	c3_37	1646	33	CYTOPLASM, ORGANELLE_PART, INTRACELLULAR_ORGANELLE_PART, CYTOPLASMIC_PART, MITOCHONDRION, KEGG_SPLICEOSOME, MACROMOLECULAR_COMPLEX, ORGANELLE_MEMBRANE, NUCLEAR_PART, NUCLEOBASENUCLEOSIDENUCLEOTIDE_AND_NUCLEIC_ACID_METABOLIC_PROCESS, RIBONUCLEOPROTEIN_COMPLEX, NUCLEUS, RNA_PROCESSING, MITOCHONDRIAL_PART, MEMBRANE_ENCLOSED_LUMEN, ORGANELLE_LUMEN, BIOPOLYMER_METABOLIC_PROCESS, RNA_METABOLIC_PROCESS,…		ENSG00000125818	PSMF1	Criterion_3_S	115	ROSMAP		0	0	0	0.542806	0.89087	1	1	0.263885
c3_2	c3_5	9405	23	CYTOPLASM, INTRACELLULAR_ORGANELLE_PART, ORGANELLE_PART, NUCLEUS, CYTOPLASMIC_PART, MACROMOLECULAR_COMPLEX, NUCLEAR_PART, BIOPOLYMER_METABOLIC_PROCESS, RNA_BINDING, PROTEIN_COMPLEX, NUCLEOBASENUCLEOSIDENUCLEOTIDE_AND_NUCLEIC_ACID_METABOLIC_PROCESS, MITOCHONDRION, KEGG_RIBOSOME, MEMBRANE_ENCLOSED_LUMEN, ORGANELLE_LUMEN, ORGANELLE_MEMBRANE, RNA_PROCESSING, STRUCTURAL_CONSTITUENT_OF_RIBOSOME, NUCLEA…		ENSG00000197746	PSAP	Criterion_3_S	101	ROSMAP		3	9	0	0.530836	0.911423	1	1	0.2637
c3_5	c3_37	1646	33	CYTOPLASM, ORGANELLE_PART, INTRACELLULAR_ORGANELLE_PART, CYTOPLASMIC_PART, MITOCHONDRION, KEGG_SPLICEOSOME, MACROMOLECULAR_COMPLEX, ORGANELLE_MEMBRANE, NUCLEAR_PART, NUCLEOBASENUCLEOSIDENUCLEOTIDE_AND_NUCLEIC_ACID_METABOLIC_PROCESS, RIBONUCLEOPROTEIN_COMPLEX, NUCLEUS, RNA_PROCESSING, MITOCHONDRIAL_PART, MEMBRANE_ENCLOSED_LUMEN, ORGANELLE_LUMEN, BIOPOLYMER_METABOLIC_PROCESS, RNA_METABOLIC_PROCESS,…		ENSG00000197746	PSAP	Criterion_3_S	101	ROSMAP		3	9	0	0.530836	0.911423	1	1	0.2637
c3_2	c3_5	9405	23	CYTOPLASM, INTRACELLULAR_ORGANELLE_PART, ORGANELLE_PART, NUCLEUS, CYTOPLASMIC_PART, MACROMOLECULAR_COMPLEX, NUCLEAR_PART, BIOPOLYMER_METABOLIC_PROCESS, RNA_BINDING, PROTEIN_COMPLEX, NUCLEOBASENUCLEOSIDENUCLEOTIDE_AND_NUCLEIC_ACID_METABOLIC_PROCESS, MITOCHONDRION, KEGG_RIBOSOME, MEMBRANE_ENCLOSED_LUMEN, ORGANELLE_LUMEN, ORGANELLE_MEMBRANE, RNA_PROCESSING, STRUCTURAL_CONSTITUENT_OF_RIBOSOME, NUCLEA…		ENSG00000162521	RBBP4	Criterion_3_S	131	ROSMAP		2	2	0	0.505925	0.961209	1	1	0.26184
c3_5	c3_37	1646	33	CYTOPLASM, ORGANELLE_PART, INTRACELLULAR_ORGANELLE_PART, CYTOPLASMIC_PART, MITOCHONDRION, KEGG_SPLICEOSOME, MACROMOLECULAR_COMPLEX, ORGANELLE_MEMBRANE, NUCLEAR_PART, NUCLEOBASENUCLEOSIDENUCLEOTIDE_AND_NUCLEIC_ACID_METABOLIC_PROCESS, RIBONUCLEOPROTEIN_COMPLEX, NUCLEUS, RNA_PROCESSING, MITOCHONDRIAL_PART, MEMBRANE_ENCLOSED_LUMEN, ORGANELLE_LUMEN, BIOPOLYMER_METABOLIC_PROCESS, RNA_METABOLIC_PROCESS,…		ENSG00000162521	RBBP4	Criterion_3_S	131	ROSMAP		2	2	0	0.505925	0.961209	1	1	0.26184
c3_37	c3_127	236	31			ENSG00000162521	RBBP4	Criterion_3_S	99	ROSMAP		2	2	0	0.505925	0.961209	1	1	0.26184
c3_37	c3_131	100	32			ENSG00000087258	GNAO1	Criterion_3_S	53	ROSMAP		0	1	0	0.581142	0.838563	1	1	0.261075
c3_2	c3_5	9405	23	CYTOPLASM, INTRACELLULAR_ORGANELLE_PART, ORGANELLE_PART, NUCLEUS, CYTOPLASMIC_PART, MACROMOLECULAR_COMPLEX, NUCLEAR_PART, BIOPOLYMER_METABOLIC_PROCESS, RNA_BINDING, PROTEIN_COMPLEX, NUCLEOBASENUCLEOSIDENUCLEOTIDE_AND_NUCLEIC_ACID_METABOLIC_PROCESS, MITOCHONDRION, KEGG_RIBOSOME, MEMBRANE_ENCLOSED_LUMEN, ORGANELLE_LUMEN, ORGANELLE_MEMBRANE, RNA_PROCESSING, STRUCTURAL_CONSTITUENT_OF_RIBOSOME, NUCLEA…		ENSG00000089818	NECAP1	Criterion_3_S	441	ROSMAP		0	0	0	0.586474	0.831098	1	1	0.261007
c3_5	c3_35	1162	34		neu	ENSG00000089818	NECAP1	Criterion_3_S	270	ROSMAP		0	0	0	0.586474	0.831098	1	1	0.261007
c3_114	c3_215	774	42			ENSG00000089818	NECAP1	Criterion_3_S	243	ROSMAP		0	0	0	0.586474	0.831098	1	1	0.261007
c3_35	c3_114	814	47			ENSG00000089818	NECAP1	Criterion_3_S	243	ROSMAP		0	0	0	0.586474	0.831098	1	1	0.261007
c3_215	c3_290	574	45			ENSG00000089818	NECAP1	Criterion_3_S	239	ROSMAP		0	0	0	0.586474	0.831098	1	1	0.261007
c3_2	c3_5	9405	23	CYTOPLASM, INTRACELLULAR_ORGANELLE_PART, ORGANELLE_PART, NUCLEUS, CYTOPLASMIC_PART, MACROMOLECULAR_COMPLEX, NUCLEAR_PART, BIOPOLYMER_METABOLIC_PROCESS, RNA_BINDING, PROTEIN_COMPLEX, NUCLEOBASENUCLEOSIDENUCLEOTIDE_AND_NUCLEIC_ACID_METABOLIC_PROCESS, MITOCHONDRION, KEGG_RIBOSOME, MEMBRANE_ENCLOSED_LUMEN, ORGANELLE_LUMEN, ORGANELLE_MEMBRANE, RNA_PROCESSING, STRUCTURAL_CONSTITUENT_OF_RIBOSOME, NUCLEA…		ENSG00000132305	IMMT	Criterion_3_S	146	ROSMAP		0	0	0	0.498303	0.978354	1	1	0.260932
c3_5	c3_37	1646	33	CYTOPLASM, ORGANELLE_PART, INTRACELLULAR_ORGANELLE_PART, CYTOPLASMIC_PART, MITOCHONDRION, KEGG_SPLICEOSOME, MACROMOLECULAR_COMPLEX, ORGANELLE_MEMBRANE, NUCLEAR_PART, NUCLEOBASENUCLEOSIDENUCLEOTIDE_AND_NUCLEIC_ACID_METABOLIC_PROCESS, RIBONUCLEOPROTEIN_COMPLEX, NUCLEUS, RNA_PROCESSING, MITOCHONDRIAL_PART, MEMBRANE_ENCLOSED_LUMEN, ORGANELLE_LUMEN, BIOPOLYMER_METABOLIC_PROCESS, RNA_METABOLIC_PROCESS,…		ENSG00000132305	IMMT	Criterion_3_S	143	ROSMAP		0	0	0	0.498303	0.978354	1	1	0.260932
c3_37	c3_126	231	21	MITOCHONDRION, MITOCHONDRIAL_PART, CYTOPLASM, MITOCHONDRIAL_MEMBRANE, MITOCHONDRIAL_ENVELOPE, CYTOPLASMIC_PART, KEGG_PARKINSONS_DISEASE, KEGG_HUNTINGTONS_DISEASE, KEGG_CITRATE_CYCLE_TCA_CYCLE		ENSG00000132305	IMMT	Criterion_3_S	84	ROSMAP		0	0	0	0.498303	0.978354	1	1	0.260932
c3_2	c3_5	9405	23	CYTOPLASM, INTRACELLULAR_ORGANELLE_PART, ORGANELLE_PART, NUCLEUS, CYTOPLASMIC_PART, MACROMOLECULAR_COMPLEX, NUCLEAR_PART, BIOPOLYMER_METABOLIC_PROCESS, RNA_BINDING, PROTEIN_COMPLEX, NUCLEOBASENUCLEOSIDENUCLEOTIDE_AND_NUCLEIC_ACID_METABOLIC_PROCESS, MITOCHONDRION, KEGG_RIBOSOME, MEMBRANE_ENCLOSED_LUMEN, ORGANELLE_LUMEN, ORGANELLE_MEMBRANE, RNA_PROCESSING, STRUCTURAL_CONSTITUENT_OF_RIBOSOME, NUCLEA…		ENSG00000101019	UQCC	Criterion_3_S	102	ROSMAP		1	1	0	0.492636	0.991072	1	1	0.260395
c3_5	c3_37	1646	33	CYTOPLASM, ORGANELLE_PART, INTRACELLULAR_ORGANELLE_PART, CYTOPLASMIC_PART, MITOCHONDRION, KEGG_SPLICEOSOME, MACROMOLECULAR_COMPLEX, ORGANELLE_MEMBRANE, NUCLEAR_PART, NUCLEOBASENUCLEOSIDENUCLEOTIDE_AND_NUCLEIC_ACID_METABOLIC_PROCESS, RIBONUCLEOPROTEIN_COMPLEX, NUCLEUS, RNA_PROCESSING, MITOCHONDRIAL_PART, MEMBRANE_ENCLOSED_LUMEN, ORGANELLE_LUMEN, BIOPOLYMER_METABOLIC_PROCESS, RNA_METABOLIC_PROCESS,…		ENSG00000101019	UQCC	Criterion_3_S	99	ROSMAP		1	1	0	0.492636	0.991072	1	1	0.260395
c3_37	c3_126	231	21	MITOCHONDRION, MITOCHONDRIAL_PART, CYTOPLASM, MITOCHONDRIAL_MEMBRANE, MITOCHONDRIAL_ENVELOPE, CYTOPLASMIC_PART, KEGG_PARKINSONS_DISEASE, KEGG_HUNTINGTONS_DISEASE, KEGG_CITRATE_CYCLE_TCA_CYCLE		ENSG00000101019	UQCC	Criterion_3_S	82	ROSMAP		1	1	0	0.492636	0.991072	1	1	0.260395
c3_2	c3_5	9405	23	CYTOPLASM, INTRACELLULAR_ORGANELLE_PART, ORGANELLE_PART, NUCLEUS, CYTOPLASMIC_PART, MACROMOLECULAR_COMPLEX, NUCLEAR_PART, BIOPOLYMER_METABOLIC_PROCESS, RNA_BINDING, PROTEIN_COMPLEX, NUCLEOBASENUCLEOSIDENUCLEOTIDE_AND_NUCLEIC_ACID_METABOLIC_PROCESS, MITOCHONDRION, KEGG_RIBOSOME, MEMBRANE_ENCLOSED_LUMEN, ORGANELLE_LUMEN, ORGANELLE_MEMBRANE, RNA_PROCESSING, STRUCTURAL_CONSTITUENT_OF_RIBOSOME, NUCLEA…		ENSG00000135334	AKIRIN2	Criterion_3_S	119	ROSMAP		0	0	0	0.489359	0.998443	1	1	0.260128
c3_5	c3_37	1646	33	CYTOPLASM, ORGANELLE_PART, INTRACELLULAR_ORGANELLE_PART, CYTOPLASMIC_PART, MITOCHONDRION, KEGG_SPLICEOSOME, MACROMOLECULAR_COMPLEX, ORGANELLE_MEMBRANE, NUCLEAR_PART, NUCLEOBASENUCLEOSIDENUCLEOTIDE_AND_NUCLEIC_ACID_METABOLIC_PROCESS, RIBONUCLEOPROTEIN_COMPLEX, NUCLEUS, RNA_PROCESSING, MITOCHONDRIAL_PART, MEMBRANE_ENCLOSED_LUMEN, ORGANELLE_LUMEN, BIOPOLYMER_METABOLIC_PROCESS, RNA_METABOLIC_PROCESS,…		ENSG00000135334	AKIRIN2	Criterion_3_S	119	ROSMAP		0	0	0	0.489359	0.998443	1	1	0.260128
c3_2	c3_5	9405	23	CYTOPLASM, INTRACELLULAR_ORGANELLE_PART, ORGANELLE_PART, NUCLEUS, CYTOPLASMIC_PART, MACROMOLECULAR_COMPLEX, NUCLEAR_PART, BIOPOLYMER_METABOLIC_PROCESS, RNA_BINDING, PROTEIN_COMPLEX, NUCLEOBASENUCLEOSIDENUCLEOTIDE_AND_NUCLEIC_ACID_METABOLIC_PROCESS, MITOCHONDRION, KEGG_RIBOSOME, MEMBRANE_ENCLOSED_LUMEN, ORGANELLE_LUMEN, ORGANELLE_MEMBRANE, RNA_PROCESSING, STRUCTURAL_CONSTITUENT_OF_RIBOSOME, NUCLEA…		ENSG00000100321	SYNGR1	Criterion_3_S	98	ROSMAP		0	0	0	0.591894	0.827115	1	1	0.25941
c3_2	c3_5	9405	23	CYTOPLASM, INTRACELLULAR_ORGANELLE_PART, ORGANELLE_PART, NUCLEUS, CYTOPLASMIC_PART, MACROMOLECULAR_COMPLEX, NUCLEAR_PART, BIOPOLYMER_METABOLIC_PROCESS, RNA_BINDING, PROTEIN_COMPLEX, NUCLEOBASENUCLEOSIDENUCLEOTIDE_AND_NUCLEIC_ACID_METABOLIC_PROCESS, MITOCHONDRION, KEGG_RIBOSOME, MEMBRANE_ENCLOSED_LUMEN, ORGANELLE_LUMEN, ORGANELLE_MEMBRANE, RNA_PROCESSING, STRUCTURAL_CONSTITUENT_OF_RIBOSOME, NUCLEA…		ENSG00000130227	XPO7	Criterion_3_S	180	ROSMAP		0	0	0	0.551782	0.887312	1	1	0.259381
c3_33	c3_99	114	50			ENSG00000024862	CCDC28A	Criterion_3_S	57	ROSMAP		0	0	0	0.506473	0.966988	1	1	0.25927
c3_2	c3_5	9405	23	CYTOPLASM, INTRACELLULAR_ORGANELLE_PART, ORGANELLE_PART, NUCLEUS, CYTOPLASMIC_PART, MACROMOLECULAR_COMPLEX, NUCLEAR_PART, BIOPOLYMER_METABOLIC_PROCESS, RNA_BINDING, PROTEIN_COMPLEX, NUCLEOBASENUCLEOSIDENUCLEOTIDE_AND_NUCLEIC_ACID_METABOLIC_PROCESS, MITOCHONDRION, KEGG_RIBOSOME, MEMBRANE_ENCLOSED_LUMEN, ORGANELLE_LUMEN, ORGANELLE_MEMBRANE, RNA_PROCESSING, STRUCTURAL_CONSTITUENT_OF_RIBOSOME, NUCLEA…		ENSG00000004766	CCDC132	Criterion_3_S	212	ROSMAP		0	1	0	0.547873	0.894234	1	1	0.259142
c3_5	c3_35	1162	34		neu	ENSG00000004766	CCDC132	Criterion_3_S	205	ROSMAP		0	1	0	0.547873	0.894234	1	1	0.259142
c3_114	c3_215	774	42			ENSG00000004766	CCDC132	Criterion_3_S	204	ROSMAP		0	1	0	0.547873	0.894234	1	1	0.259142
c3_35	c3_114	814	47			ENSG00000004766	CCDC132	Criterion_3_S	204	ROSMAP		0	1	0	0.547873	0.894234	1	1	0.259142
c3_215	c3_290	574	45			ENSG00000004766	CCDC132	Criterion_3_S	158	ROSMAP		0	1	0	0.547873	0.894234	1	1	0.259142
c3_5	c3_37	1646	33	CYTOPLASM, ORGANELLE_PART, INTRACELLULAR_ORGANELLE_PART, CYTOPLASMIC_PART, MITOCHONDRION, KEGG_SPLICEOSOME, MACROMOLECULAR_COMPLEX, ORGANELLE_MEMBRANE, NUCLEAR_PART, NUCLEOBASENUCLEOSIDENUCLEOTIDE_AND_NUCLEIC_ACID_METABOLIC_PROCESS, RIBONUCLEOPROTEIN_COMPLEX, NUCLEUS, RNA_PROCESSING, MITOCHONDRIAL_PART, MEMBRANE_ENCLOSED_LUMEN, ORGANELLE_LUMEN, BIOPOLYMER_METABOLIC_PROCESS, RNA_METABOLIC_PROCESS,…		ENSG00000132383	RPA1	Criterion_3_S	83	ROSMAP		0	1	0	0.543511	0.902822	1	1	0.258573
c3_5	c3_37	1646	33	CYTOPLASM, ORGANELLE_PART, INTRACELLULAR_ORGANELLE_PART, CYTOPLASMIC_PART, MITOCHONDRION, KEGG_SPLICEOSOME, MACROMOLECULAR_COMPLEX, ORGANELLE_MEMBRANE, NUCLEAR_PART, NUCLEOBASENUCLEOSIDENUCLEOTIDE_AND_NUCLEIC_ACID_METABOLIC_PROCESS, RIBONUCLEOPROTEIN_COMPLEX, NUCLEUS, RNA_PROCESSING, MITOCHONDRIAL_PART, MEMBRANE_ENCLOSED_LUMEN, ORGANELLE_LUMEN, BIOPOLYMER_METABOLIC_PROCESS, RNA_METABOLIC_PROCESS,…		ENSG00000116752	BCAS2	Criterion_3_S	86	ROSMAP		0	0	0	0.495097	0.994034	1	1	0.257502
c3_37	c3_131	100	32			ENSG00000116752	BCAS2	Criterion_3_S	70	ROSMAP		0	0	0	0.495097	0.994034	1	1	0.257502
c3_5	c3_33	1703	4		neu	ENSG00000070718	AP3M2	Criterion_3_S	127	ROSMAP		0	0	0	0.546754	0.901552	1	1	0.256924
c3_2	c3_5	9405	23	CYTOPLASM, INTRACELLULAR_ORGANELLE_PART, ORGANELLE_PART, NUCLEUS, CYTOPLASMIC_PART, MACROMOLECULAR_COMPLEX, NUCLEAR_PART, BIOPOLYMER_METABOLIC_PROCESS, RNA_BINDING, PROTEIN_COMPLEX, NUCLEOBASENUCLEOSIDENUCLEOTIDE_AND_NUCLEIC_ACID_METABOLIC_PROCESS, MITOCHONDRION, KEGG_RIBOSOME, MEMBRANE_ENCLOSED_LUMEN, ORGANELLE_LUMEN, ORGANELLE_MEMBRANE, RNA_PROCESSING, STRUCTURAL_CONSTITUENT_OF_RIBOSOME, NUCLEA…		ENSG00000070718	AP3M2	Criterion_3_S	127	ROSMAP		0	0	0	0.546754	0.901552	1	1	0.256924
c3_33	c3_92	440	1	NERVOUS_SYSTEM_DEVELOPMENT	neu	ENSG00000070718	AP3M2	Criterion_3_S	122	ROSMAP		0	0	0	0.546754	0.901552	1	1	0.256924
c3_2	c3_5	9405	23	CYTOPLASM, INTRACELLULAR_ORGANELLE_PART, ORGANELLE_PART, NUCLEUS, CYTOPLASMIC_PART, MACROMOLECULAR_COMPLEX, NUCLEAR_PART, BIOPOLYMER_METABOLIC_PROCESS, RNA_BINDING, PROTEIN_COMPLEX, NUCLEOBASENUCLEOSIDENUCLEOTIDE_AND_NUCLEIC_ACID_METABOLIC_PROCESS, MITOCHONDRION, KEGG_RIBOSOME, MEMBRANE_ENCLOSED_LUMEN, ORGANELLE_LUMEN, ORGANELLE_MEMBRANE, RNA_PROCESSING, STRUCTURAL_CONSTITUENT_OF_RIBOSOME, NUCLEA…		ENSG00000182220	ATP6AP2	Criterion_3_S	222	ROSMAP		0	9	0	0.532996	0.924834	1	1	0.256919
c3_5	c3_37	1646	33	CYTOPLASM, ORGANELLE_PART, INTRACELLULAR_ORGANELLE_PART, CYTOPLASMIC_PART, MITOCHONDRION, KEGG_SPLICEOSOME, MACROMOLECULAR_COMPLEX, ORGANELLE_MEMBRANE, NUCLEAR_PART, NUCLEOBASENUCLEOSIDENUCLEOTIDE_AND_NUCLEIC_ACID_METABOLIC_PROCESS, RIBONUCLEOPROTEIN_COMPLEX, NUCLEUS, RNA_PROCESSING, MITOCHONDRIAL_PART, MEMBRANE_ENCLOSED_LUMEN, ORGANELLE_LUMEN, BIOPOLYMER_METABOLIC_PROCESS, RNA_METABOLIC_PROCESS,…		ENSG00000182220	ATP6AP2	Criterion_3_S	219	ROSMAP		0	9	0	0.532996	0.924834	1	1	0.256919
c3_37	c3_131	100	32			ENSG00000182220	ATP6AP2	Criterion_3_S	90	ROSMAP		0	9	0	0.532996	0.924834	1	1	0.256919
c3_5	c3_33	1703	4		neu	ENSG00000116120	FARSB	Criterion_3_S	125	ROSMAP		0	0	0	0.542806	0.912541	1	1	0.255156
c3_2	c3_5	9405	23	CYTOPLASM, INTRACELLULAR_ORGANELLE_PART, ORGANELLE_PART, NUCLEUS, CYTOPLASMIC_PART, MACROMOLECULAR_COMPLEX, NUCLEAR_PART, BIOPOLYMER_METABOLIC_PROCESS, RNA_BINDING, PROTEIN_COMPLEX, NUCLEOBASENUCLEOSIDENUCLEOTIDE_AND_NUCLEIC_ACID_METABOLIC_PROCESS, MITOCHONDRION, KEGG_RIBOSOME, MEMBRANE_ENCLOSED_LUMEN, ORGANELLE_LUMEN, ORGANELLE_MEMBRANE, RNA_PROCESSING, STRUCTURAL_CONSTITUENT_OF_RIBOSOME, NUCLEA…		ENSG00000116120	FARSB	Criterion_3_S	125	ROSMAP		0	0	0	0.542806	0.912541	1	1	0.255156
c3_33	c3_104	116	6			ENSG00000116120	FARSB	Criterion_3_S	104	ROSMAP		0	0	0	0.542806	0.912541	1	1	0.255156
c3_2	c3_5	9405	23	CYTOPLASM, INTRACELLULAR_ORGANELLE_PART, ORGANELLE_PART, NUCLEUS, CYTOPLASMIC_PART, MACROMOLECULAR_COMPLEX, NUCLEAR_PART, BIOPOLYMER_METABOLIC_PROCESS, RNA_BINDING, PROTEIN_COMPLEX, NUCLEOBASENUCLEOSIDENUCLEOTIDE_AND_NUCLEIC_ACID_METABOLIC_PROCESS, MITOCHONDRION, KEGG_RIBOSOME, MEMBRANE_ENCLOSED_LUMEN, ORGANELLE_LUMEN, ORGANELLE_MEMBRANE, RNA_PROCESSING, STRUCTURAL_CONSTITUENT_OF_RIBOSOME, NUCLEA…		ENSG00000196419	XRCC6	Criterion_3_S	106	ROSMAP		1	7	0	0.561059	0.883074	1	1	0.255065
c3_5	c3_37	1646	33	CYTOPLASM, ORGANELLE_PART, INTRACELLULAR_ORGANELLE_PART, CYTOPLASMIC_PART, MITOCHONDRION, KEGG_SPLICEOSOME, MACROMOLECULAR_COMPLEX, ORGANELLE_MEMBRANE, NUCLEAR_PART, NUCLEOBASENUCLEOSIDENUCLEOTIDE_AND_NUCLEIC_ACID_METABOLIC_PROCESS, RIBONUCLEOPROTEIN_COMPLEX, NUCLEUS, RNA_PROCESSING, MITOCHONDRIAL_PART, MEMBRANE_ENCLOSED_LUMEN, ORGANELLE_LUMEN, BIOPOLYMER_METABOLIC_PROCESS, RNA_METABOLIC_PROCESS,…		ENSG00000196419	XRCC6	Criterion_3_S	104	ROSMAP		1	7	0	0.561059	0.883074	1	1	0.255065
c3_37	c3_132	110	26			ENSG00000196419	XRCC6	Criterion_3_S	71	ROSMAP		1	7	0	0.561059	0.883074	1	1	0.255065
c3_2	c3_5	9405	23	CYTOPLASM, INTRACELLULAR_ORGANELLE_PART, ORGANELLE_PART, NUCLEUS, CYTOPLASMIC_PART, MACROMOLECULAR_COMPLEX, NUCLEAR_PART, BIOPOLYMER_METABOLIC_PROCESS, RNA_BINDING, PROTEIN_COMPLEX, NUCLEOBASENUCLEOSIDENUCLEOTIDE_AND_NUCLEIC_ACID_METABOLIC_PROCESS, MITOCHONDRION, KEGG_RIBOSOME, MEMBRANE_ENCLOSED_LUMEN, ORGANELLE_LUMEN, ORGANELLE_MEMBRANE, RNA_PROCESSING, STRUCTURAL_CONSTITUENT_OF_RIBOSOME, NUCLEA…		ENSG00000133872	TMEM66	Criterion_3_S	271	ROSMAP		0	0	0	0.528347	0.938199	1	1	0.25489
c3_5	c3_37	1646	33	CYTOPLASM, ORGANELLE_PART, INTRACELLULAR_ORGANELLE_PART, CYTOPLASMIC_PART, MITOCHONDRION, KEGG_SPLICEOSOME, MACROMOLECULAR_COMPLEX, ORGANELLE_MEMBRANE, NUCLEAR_PART, NUCLEOBASENUCLEOSIDENUCLEOTIDE_AND_NUCLEIC_ACID_METABOLIC_PROCESS, RIBONUCLEOPROTEIN_COMPLEX, NUCLEUS, RNA_PROCESSING, MITOCHONDRIAL_PART, MEMBRANE_ENCLOSED_LUMEN, ORGANELLE_LUMEN, BIOPOLYMER_METABOLIC_PROCESS, RNA_METABOLIC_PROCESS,…		ENSG00000133872	TMEM66	Criterion_3_S	255	ROSMAP		0	0	0	0.528347	0.938199	1	1	0.25489
c3_5	c3_37	1646	33	CYTOPLASM, ORGANELLE_PART, INTRACELLULAR_ORGANELLE_PART, CYTOPLASMIC_PART, MITOCHONDRION, KEGG_SPLICEOSOME, MACROMOLECULAR_COMPLEX, ORGANELLE_MEMBRANE, NUCLEAR_PART, NUCLEOBASENUCLEOSIDENUCLEOTIDE_AND_NUCLEIC_ACID_METABOLIC_PROCESS, RIBONUCLEOPROTEIN_COMPLEX, NUCLEUS, RNA_PROCESSING, MITOCHONDRIAL_PART, MEMBRANE_ENCLOSED_LUMEN, ORGANELLE_LUMEN, BIOPOLYMER_METABOLIC_PROCESS, RNA_METABOLIC_PROCESS,…		ENSG00000111231	GPN3	Criterion_3_S	89	ROSMAP		0	0	0	0.586474	0.846228	1	1	0.254454
c3_37	c3_127	236	31			ENSG00000111231	GPN3	Criterion_3_S	83	ROSMAP		0	0	0	0.586474	0.846228	1	1	0.254454
c3_2	c3_5	9405	23	CYTOPLASM, INTRACELLULAR_ORGANELLE_PART, ORGANELLE_PART, NUCLEUS, CYTOPLASMIC_PART, MACROMOLECULAR_COMPLEX, NUCLEAR_PART, BIOPOLYMER_METABOLIC_PROCESS, RNA_BINDING, PROTEIN_COMPLEX, NUCLEOBASENUCLEOSIDENUCLEOTIDE_AND_NUCLEIC_ACID_METABOLIC_PROCESS, MITOCHONDRION, KEGG_RIBOSOME, MEMBRANE_ENCLOSED_LUMEN, ORGANELLE_LUMEN, ORGANELLE_MEMBRANE, RNA_PROCESSING, STRUCTURAL_CONSTITUENT_OF_RIBOSOME, NUCLEA…		ENSG00000115762	PLEKHB2	Criterion_3_S	187	ROSMAP	overlap	0	0	0	0.527425	0.941578	1	1	0.254219
c3_5	c3_35	1162	34		neu	ENSG00000115762	PLEKHB2	Criterion_3_S	171	ROSMAP	overlap	0	0	0	0.527425	0.941578	1	1	0.254219
c3_114	c3_215	774	42			ENSG00000115762	PLEKHB2	Criterion_3_S	168	ROSMAP	overlap	0	0	0	0.527425	0.941578	1	1	0.254219
c3_35	c3_114	814	47			ENSG00000115762	PLEKHB2	Criterion_3_S	168	ROSMAP	overlap	0	0	0	0.527425	0.941578	1	1	0.254219
c3_215	c3_290	574	45			ENSG00000115762	PLEKHB2	Criterion_3_S	164	ROSMAP	overlap	0	0	0	0.527425	0.941578	1	1	0.254219
c3_2	c3_5	9405	23	CYTOPLASM, INTRACELLULAR_ORGANELLE_PART, ORGANELLE_PART, NUCLEUS, CYTOPLASMIC_PART, MACROMOLECULAR_COMPLEX, NUCLEAR_PART, BIOPOLYMER_METABOLIC_PROCESS, RNA_BINDING, PROTEIN_COMPLEX, NUCLEOBASENUCLEOSIDENUCLEOTIDE_AND_NUCLEIC_ACID_METABOLIC_PROCESS, MITOCHONDRION, KEGG_RIBOSOME, MEMBRANE_ENCLOSED_LUMEN, ORGANELLE_LUMEN, ORGANELLE_MEMBRANE, RNA_PROCESSING, STRUCTURAL_CONSTITUENT_OF_RIBOSOME, NUCLEA…		ENSG00000198105	ZNF248	Criterion_3_S	162	ROSMAP		0	0	0	0.595683	0.834719	1	1	0.253769
c3_5	c3_35	1162	34		neu	ENSG00000198105	ZNF248	Criterion_3_S	156	ROSMAP		0	0	0	0.595683	0.834719	1	1	0.253769
c3_114	c3_215	774	42			ENSG00000198105	ZNF248	Criterion_3_S	155	ROSMAP		0	0	0	0.595683	0.834719	1	1	0.253769
c3_35	c3_114	814	47			ENSG00000198105	ZNF248	Criterion_3_S	155	ROSMAP		0	0	0	0.595683	0.834719	1	1	0.253769
c3_215	c3_290	574	45			ENSG00000198105	ZNF248	Criterion_3_S	151	ROSMAP		0	0	0	0.595683	0.834719	1	1	0.253769
c3_2	c3_5	9405	23	CYTOPLASM, INTRACELLULAR_ORGANELLE_PART, ORGANELLE_PART, NUCLEUS, CYTOPLASMIC_PART, MACROMOLECULAR_COMPLEX, NUCLEAR_PART, BIOPOLYMER_METABOLIC_PROCESS, RNA_BINDING, PROTEIN_COMPLEX, NUCLEOBASENUCLEOSIDENUCLEOTIDE_AND_NUCLEIC_ACID_METABOLIC_PROCESS, MITOCHONDRION, KEGG_RIBOSOME, MEMBRANE_ENCLOSED_LUMEN, ORGANELLE_LUMEN, ORGANELLE_MEMBRANE, RNA_PROCESSING, STRUCTURAL_CONSTITUENT_OF_RIBOSOME, NUCLEA…		ENSG00000137955	RABGGTB	Criterion_3_S	115	ROSMAP		0	0	0	0.553862	0.898008	1	1	0.253663
c3_5	c3_37	1646	33	CYTOPLASM, ORGANELLE_PART, INTRACELLULAR_ORGANELLE_PART, CYTOPLASMIC_PART, MITOCHONDRION, KEGG_SPLICEOSOME, MACROMOLECULAR_COMPLEX, ORGANELLE_MEMBRANE, NUCLEAR_PART, NUCLEOBASENUCLEOSIDENUCLEOTIDE_AND_NUCLEIC_ACID_METABOLIC_PROCESS, RIBONUCLEOPROTEIN_COMPLEX, NUCLEUS, RNA_PROCESSING, MITOCHONDRIAL_PART, MEMBRANE_ENCLOSED_LUMEN, ORGANELLE_LUMEN, BIOPOLYMER_METABOLIC_PROCESS, RNA_METABOLIC_PROCESS,…		ENSG00000137955	RABGGTB	Criterion_3_S	115	ROSMAP		0	0	0	0.553862	0.898008	1	1	0.253663
c3_37	c3_127	236	31			ENSG00000137955	RABGGTB	Criterion_3_S	104	ROSMAP		0	0	0	0.553862	0.898008	1	1	0.253663
c3_2	c3_5	9405	23	CYTOPLASM, INTRACELLULAR_ORGANELLE_PART, ORGANELLE_PART, NUCLEUS, CYTOPLASMIC_PART, MACROMOLECULAR_COMPLEX, NUCLEAR_PART, BIOPOLYMER_METABOLIC_PROCESS, RNA_BINDING, PROTEIN_COMPLEX, NUCLEOBASENUCLEOSIDENUCLEOTIDE_AND_NUCLEIC_ACID_METABOLIC_PROCESS, MITOCHONDRION, KEGG_RIBOSOME, MEMBRANE_ENCLOSED_LUMEN, ORGANELLE_LUMEN, ORGANELLE_MEMBRANE, RNA_PROCESSING, STRUCTURAL_CONSTITUENT_OF_RIBOSOME, NUCLEA…		ENSG00000138018	EPT1	Criterion_3_S	240	ROSMAP		0	0	0	0.590424	0.843507	1	1	0.253186
c3_5	c3_35	1162	34		neu	ENSG00000138018	EPT1	Criterion_3_S	134	ROSMAP		0	0	0	0.590424	0.843507	1	1	0.253186
c3_114	c3_215	774	42			ENSG00000138018	EPT1	Criterion_3_S	133	ROSMAP		0	0	0	0.590424	0.843507	1	1	0.253186
c3_35	c3_114	814	47			ENSG00000138018	EPT1	Criterion_3_S	133	ROSMAP		0	0	0	0.590424	0.843507	1	1	0.253186
c3_215	c3_290	574	45			ENSG00000138018	EPT1	Criterion_3_S	129	ROSMAP		0	0	0	0.590424	0.843507	1	1	0.253186
c3_2	c3_5	9405	23	CYTOPLASM, INTRACELLULAR_ORGANELLE_PART, ORGANELLE_PART, NUCLEUS, CYTOPLASMIC_PART, MACROMOLECULAR_COMPLEX, NUCLEAR_PART, BIOPOLYMER_METABOLIC_PROCESS, RNA_BINDING, PROTEIN_COMPLEX, NUCLEOBASENUCLEOSIDENUCLEOTIDE_AND_NUCLEIC_ACID_METABOLIC_PROCESS, MITOCHONDRION, KEGG_RIBOSOME, MEMBRANE_ENCLOSED_LUMEN, ORGANELLE_LUMEN, ORGANELLE_MEMBRANE, RNA_PROCESSING, STRUCTURAL_CONSTITUENT_OF_RIBOSOME, NUCLEA…		ENSG00000110931	CAMKK2	Criterion_3_S	140	ROSMAP		4	5	0	0.602205	0.827115	1	1	0.253138
c3_5	c3_33	1703	4		neu	ENSG00000110931	CAMKK2	Criterion_3_S	139	ROSMAP		4	5	0	0.602205	0.827115	1	1	0.253138
c3_33	c3_92	440	1	NERVOUS_SYSTEM_DEVELOPMENT	neu	ENSG00000110931	CAMKK2	Criterion_3_S	137	ROSMAP		4	5	0	0.602205	0.827115	1	1	0.253138
c3_2	c3_5	9405	23	CYTOPLASM, INTRACELLULAR_ORGANELLE_PART, ORGANELLE_PART, NUCLEUS, CYTOPLASMIC_PART, MACROMOLECULAR_COMPLEX, NUCLEAR_PART, BIOPOLYMER_METABOLIC_PROCESS, RNA_BINDING, PROTEIN_COMPLEX, NUCLEOBASENUCLEOSIDENUCLEOTIDE_AND_NUCLEIC_ACID_METABOLIC_PROCESS, MITOCHONDRION, KEGG_RIBOSOME, MEMBRANE_ENCLOSED_LUMEN, ORGANELLE_LUMEN, ORGANELLE_MEMBRANE, RNA_PROCESSING, STRUCTURAL_CONSTITUENT_OF_RIBOSOME, NUCLEA…		ENSG00000143727	ACP1	Criterion_3_S	122	ROSMAP		1	15	0	0.548609	0.90875	1	1	0.252806
c3_5	c3_35	1162	34		neu	ENSG00000143727	ACP1	Criterion_3_S	119	ROSMAP		1	15	0	0.548609	0.90875	1	1	0.252806
c3_2	c3_5	9405	23	CYTOPLASM, INTRACELLULAR_ORGANELLE_PART, ORGANELLE_PART, NUCLEUS, CYTOPLASMIC_PART, MACROMOLECULAR_COMPLEX, NUCLEAR_PART, BIOPOLYMER_METABOLIC_PROCESS, RNA_BINDING, PROTEIN_COMPLEX, NUCLEOBASENUCLEOSIDENUCLEOTIDE_AND_NUCLEIC_ACID_METABOLIC_PROCESS, MITOCHONDRION, KEGG_RIBOSOME, MEMBRANE_ENCLOSED_LUMEN, ORGANELLE_LUMEN, ORGANELLE_MEMBRANE, RNA_PROCESSING, STRUCTURAL_CONSTITUENT_OF_RIBOSOME, NUCLEA…		ENSG00000204469	PRRC2A	Criterion_3_S	136	ROSMAP		0	2	0	0.67567	0.739611	1	1	0.251944
c3_2	c3_5	9405	23	CYTOPLASM, INTRACELLULAR_ORGANELLE_PART, ORGANELLE_PART, NUCLEUS, CYTOPLASMIC_PART, MACROMOLECULAR_COMPLEX, NUCLEAR_PART, BIOPOLYMER_METABOLIC_PROCESS, RNA_BINDING, PROTEIN_COMPLEX, NUCLEOBASENUCLEOSIDENUCLEOTIDE_AND_NUCLEIC_ACID_METABOLIC_PROCESS, MITOCHONDRION, KEGG_RIBOSOME, MEMBRANE_ENCLOSED_LUMEN, ORGANELLE_LUMEN, ORGANELLE_MEMBRANE, RNA_PROCESSING, STRUCTURAL_CONSTITUENT_OF_RIBOSOME, NUCLEA…		ENSG00000171867	PRNP	Criterion_3_S	94	ROSMAP		98	39	4	0.550454	0.908814	1	1	0.251561
c3_2	c3_5	9405	23	CYTOPLASM, INTRACELLULAR_ORGANELLE_PART, ORGANELLE_PART, NUCLEUS, CYTOPLASMIC_PART, MACROMOLECULAR_COMPLEX, NUCLEAR_PART, BIOPOLYMER_METABOLIC_PROCESS, RNA_BINDING, PROTEIN_COMPLEX, NUCLEOBASENUCLEOSIDENUCLEOTIDE_AND_NUCLEIC_ACID_METABOLIC_PROCESS, MITOCHONDRION, KEGG_RIBOSOME, MEMBRANE_ENCLOSED_LUMEN, ORGANELLE_LUMEN, ORGANELLE_MEMBRANE, RNA_PROCESSING, STRUCTURAL_CONSTITUENT_OF_RIBOSOME, NUCLEA…		ENSG00000160014	CALM3	Criterion_3_S	244	ROSMAP		0	0	0	0.609682	0.820872	1	1	0.251407
c3_5	c3_33	1703	4		neu	ENSG00000160014	CALM3	Criterion_3_S	240	ROSMAP		0	0	0	0.609682	0.820872	1	1	0.251407
c3_33	c3_92	440	1	NERVOUS_SYSTEM_DEVELOPMENT	neu	ENSG00000160014	CALM3	Criterion_3_S	158	ROSMAP		0	0	0	0.609682	0.820872	1	1	0.251407
c3_5	c3_33	1703	4		neu	ENSG00000197872	FAM49A	Criterion_3_S	135	ROSMAP		0	0	0	0.712672	0.704171	1	1	0.250414
c3_2	c3_5	9405	23	CYTOPLASM, INTRACELLULAR_ORGANELLE_PART, ORGANELLE_PART, NUCLEUS, CYTOPLASMIC_PART, MACROMOLECULAR_COMPLEX, NUCLEAR_PART, BIOPOLYMER_METABOLIC_PROCESS, RNA_BINDING, PROTEIN_COMPLEX, NUCLEOBASENUCLEOSIDENUCLEOTIDE_AND_NUCLEIC_ACID_METABOLIC_PROCESS, MITOCHONDRION, KEGG_RIBOSOME, MEMBRANE_ENCLOSED_LUMEN, ORGANELLE_LUMEN, ORGANELLE_MEMBRANE, RNA_PROCESSING, STRUCTURAL_CONSTITUENT_OF_RIBOSOME, NUCLEA…		ENSG00000197872	FAM49A	Criterion_3_S	135	ROSMAP		0	0	0	0.712672	0.704171	1	1	0.250414
c3_33	c3_92	440	1	NERVOUS_SYSTEM_DEVELOPMENT	neu	ENSG00000197872	FAM49A	Criterion_3_S	133	ROSMAP		0	0	0	0.712672	0.704171	1	1	0.250414
c3_2	c3_5	9405	23	CYTOPLASM, INTRACELLULAR_ORGANELLE_PART, ORGANELLE_PART, NUCLEUS, CYTOPLASMIC_PART, MACROMOLECULAR_COMPLEX, NUCLEAR_PART, BIOPOLYMER_METABOLIC_PROCESS, RNA_BINDING, PROTEIN_COMPLEX, NUCLEOBASENUCLEOSIDENUCLEOTIDE_AND_NUCLEIC_ACID_METABOLIC_PROCESS, MITOCHONDRION, KEGG_RIBOSOME, MEMBRANE_ENCLOSED_LUMEN, ORGANELLE_LUMEN, ORGANELLE_MEMBRANE, RNA_PROCESSING, STRUCTURAL_CONSTITUENT_OF_RIBOSOME, NUCLEA…		ENSG00000163590	PPM1L	Criterion_3_S	248	ROSMAP	overlap	0	0	0	0.586474	0.85718	1	1	0.249784
c3_5	c3_35	1162	34		neu	ENSG00000163590	PPM1L	Criterion_3_S	241	ROSMAP	overlap	0	0	0	0.586474	0.85718	1	1	0.249784
c3_114	c3_215	774	42			ENSG00000163590	PPM1L	Criterion_3_S	178	ROSMAP	overlap	0	0	0	0.586474	0.85718	1	1	0.249784
c3_35	c3_114	814	47			ENSG00000163590	PPM1L	Criterion_3_S	178	ROSMAP	overlap	0	0	0	0.586474	0.85718	1	1	0.249784
c3_215	c3_290	574	45			ENSG00000163590	PPM1L	Criterion_3_S	174	ROSMAP	overlap	0	0	0	0.586474	0.85718	1	1	0.249784
c3_2	c3_5	9405	23	CYTOPLASM, INTRACELLULAR_ORGANELLE_PART, ORGANELLE_PART, NUCLEUS, CYTOPLASMIC_PART, MACROMOLECULAR_COMPLEX, NUCLEAR_PART, BIOPOLYMER_METABOLIC_PROCESS, RNA_BINDING, PROTEIN_COMPLEX, NUCLEOBASENUCLEOSIDENUCLEOTIDE_AND_NUCLEIC_ACID_METABOLIC_PROCESS, MITOCHONDRION, KEGG_RIBOSOME, MEMBRANE_ENCLOSED_LUMEN, ORGANELLE_LUMEN, ORGANELLE_MEMBRANE, RNA_PROCESSING, STRUCTURAL_CONSTITUENT_OF_RIBOSOME, NUCLEA…		ENSG00000134287	ARF3	Criterion_3_S	108	ROSMAP		0	0	0	0.598403	0.840368	1	1	0.249664
c3_5	c3_33	1703	4		neu	ENSG00000134287	ARF3	Criterion_3_S	104	ROSMAP		0	0	0	0.598403	0.840368	1	1	0.249664
c3_41	c3_153	77	43	KEGG_OXIDATIVE_PHOSPHORYLATION		ENSG00000091732	ZC3HC1	Criterion_3_S	36	ROSMAP		0	1	0	0.552605	0.911423	1	1	0.249103
c3_5	c3_33	1703	4		neu	ENSG00000102409	BEX4	Criterion_3_S	138	ROSMAP		0	0	0	0.539431	0.935598	1	1	0.248359
c3_2	c3_5	9405	23	CYTOPLASM, INTRACELLULAR_ORGANELLE_PART, ORGANELLE_PART, NUCLEUS, CYTOPLASMIC_PART, MACROMOLECULAR_COMPLEX, NUCLEAR_PART, BIOPOLYMER_METABOLIC_PROCESS, RNA_BINDING, PROTEIN_COMPLEX, NUCLEOBASENUCLEOSIDENUCLEOTIDE_AND_NUCLEIC_ACID_METABOLIC_PROCESS, MITOCHONDRION, KEGG_RIBOSOME, MEMBRANE_ENCLOSED_LUMEN, ORGANELLE_LUMEN, ORGANELLE_MEMBRANE, RNA_PROCESSING, STRUCTURAL_CONSTITUENT_OF_RIBOSOME, NUCLEA…		ENSG00000102409	BEX4	Criterion_3_S	138	ROSMAP		0	0	0	0.539431	0.935598	1	1	0.248359
c3_33	c3_104	116	6			ENSG00000102409	BEX4	Criterion_3_S	96	ROSMAP		0	0	0	0.539431	0.935598	1	1	0.248359
c3_2	c3_5	9405	23	CYTOPLASM, INTRACELLULAR_ORGANELLE_PART, ORGANELLE_PART, NUCLEUS, CYTOPLASMIC_PART, MACROMOLECULAR_COMPLEX, NUCLEAR_PART, BIOPOLYMER_METABOLIC_PROCESS, RNA_BINDING, PROTEIN_COMPLEX, NUCLEOBASENUCLEOSIDENUCLEOTIDE_AND_NUCLEIC_ACID_METABOLIC_PROCESS, MITOCHONDRION, KEGG_RIBOSOME, MEMBRANE_ENCLOSED_LUMEN, ORGANELLE_LUMEN, ORGANELLE_MEMBRANE, RNA_PROCESSING, STRUCTURAL_CONSTITUENT_OF_RIBOSOME, NUCLEA…		ENSG00000178585	CTNNBIP1	Criterion_3_S	94	ROSMAP		0	1	0	0.510305	0.989653	1	1	0.248118
c3_46	c3_162	223	13			ENSG00000178585	CTNNBIP1	Criterion_3_S	86	ROSMAP		0	1	0	0.510305	0.989653	1	1	0.248118
c3_2	c3_5	9405	23	CYTOPLASM, INTRACELLULAR_ORGANELLE_PART, ORGANELLE_PART, NUCLEUS, CYTOPLASMIC_PART, MACROMOLECULAR_COMPLEX, NUCLEAR_PART, BIOPOLYMER_METABOLIC_PROCESS, RNA_BINDING, PROTEIN_COMPLEX, NUCLEOBASENUCLEOSIDENUCLEOTIDE_AND_NUCLEIC_ACID_METABOLIC_PROCESS, MITOCHONDRION, KEGG_RIBOSOME, MEMBRANE_ENCLOSED_LUMEN, ORGANELLE_LUMEN, ORGANELLE_MEMBRANE, RNA_PROCESSING, STRUCTURAL_CONSTITUENT_OF_RIBOSOME, NUCLEA…		ENSG00000214447	FAM187A	Criterion_3_S	157	ROSMAP		0	0	0	0.685182	0.742801	1	1	0.245303
c3_5	c3_35	1162	34		neu	ENSG00000214447	FAM187A	Criterion_3_S	148	ROSMAP		0	0	0	0.685182	0.742801	1	1	0.245303
c3_114	c3_215	774	42			ENSG00000214447	FAM187A	Criterion_3_S	147	ROSMAP		0	0	0	0.685182	0.742801	1	1	0.245303
c3_35	c3_114	814	47			ENSG00000214447	FAM187A	Criterion_3_S	147	ROSMAP		0	0	0	0.685182	0.742801	1	1	0.245303
c3_215	c3_290	574	45			ENSG00000214447	FAM187A	Criterion_3_S	143	ROSMAP		0	0	0	0.685182	0.742801	1	1	0.245303
c3_33	c3_96	112	9			ENSG00000104381	GDAP1	Criterion_3_S	74	ROSMAP		2	0	0	0.60293	0.844346	1	1	0.245212
c3_2	c3_5	9405	23	CYTOPLASM, INTRACELLULAR_ORGANELLE_PART, ORGANELLE_PART, NUCLEUS, CYTOPLASMIC_PART, MACROMOLECULAR_COMPLEX, NUCLEAR_PART, BIOPOLYMER_METABOLIC_PROCESS, RNA_BINDING, PROTEIN_COMPLEX, NUCLEOBASENUCLEOSIDENUCLEOTIDE_AND_NUCLEIC_ACID_METABOLIC_PROCESS, MITOCHONDRION, KEGG_RIBOSOME, MEMBRANE_ENCLOSED_LUMEN, ORGANELLE_LUMEN, ORGANELLE_MEMBRANE, RNA_PROCESSING, STRUCTURAL_CONSTITUENT_OF_RIBOSOME, NUCLEA…		ENSG00000133424	LARGE	Criterion_3_S	197	ROSMAP		0	0	0	0.693447	0.735109	1	1	0.244729
c3_5	c3_35	1162	34		neu	ENSG00000133424	LARGE	Criterion_3_S	179	ROSMAP		0	0	0	0.693447	0.735109	1	1	0.244729
c3_114	c3_215	774	42			ENSG00000133424	LARGE	Criterion_3_S	176	ROSMAP		0	0	0	0.693447	0.735109	1	1	0.244729
c3_35	c3_114	814	47			ENSG00000133424	LARGE	Criterion_3_S	176	ROSMAP		0	0	0	0.693447	0.735109	1	1	0.244729
c3_215	c3_290	574	45			ENSG00000133424	LARGE	Criterion_3_S	172	ROSMAP		0	0	0	0.693447	0.735109	1	1	0.244729
c3_5	c3_33	1703	4		neu	ENSG00000100320	RBFOX2	Criterion_3_S	146	ROSMAP		0	0	0	0.681529	0.748752	1	1	0.244347
c3_2	c3_5	9405	23	CYTOPLASM, INTRACELLULAR_ORGANELLE_PART, ORGANELLE_PART, NUCLEUS, CYTOPLASMIC_PART, MACROMOLECULAR_COMPLEX, NUCLEAR_PART, BIOPOLYMER_METABOLIC_PROCESS, RNA_BINDING, PROTEIN_COMPLEX, NUCLEOBASENUCLEOSIDENUCLEOTIDE_AND_NUCLEIC_ACID_METABOLIC_PROCESS, MITOCHONDRION, KEGG_RIBOSOME, MEMBRANE_ENCLOSED_LUMEN, ORGANELLE_LUMEN, ORGANELLE_MEMBRANE, RNA_PROCESSING, STRUCTURAL_CONSTITUENT_OF_RIBOSOME, NUCLEA…		ENSG00000100320	RBFOX2	Criterion_3_S	146	ROSMAP		0	0	0	0.681529	0.748752	1	1	0.244347
c3_33	c3_92	440	1	NERVOUS_SYSTEM_DEVELOPMENT	neu	ENSG00000100320	RBFOX2	Criterion_3_S	144	ROSMAP		0	0	0	0.681529	0.748752	1	1	0.244347
c3_2	c3_5	9405	23	CYTOPLASM, INTRACELLULAR_ORGANELLE_PART, ORGANELLE_PART, NUCLEUS, CYTOPLASMIC_PART, MACROMOLECULAR_COMPLEX, NUCLEAR_PART, BIOPOLYMER_METABOLIC_PROCESS, RNA_BINDING, PROTEIN_COMPLEX, NUCLEOBASENUCLEOSIDENUCLEOTIDE_AND_NUCLEIC_ACID_METABOLIC_PROCESS, MITOCHONDRION, KEGG_RIBOSOME, MEMBRANE_ENCLOSED_LUMEN, ORGANELLE_LUMEN, ORGANELLE_MEMBRANE, RNA_PROCESSING, STRUCTURAL_CONSTITUENT_OF_RIBOSOME, NUCLEA…		ENSG00000131100	ATP6V1E1	Criterion_3_S	286	ROSMAP		0	0	0	0.554705	0.923874	1	1	0.242797
c3_5	c3_33	1703	4		neu	ENSG00000131100	ATP6V1E1	Criterion_3_S	281	ROSMAP		0	0	0	0.554705	0.923874	1	1	0.242797
c3_33	c3_104	116	6			ENSG00000131100	ATP6V1E1	Criterion_3_S	92	ROSMAP		0	0	0	0.554705	0.923874	1	1	0.242797
c3_5	c3_33	1703	4		neu	ENSG00000109436	TBC1D9	Criterion_3_S	151	ROSMAP		0	1	0	0.65489	0.784756	1	1	0.24177
c3_2	c3_5	9405	23	CYTOPLASM, INTRACELLULAR_ORGANELLE_PART, ORGANELLE_PART, NUCLEUS, CYTOPLASMIC_PART, MACROMOLECULAR_COMPLEX, NUCLEAR_PART, BIOPOLYMER_METABOLIC_PROCESS, RNA_BINDING, PROTEIN_COMPLEX, NUCLEOBASENUCLEOSIDENUCLEOTIDE_AND_NUCLEIC_ACID_METABOLIC_PROCESS, MITOCHONDRION, KEGG_RIBOSOME, MEMBRANE_ENCLOSED_LUMEN, ORGANELLE_LUMEN, ORGANELLE_MEMBRANE, RNA_PROCESSING, STRUCTURAL_CONSTITUENT_OF_RIBOSOME, NUCLEA…		ENSG00000109436	TBC1D9	Criterion_3_S	151	ROSMAP		0	1	0	0.65489	0.784756	1	1	0.24177
c3_33	c3_92	440	1	NERVOUS_SYSTEM_DEVELOPMENT	neu	ENSG00000109436	TBC1D9	Criterion_3_S	139	ROSMAP		0	1	0	0.65489	0.784756	1	1	0.24177
c3_2	c3_5	9405	23	CYTOPLASM, INTRACELLULAR_ORGANELLE_PART, ORGANELLE_PART, NUCLEUS, CYTOPLASMIC_PART, MACROMOLECULAR_COMPLEX, NUCLEAR_PART, BIOPOLYMER_METABOLIC_PROCESS, RNA_BINDING, PROTEIN_COMPLEX, NUCLEOBASENUCLEOSIDENUCLEOTIDE_AND_NUCLEIC_ACID_METABOLIC_PROCESS, MITOCHONDRION, KEGG_RIBOSOME, MEMBRANE_ENCLOSED_LUMEN, ORGANELLE_LUMEN, ORGANELLE_MEMBRANE, RNA_PROCESSING, STRUCTURAL_CONSTITUENT_OF_RIBOSOME, NUCLEA…		ENSG00000101444	AHCY	Criterion_3_S	100	ROSMAP		1	2	0	0.611074	0.841484	1	1	0.241572
c3_5	c3_37	1646	33	CYTOPLASM, ORGANELLE_PART, INTRACELLULAR_ORGANELLE_PART, CYTOPLASMIC_PART, MITOCHONDRION, KEGG_SPLICEOSOME, MACROMOLECULAR_COMPLEX, ORGANELLE_MEMBRANE, NUCLEAR_PART, NUCLEOBASENUCLEOSIDENUCLEOTIDE_AND_NUCLEIC_ACID_METABOLIC_PROCESS, RIBONUCLEOPROTEIN_COMPLEX, NUCLEUS, RNA_PROCESSING, MITOCHONDRIAL_PART, MEMBRANE_ENCLOSED_LUMEN, ORGANELLE_LUMEN, BIOPOLYMER_METABOLIC_PROCESS, RNA_METABOLIC_PROCESS,…		ENSG00000101444	AHCY	Criterion_3_S	97	ROSMAP		1	2	0	0.611074	0.841484	1	1	0.241572
c3_37	c3_126	231	21	MITOCHONDRION, MITOCHONDRIAL_PART, CYTOPLASM, MITOCHONDRIAL_MEMBRANE, MITOCHONDRIAL_ENVELOPE, CYTOPLASMIC_PART, KEGG_PARKINSONS_DISEASE, KEGG_HUNTINGTONS_DISEASE, KEGG_CITRATE_CYCLE_TCA_CYCLE		ENSG00000101444	AHCY	Criterion_3_S	80	ROSMAP		1	2	0	0.611074	0.841484	1	1	0.241572
c3_2	c3_5	9405	23	CYTOPLASM, INTRACELLULAR_ORGANELLE_PART, ORGANELLE_PART, NUCLEUS, CYTOPLASMIC_PART, MACROMOLECULAR_COMPLEX, NUCLEAR_PART, BIOPOLYMER_METABOLIC_PROCESS, RNA_BINDING, PROTEIN_COMPLEX, NUCLEOBASENUCLEOSIDENUCLEOTIDE_AND_NUCLEIC_ACID_METABOLIC_PROCESS, MITOCHONDRION, KEGG_RIBOSOME, MEMBRANE_ENCLOSED_LUMEN, ORGANELLE_LUMEN, ORGANELLE_MEMBRANE, RNA_PROCESSING, STRUCTURAL_CONSTITUENT_OF_RIBOSOME, NUCLEA…		ENSG00000070785	EIF2B3	Criterion_3_S	121	ROSMAP		0	1	0	0.532244	0.967635	1	1	0.241001
c3_5	c3_37	1646	33	CYTOPLASM, ORGANELLE_PART, INTRACELLULAR_ORGANELLE_PART, CYTOPLASMIC_PART, MITOCHONDRION, KEGG_SPLICEOSOME, MACROMOLECULAR_COMPLEX, ORGANELLE_MEMBRANE, NUCLEAR_PART, NUCLEOBASENUCLEOSIDENUCLEOTIDE_AND_NUCLEIC_ACID_METABOLIC_PROCESS, RIBONUCLEOPROTEIN_COMPLEX, NUCLEUS, RNA_PROCESSING, MITOCHONDRIAL_PART, MEMBRANE_ENCLOSED_LUMEN, ORGANELLE_LUMEN, BIOPOLYMER_METABOLIC_PROCESS, RNA_METABOLIC_PROCESS,…		ENSG00000070785	EIF2B3	Criterion_3_S	116	ROSMAP		0	1	0	0.532244	0.967635	1	1	0.241001
c3_37	c3_126	231	21	MITOCHONDRION, MITOCHONDRIAL_PART, CYTOPLASM, MITOCHONDRIAL_MEMBRANE, MITOCHONDRIAL_ENVELOPE, CYTOPLASMIC_PART, KEGG_PARKINSONS_DISEASE, KEGG_HUNTINGTONS_DISEASE, KEGG_CITRATE_CYCLE_TCA_CYCLE		ENSG00000070785	EIF2B3	Criterion_3_S	89	ROSMAP		0	1	0	0.532244	0.967635	1	1	0.241001
c3_2	c3_5	9405	23	CYTOPLASM, INTRACELLULAR_ORGANELLE_PART, ORGANELLE_PART, NUCLEUS, CYTOPLASMIC_PART, MACROMOLECULAR_COMPLEX, NUCLEAR_PART, BIOPOLYMER_METABOLIC_PROCESS, RNA_BINDING, PROTEIN_COMPLEX, NUCLEOBASENUCLEOSIDENUCLEOTIDE_AND_NUCLEIC_ACID_METABOLIC_PROCESS, MITOCHONDRION, KEGG_RIBOSOME, MEMBRANE_ENCLOSED_LUMEN, ORGANELLE_LUMEN, ORGANELLE_MEMBRANE, RNA_PROCESSING, STRUCTURAL_CONSTITUENT_OF_RIBOSOME, NUCLEA…		ENSG00000198728	LDB1	Criterion_3_S	118	ROSMAP		0	0	0	0.565744	0.910536	1	1	0.240922
c3_5	c3_37	1646	33	CYTOPLASM, ORGANELLE_PART, INTRACELLULAR_ORGANELLE_PART, CYTOPLASMIC_PART, MITOCHONDRION, KEGG_SPLICEOSOME, MACROMOLECULAR_COMPLEX, ORGANELLE_MEMBRANE, NUCLEAR_PART, NUCLEOBASENUCLEOSIDENUCLEOTIDE_AND_NUCLEIC_ACID_METABOLIC_PROCESS, RIBONUCLEOPROTEIN_COMPLEX, NUCLEUS, RNA_PROCESSING, MITOCHONDRIAL_PART, MEMBRANE_ENCLOSED_LUMEN, ORGANELLE_LUMEN, BIOPOLYMER_METABOLIC_PROCESS, RNA_METABOLIC_PROCESS,…		ENSG00000198728	LDB1	Criterion_3_S	118	ROSMAP		0	0	0	0.565744	0.910536	1	1	0.240922
c3_37	c3_127	236	31			ENSG00000198728	LDB1	Criterion_3_S	107	ROSMAP		0	0	0	0.565744	0.910536	1	1	0.240922
c3_2	c3_5	9405	23	CYTOPLASM, INTRACELLULAR_ORGANELLE_PART, ORGANELLE_PART, NUCLEUS, CYTOPLASMIC_PART, MACROMOLECULAR_COMPLEX, NUCLEAR_PART, BIOPOLYMER_METABOLIC_PROCESS, RNA_BINDING, PROTEIN_COMPLEX, NUCLEOBASENUCLEOSIDENUCLEOTIDE_AND_NUCLEIC_ACID_METABOLIC_PROCESS, MITOCHONDRION, KEGG_RIBOSOME, MEMBRANE_ENCLOSED_LUMEN, ORGANELLE_LUMEN, ORGANELLE_MEMBRANE, RNA_PROCESSING, STRUCTURAL_CONSTITUENT_OF_RIBOSOME, NUCLEA…		ENSG00000075975	MKRN2	Criterion_3_S	104	ROSMAP		0	0	0	0.526249	0.979252	1	1	0.240781
c3_19	c3_75	25	46			ENSG00000143436	MRPL9	Criterion_3_S	21	ROSMAP		0	0	0	0.603047	0.859178	1	1	0.238817
c3_2	c3_5	9405	23	CYTOPLASM, INTRACELLULAR_ORGANELLE_PART, ORGANELLE_PART, NUCLEUS, CYTOPLASMIC_PART, MACROMOLECULAR_COMPLEX, NUCLEAR_PART, BIOPOLYMER_METABOLIC_PROCESS, RNA_BINDING, PROTEIN_COMPLEX, NUCLEOBASENUCLEOSIDENUCLEOTIDE_AND_NUCLEIC_ACID_METABOLIC_PROCESS, MITOCHONDRION, KEGG_RIBOSOME, MEMBRANE_ENCLOSED_LUMEN, ORGANELLE_LUMEN, ORGANELLE_MEMBRANE, RNA_PROCESSING, STRUCTURAL_CONSTITUENT_OF_RIBOSOME, NUCLEA…		ENSG00000198961	PJA2	Criterion_3_S	321	ROSMAP		0	0	0	0.673982	0.768795	1	1	0.238796
c3_5	c3_35	1162	34		neu	ENSG00000198961	PJA2	Criterion_3_S	298	ROSMAP		0	0	0	0.673982	0.768795	1	1	0.238796
c3_35	c3_116	122	37			ENSG00000198961	PJA2	Criterion_3_S	103	ROSMAP		0	0	0	0.673982	0.768795	1	1	0.238796
c3_2	c3_5	9405	23	CYTOPLASM, INTRACELLULAR_ORGANELLE_PART, ORGANELLE_PART, NUCLEUS, CYTOPLASMIC_PART, MACROMOLECULAR_COMPLEX, NUCLEAR_PART, BIOPOLYMER_METABOLIC_PROCESS, RNA_BINDING, PROTEIN_COMPLEX, NUCLEOBASENUCLEOSIDENUCLEOTIDE_AND_NUCLEIC_ACID_METABOLIC_PROCESS, MITOCHONDRION, KEGG_RIBOSOME, MEMBRANE_ENCLOSED_LUMEN, ORGANELLE_LUMEN, ORGANELLE_MEMBRANE, RNA_PROCESSING, STRUCTURAL_CONSTITUENT_OF_RIBOSOME, NUCLEA…		ENSG00000235026	AC066593.1	Criterion_3_S	99	ROSMAP		0	0	0	0.586474	0.884534	1	1	0.238375
c3_5	c3_33	1703	4		neu	ENSG00000196277	GRM7	Criterion_3_S	123	ROSMAP		4	2	0	0.55552	0.93421	1	1	0.238223
c3_2	c3_5	9405	23	CYTOPLASM, INTRACELLULAR_ORGANELLE_PART, ORGANELLE_PART, NUCLEUS, CYTOPLASMIC_PART, MACROMOLECULAR_COMPLEX, NUCLEAR_PART, BIOPOLYMER_METABOLIC_PROCESS, RNA_BINDING, PROTEIN_COMPLEX, NUCLEOBASENUCLEOSIDENUCLEOTIDE_AND_NUCLEIC_ACID_METABOLIC_PROCESS, MITOCHONDRION, KEGG_RIBOSOME, MEMBRANE_ENCLOSED_LUMEN, ORGANELLE_LUMEN, ORGANELLE_MEMBRANE, RNA_PROCESSING, STRUCTURAL_CONSTITUENT_OF_RIBOSOME, NUCLEA…		ENSG00000196277	GRM7	Criterion_3_S	123	ROSMAP		4	2	0	0.55552	0.93421	1	1	0.238223
c3_33	c3_92	440	1	NERVOUS_SYSTEM_DEVELOPMENT	neu	ENSG00000196277	GRM7	Criterion_3_S	121	ROSMAP		4	2	0	0.55552	0.93421	1	1	0.238223
c3_2	c3_5	9405	23	CYTOPLASM, INTRACELLULAR_ORGANELLE_PART, ORGANELLE_PART, NUCLEUS, CYTOPLASMIC_PART, MACROMOLECULAR_COMPLEX, NUCLEAR_PART, BIOPOLYMER_METABOLIC_PROCESS, RNA_BINDING, PROTEIN_COMPLEX, NUCLEOBASENUCLEOSIDENUCLEOTIDE_AND_NUCLEIC_ACID_METABOLIC_PROCESS, MITOCHONDRION, KEGG_RIBOSOME, MEMBRANE_ENCLOSED_LUMEN, ORGANELLE_LUMEN, ORGANELLE_MEMBRANE, RNA_PROCESSING, STRUCTURAL_CONSTITUENT_OF_RIBOSOME, NUCLEA…		ENSG00000138663	COPS4	Criterion_3_S	274	ROSMAP		0	0	0	0.533923	0.973228	1	1	0.237764
c3_5	c3_37	1646	33	CYTOPLASM, ORGANELLE_PART, INTRACELLULAR_ORGANELLE_PART, CYTOPLASMIC_PART, MITOCHONDRION, KEGG_SPLICEOSOME, MACROMOLECULAR_COMPLEX, ORGANELLE_MEMBRANE, NUCLEAR_PART, NUCLEOBASENUCLEOSIDENUCLEOTIDE_AND_NUCLEIC_ACID_METABOLIC_PROCESS, RIBONUCLEOPROTEIN_COMPLEX, NUCLEUS, RNA_PROCESSING, MITOCHONDRIAL_PART, MEMBRANE_ENCLOSED_LUMEN, ORGANELLE_LUMEN, BIOPOLYMER_METABOLIC_PROCESS, RNA_METABOLIC_PROCESS,…		ENSG00000138663	COPS4	Criterion_3_S	254	ROSMAP		0	0	0	0.533923	0.973228	1	1	0.237764
c3_2	c3_5	9405	23	CYTOPLASM, INTRACELLULAR_ORGANELLE_PART, ORGANELLE_PART, NUCLEUS, CYTOPLASMIC_PART, MACROMOLECULAR_COMPLEX, NUCLEAR_PART, BIOPOLYMER_METABOLIC_PROCESS, RNA_BINDING, PROTEIN_COMPLEX, NUCLEOBASENUCLEOSIDENUCLEOTIDE_AND_NUCLEIC_ACID_METABOLIC_PROCESS, MITOCHONDRION, KEGG_RIBOSOME, MEMBRANE_ENCLOSED_LUMEN, ORGANELLE_LUMEN, ORGANELLE_MEMBRANE, RNA_PROCESSING, STRUCTURAL_CONSTITUENT_OF_RIBOSOME, NUCLEA…		ENSG00000143621	ILF2	Criterion_3_S	111	ROSMAP		0	1	0	0.595683	0.872991	1	1	0.237487
c3_5	c3_37	1646	33	CYTOPLASM, ORGANELLE_PART, INTRACELLULAR_ORGANELLE_PART, CYTOPLASMIC_PART, MITOCHONDRION, KEGG_SPLICEOSOME, MACROMOLECULAR_COMPLEX, ORGANELLE_MEMBRANE, NUCLEAR_PART, NUCLEOBASENUCLEOSIDENUCLEOTIDE_AND_NUCLEIC_ACID_METABOLIC_PROCESS, RIBONUCLEOPROTEIN_COMPLEX, NUCLEUS, RNA_PROCESSING, MITOCHONDRIAL_PART, MEMBRANE_ENCLOSED_LUMEN, ORGANELLE_LUMEN, BIOPOLYMER_METABOLIC_PROCESS, RNA_METABOLIC_PROCESS,…		ENSG00000143621	ILF2	Criterion_3_S	111	ROSMAP		0	1	0	0.595683	0.872991	1	1	0.237487
c3_2	c3_5	9405	23	CYTOPLASM, INTRACELLULAR_ORGANELLE_PART, ORGANELLE_PART, NUCLEUS, CYTOPLASMIC_PART, MACROMOLECULAR_COMPLEX, NUCLEAR_PART, BIOPOLYMER_METABOLIC_PROCESS, RNA_BINDING, PROTEIN_COMPLEX, NUCLEOBASENUCLEOSIDENUCLEOTIDE_AND_NUCLEIC_ACID_METABOLIC_PROCESS, MITOCHONDRION, KEGG_RIBOSOME, MEMBRANE_ENCLOSED_LUMEN, ORGANELLE_LUMEN, ORGANELLE_MEMBRANE, RNA_PROCESSING, STRUCTURAL_CONSTITUENT_OF_RIBOSOME, NUCLEA…		ENSG00000147224	PRPS1	Criterion_3_S	154	ROSMAP		0	2	0	0.52395	0.993106	1	1	0.237269
c3_5	c3_37	1646	33	CYTOPLASM, ORGANELLE_PART, INTRACELLULAR_ORGANELLE_PART, CYTOPLASMIC_PART, MITOCHONDRION, KEGG_SPLICEOSOME, MACROMOLECULAR_COMPLEX, ORGANELLE_MEMBRANE, NUCLEAR_PART, NUCLEOBASENUCLEOSIDENUCLEOTIDE_AND_NUCLEIC_ACID_METABOLIC_PROCESS, RIBONUCLEOPROTEIN_COMPLEX, NUCLEUS, RNA_PROCESSING, MITOCHONDRIAL_PART, MEMBRANE_ENCLOSED_LUMEN, ORGANELLE_LUMEN, BIOPOLYMER_METABOLIC_PROCESS, RNA_METABOLIC_PROCESS,…		ENSG00000147224	PRPS1	Criterion_3_S	151	ROSMAP		0	2	0	0.52395	0.993106	1	1	0.237269
c3_2	c3_5	9405	23	CYTOPLASM, INTRACELLULAR_ORGANELLE_PART, ORGANELLE_PART, NUCLEUS, CYTOPLASMIC_PART, MACROMOLECULAR_COMPLEX, NUCLEAR_PART, BIOPOLYMER_METABOLIC_PROCESS, RNA_BINDING, PROTEIN_COMPLEX, NUCLEOBASENUCLEOSIDENUCLEOTIDE_AND_NUCLEIC_ACID_METABOLIC_PROCESS, MITOCHONDRION, KEGG_RIBOSOME, MEMBRANE_ENCLOSED_LUMEN, ORGANELLE_LUMEN, ORGANELLE_MEMBRANE, RNA_PROCESSING, STRUCTURAL_CONSTITUENT_OF_RIBOSOME, NUCLEA…		ENSG00000110435	PDHX	Criterion_3_S	104	ROSMAP		0	2	0	0.583437	0.892473	1	1	0.237015
c3_5	c3_37	1646	33	CYTOPLASM, ORGANELLE_PART, INTRACELLULAR_ORGANELLE_PART, CYTOPLASMIC_PART, MITOCHONDRION, KEGG_SPLICEOSOME, MACROMOLECULAR_COMPLEX, ORGANELLE_MEMBRANE, NUCLEAR_PART, NUCLEOBASENUCLEOSIDENUCLEOTIDE_AND_NUCLEIC_ACID_METABOLIC_PROCESS, RIBONUCLEOPROTEIN_COMPLEX, NUCLEUS, RNA_PROCESSING, MITOCHONDRIAL_PART, MEMBRANE_ENCLOSED_LUMEN, ORGANELLE_LUMEN, BIOPOLYMER_METABOLIC_PROCESS, RNA_METABOLIC_PROCESS,…		ENSG00000110435	PDHX	Criterion_3_S	101	ROSMAP		0	2	0	0.583437	0.892473	1	1	0.237015
c3_5	c3_33	1703	4		neu	ENSG00000165995	CACNB2	Criterion_3_S	127	ROSMAP		1	2	0	0.58346	0.892706	1	1	0.236906
c3_2	c3_5	9405	23	CYTOPLASM, INTRACELLULAR_ORGANELLE_PART, ORGANELLE_PART, NUCLEUS, CYTOPLASMIC_PART, MACROMOLECULAR_COMPLEX, NUCLEAR_PART, BIOPOLYMER_METABOLIC_PROCESS, RNA_BINDING, PROTEIN_COMPLEX, NUCLEOBASENUCLEOSIDENUCLEOTIDE_AND_NUCLEIC_ACID_METABOLIC_PROCESS, MITOCHONDRION, KEGG_RIBOSOME, MEMBRANE_ENCLOSED_LUMEN, ORGANELLE_LUMEN, ORGANELLE_MEMBRANE, RNA_PROCESSING, STRUCTURAL_CONSTITUENT_OF_RIBOSOME, NUCLEA…		ENSG00000165995	CACNB2	Criterion_3_S	127	ROSMAP		1	2	0	0.58346	0.892706	1	1	0.236906
c3_33	c3_92	440	1	NERVOUS_SYSTEM_DEVELOPMENT	neu	ENSG00000165995	CACNB2	Criterion_3_S	125	ROSMAP		1	2	0	0.58346	0.892706	1	1	0.236906
c3_5	c3_33	1703	4		neu	ENSG00000165495	PKNOX2	Criterion_3_S	130	ROSMAP		0	2	0	0.601164	0.867184	1	1	0.236584
c3_2	c3_5	9405	23	CYTOPLASM, INTRACELLULAR_ORGANELLE_PART, ORGANELLE_PART, NUCLEUS, CYTOPLASMIC_PART, MACROMOLECULAR_COMPLEX, NUCLEAR_PART, BIOPOLYMER_METABOLIC_PROCESS, RNA_BINDING, PROTEIN_COMPLEX, NUCLEOBASENUCLEOSIDENUCLEOTIDE_AND_NUCLEIC_ACID_METABOLIC_PROCESS, MITOCHONDRION, KEGG_RIBOSOME, MEMBRANE_ENCLOSED_LUMEN, ORGANELLE_LUMEN, ORGANELLE_MEMBRANE, RNA_PROCESSING, STRUCTURAL_CONSTITUENT_OF_RIBOSOME, NUCLEA…		ENSG00000165495	PKNOX2	Criterion_3_S	130	ROSMAP		0	2	0	0.601164	0.867184	1	1	0.236584
c3_33	c3_92	440	1	NERVOUS_SYSTEM_DEVELOPMENT	neu	ENSG00000165495	PKNOX2	Criterion_3_S	128	ROSMAP		0	2	0	0.601164	0.867184	1	1	0.236584
c3_2	c3_5	9405	23	CYTOPLASM, INTRACELLULAR_ORGANELLE_PART, ORGANELLE_PART, NUCLEUS, CYTOPLASMIC_PART, MACROMOLECULAR_COMPLEX, NUCLEAR_PART, BIOPOLYMER_METABOLIC_PROCESS, RNA_BINDING, PROTEIN_COMPLEX, NUCLEOBASENUCLEOSIDENUCLEOTIDE_AND_NUCLEIC_ACID_METABOLIC_PROCESS, MITOCHONDRION, KEGG_RIBOSOME, MEMBRANE_ENCLOSED_LUMEN, ORGANELLE_LUMEN, ORGANELLE_MEMBRANE, RNA_PROCESSING, STRUCTURAL_CONSTITUENT_OF_RIBOSOME, NUCLEA…		ENSG00000132254	ARFIP2	Criterion_3_S	94	ROSMAP		0	0	0	0.530836	0.982112	1	1	0.23657
c3_5	c3_37	1646	33	CYTOPLASM, ORGANELLE_PART, INTRACELLULAR_ORGANELLE_PART, CYTOPLASMIC_PART, MITOCHONDRION, KEGG_SPLICEOSOME, MACROMOLECULAR_COMPLEX, ORGANELLE_MEMBRANE, NUCLEAR_PART, NUCLEOBASENUCLEOSIDENUCLEOTIDE_AND_NUCLEIC_ACID_METABOLIC_PROCESS, RIBONUCLEOPROTEIN_COMPLEX, NUCLEUS, RNA_PROCESSING, MITOCHONDRIAL_PART, MEMBRANE_ENCLOSED_LUMEN, ORGANELLE_LUMEN, BIOPOLYMER_METABOLIC_PROCESS, RNA_METABOLIC_PROCESS,…		ENSG00000132254	ARFIP2	Criterion_3_S	92	ROSMAP		0	0	0	0.530836	0.982112	1	1	0.23657
c3_37	c3_132	110	26			ENSG00000132254	ARFIP2	Criterion_3_S	61	ROSMAP		0	0	0	0.530836	0.982112	1	1	0.23657
c3_2	c3_5	9405	23	CYTOPLASM, INTRACELLULAR_ORGANELLE_PART, ORGANELLE_PART, NUCLEUS, CYTOPLASMIC_PART, MACROMOLECULAR_COMPLEX, NUCLEAR_PART, BIOPOLYMER_METABOLIC_PROCESS, RNA_BINDING, PROTEIN_COMPLEX, NUCLEOBASENUCLEOSIDENUCLEOTIDE_AND_NUCLEIC_ACID_METABOLIC_PROCESS, MITOCHONDRION, KEGG_RIBOSOME, MEMBRANE_ENCLOSED_LUMEN, ORGANELLE_LUMEN, ORGANELLE_MEMBRANE, RNA_PROCESSING, STRUCTURAL_CONSTITUENT_OF_RIBOSOME, NUCLEA…		ENSG00000174437	ATP2A2	Criterion_3_S	383	ROSMAP		1	10	0	0.625343	0.8349	1	1	0.236042
c3_5	c3_35	1162	34		neu	ENSG00000174437	ATP2A2	Criterion_3_S	340	ROSMAP		1	10	0	0.625343	0.8349	1	1	0.236042
c3_35	c3_114	814	47			ENSG00000174437	ATP2A2	Criterion_3_S	338	ROSMAP		1	10	0	0.625343	0.8349	1	1	0.236042
c3_114	c3_215	774	42			ENSG00000174437	ATP2A2	Criterion_3_S	335	ROSMAP		1	10	0	0.625343	0.8349	1	1	0.236042
c3_2	c3_5	9405	23	CYTOPLASM, INTRACELLULAR_ORGANELLE_PART, ORGANELLE_PART, NUCLEUS, CYTOPLASMIC_PART, MACROMOLECULAR_COMPLEX, NUCLEAR_PART, BIOPOLYMER_METABOLIC_PROCESS, RNA_BINDING, PROTEIN_COMPLEX, NUCLEOBASENUCLEOSIDENUCLEOTIDE_AND_NUCLEIC_ACID_METABOLIC_PROCESS, MITOCHONDRION, KEGG_RIBOSOME, MEMBRANE_ENCLOSED_LUMEN, ORGANELLE_LUMEN, ORGANELLE_MEMBRANE, RNA_PROCESSING, STRUCTURAL_CONSTITUENT_OF_RIBOSOME, NUCLEA…		ENSG00000167881	SRP68	Criterion_3_S	104	ROSMAP		0	0	0	0.560082	0.934903	1	1	0.234983
c3_5	c3_37	1646	33	CYTOPLASM, ORGANELLE_PART, INTRACELLULAR_ORGANELLE_PART, CYTOPLASMIC_PART, MITOCHONDRION, KEGG_SPLICEOSOME, MACROMOLECULAR_COMPLEX, ORGANELLE_MEMBRANE, NUCLEAR_PART, NUCLEOBASENUCLEOSIDENUCLEOTIDE_AND_NUCLEIC_ACID_METABOLIC_PROCESS, RIBONUCLEOPROTEIN_COMPLEX, NUCLEUS, RNA_PROCESSING, MITOCHONDRIAL_PART, MEMBRANE_ENCLOSED_LUMEN, ORGANELLE_LUMEN, BIOPOLYMER_METABOLIC_PROCESS, RNA_METABOLIC_PROCESS,…		ENSG00000167881	SRP68	Criterion_3_S	102	ROSMAP		0	0	0	0.560082	0.934903	1	1	0.234983
c3_37	c3_132	110	26			ENSG00000167881	SRP68	Criterion_3_S	69	ROSMAP		0	0	0	0.560082	0.934903	1	1	0.234983
c3_5	c3_33	1703	4		neu	ENSG00000143061	IGSF3	Criterion_3_S	127	ROSMAP		0	0	0	0.586474	0.892905	1	1	0.234954
c3_2	c3_5	9405	23	CYTOPLASM, INTRACELLULAR_ORGANELLE_PART, ORGANELLE_PART, NUCLEUS, CYTOPLASMIC_PART, MACROMOLECULAR_COMPLEX, NUCLEAR_PART, BIOPOLYMER_METABOLIC_PROCESS, RNA_BINDING, PROTEIN_COMPLEX, NUCLEOBASENUCLEOSIDENUCLEOTIDE_AND_NUCLEIC_ACID_METABOLIC_PROCESS, MITOCHONDRION, KEGG_RIBOSOME, MEMBRANE_ENCLOSED_LUMEN, ORGANELLE_LUMEN, ORGANELLE_MEMBRANE, RNA_PROCESSING, STRUCTURAL_CONSTITUENT_OF_RIBOSOME, NUCLEA…		ENSG00000143061	IGSF3	Criterion_3_S	127	ROSMAP		0	0	0	0.586474	0.892905	1	1	0.234954
c3_33	c3_92	440	1	NERVOUS_SYSTEM_DEVELOPMENT	neu	ENSG00000143061	IGSF3	Criterion_3_S	125	ROSMAP		0	0	0	0.586474	0.892905	1	1	0.234954
c3_2	c3_5	9405	23	CYTOPLASM, INTRACELLULAR_ORGANELLE_PART, ORGANELLE_PART, NUCLEUS, CYTOPLASMIC_PART, MACROMOLECULAR_COMPLEX, NUCLEAR_PART, BIOPOLYMER_METABOLIC_PROCESS, RNA_BINDING, PROTEIN_COMPLEX, NUCLEOBASENUCLEOSIDENUCLEOTIDE_AND_NUCLEIC_ACID_METABOLIC_PROCESS, MITOCHONDRION, KEGG_RIBOSOME, MEMBRANE_ENCLOSED_LUMEN, ORGANELLE_LUMEN, ORGANELLE_MEMBRANE, RNA_PROCESSING, STRUCTURAL_CONSTITUENT_OF_RIBOSOME, NUCLEA…		ENSG00000137876	RSL24D1	Criterion_3_S	100	ROSMAP		0	1	0	0.553862	0.946448	1	1	0.234582
c3_33	c3_99	114	50			ENSG00000141428	C18orf21	Criterion_3_S	55	ROSMAP		0	0	0	0.530071	0.989149	1	1	0.2345
c3_5	c3_33	1703	4		neu	ENSG00000107745	MICU1	Criterion_3_S	138	ROSMAP		0	0	0	0.542014	0.968036	1	1	0.234244
c3_2	c3_5	9405	23	CYTOPLASM, INTRACELLULAR_ORGANELLE_PART, ORGANELLE_PART, NUCLEUS, CYTOPLASMIC_PART, MACROMOLECULAR_COMPLEX, NUCLEAR_PART, BIOPOLYMER_METABOLIC_PROCESS, RNA_BINDING, PROTEIN_COMPLEX, NUCLEOBASENUCLEOSIDENUCLEOTIDE_AND_NUCLEIC_ACID_METABOLIC_PROCESS, MITOCHONDRION, KEGG_RIBOSOME, MEMBRANE_ENCLOSED_LUMEN, ORGANELLE_LUMEN, ORGANELLE_MEMBRANE, RNA_PROCESSING, STRUCTURAL_CONSTITUENT_OF_RIBOSOME, NUCLEA…		ENSG00000107745	MICU1	Criterion_3_S	138	ROSMAP		0	0	0	0.542014	0.968036	1	1	0.234244
c3_33	c3_99	114	50			ENSG00000107745	MICU1	Criterion_3_S	80	ROSMAP		0	0	0	0.542014	0.968036	1	1	0.234244
c3_2	c3_5	9405	23	CYTOPLASM, INTRACELLULAR_ORGANELLE_PART, ORGANELLE_PART, NUCLEUS, CYTOPLASMIC_PART, MACROMOLECULAR_COMPLEX, NUCLEAR_PART, BIOPOLYMER_METABOLIC_PROCESS, RNA_BINDING, PROTEIN_COMPLEX, NUCLEOBASENUCLEOSIDENUCLEOTIDE_AND_NUCLEIC_ACID_METABOLIC_PROCESS, MITOCHONDRION, KEGG_RIBOSOME, MEMBRANE_ENCLOSED_LUMEN, ORGANELLE_LUMEN, ORGANELLE_MEMBRANE, RNA_PROCESSING, STRUCTURAL_CONSTITUENT_OF_RIBOSOME, NUCLEA…		ENSG00000182916	TCEAL7	Criterion_3_S	134	ROSMAP		0	0	0	0.588194	0.892473	1	1	0.234066
c3_2	c3_5	9405	23	CYTOPLASM, INTRACELLULAR_ORGANELLE_PART, ORGANELLE_PART, NUCLEUS, CYTOPLASMIC_PART, MACROMOLECULAR_COMPLEX, NUCLEAR_PART, BIOPOLYMER_METABOLIC_PROCESS, RNA_BINDING, PROTEIN_COMPLEX, NUCLEOBASENUCLEOSIDENUCLEOTIDE_AND_NUCLEIC_ACID_METABOLIC_PROCESS, MITOCHONDRION, KEGG_RIBOSOME, MEMBRANE_ENCLOSED_LUMEN, ORGANELLE_LUMEN, ORGANELLE_MEMBRANE, RNA_PROCESSING, STRUCTURAL_CONSTITUENT_OF_RIBOSOME, NUCLEA…		ENSG00000150768	DLAT	Criterion_3_S	108	ROSMAP		0	1	0	0.596724	0.880088	1	1	0.233912
c3_5	c3_37	1646	33	CYTOPLASM, ORGANELLE_PART, INTRACELLULAR_ORGANELLE_PART, CYTOPLASMIC_PART, MITOCHONDRION, KEGG_SPLICEOSOME, MACROMOLECULAR_COMPLEX, ORGANELLE_MEMBRANE, NUCLEAR_PART, NUCLEOBASENUCLEOSIDENUCLEOTIDE_AND_NUCLEIC_ACID_METABOLIC_PROCESS, RIBONUCLEOPROTEIN_COMPLEX, NUCLEUS, RNA_PROCESSING, MITOCHONDRIAL_PART, MEMBRANE_ENCLOSED_LUMEN, ORGANELLE_LUMEN, BIOPOLYMER_METABOLIC_PROCESS, RNA_METABOLIC_PROCESS,…		ENSG00000150768	DLAT	Criterion_3_S	90	ROSMAP		0	1	0	0.596724	0.880088	1	1	0.233912
c3_2	c3_5	9405	23	CYTOPLASM, INTRACELLULAR_ORGANELLE_PART, ORGANELLE_PART, NUCLEUS, CYTOPLASMIC_PART, MACROMOLECULAR_COMPLEX, NUCLEAR_PART, BIOPOLYMER_METABOLIC_PROCESS, RNA_BINDING, PROTEIN_COMPLEX, NUCLEOBASENUCLEOSIDENUCLEOTIDE_AND_NUCLEIC_ACID_METABOLIC_PROCESS, MITOCHONDRION, KEGG_RIBOSOME, MEMBRANE_ENCLOSED_LUMEN, ORGANELLE_LUMEN, ORGANELLE_MEMBRANE, RNA_PROCESSING, STRUCTURAL_CONSTITUENT_OF_RIBOSOME, NUCLEA…		ENSG00000140632	GLYR1	Criterion_3_S	139	ROSMAP		0	0	0	0.558617	0.940339	1	1	0.233829
c3_5	c3_37	1646	33	CYTOPLASM, ORGANELLE_PART, INTRACELLULAR_ORGANELLE_PART, CYTOPLASMIC_PART, MITOCHONDRION, KEGG_SPLICEOSOME, MACROMOLECULAR_COMPLEX, ORGANELLE_MEMBRANE, NUCLEAR_PART, NUCLEOBASENUCLEOSIDENUCLEOTIDE_AND_NUCLEIC_ACID_METABOLIC_PROCESS, RIBONUCLEOPROTEIN_COMPLEX, NUCLEUS, RNA_PROCESSING, MITOCHONDRIAL_PART, MEMBRANE_ENCLOSED_LUMEN, ORGANELLE_LUMEN, BIOPOLYMER_METABOLIC_PROCESS, RNA_METABOLIC_PROCESS,…		ENSG00000140632	GLYR1	Criterion_3_S	139	ROSMAP		0	0	0	0.558617	0.940339	1	1	0.233829
c3_37	c3_127	236	31			ENSG00000140632	GLYR1	Criterion_3_S	107	ROSMAP		0	0	0	0.558617	0.940339	1	1	0.233829
c3_2	c3_5	9405	23	CYTOPLASM, INTRACELLULAR_ORGANELLE_PART, ORGANELLE_PART, NUCLEUS, CYTOPLASMIC_PART, MACROMOLECULAR_COMPLEX, NUCLEAR_PART, BIOPOLYMER_METABOLIC_PROCESS, RNA_BINDING, PROTEIN_COMPLEX, NUCLEOBASENUCLEOSIDENUCLEOTIDE_AND_NUCLEIC_ACID_METABOLIC_PROCESS, MITOCHONDRION, KEGG_RIBOSOME, MEMBRANE_ENCLOSED_LUMEN, ORGANELLE_LUMEN, ORGANELLE_MEMBRANE, RNA_PROCESSING, STRUCTURAL_CONSTITUENT_OF_RIBOSOME, NUCLEA…		ENSG00000073009	IKBKG	Criterion_3_S	153	ROSMAP		0	8	0	0.566526	0.928932	1	1	0.233156
c3_33	c3_99	114	50			ENSG00000163541	SUCLG1	Criterion_3_S	59	ROSMAP		0	0	0	0.574221	0.916733	1	1	0.233056
c3_2	c3_5	9405	23	CYTOPLASM, INTRACELLULAR_ORGANELLE_PART, ORGANELLE_PART, NUCLEUS, CYTOPLASMIC_PART, MACROMOLECULAR_COMPLEX, NUCLEAR_PART, BIOPOLYMER_METABOLIC_PROCESS, RNA_BINDING, PROTEIN_COMPLEX, NUCLEOBASENUCLEOSIDENUCLEOTIDE_AND_NUCLEIC_ACID_METABOLIC_PROCESS, MITOCHONDRION, KEGG_RIBOSOME, MEMBRANE_ENCLOSED_LUMEN, ORGANELLE_LUMEN, ORGANELLE_MEMBRANE, RNA_PROCESSING, STRUCTURAL_CONSTITUENT_OF_RIBOSOME, NUCLEA…		ENSG00000141367	CLTC	Criterion_3_S	700	ROSMAP		0	2	0	0.562221	0.938492	1	1	0.232207
c3_5	c3_37	1646	33	CYTOPLASM, ORGANELLE_PART, INTRACELLULAR_ORGANELLE_PART, CYTOPLASMIC_PART, MITOCHONDRION, KEGG_SPLICEOSOME, MACROMOLECULAR_COMPLEX, ORGANELLE_MEMBRANE, NUCLEAR_PART, NUCLEOBASENUCLEOSIDENUCLEOTIDE_AND_NUCLEIC_ACID_METABOLIC_PROCESS, RIBONUCLEOPROTEIN_COMPLEX, NUCLEUS, RNA_PROCESSING, MITOCHONDRIAL_PART, MEMBRANE_ENCLOSED_LUMEN, ORGANELLE_LUMEN, BIOPOLYMER_METABOLIC_PROCESS, RNA_METABOLIC_PROCESS,…		ENSG00000141367	CLTC	Criterion_3_S	509	ROSMAP		0	2	0	0.562221	0.938492	1	1	0.232207
c3_37	c3_126	231	21	MITOCHONDRION, MITOCHONDRIAL_PART, CYTOPLASM, MITOCHONDRIAL_MEMBRANE, MITOCHONDRIAL_ENVELOPE, CYTOPLASMIC_PART, KEGG_PARKINSONS_DISEASE, KEGG_HUNTINGTONS_DISEASE, KEGG_CITRATE_CYCLE_TCA_CYCLE		ENSG00000141367	CLTC	Criterion_3_S	211	ROSMAP		0	2	0	0.562221	0.938492	1	1	0.232207
c3_5	c3_33	1703	4		neu	ENSG00000156345	CDK20	Criterion_3_S	150	ROSMAP		0	0	0	0.587862	0.89756	1	1	0.232206
c3_2	c3_5	9405	23	CYTOPLASM, INTRACELLULAR_ORGANELLE_PART, ORGANELLE_PART, NUCLEUS, CYTOPLASMIC_PART, MACROMOLECULAR_COMPLEX, NUCLEAR_PART, BIOPOLYMER_METABOLIC_PROCESS, RNA_BINDING, PROTEIN_COMPLEX, NUCLEOBASENUCLEOSIDENUCLEOTIDE_AND_NUCLEIC_ACID_METABOLIC_PROCESS, MITOCHONDRION, KEGG_RIBOSOME, MEMBRANE_ENCLOSED_LUMEN, ORGANELLE_LUMEN, ORGANELLE_MEMBRANE, RNA_PROCESSING, STRUCTURAL_CONSTITUENT_OF_RIBOSOME, NUCLEA…		ENSG00000156345	CDK20	Criterion_3_S	150	ROSMAP		0	0	0	0.587862	0.89756	1	1	0.232206
c3_33	c3_92	440	1	NERVOUS_SYSTEM_DEVELOPMENT	neu	ENSG00000156345	CDK20	Criterion_3_S	148	ROSMAP		0	0	0	0.587862	0.89756	1	1	0.232206
c3_2	c3_5	9405	23	CYTOPLASM, INTRACELLULAR_ORGANELLE_PART, ORGANELLE_PART, NUCLEUS, CYTOPLASMIC_PART, MACROMOLECULAR_COMPLEX, NUCLEAR_PART, BIOPOLYMER_METABOLIC_PROCESS, RNA_BINDING, PROTEIN_COMPLEX, NUCLEOBASENUCLEOSIDENUCLEOTIDE_AND_NUCLEIC_ACID_METABOLIC_PROCESS, MITOCHONDRION, KEGG_RIBOSOME, MEMBRANE_ENCLOSED_LUMEN, ORGANELLE_LUMEN, ORGANELLE_MEMBRANE, RNA_PROCESSING, STRUCTURAL_CONSTITUENT_OF_RIBOSOME, NUCLEA…		ENSG00000170632	ARMC10	Criterion_3_S	110	ROSMAP		0	0	0	0.581142	0.908465	1	1	0.231996
c3_5	c3_37	1646	33	CYTOPLASM, ORGANELLE_PART, INTRACELLULAR_ORGANELLE_PART, CYTOPLASMIC_PART, MITOCHONDRION, KEGG_SPLICEOSOME, MACROMOLECULAR_COMPLEX, ORGANELLE_MEMBRANE, NUCLEAR_PART, NUCLEOBASENUCLEOSIDENUCLEOTIDE_AND_NUCLEIC_ACID_METABOLIC_PROCESS, RIBONUCLEOPROTEIN_COMPLEX, NUCLEUS, RNA_PROCESSING, MITOCHONDRIAL_PART, MEMBRANE_ENCLOSED_LUMEN, ORGANELLE_LUMEN, BIOPOLYMER_METABOLIC_PROCESS, RNA_METABOLIC_PROCESS,…		ENSG00000170632	ARMC10	Criterion_3_S	107	ROSMAP		0	0	0	0.581142	0.908465	1	1	0.231996
c3_2	c3_5	9405	23	CYTOPLASM, INTRACELLULAR_ORGANELLE_PART, ORGANELLE_PART, NUCLEUS, CYTOPLASMIC_PART, MACROMOLECULAR_COMPLEX, NUCLEAR_PART, BIOPOLYMER_METABOLIC_PROCESS, RNA_BINDING, PROTEIN_COMPLEX, NUCLEOBASENUCLEOSIDENUCLEOTIDE_AND_NUCLEIC_ACID_METABOLIC_PROCESS, MITOCHONDRION, KEGG_RIBOSOME, MEMBRANE_ENCLOSED_LUMEN, ORGANELLE_LUMEN, ORGANELLE_MEMBRANE, RNA_PROCESSING, STRUCTURAL_CONSTITUENT_OF_RIBOSOME, NUCLEA…		ENSG00000149269	PAK1	Criterion_3_S	301	ROSMAP		4	6	0	0.632973	0.83547	1	1	0.231389
c3_5	c3_33	1703	4		neu	ENSG00000149269	PAK1	Criterion_3_S	293	ROSMAP		4	6	0	0.632973	0.83547	1	1	0.231389
c3_33	c3_92	440	1	NERVOUS_SYSTEM_DEVELOPMENT	neu	ENSG00000149269	PAK1	Criterion_3_S	207	ROSMAP		4	6	0	0.632973	0.83547	1	1	0.231389
c3_2	c3_5	9405	23	CYTOPLASM, INTRACELLULAR_ORGANELLE_PART, ORGANELLE_PART, NUCLEUS, CYTOPLASMIC_PART, MACROMOLECULAR_COMPLEX, NUCLEAR_PART, BIOPOLYMER_METABOLIC_PROCESS, RNA_BINDING, PROTEIN_COMPLEX, NUCLEOBASENUCLEOSIDENUCLEOTIDE_AND_NUCLEIC_ACID_METABOLIC_PROCESS, MITOCHONDRION, KEGG_RIBOSOME, MEMBRANE_ENCLOSED_LUMEN, ORGANELLE_LUMEN, ORGANELLE_MEMBRANE, RNA_PROCESSING, STRUCTURAL_CONSTITUENT_OF_RIBOSOME, NUCLEA…		ENSG00000131089	ARHGEF9	Criterion_3_S	226	ROSMAP		0	0	0	0.619383	0.853905	1	1	0.231345
c3_5	c3_33	1703	4		neu	ENSG00000131089	ARHGEF9	Criterion_3_S	218	ROSMAP		0	0	0	0.619383	0.853905	1	1	0.231345
c3_33	c3_92	440	1	NERVOUS_SYSTEM_DEVELOPMENT	neu	ENSG00000131089	ARHGEF9	Criterion_3_S	195	ROSMAP		0	0	0	0.619383	0.853905	1	1	0.231345
c3_2	c3_5	9405	23	CYTOPLASM, INTRACELLULAR_ORGANELLE_PART, ORGANELLE_PART, NUCLEUS, CYTOPLASMIC_PART, MACROMOLECULAR_COMPLEX, NUCLEAR_PART, BIOPOLYMER_METABOLIC_PROCESS, RNA_BINDING, PROTEIN_COMPLEX, NUCLEOBASENUCLEOSIDENUCLEOTIDE_AND_NUCLEIC_ACID_METABOLIC_PROCESS, MITOCHONDRION, KEGG_RIBOSOME, MEMBRANE_ENCLOSED_LUMEN, ORGANELLE_LUMEN, ORGANELLE_MEMBRANE, RNA_PROCESSING, STRUCTURAL_CONSTITUENT_OF_RIBOSOME, NUCLEA…		ENSG00000180543	TSPYL5	Criterion_3_S	130	ROSMAP		0	0	0	0.640533	0.826268	1	1	0.2311
c3_5	c3_33	1703	4		neu	ENSG00000180543	TSPYL5	Criterion_3_S	128	ROSMAP		0	0	0	0.640533	0.826268	1	1	0.2311
c3_33	c3_92	440	1	NERVOUS_SYSTEM_DEVELOPMENT	neu	ENSG00000180543	TSPYL5	Criterion_3_S	126	ROSMAP		0	0	0	0.640533	0.826268	1	1	0.2311
c3_2	c3_5	9405	23	CYTOPLASM, INTRACELLULAR_ORGANELLE_PART, ORGANELLE_PART, NUCLEUS, CYTOPLASMIC_PART, MACROMOLECULAR_COMPLEX, NUCLEAR_PART, BIOPOLYMER_METABOLIC_PROCESS, RNA_BINDING, PROTEIN_COMPLEX, NUCLEOBASENUCLEOSIDENUCLEOTIDE_AND_NUCLEIC_ACID_METABOLIC_PROCESS, MITOCHONDRION, KEGG_RIBOSOME, MEMBRANE_ENCLOSED_LUMEN, ORGANELLE_LUMEN, ORGANELLE_MEMBRANE, RNA_PROCESSING, STRUCTURAL_CONSTITUENT_OF_RIBOSOME, NUCLEA…		ENSG00000113805	CNTN3	Criterion_3_S	188	ROSMAP		0	0	0	0.639602	0.829243	1	1	0.230322
c3_5	c3_35	1162	34		neu	ENSG00000113805	CNTN3	Criterion_3_S	181	ROSMAP		0	0	0	0.639602	0.829243	1	1	0.230322
c3_114	c3_215	774	42			ENSG00000113805	CNTN3	Criterion_3_S	180	ROSMAP		0	0	0	0.639602	0.829243	1	1	0.230322
c3_35	c3_114	814	47			ENSG00000113805	CNTN3	Criterion_3_S	180	ROSMAP		0	0	0	0.639602	0.829243	1	1	0.230322
c3_215	c3_290	574	45			ENSG00000113805	CNTN3	Criterion_3_S	134	ROSMAP		0	0	0	0.639602	0.829243	1	1	0.230322
c3_35	c3_117	55	27			ENSG00000187325	TAF9B	Criterion_3_S	42	ROSMAP	overlap	0	0	0	0.55552	0.955299	1	1	0.230115
c3_2	c3_5	9405	23	CYTOPLASM, INTRACELLULAR_ORGANELLE_PART, ORGANELLE_PART, NUCLEUS, CYTOPLASMIC_PART, MACROMOLECULAR_COMPLEX, NUCLEAR_PART, BIOPOLYMER_METABOLIC_PROCESS, RNA_BINDING, PROTEIN_COMPLEX, NUCLEOBASENUCLEOSIDENUCLEOTIDE_AND_NUCLEIC_ACID_METABOLIC_PROCESS, MITOCHONDRION, KEGG_RIBOSOME, MEMBRANE_ENCLOSED_LUMEN, ORGANELLE_LUMEN, ORGANELLE_MEMBRANE, RNA_PROCESSING, STRUCTURAL_CONSTITUENT_OF_RIBOSOME, NUCLEA…		ENSG00000117153	KLHL12	Criterion_3_S	154	ROSMAP		0	0	0	0.594721	0.892578	1	1	0.230015
c3_5	c3_35	1162	34		neu	ENSG00000117153	KLHL12	Criterion_3_S	148	ROSMAP		0	0	0	0.594721	0.892578	1	1	0.230015
c3_114	c3_215	774	42			ENSG00000117153	KLHL12	Criterion_3_S	147	ROSMAP		0	0	0	0.594721	0.892578	1	1	0.230015
c3_35	c3_114	814	47			ENSG00000117153	KLHL12	Criterion_3_S	147	ROSMAP		0	0	0	0.594721	0.892578	1	1	0.230015
c3_215	c3_290	574	45			ENSG00000117153	KLHL12	Criterion_3_S	143	ROSMAP		0	0	0	0.594721	0.892578	1	1	0.230015
c3_2	c3_5	9405	23	CYTOPLASM, INTRACELLULAR_ORGANELLE_PART, ORGANELLE_PART, NUCLEUS, CYTOPLASMIC_PART, MACROMOLECULAR_COMPLEX, NUCLEAR_PART, BIOPOLYMER_METABOLIC_PROCESS, RNA_BINDING, PROTEIN_COMPLEX, NUCLEOBASENUCLEOSIDENUCLEOTIDE_AND_NUCLEIC_ACID_METABOLIC_PROCESS, MITOCHONDRION, KEGG_RIBOSOME, MEMBRANE_ENCLOSED_LUMEN, ORGANELLE_LUMEN, ORGANELLE_MEMBRANE, RNA_PROCESSING, STRUCTURAL_CONSTITUENT_OF_RIBOSOME, NUCLEA…		ENSG00000070761	C16orf80	Criterion_3_S	134	ROSMAP		0	0	0	0.624603	0.849976	1	1	0.229971
c3_5	c3_37	1646	33	CYTOPLASM, ORGANELLE_PART, INTRACELLULAR_ORGANELLE_PART, CYTOPLASMIC_PART, MITOCHONDRION, KEGG_SPLICEOSOME, MACROMOLECULAR_COMPLEX, ORGANELLE_MEMBRANE, NUCLEAR_PART, NUCLEOBASENUCLEOSIDENUCLEOTIDE_AND_NUCLEIC_ACID_METABOLIC_PROCESS, RIBONUCLEOPROTEIN_COMPLEX, NUCLEUS, RNA_PROCESSING, MITOCHONDRIAL_PART, MEMBRANE_ENCLOSED_LUMEN, ORGANELLE_LUMEN, BIOPOLYMER_METABOLIC_PROCESS, RNA_METABOLIC_PROCESS,…		ENSG00000070761	C16orf80	Criterion_3_S	131	ROSMAP		0	0	0	0.624603	0.849976	1	1	0.229971
c3_2	c3_5	9405	23	CYTOPLASM, INTRACELLULAR_ORGANELLE_PART, ORGANELLE_PART, NUCLEUS, CYTOPLASMIC_PART, MACROMOLECULAR_COMPLEX, NUCLEAR_PART, BIOPOLYMER_METABOLIC_PROCESS, RNA_BINDING, PROTEIN_COMPLEX, NUCLEOBASENUCLEOSIDENUCLEOTIDE_AND_NUCLEIC_ACID_METABOLIC_PROCESS, MITOCHONDRION, KEGG_RIBOSOME, MEMBRANE_ENCLOSED_LUMEN, ORGANELLE_LUMEN, ORGANELLE_MEMBRANE, RNA_PROCESSING, STRUCTURAL_CONSTITUENT_OF_RIBOSOME, NUCLEA…		ENSG00000014824	SLC30A9	Criterion_3_S	100	ROSMAP		0	0	0	0.651735	0.814778	1	1	0.229888
c3_2	c3_5	9405	23	CYTOPLASM, INTRACELLULAR_ORGANELLE_PART, ORGANELLE_PART, NUCLEUS, CYTOPLASMIC_PART, MACROMOLECULAR_COMPLEX, NUCLEAR_PART, BIOPOLYMER_METABOLIC_PROCESS, RNA_BINDING, PROTEIN_COMPLEX, NUCLEOBASENUCLEOSIDENUCLEOTIDE_AND_NUCLEIC_ACID_METABOLIC_PROCESS, MITOCHONDRION, KEGG_RIBOSOME, MEMBRANE_ENCLOSED_LUMEN, ORGANELLE_LUMEN, ORGANELLE_MEMBRANE, RNA_PROCESSING, STRUCTURAL_CONSTITUENT_OF_RIBOSOME, NUCLEA…		ENSG00000066777	ARFGEF1	Criterion_3_S	156	ROSMAP		0	0	0	0.586474	0.908465	1	1	0.228679
c3_5	c3_37	1646	33	CYTOPLASM, ORGANELLE_PART, INTRACELLULAR_ORGANELLE_PART, CYTOPLASMIC_PART, MITOCHONDRION, KEGG_SPLICEOSOME, MACROMOLECULAR_COMPLEX, ORGANELLE_MEMBRANE, NUCLEAR_PART, NUCLEOBASENUCLEOSIDENUCLEOTIDE_AND_NUCLEIC_ACID_METABOLIC_PROCESS, RIBONUCLEOPROTEIN_COMPLEX, NUCLEUS, RNA_PROCESSING, MITOCHONDRIAL_PART, MEMBRANE_ENCLOSED_LUMEN, ORGANELLE_LUMEN, BIOPOLYMER_METABOLIC_PROCESS, RNA_METABOLIC_PROCESS,…		ENSG00000066777	ARFGEF1	Criterion_3_S	146	ROSMAP		0	0	0	0.586474	0.908465	1	1	0.228679
c3_2	c3_5	9405	23	CYTOPLASM, INTRACELLULAR_ORGANELLE_PART, ORGANELLE_PART, NUCLEUS, CYTOPLASMIC_PART, MACROMOLECULAR_COMPLEX, NUCLEAR_PART, BIOPOLYMER_METABOLIC_PROCESS, RNA_BINDING, PROTEIN_COMPLEX, NUCLEOBASENUCLEOSIDENUCLEOTIDE_AND_NUCLEIC_ACID_METABOLIC_PROCESS, MITOCHONDRION, KEGG_RIBOSOME, MEMBRANE_ENCLOSED_LUMEN, ORGANELLE_LUMEN, ORGANELLE_MEMBRANE, RNA_PROCESSING, STRUCTURAL_CONSTITUENT_OF_RIBOSOME, NUCLEA…		ENSG00000102753	KPNA3	Criterion_3_S	91	ROSMAP		0	0	0	0.638376	0.83547	1	1	0.228302
c3_2	c3_5	9405	23	CYTOPLASM, INTRACELLULAR_ORGANELLE_PART, ORGANELLE_PART, NUCLEUS, CYTOPLASMIC_PART, MACROMOLECULAR_COMPLEX, NUCLEAR_PART, BIOPOLYMER_METABOLIC_PROCESS, RNA_BINDING, PROTEIN_COMPLEX, NUCLEOBASENUCLEOSIDENUCLEOTIDE_AND_NUCLEIC_ACID_METABOLIC_PROCESS, MITOCHONDRION, KEGG_RIBOSOME, MEMBRANE_ENCLOSED_LUMEN, ORGANELLE_LUMEN, ORGANELLE_MEMBRANE, RNA_PROCESSING, STRUCTURAL_CONSTITUENT_OF_RIBOSOME, NUCLEA…		ENSG00000145675	PIK3R1	Criterion_3_S	185	ROSMAP		2	8	1	0.972063	0.54959	1	1	0.227695
c3_5	c3_35	1162	34		neu	ENSG00000145675	PIK3R1	Criterion_3_S	178	ROSMAP		2	8	1	0.972063	0.54959	1	1	0.227695
c3_114	c3_215	774	42			ENSG00000145675	PIK3R1	Criterion_3_S	177	ROSMAP		2	8	1	0.972063	0.54959	1	1	0.227695
c3_35	c3_114	814	47			ENSG00000145675	PIK3R1	Criterion_3_S	177	ROSMAP		2	8	1	0.972063	0.54959	1	1	0.227695
c3_215	c3_290	574	45			ENSG00000145675	PIK3R1	Criterion_3_S	173	ROSMAP		2	8	1	0.972063	0.54959	1	1	0.227695
c3_5	c3_33	1703	4		neu	ENSG00000136261	BZW2	Criterion_3_S	150	ROSMAP		0	0	0	0.634567	0.842446	1	1	0.227455
c3_2	c3_5	9405	23	CYTOPLASM, INTRACELLULAR_ORGANELLE_PART, ORGANELLE_PART, NUCLEUS, CYTOPLASMIC_PART, MACROMOLECULAR_COMPLEX, NUCLEAR_PART, BIOPOLYMER_METABOLIC_PROCESS, RNA_BINDING, PROTEIN_COMPLEX, NUCLEOBASENUCLEOSIDENUCLEOTIDE_AND_NUCLEIC_ACID_METABOLIC_PROCESS, MITOCHONDRION, KEGG_RIBOSOME, MEMBRANE_ENCLOSED_LUMEN, ORGANELLE_LUMEN, ORGANELLE_MEMBRANE, RNA_PROCESSING, STRUCTURAL_CONSTITUENT_OF_RIBOSOME, NUCLEA…		ENSG00000136261	BZW2	Criterion_3_S	150	ROSMAP		0	0	0	0.634567	0.842446	1	1	0.227455
c3_33	c3_92	440	1	NERVOUS_SYSTEM_DEVELOPMENT	neu	ENSG00000136261	BZW2	Criterion_3_S	148	ROSMAP		0	0	0	0.634567	0.842446	1	1	0.227455
c3_2	c3_5	9405	23	CYTOPLASM, INTRACELLULAR_ORGANELLE_PART, ORGANELLE_PART, NUCLEUS, CYTOPLASMIC_PART, MACROMOLECULAR_COMPLEX, NUCLEAR_PART, BIOPOLYMER_METABOLIC_PROCESS, RNA_BINDING, PROTEIN_COMPLEX, NUCLEOBASENUCLEOSIDENUCLEOTIDE_AND_NUCLEIC_ACID_METABOLIC_PROCESS, MITOCHONDRION, KEGG_RIBOSOME, MEMBRANE_ENCLOSED_LUMEN, ORGANELLE_LUMEN, ORGANELLE_MEMBRANE, RNA_PROCESSING, STRUCTURAL_CONSTITUENT_OF_RIBOSOME, NUCLEA…		ENSG00000143933	CALM2	Criterion_3_S	212	ROSMAP		0	1	0	0.586941	0.910814	1	1	0.227452
c3_5	c3_33	1703	4		neu	ENSG00000143933	CALM2	Criterion_3_S	208	ROSMAP		0	1	0	0.586941	0.910814	1	1	0.227452
c3_33	c3_99	114	50			ENSG00000143933	CALM2	Criterion_3_S	70	ROSMAP		0	1	0	0.586941	0.910814	1	1	0.227452
c3_2	c3_5	9405	23	CYTOPLASM, INTRACELLULAR_ORGANELLE_PART, ORGANELLE_PART, NUCLEUS, CYTOPLASMIC_PART, MACROMOLECULAR_COMPLEX, NUCLEAR_PART, BIOPOLYMER_METABOLIC_PROCESS, RNA_BINDING, PROTEIN_COMPLEX, NUCLEOBASENUCLEOSIDENUCLEOTIDE_AND_NUCLEIC_ACID_METABOLIC_PROCESS, MITOCHONDRION, KEGG_RIBOSOME, MEMBRANE_ENCLOSED_LUMEN, ORGANELLE_LUMEN, ORGANELLE_MEMBRANE, RNA_PROCESSING, STRUCTURAL_CONSTITUENT_OF_RIBOSOME, NUCLEA…		ENSG00000110497	AMBRA1	Criterion_3_S	95	ROSMAP		2	0	0	0.545604	0.982341	1	1	0.226519
c3_2	c3_5	9405	23	CYTOPLASM, INTRACELLULAR_ORGANELLE_PART, ORGANELLE_PART, NUCLEUS, CYTOPLASMIC_PART, MACROMOLECULAR_COMPLEX, NUCLEAR_PART, BIOPOLYMER_METABOLIC_PROCESS, RNA_BINDING, PROTEIN_COMPLEX, NUCLEOBASENUCLEOSIDENUCLEOTIDE_AND_NUCLEIC_ACID_METABOLIC_PROCESS, MITOCHONDRION, KEGG_RIBOSOME, MEMBRANE_ENCLOSED_LUMEN, ORGANELLE_LUMEN, ORGANELLE_MEMBRANE, RNA_PROCESSING, STRUCTURAL_CONSTITUENT_OF_RIBOSOME, NUCLEA…		ENSG00000100884	CPNE6	Criterion_3_S	114	ROSMAP		0	0	0	0.548609	0.979316	1	1	0.225644
c3_5	c3_46	495	5			ENSG00000100884	CPNE6	Criterion_3_S	113	ROSMAP		0	0	0	0.548609	0.979316	1	1	0.225644
c3_2	c3_5	9405	23	CYTOPLASM, INTRACELLULAR_ORGANELLE_PART, ORGANELLE_PART, NUCLEUS, CYTOPLASMIC_PART, MACROMOLECULAR_COMPLEX, NUCLEAR_PART, BIOPOLYMER_METABOLIC_PROCESS, RNA_BINDING, PROTEIN_COMPLEX, NUCLEOBASENUCLEOSIDENUCLEOTIDE_AND_NUCLEIC_ACID_METABOLIC_PROCESS, MITOCHONDRION, KEGG_RIBOSOME, MEMBRANE_ENCLOSED_LUMEN, ORGANELLE_LUMEN, ORGANELLE_MEMBRANE, RNA_PROCESSING, STRUCTURAL_CONSTITUENT_OF_RIBOSOME, NUCLEA…		ENSG00000130638	ATXN10	Criterion_3_S	252	ROSMAP		1	0	0	0.551782	0.975308	1	1	0.225039
c3_5	c3_37	1646	33	CYTOPLASM, ORGANELLE_PART, INTRACELLULAR_ORGANELLE_PART, CYTOPLASMIC_PART, MITOCHONDRION, KEGG_SPLICEOSOME, MACROMOLECULAR_COMPLEX, ORGANELLE_MEMBRANE, NUCLEAR_PART, NUCLEOBASENUCLEOSIDENUCLEOTIDE_AND_NUCLEIC_ACID_METABOLIC_PROCESS, RIBONUCLEOPROTEIN_COMPLEX, NUCLEUS, RNA_PROCESSING, MITOCHONDRIAL_PART, MEMBRANE_ENCLOSED_LUMEN, ORGANELLE_LUMEN, BIOPOLYMER_METABOLIC_PROCESS, RNA_METABOLIC_PROCESS,…		ENSG00000130638	ATXN10	Criterion_3_S	249	ROSMAP		1	0	0	0.551782	0.975308	1	1	0.225039
c3_37	c3_127	236	31			ENSG00000130638	ATXN10	Criterion_3_S	118	ROSMAP		1	0	0	0.551782	0.975308	1	1	0.225039
c3_2	c3_5	9405	23	CYTOPLASM, INTRACELLULAR_ORGANELLE_PART, ORGANELLE_PART, NUCLEUS, CYTOPLASMIC_PART, MACROMOLECULAR_COMPLEX, NUCLEAR_PART, BIOPOLYMER_METABOLIC_PROCESS, RNA_BINDING, PROTEIN_COMPLEX, NUCLEOBASENUCLEOSIDENUCLEOTIDE_AND_NUCLEIC_ACID_METABOLIC_PROCESS, MITOCHONDRION, KEGG_RIBOSOME, MEMBRANE_ENCLOSED_LUMEN, ORGANELLE_LUMEN, ORGANELLE_MEMBRANE, RNA_PROCESSING, STRUCTURAL_CONSTITUENT_OF_RIBOSOME, NUCLEA…		ENSG00000086065	CHMP5	Criterion_3_S	114	ROSMAP		1	0	0	0.554236	0.972632	1	1	0.224425
c3_5	c3_37	1646	33	CYTOPLASM, ORGANELLE_PART, INTRACELLULAR_ORGANELLE_PART, CYTOPLASMIC_PART, MITOCHONDRION, KEGG_SPLICEOSOME, MACROMOLECULAR_COMPLEX, ORGANELLE_MEMBRANE, NUCLEAR_PART, NUCLEOBASENUCLEOSIDENUCLEOTIDE_AND_NUCLEIC_ACID_METABOLIC_PROCESS, RIBONUCLEOPROTEIN_COMPLEX, NUCLEUS, RNA_PROCESSING, MITOCHONDRIAL_PART, MEMBRANE_ENCLOSED_LUMEN, ORGANELLE_LUMEN, BIOPOLYMER_METABOLIC_PROCESS, RNA_METABOLIC_PROCESS,…		ENSG00000086065	CHMP5	Criterion_3_S	101	ROSMAP		1	0	0	0.554236	0.972632	1	1	0.224425
c3_37	c3_127	236	31			ENSG00000086065	CHMP5	Criterion_3_S	95	ROSMAP		1	0	0	0.554236	0.972632	1	1	0.224425
c3_33	c3_99	114	50			ENSG00000170540	ARL6IP1	Criterion_3_S	51	ROSMAP		0	0	0	0.574221	0.939343	1	1	0.224207
c3_5	c3_37	1646	33	CYTOPLASM, ORGANELLE_PART, INTRACELLULAR_ORGANELLE_PART, CYTOPLASMIC_PART, MITOCHONDRION, KEGG_SPLICEOSOME, MACROMOLECULAR_COMPLEX, ORGANELLE_MEMBRANE, NUCLEAR_PART, NUCLEOBASENUCLEOSIDENUCLEOTIDE_AND_NUCLEIC_ACID_METABOLIC_PROCESS, RIBONUCLEOPROTEIN_COMPLEX, NUCLEUS, RNA_PROCESSING, MITOCHONDRIAL_PART, MEMBRANE_ENCLOSED_LUMEN, ORGANELLE_LUMEN, BIOPOLYMER_METABOLIC_PROCESS, RNA_METABOLIC_PROCESS,…		ENSG00000163902	RPN1	Criterion_3_S	87	ROSMAP		0	0	0	0.635702	0.84858	1	1	0.224171
c3_2	c3_5	9405	23	CYTOPLASM, INTRACELLULAR_ORGANELLE_PART, ORGANELLE_PART, NUCLEUS, CYTOPLASMIC_PART, MACROMOLECULAR_COMPLEX, NUCLEAR_PART, BIOPOLYMER_METABOLIC_PROCESS, RNA_BINDING, PROTEIN_COMPLEX, NUCLEOBASENUCLEOSIDENUCLEOTIDE_AND_NUCLEIC_ACID_METABOLIC_PROCESS, MITOCHONDRION, KEGG_RIBOSOME, MEMBRANE_ENCLOSED_LUMEN, ORGANELLE_LUMEN, ORGANELLE_MEMBRANE, RNA_PROCESSING, STRUCTURAL_CONSTITUENT_OF_RIBOSOME, NUCLEA…		ENSG00000175395	ZNF25	Criterion_3_S	111	ROSMAP		0	0	0	0.728562	0.740526	1	1	0.224121
c3_5	c3_35	1162	34		neu	ENSG00000175395	ZNF25	Criterion_3_S	111	ROSMAP		0	0	0	0.728562	0.740526	1	1	0.224121
c3_35	c3_116	122	37			ENSG00000175395	ZNF25	Criterion_3_S	97	ROSMAP		0	0	0	0.728562	0.740526	1	1	0.224121
c3_5	c3_33	1703	4		neu	ENSG00000100478	AP4S1	Criterion_3_S	108	ROSMAP		0	0	0	0.548609	0.987286	1	1	0.2227
c3_2	c3_5	9405	23	CYTOPLASM, INTRACELLULAR_ORGANELLE_PART, ORGANELLE_PART, NUCLEUS, CYTOPLASMIC_PART, MACROMOLECULAR_COMPLEX, NUCLEAR_PART, BIOPOLYMER_METABOLIC_PROCESS, RNA_BINDING, PROTEIN_COMPLEX, NUCLEOBASENUCLEOSIDENUCLEOTIDE_AND_NUCLEIC_ACID_METABOLIC_PROCESS, MITOCHONDRION, KEGG_RIBOSOME, MEMBRANE_ENCLOSED_LUMEN, ORGANELLE_LUMEN, ORGANELLE_MEMBRANE, RNA_PROCESSING, STRUCTURAL_CONSTITUENT_OF_RIBOSOME, NUCLEA…		ENSG00000100478	AP4S1	Criterion_3_S	108	ROSMAP		0	0	0	0.548609	0.987286	1	1	0.2227
c3_5	c3_33	1703	4		neu	ENSG00000169116	PARM1	Criterion_3_S	134	ROSMAP		0	1	0	0.587862	0.923074	1	1	0.222026
c3_2	c3_5	9405	23	CYTOPLASM, INTRACELLULAR_ORGANELLE_PART, ORGANELLE_PART, NUCLEUS, CYTOPLASMIC_PART, MACROMOLECULAR_COMPLEX, NUCLEAR_PART, BIOPOLYMER_METABOLIC_PROCESS, RNA_BINDING, PROTEIN_COMPLEX, NUCLEOBASENUCLEOSIDENUCLEOTIDE_AND_NUCLEIC_ACID_METABOLIC_PROCESS, MITOCHONDRION, KEGG_RIBOSOME, MEMBRANE_ENCLOSED_LUMEN, ORGANELLE_LUMEN, ORGANELLE_MEMBRANE, RNA_PROCESSING, STRUCTURAL_CONSTITUENT_OF_RIBOSOME, NUCLEA…		ENSG00000169116	PARM1	Criterion_3_S	134	ROSMAP		0	1	0	0.587862	0.923074	1	1	0.222026
c3_33	c3_92	440	1	NERVOUS_SYSTEM_DEVELOPMENT	neu	ENSG00000169116	PARM1	Criterion_3_S	132	ROSMAP		0	1	0	0.587862	0.923074	1	1	0.222026
c3_2	c3_5	9405	23	CYTOPLASM, INTRACELLULAR_ORGANELLE_PART, ORGANELLE_PART, NUCLEUS, CYTOPLASMIC_PART, MACROMOLECULAR_COMPLEX, NUCLEAR_PART, BIOPOLYMER_METABOLIC_PROCESS, RNA_BINDING, PROTEIN_COMPLEX, NUCLEOBASENUCLEOSIDENUCLEOTIDE_AND_NUCLEIC_ACID_METABOLIC_PROCESS, MITOCHONDRION, KEGG_RIBOSOME, MEMBRANE_ENCLOSED_LUMEN, ORGANELLE_LUMEN, ORGANELLE_MEMBRANE, RNA_PROCESSING, STRUCTURAL_CONSTITUENT_OF_RIBOSOME, NUCLEA…		ENSG00000181610	MRPS23	Criterion_3_S	150	ROSMAP		0	0	0	0.553523	0.982112	1	1	0.221369
c3_5	c3_37	1646	33	CYTOPLASM, ORGANELLE_PART, INTRACELLULAR_ORGANELLE_PART, CYTOPLASMIC_PART, MITOCHONDRION, KEGG_SPLICEOSOME, MACROMOLECULAR_COMPLEX, ORGANELLE_MEMBRANE, NUCLEAR_PART, NUCLEOBASENUCLEOSIDENUCLEOTIDE_AND_NUCLEIC_ACID_METABOLIC_PROCESS, RIBONUCLEOPROTEIN_COMPLEX, NUCLEUS, RNA_PROCESSING, MITOCHONDRIAL_PART, MEMBRANE_ENCLOSED_LUMEN, ORGANELLE_LUMEN, BIOPOLYMER_METABOLIC_PROCESS, RNA_METABOLIC_PROCESS,…		ENSG00000181610	MRPS23	Criterion_3_S	147	ROSMAP		0	0	0	0.553523	0.982112	1	1	0.221369
c3_2	c3_5	9405	23	CYTOPLASM, INTRACELLULAR_ORGANELLE_PART, ORGANELLE_PART, NUCLEUS, CYTOPLASMIC_PART, MACROMOLECULAR_COMPLEX, NUCLEAR_PART, BIOPOLYMER_METABOLIC_PROCESS, RNA_BINDING, PROTEIN_COMPLEX, NUCLEOBASENUCLEOSIDENUCLEOTIDE_AND_NUCLEIC_ACID_METABOLIC_PROCESS, MITOCHONDRION, KEGG_RIBOSOME, MEMBRANE_ENCLOSED_LUMEN, ORGANELLE_LUMEN, ORGANELLE_MEMBRANE, RNA_PROCESSING, STRUCTURAL_CONSTITUENT_OF_RIBOSOME, NUCLEA…		ENSG00000197959	DNM3	Criterion_3_S	190	ROSMAP		0	3	0	0.802949	0.677168	1	1	0.221296
c3_5	c3_35	1162	34		neu	ENSG00000197959	DNM3	Criterion_3_S	184	ROSMAP		0	3	0	0.802949	0.677168	1	1	0.221296
c3_114	c3_215	774	42			ENSG00000197959	DNM3	Criterion_3_S	183	ROSMAP		0	3	0	0.802949	0.677168	1	1	0.221296
c3_35	c3_114	814	47			ENSG00000197959	DNM3	Criterion_3_S	183	ROSMAP		0	3	0	0.802949	0.677168	1	1	0.221296
c3_215	c3_290	574	45			ENSG00000197959	DNM3	Criterion_3_S	179	ROSMAP		0	3	0	0.802949	0.677168	1	1	0.221296
c3_2	c3_5	9405	23	CYTOPLASM, INTRACELLULAR_ORGANELLE_PART, ORGANELLE_PART, NUCLEUS, CYTOPLASMIC_PART, MACROMOLECULAR_COMPLEX, NUCLEAR_PART, BIOPOLYMER_METABOLIC_PROCESS, RNA_BINDING, PROTEIN_COMPLEX, NUCLEOBASENUCLEOSIDENUCLEOTIDE_AND_NUCLEIC_ACID_METABOLIC_PROCESS, MITOCHONDRION, KEGG_RIBOSOME, MEMBRANE_ENCLOSED_LUMEN, ORGANELLE_LUMEN, ORGANELLE_MEMBRANE, RNA_PROCESSING, STRUCTURAL_CONSTITUENT_OF_RIBOSOME, NUCLEA…		ENSG00000102978	POLR2C	Criterion_3_S	146	ROSMAP		0	1	0	0.548609	0.991641	1	1	0.221102
c3_5	c3_37	1646	33	CYTOPLASM, ORGANELLE_PART, INTRACELLULAR_ORGANELLE_PART, CYTOPLASMIC_PART, MITOCHONDRION, KEGG_SPLICEOSOME, MACROMOLECULAR_COMPLEX, ORGANELLE_MEMBRANE, NUCLEAR_PART, NUCLEOBASENUCLEOSIDENUCLEOTIDE_AND_NUCLEIC_ACID_METABOLIC_PROCESS, RIBONUCLEOPROTEIN_COMPLEX, NUCLEUS, RNA_PROCESSING, MITOCHONDRIAL_PART, MEMBRANE_ENCLOSED_LUMEN, ORGANELLE_LUMEN, BIOPOLYMER_METABOLIC_PROCESS, RNA_METABOLIC_PROCESS,…		ENSG00000102978	POLR2C	Criterion_3_S	143	ROSMAP		0	1	0	0.548609	0.991641	1	1	0.221102
c3_2	c3_5	9405	23	CYTOPLASM, INTRACELLULAR_ORGANELLE_PART, ORGANELLE_PART, NUCLEUS, CYTOPLASMIC_PART, MACROMOLECULAR_COMPLEX, NUCLEAR_PART, BIOPOLYMER_METABOLIC_PROCESS, RNA_BINDING, PROTEIN_COMPLEX, NUCLEOBASENUCLEOSIDENUCLEOTIDE_AND_NUCLEIC_ACID_METABOLIC_PROCESS, MITOCHONDRION, KEGG_RIBOSOME, MEMBRANE_ENCLOSED_LUMEN, ORGANELLE_LUMEN, ORGANELLE_MEMBRANE, RNA_PROCESSING, STRUCTURAL_CONSTITUENT_OF_RIBOSOME, NUCLEA…		ENSG00000159720	ATP6V0D1	Criterion_3_S	162	ROSMAP		0	0	0	0.553862	0.982865	1	1	0.220869
c3_210	c3_286	109	20			ENSG00000159720	ATP6V0D1	Criterion_3_S	76	ROSMAP		0	0	0	0.553862	0.982865	1	1	0.220869
c3_113	c3_210	129	24			ENSG00000159720	ATP6V0D1	Criterion_3_S	76	ROSMAP		0	0	0	0.553862	0.982865	1	1	0.220869
c3_37	c3_131	100	32			ENSG00000022267	FHL1	Criterion_3_S	55	ROSMAP		1	3	0	0.587862	0.926362	1	1	0.220735
c3_5	c3_37	1646	33	CYTOPLASM, ORGANELLE_PART, INTRACELLULAR_ORGANELLE_PART, CYTOPLASMIC_PART, MITOCHONDRION, KEGG_SPLICEOSOME, MACROMOLECULAR_COMPLEX, ORGANELLE_MEMBRANE, NUCLEAR_PART, NUCLEOBASENUCLEOSIDENUCLEOTIDE_AND_NUCLEIC_ACID_METABOLIC_PROCESS, RIBONUCLEOPROTEIN_COMPLEX, NUCLEUS, RNA_PROCESSING, MITOCHONDRIAL_PART, MEMBRANE_ENCLOSED_LUMEN, ORGANELLE_LUMEN, BIOPOLYMER_METABOLIC_PROCESS, RNA_METABOLIC_PROCESS,…		ENSG00000118680	MYL12B	Criterion_3_S	82	ROSMAP		0	0	0	0.565744	0.962738	1	1	0.220674
c3_37	c3_131	100	32			ENSG00000118680	MYL12B	Criterion_3_S	63	ROSMAP		0	0	0	0.565744	0.962738	1	1	0.220674
c3_2	c3_5	9405	23	CYTOPLASM, INTRACELLULAR_ORGANELLE_PART, ORGANELLE_PART, NUCLEUS, CYTOPLASMIC_PART, MACROMOLECULAR_COMPLEX, NUCLEAR_PART, BIOPOLYMER_METABOLIC_PROCESS, RNA_BINDING, PROTEIN_COMPLEX, NUCLEOBASENUCLEOSIDENUCLEOTIDE_AND_NUCLEIC_ACID_METABOLIC_PROCESS, MITOCHONDRION, KEGG_RIBOSOME, MEMBRANE_ENCLOSED_LUMEN, ORGANELLE_LUMEN, ORGANELLE_MEMBRANE, RNA_PROCESSING, STRUCTURAL_CONSTITUENT_OF_RIBOSOME, NUCLEA…		ENSG00000172757	CFL1	Criterion_3_S	165	ROSMAP		2	5	0	0.546033	0.998332	1	1	0.220368
c3_5	c3_37	1646	33	CYTOPLASM, ORGANELLE_PART, INTRACELLULAR_ORGANELLE_PART, CYTOPLASMIC_PART, MITOCHONDRION, KEGG_SPLICEOSOME, MACROMOLECULAR_COMPLEX, ORGANELLE_MEMBRANE, NUCLEAR_PART, NUCLEOBASENUCLEOSIDENUCLEOTIDE_AND_NUCLEIC_ACID_METABOLIC_PROCESS, RIBONUCLEOPROTEIN_COMPLEX, NUCLEUS, RNA_PROCESSING, MITOCHONDRIAL_PART, MEMBRANE_ENCLOSED_LUMEN, ORGANELLE_LUMEN, BIOPOLYMER_METABOLIC_PROCESS, RNA_METABOLIC_PROCESS,…		ENSG00000172757	CFL1	Criterion_3_S	101	ROSMAP		2	5	0	0.546033	0.998332	1	1	0.220368
c3_5	c3_33	1703	4		neu	ENSG00000183662	FAM19A1	Criterion_3_S	150	ROSMAP		0	0	0	0.66384	0.821187	1	1	0.220359
c3_2	c3_5	9405	23	CYTOPLASM, INTRACELLULAR_ORGANELLE_PART, ORGANELLE_PART, NUCLEUS, CYTOPLASMIC_PART, MACROMOLECULAR_COMPLEX, NUCLEAR_PART, BIOPOLYMER_METABOLIC_PROCESS, RNA_BINDING, PROTEIN_COMPLEX, NUCLEOBASENUCLEOSIDENUCLEOTIDE_AND_NUCLEIC_ACID_METABOLIC_PROCESS, MITOCHONDRION, KEGG_RIBOSOME, MEMBRANE_ENCLOSED_LUMEN, ORGANELLE_LUMEN, ORGANELLE_MEMBRANE, RNA_PROCESSING, STRUCTURAL_CONSTITUENT_OF_RIBOSOME, NUCLEA…		ENSG00000183662	FAM19A1	Criterion_3_S	150	ROSMAP		0	0	0	0.66384	0.821187	1	1	0.220359
c3_33	c3_92	440	1	NERVOUS_SYSTEM_DEVELOPMENT	neu	ENSG00000183662	FAM19A1	Criterion_3_S	148	ROSMAP		0	0	0	0.66384	0.821187	1	1	0.220359
c3_2	c3_5	9405	23	CYTOPLASM, INTRACELLULAR_ORGANELLE_PART, ORGANELLE_PART, NUCLEUS, CYTOPLASMIC_PART, MACROMOLECULAR_COMPLEX, NUCLEAR_PART, BIOPOLYMER_METABOLIC_PROCESS, RNA_BINDING, PROTEIN_COMPLEX, NUCLEOBASENUCLEOSIDENUCLEOTIDE_AND_NUCLEIC_ACID_METABOLIC_PROCESS, MITOCHONDRION, KEGG_RIBOSOME, MEMBRANE_ENCLOSED_LUMEN, ORGANELLE_LUMEN, ORGANELLE_MEMBRANE, RNA_PROCESSING, STRUCTURAL_CONSTITUENT_OF_RIBOSOME, NUCLEA…		ENSG00000078369	GNB1	Criterion_3_S	182	ROSMAP		0	0	0	0.688895	0.79164	1	1	0.220212
c3_5	c3_35	1162	34		neu	ENSG00000078369	GNB1	Criterion_3_S	176	ROSMAP		0	0	0	0.688895	0.79164	1	1	0.220212
c3_114	c3_215	774	42			ENSG00000078369	GNB1	Criterion_3_S	175	ROSMAP		0	0	0	0.688895	0.79164	1	1	0.220212
c3_35	c3_114	814	47			ENSG00000078369	GNB1	Criterion_3_S	175	ROSMAP		0	0	0	0.688895	0.79164	1	1	0.220212
c3_215	c3_290	574	45			ENSG00000078369	GNB1	Criterion_3_S	137	ROSMAP		0	0	0	0.688895	0.79164	1	1	0.220212
c3_33	c3_99	114	50			ENSG00000162222	TTC9C	Criterion_3_S	56	ROSMAP		0	0	0	0.552055	0.988607	1	1	0.21994
c3_2	c3_5	9405	23	CYTOPLASM, INTRACELLULAR_ORGANELLE_PART, ORGANELLE_PART, NUCLEUS, CYTOPLASMIC_PART, MACROMOLECULAR_COMPLEX, NUCLEAR_PART, BIOPOLYMER_METABOLIC_PROCESS, RNA_BINDING, PROTEIN_COMPLEX, NUCLEOBASENUCLEOSIDENUCLEOTIDE_AND_NUCLEIC_ACID_METABOLIC_PROCESS, MITOCHONDRION, KEGG_RIBOSOME, MEMBRANE_ENCLOSED_LUMEN, ORGANELLE_LUMEN, ORGANELLE_MEMBRANE, RNA_PROCESSING, STRUCTURAL_CONSTITUENT_OF_RIBOSOME, NUCLEA…		ENSG00000137100	DCTN3	Criterion_3_S	124	ROSMAP		0	0	0	0.562802	0.969858	1	1	0.219892
c3_5	c3_37	1646	33	CYTOPLASM, ORGANELLE_PART, INTRACELLULAR_ORGANELLE_PART, CYTOPLASMIC_PART, MITOCHONDRION, KEGG_SPLICEOSOME, MACROMOLECULAR_COMPLEX, ORGANELLE_MEMBRANE, NUCLEAR_PART, NUCLEOBASENUCLEOSIDENUCLEOTIDE_AND_NUCLEIC_ACID_METABOLIC_PROCESS, RIBONUCLEOPROTEIN_COMPLEX, NUCLEUS, RNA_PROCESSING, MITOCHONDRIAL_PART, MEMBRANE_ENCLOSED_LUMEN, ORGANELLE_LUMEN, BIOPOLYMER_METABOLIC_PROCESS, RNA_METABOLIC_PROCESS,…		ENSG00000137100	DCTN3	Criterion_3_S	120	ROSMAP		0	0	0	0.562802	0.969858	1	1	0.219892
c3_37	c3_126	231	21	MITOCHONDRION, MITOCHONDRIAL_PART, CYTOPLASM, MITOCHONDRIAL_MEMBRANE, MITOCHONDRIAL_ENVELOPE, CYTOPLASMIC_PART, KEGG_PARKINSONS_DISEASE, KEGG_HUNTINGTONS_DISEASE, KEGG_CITRATE_CYCLE_TCA_CYCLE		ENSG00000137100	DCTN3	Criterion_3_S	98	ROSMAP		0	0	0	0.562802	0.969858	1	1	0.219892
c3_37	c3_131	100	32			ENSG00000060688	SNRNP40	Criterion_3_S	53	ROSMAP		0	0	0	0.553523	0.988356	1	1	0.219068
c3_2	c3_5	9405	23	CYTOPLASM, INTRACELLULAR_ORGANELLE_PART, ORGANELLE_PART, NUCLEUS, CYTOPLASMIC_PART, MACROMOLECULAR_COMPLEX, NUCLEAR_PART, BIOPOLYMER_METABOLIC_PROCESS, RNA_BINDING, PROTEIN_COMPLEX, NUCLEOBASENUCLEOSIDENUCLEOTIDE_AND_NUCLEIC_ACID_METABOLIC_PROCESS, MITOCHONDRION, KEGG_RIBOSOME, MEMBRANE_ENCLOSED_LUMEN, ORGANELLE_LUMEN, ORGANELLE_MEMBRANE, RNA_PROCESSING, STRUCTURAL_CONSTITUENT_OF_RIBOSOME, NUCLEA…		ENSG00000196776	CD47	Criterion_3_S	103	ROSMAP		11	2	0	0.613747	0.892054	1	1	0.218791
c3_2	c3_5	9405	23	CYTOPLASM, INTRACELLULAR_ORGANELLE_PART, ORGANELLE_PART, NUCLEUS, CYTOPLASMIC_PART, MACROMOLECULAR_COMPLEX, NUCLEAR_PART, BIOPOLYMER_METABOLIC_PROCESS, RNA_BINDING, PROTEIN_COMPLEX, NUCLEOBASENUCLEOSIDENUCLEOTIDE_AND_NUCLEIC_ACID_METABOLIC_PROCESS, MITOCHONDRION, KEGG_RIBOSOME, MEMBRANE_ENCLOSED_LUMEN, ORGANELLE_LUMEN, ORGANELLE_MEMBRANE, RNA_PROCESSING, STRUCTURAL_CONSTITUENT_OF_RIBOSOME, NUCLEA…		ENSG00000151690	MFSD6	Criterion_3_S	104	ROSMAP		0	0	0	0.908684	0.602654	1	1	0.218707
c3_2	c3_5	9405	23	CYTOPLASM, INTRACELLULAR_ORGANELLE_PART, ORGANELLE_PART, NUCLEUS, CYTOPLASMIC_PART, MACROMOLECULAR_COMPLEX, NUCLEAR_PART, BIOPOLYMER_METABOLIC_PROCESS, RNA_BINDING, PROTEIN_COMPLEX, NUCLEOBASENUCLEOSIDENUCLEOTIDE_AND_NUCLEIC_ACID_METABOLIC_PROCESS, MITOCHONDRION, KEGG_RIBOSOME, MEMBRANE_ENCLOSED_LUMEN, ORGANELLE_LUMEN, ORGANELLE_MEMBRANE, RNA_PROCESSING, STRUCTURAL_CONSTITUENT_OF_RIBOSOME, NUCLEA…		ENSG00000169764	UGP2	Criterion_3_S	108	ROSMAP		0	1	0	0.55552	0.987173	1	1	0.218195
c3_5	c3_37	1646	33	CYTOPLASM, ORGANELLE_PART, INTRACELLULAR_ORGANELLE_PART, CYTOPLASMIC_PART, MITOCHONDRION, KEGG_SPLICEOSOME, MACROMOLECULAR_COMPLEX, ORGANELLE_MEMBRANE, NUCLEAR_PART, NUCLEOBASENUCLEOSIDENUCLEOTIDE_AND_NUCLEIC_ACID_METABOLIC_PROCESS, RIBONUCLEOPROTEIN_COMPLEX, NUCLEUS, RNA_PROCESSING, MITOCHONDRIAL_PART, MEMBRANE_ENCLOSED_LUMEN, ORGANELLE_LUMEN, BIOPOLYMER_METABOLIC_PROCESS, RNA_METABOLIC_PROCESS,…		ENSG00000169764	UGP2	Criterion_3_S	105	ROSMAP		0	1	0	0.55552	0.987173	1	1	0.218195
c3_37	c3_126	231	21	MITOCHONDRION, MITOCHONDRIAL_PART, CYTOPLASM, MITOCHONDRIAL_MEMBRANE, MITOCHONDRIAL_ENVELOPE, CYTOPLASMIC_PART, KEGG_PARKINSONS_DISEASE, KEGG_HUNTINGTONS_DISEASE, KEGG_CITRATE_CYCLE_TCA_CYCLE		ENSG00000169764	UGP2	Criterion_3_S	84	ROSMAP		0	1	0	0.55552	0.987173	1	1	0.218195
c3_2	c3_5	9405	23	CYTOPLASM, INTRACELLULAR_ORGANELLE_PART, ORGANELLE_PART, NUCLEUS, CYTOPLASMIC_PART, MACROMOLECULAR_COMPLEX, NUCLEAR_PART, BIOPOLYMER_METABOLIC_PROCESS, RNA_BINDING, PROTEIN_COMPLEX, NUCLEOBASENUCLEOSIDENUCLEOTIDE_AND_NUCLEIC_ACID_METABOLIC_PROCESS, MITOCHONDRION, KEGG_RIBOSOME, MEMBRANE_ENCLOSED_LUMEN, ORGANELLE_LUMEN, ORGANELLE_MEMBRANE, RNA_PROCESSING, STRUCTURAL_CONSTITUENT_OF_RIBOSOME, NUCLEA…		ENSG00000146701	MDH2	Criterion_3_S	145	ROSMAP		1	2	0	0.551866	0.995391	1	1	0.217581
c3_5	c3_37	1646	33	CYTOPLASM, ORGANELLE_PART, INTRACELLULAR_ORGANELLE_PART, CYTOPLASMIC_PART, MITOCHONDRION, KEGG_SPLICEOSOME, MACROMOLECULAR_COMPLEX, ORGANELLE_MEMBRANE, NUCLEAR_PART, NUCLEOBASENUCLEOSIDENUCLEOTIDE_AND_NUCLEIC_ACID_METABOLIC_PROCESS, RIBONUCLEOPROTEIN_COMPLEX, NUCLEUS, RNA_PROCESSING, MITOCHONDRIAL_PART, MEMBRANE_ENCLOSED_LUMEN, ORGANELLE_LUMEN, BIOPOLYMER_METABOLIC_PROCESS, RNA_METABOLIC_PROCESS,…		ENSG00000146701	MDH2	Criterion_3_S	122	ROSMAP		1	2	0	0.551866	0.995391	1	1	0.217581
c3_37	c3_126	231	21	MITOCHONDRION, MITOCHONDRIAL_PART, CYTOPLASM, MITOCHONDRIAL_MEMBRANE, MITOCHONDRIAL_ENVELOPE, CYTOPLASMIC_PART, KEGG_PARKINSONS_DISEASE, KEGG_HUNTINGTONS_DISEASE, KEGG_CITRATE_CYCLE_TCA_CYCLE		ENSG00000146701	MDH2	Criterion_3_S	105	ROSMAP		1	2	0	0.551866	0.995391	1	1	0.217581
c3_2	c3_5	9405	23	CYTOPLASM, INTRACELLULAR_ORGANELLE_PART, ORGANELLE_PART, NUCLEUS, CYTOPLASMIC_PART, MACROMOLECULAR_COMPLEX, NUCLEAR_PART, BIOPOLYMER_METABOLIC_PROCESS, RNA_BINDING, PROTEIN_COMPLEX, NUCLEOBASENUCLEOSIDENUCLEOTIDE_AND_NUCLEIC_ACID_METABOLIC_PROCESS, MITOCHONDRION, KEGG_RIBOSOME, MEMBRANE_ENCLOSED_LUMEN, ORGANELLE_LUMEN, ORGANELLE_MEMBRANE, RNA_PROCESSING, STRUCTURAL_CONSTITUENT_OF_RIBOSOME, NUCLEA…		ENSG00000134108	ARL8B	Criterion_3_S	145	ROSMAP		0	0	0	0.630415	0.871641	1	1	0.217467
c3_5	c3_37	1646	33	CYTOPLASM, ORGANELLE_PART, INTRACELLULAR_ORGANELLE_PART, CYTOPLASMIC_PART, MITOCHONDRION, KEGG_SPLICEOSOME, MACROMOLECULAR_COMPLEX, ORGANELLE_MEMBRANE, NUCLEAR_PART, NUCLEOBASENUCLEOSIDENUCLEOTIDE_AND_NUCLEIC_ACID_METABOLIC_PROCESS, RIBONUCLEOPROTEIN_COMPLEX, NUCLEUS, RNA_PROCESSING, MITOCHONDRIAL_PART, MEMBRANE_ENCLOSED_LUMEN, ORGANELLE_LUMEN, BIOPOLYMER_METABOLIC_PROCESS, RNA_METABOLIC_PROCESS,…		ENSG00000134108	ARL8B	Criterion_3_S	122	ROSMAP		0	0	0	0.630415	0.871641	1	1	0.217467
c3_37	c3_126	231	21	MITOCHONDRION, MITOCHONDRIAL_PART, CYTOPLASM, MITOCHONDRIAL_MEMBRANE, MITOCHONDRIAL_ENVELOPE, CYTOPLASMIC_PART, KEGG_PARKINSONS_DISEASE, KEGG_HUNTINGTONS_DISEASE, KEGG_CITRATE_CYCLE_TCA_CYCLE		ENSG00000134108	ARL8B	Criterion_3_S	92	ROSMAP		0	0	0	0.630415	0.871641	1	1	0.217467
c3_2	c3_5	9405	23	CYTOPLASM, INTRACELLULAR_ORGANELLE_PART, ORGANELLE_PART, NUCLEUS, CYTOPLASMIC_PART, MACROMOLECULAR_COMPLEX, NUCLEAR_PART, BIOPOLYMER_METABOLIC_PROCESS, RNA_BINDING, PROTEIN_COMPLEX, NUCLEOBASENUCLEOSIDENUCLEOTIDE_AND_NUCLEIC_ACID_METABOLIC_PROCESS, MITOCHONDRION, KEGG_RIBOSOME, MEMBRANE_ENCLOSED_LUMEN, ORGANELLE_LUMEN, ORGANELLE_MEMBRANE, RNA_PROCESSING, STRUCTURAL_CONSTITUENT_OF_RIBOSOME, NUCLEA…		ENSG00000187601	MAGEH1	Criterion_3_S	148	ROSMAP		0	1	0	0.624988	0.879352	1	1	0.217407
c3_5	c3_37	1646	33	CYTOPLASM, ORGANELLE_PART, INTRACELLULAR_ORGANELLE_PART, CYTOPLASMIC_PART, MITOCHONDRION, KEGG_SPLICEOSOME, MACROMOLECULAR_COMPLEX, ORGANELLE_MEMBRANE, NUCLEAR_PART, NUCLEOBASENUCLEOSIDENUCLEOTIDE_AND_NUCLEIC_ACID_METABOLIC_PROCESS, RIBONUCLEOPROTEIN_COMPLEX, NUCLEUS, RNA_PROCESSING, MITOCHONDRIAL_PART, MEMBRANE_ENCLOSED_LUMEN, ORGANELLE_LUMEN, BIOPOLYMER_METABOLIC_PROCESS, RNA_METABOLIC_PROCESS,…		ENSG00000187601	MAGEH1	Criterion_3_S	120	ROSMAP		0	1	0	0.624988	0.879352	1	1	0.217407
c3_37	c3_126	231	21	MITOCHONDRION, MITOCHONDRIAL_PART, CYTOPLASM, MITOCHONDRIAL_MEMBRANE, MITOCHONDRIAL_ENVELOPE, CYTOPLASMIC_PART, KEGG_PARKINSONS_DISEASE, KEGG_HUNTINGTONS_DISEASE, KEGG_CITRATE_CYCLE_TCA_CYCLE		ENSG00000187601	MAGEH1	Criterion_3_S	99	ROSMAP		0	1	0	0.624988	0.879352	1	1	0.217407
c3_5	c3_33	1703	4		neu	ENSG00000256008	RP11-728G15.1	Criterion_3_S	152	ROSMAP		0	0	0	0.599091	0.918015	1	1	0.21715
c3_2	c3_5	9405	23	CYTOPLASM, INTRACELLULAR_ORGANELLE_PART, ORGANELLE_PART, NUCLEUS, CYTOPLASMIC_PART, MACROMOLECULAR_COMPLEX, NUCLEAR_PART, BIOPOLYMER_METABOLIC_PROCESS, RNA_BINDING, PROTEIN_COMPLEX, NUCLEOBASENUCLEOSIDENUCLEOTIDE_AND_NUCLEIC_ACID_METABOLIC_PROCESS, MITOCHONDRION, KEGG_RIBOSOME, MEMBRANE_ENCLOSED_LUMEN, ORGANELLE_LUMEN, ORGANELLE_MEMBRANE, RNA_PROCESSING, STRUCTURAL_CONSTITUENT_OF_RIBOSOME, NUCLEA…		ENSG00000256008	RP11-728G15.1	Criterion_3_S	152	ROSMAP		0	0	0	0.599091	0.918015	1	1	0.21715
c3_33	c3_92	440	1	NERVOUS_SYSTEM_DEVELOPMENT	neu	ENSG00000256008	RP11-728G15.1	Criterion_3_S	137	ROSMAP		0	0	0	0.599091	0.918015	1	1	0.21715
c3_2	c3_5	9405	23	CYTOPLASM, INTRACELLULAR_ORGANELLE_PART, ORGANELLE_PART, NUCLEUS, CYTOPLASMIC_PART, MACROMOLECULAR_COMPLEX, NUCLEAR_PART, BIOPOLYMER_METABOLIC_PROCESS, RNA_BINDING, PROTEIN_COMPLEX, NUCLEOBASENUCLEOSIDENUCLEOTIDE_AND_NUCLEIC_ACID_METABOLIC_PROCESS, MITOCHONDRION, KEGG_RIBOSOME, MEMBRANE_ENCLOSED_LUMEN, ORGANELLE_LUMEN, ORGANELLE_MEMBRANE, RNA_PROCESSING, STRUCTURAL_CONSTITUENT_OF_RIBOSOME, NUCLEA…		ENSG00000101266	CSNK2A1	Criterion_3_S	136	ROSMAP		1	1	0	0.638855	0.861157	1	1	0.217031
c3_5	c3_37	1646	33	CYTOPLASM, ORGANELLE_PART, INTRACELLULAR_ORGANELLE_PART, CYTOPLASMIC_PART, MITOCHONDRION, KEGG_SPLICEOSOME, MACROMOLECULAR_COMPLEX, ORGANELLE_MEMBRANE, NUCLEAR_PART, NUCLEOBASENUCLEOSIDENUCLEOTIDE_AND_NUCLEIC_ACID_METABOLIC_PROCESS, RIBONUCLEOPROTEIN_COMPLEX, NUCLEUS, RNA_PROCESSING, MITOCHONDRIAL_PART, MEMBRANE_ENCLOSED_LUMEN, ORGANELLE_LUMEN, BIOPOLYMER_METABOLIC_PROCESS, RNA_METABOLIC_PROCESS,…		ENSG00000101266	CSNK2A1	Criterion_3_S	94	ROSMAP		1	1	0	0.638855	0.861157	1	1	0.217031
c3_2	c3_5	9405	23	CYTOPLASM, INTRACELLULAR_ORGANELLE_PART, ORGANELLE_PART, NUCLEUS, CYTOPLASMIC_PART, MACROMOLECULAR_COMPLEX, NUCLEAR_PART, BIOPOLYMER_METABOLIC_PROCESS, RNA_BINDING, PROTEIN_COMPLEX, NUCLEOBASENUCLEOSIDENUCLEOTIDE_AND_NUCLEIC_ACID_METABOLIC_PROCESS, MITOCHONDRION, KEGG_RIBOSOME, MEMBRANE_ENCLOSED_LUMEN, ORGANELLE_LUMEN, ORGANELLE_MEMBRANE, RNA_PROCESSING, STRUCTURAL_CONSTITUENT_OF_RIBOSOME, NUCLEA…		ENSG00000213585	VDAC1	Criterion_3_S	238	ROSMAP		26	4	0	0.603047	0.913708	1	1	0.216467
c3_5	c3_37	1646	33	CYTOPLASM, ORGANELLE_PART, INTRACELLULAR_ORGANELLE_PART, CYTOPLASMIC_PART, MITOCHONDRION, KEGG_SPLICEOSOME, MACROMOLECULAR_COMPLEX, ORGANELLE_MEMBRANE, NUCLEAR_PART, NUCLEOBASENUCLEOSIDENUCLEOTIDE_AND_NUCLEIC_ACID_METABOLIC_PROCESS, RIBONUCLEOPROTEIN_COMPLEX, NUCLEUS, RNA_PROCESSING, MITOCHONDRIAL_PART, MEMBRANE_ENCLOSED_LUMEN, ORGANELLE_LUMEN, BIOPOLYMER_METABOLIC_PROCESS, RNA_METABOLIC_PROCESS,…		ENSG00000213585	VDAC1	Criterion_3_S	215	ROSMAP		26	4	0	0.603047	0.913708	1	1	0.216467
c3_37	c3_126	231	21	MITOCHONDRION, MITOCHONDRIAL_PART, CYTOPLASM, MITOCHONDRIAL_MEMBRANE, MITOCHONDRIAL_ENVELOPE, CYTOPLASMIC_PART, KEGG_PARKINSONS_DISEASE, KEGG_HUNTINGTONS_DISEASE, KEGG_CITRATE_CYCLE_TCA_CYCLE		ENSG00000213585	VDAC1	Criterion_3_S	122	ROSMAP		26	4	0	0.603047	0.913708	1	1	0.216467
c3_2	c3_5	9405	23	CYTOPLASM, INTRACELLULAR_ORGANELLE_PART, ORGANELLE_PART, NUCLEUS, CYTOPLASMIC_PART, MACROMOLECULAR_COMPLEX, NUCLEAR_PART, BIOPOLYMER_METABOLIC_PROCESS, RNA_BINDING, PROTEIN_COMPLEX, NUCLEOBASENUCLEOSIDENUCLEOTIDE_AND_NUCLEIC_ACID_METABOLIC_PROCESS, MITOCHONDRION, KEGG_RIBOSOME, MEMBRANE_ENCLOSED_LUMEN, ORGANELLE_LUMEN, ORGANELLE_MEMBRANE, RNA_PROCESSING, STRUCTURAL_CONSTITUENT_OF_RIBOSOME, NUCLEA…		ENSG00000158062	UBXN11	Criterion_3_S	94	ROSMAP		0	0	0	0.60351	0.913306	1	1	0.216348
c3_46	c3_162	223	13			ENSG00000158062	UBXN11	Criterion_3_S	86	ROSMAP		0	0	0	0.60351	0.913306	1	1	0.216348
c3_2	c3_5	9405	23	CYTOPLASM, INTRACELLULAR_ORGANELLE_PART, ORGANELLE_PART, NUCLEUS, CYTOPLASMIC_PART, MACROMOLECULAR_COMPLEX, NUCLEAR_PART, BIOPOLYMER_METABOLIC_PROCESS, RNA_BINDING, PROTEIN_COMPLEX, NUCLEOBASENUCLEOSIDENUCLEOTIDE_AND_NUCLEIC_ACID_METABOLIC_PROCESS, MITOCHONDRION, KEGG_RIBOSOME, MEMBRANE_ENCLOSED_LUMEN, ORGANELLE_LUMEN, ORGANELLE_MEMBRANE, RNA_PROCESSING, STRUCTURAL_CONSTITUENT_OF_RIBOSOME, NUCLEA…		ENSG00000122733	KIAA1045	Criterion_3_S	110	ROSMAP		0	0	0	0.734298	0.751061	1	1	0.216142
c3_5	c3_33	1703	4		neu	ENSG00000122733	KIAA1045	Criterion_3_S	102	ROSMAP		0	0	0	0.734298	0.751061	1	1	0.216142
c3_4	c3_14	190	12			ENSG00000105402	NAPA	Criterion_3_S	86	ROSMAP		6	16	0	0.561059	0.987286	1	1	0.21455
c3_2	c3_5	9405	23	CYTOPLASM, INTRACELLULAR_ORGANELLE_PART, ORGANELLE_PART, NUCLEUS, CYTOPLASMIC_PART, MACROMOLECULAR_COMPLEX, NUCLEAR_PART, BIOPOLYMER_METABOLIC_PROCESS, RNA_BINDING, PROTEIN_COMPLEX, NUCLEOBASENUCLEOSIDENUCLEOTIDE_AND_NUCLEIC_ACID_METABOLIC_PROCESS, MITOCHONDRION, KEGG_RIBOSOME, MEMBRANE_ENCLOSED_LUMEN, ORGANELLE_LUMEN, ORGANELLE_MEMBRANE, RNA_PROCESSING, STRUCTURAL_CONSTITUENT_OF_RIBOSOME, NUCLEA…		ENSG00000095002	MSH2	Criterion_3_S	97	ROSMAP		0	80	0	0.608238	0.910814	1	1	0.214507
c3_35	c3_116	122	37			ENSG00000095002	MSH2	Criterion_3_S	83	ROSMAP		0	80	0	0.608238	0.910814	1	1	0.214507
c3_2	c3_5	9405	23	CYTOPLASM, INTRACELLULAR_ORGANELLE_PART, ORGANELLE_PART, NUCLEUS, CYTOPLASMIC_PART, MACROMOLECULAR_COMPLEX, NUCLEAR_PART, BIOPOLYMER_METABOLIC_PROCESS, RNA_BINDING, PROTEIN_COMPLEX, NUCLEOBASENUCLEOSIDENUCLEOTIDE_AND_NUCLEIC_ACID_METABOLIC_PROCESS, MITOCHONDRION, KEGG_RIBOSOME, MEMBRANE_ENCLOSED_LUMEN, ORGANELLE_LUMEN, ORGANELLE_MEMBRANE, RNA_PROCESSING, STRUCTURAL_CONSTITUENT_OF_RIBOSOME, NUCLEA…		ENSG00000109184	DCUN1D4	Criterion_3_S	108	ROSMAP		0	0	0	0.643798	0.861157	1	1	0.214232
c3_5	c3_37	1646	33	CYTOPLASM, ORGANELLE_PART, INTRACELLULAR_ORGANELLE_PART, CYTOPLASMIC_PART, MITOCHONDRION, KEGG_SPLICEOSOME, MACROMOLECULAR_COMPLEX, ORGANELLE_MEMBRANE, NUCLEAR_PART, NUCLEOBASENUCLEOSIDENUCLEOTIDE_AND_NUCLEIC_ACID_METABOLIC_PROCESS, RIBONUCLEOPROTEIN_COMPLEX, NUCLEUS, RNA_PROCESSING, MITOCHONDRIAL_PART, MEMBRANE_ENCLOSED_LUMEN, ORGANELLE_LUMEN, BIOPOLYMER_METABOLIC_PROCESS, RNA_METABOLIC_PROCESS,…		ENSG00000109184	DCUN1D4	Criterion_3_S	108	ROSMAP		0	0	0	0.643798	0.861157	1	1	0.214232
c3_37	c3_127	236	31			ENSG00000109184	DCUN1D4	Criterion_3_S	100	ROSMAP		0	0	0	0.643798	0.861157	1	1	0.214232
c3_2	c3_5	9405	23	CYTOPLASM, INTRACELLULAR_ORGANELLE_PART, ORGANELLE_PART, NUCLEUS, CYTOPLASMIC_PART, MACROMOLECULAR_COMPLEX, NUCLEAR_PART, BIOPOLYMER_METABOLIC_PROCESS, RNA_BINDING, PROTEIN_COMPLEX, NUCLEOBASENUCLEOSIDENUCLEOTIDE_AND_NUCLEIC_ACID_METABOLIC_PROCESS, MITOCHONDRION, KEGG_RIBOSOME, MEMBRANE_ENCLOSED_LUMEN, ORGANELLE_LUMEN, ORGANELLE_MEMBRANE, RNA_PROCESSING, STRUCTURAL_CONSTITUENT_OF_RIBOSOME, NUCLEA…		ENSG00000112367	FIG4	Criterion_3_S	158	ROSMAP		3	0	0	0.596724	0.929126	1	1	0.214218
c3_5	c3_33	1703	4		neu	ENSG00000112367	FIG4	Criterion_3_S	154	ROSMAP		3	0	0	0.596724	0.929126	1	1	0.214218
c3_5	c3_33	1703	4		neu	ENSG00000129484	PARP2	Criterion_3_S	111	ROSMAP		0	1	0	0.60891	0.910814	1	1	0.214106
c3_2	c3_5	9405	23	CYTOPLASM, INTRACELLULAR_ORGANELLE_PART, ORGANELLE_PART, NUCLEUS, CYTOPLASMIC_PART, MACROMOLECULAR_COMPLEX, NUCLEAR_PART, BIOPOLYMER_METABOLIC_PROCESS, RNA_BINDING, PROTEIN_COMPLEX, NUCLEOBASENUCLEOSIDENUCLEOTIDE_AND_NUCLEIC_ACID_METABOLIC_PROCESS, MITOCHONDRION, KEGG_RIBOSOME, MEMBRANE_ENCLOSED_LUMEN, ORGANELLE_LUMEN, ORGANELLE_MEMBRANE, RNA_PROCESSING, STRUCTURAL_CONSTITUENT_OF_RIBOSOME, NUCLEA…		ENSG00000129484	PARP2	Criterion_3_S	111	ROSMAP		0	1	0	0.60891	0.910814	1	1	0.214106
c3_33	c3_104	116	6			ENSG00000129484	PARP2	Criterion_3_S	90	ROSMAP		0	1	0	0.60891	0.910814	1	1	0.214106
c3_5	c3_33	1703	4		neu	ENSG00000060709	RIMBP2	Criterion_3_S	135	ROSMAP		0	0	0	0.721822	0.768795	1	1	0.21389
c3_2	c3_5	9405	23	CYTOPLASM, INTRACELLULAR_ORGANELLE_PART, ORGANELLE_PART, NUCLEUS, CYTOPLASMIC_PART, MACROMOLECULAR_COMPLEX, NUCLEAR_PART, BIOPOLYMER_METABOLIC_PROCESS, RNA_BINDING, PROTEIN_COMPLEX, NUCLEOBASENUCLEOSIDENUCLEOTIDE_AND_NUCLEIC_ACID_METABOLIC_PROCESS, MITOCHONDRION, KEGG_RIBOSOME, MEMBRANE_ENCLOSED_LUMEN, ORGANELLE_LUMEN, ORGANELLE_MEMBRANE, RNA_PROCESSING, STRUCTURAL_CONSTITUENT_OF_RIBOSOME, NUCLEA…		ENSG00000060709	RIMBP2	Criterion_3_S	135	ROSMAP		0	0	0	0.721822	0.768795	1	1	0.21389
c3_33	c3_92	440	1	NERVOUS_SYSTEM_DEVELOPMENT	neu	ENSG00000060709	RIMBP2	Criterion_3_S	133	ROSMAP		0	0	0	0.721822	0.768795	1	1	0.21389
c3_2	c3_5	9405	23	CYTOPLASM, INTRACELLULAR_ORGANELLE_PART, ORGANELLE_PART, NUCLEUS, CYTOPLASMIC_PART, MACROMOLECULAR_COMPLEX, NUCLEAR_PART, BIOPOLYMER_METABOLIC_PROCESS, RNA_BINDING, PROTEIN_COMPLEX, NUCLEOBASENUCLEOSIDENUCLEOTIDE_AND_NUCLEIC_ACID_METABOLIC_PROCESS, MITOCHONDRION, KEGG_RIBOSOME, MEMBRANE_ENCLOSED_LUMEN, ORGANELLE_LUMEN, ORGANELLE_MEMBRANE, RNA_PROCESSING, STRUCTURAL_CONSTITUENT_OF_RIBOSOME, NUCLEA…		ENSG00000157087	ATP2B2	Criterion_3_S	93	ROSMAP		0	2	0	0.62164	0.892706	1	1	0.213884
c3_35	c3_117	55	27			ENSG00000111731	KIAA0528	Criterion_3_S	50	ROSMAP	overlap	0	0	0	0.640636	0.867184	1	1	0.213487
c3_2	c3_5	9405	23	CYTOPLASM, INTRACELLULAR_ORGANELLE_PART, ORGANELLE_PART, NUCLEUS, CYTOPLASMIC_PART, MACROMOLECULAR_COMPLEX, NUCLEAR_PART, BIOPOLYMER_METABOLIC_PROCESS, RNA_BINDING, PROTEIN_COMPLEX, NUCLEOBASENUCLEOSIDENUCLEOTIDE_AND_NUCLEIC_ACID_METABOLIC_PROCESS, MITOCHONDRION, KEGG_RIBOSOME, MEMBRANE_ENCLOSED_LUMEN, ORGANELLE_LUMEN, ORGANELLE_MEMBRANE, RNA_PROCESSING, STRUCTURAL_CONSTITUENT_OF_RIBOSOME, NUCLEA…		ENSG00000083720	OXCT1	Criterion_3_S	228	ROSMAP		0	0	0	0.640532	0.867428	1	1	0.213444
c3_5	c3_35	1162	34		neu	ENSG00000083720	OXCT1	Criterion_3_S	222	ROSMAP		0	0	0	0.640532	0.867428	1	1	0.213444
c3_35	c3_114	814	47			ENSG00000083720	OXCT1	Criterion_3_S	221	ROSMAP		0	0	0	0.640532	0.867428	1	1	0.213444
c3_114	c3_215	774	42			ENSG00000083720	OXCT1	Criterion_3_S	220	ROSMAP		0	0	0	0.640532	0.867428	1	1	0.213444
c3_215	c3_290	574	45			ENSG00000083720	OXCT1	Criterion_3_S	133	ROSMAP		0	0	0	0.640532	0.867428	1	1	0.213444
c3_2	c3_5	9405	23	CYTOPLASM, INTRACELLULAR_ORGANELLE_PART, ORGANELLE_PART, NUCLEUS, CYTOPLASMIC_PART, MACROMOLECULAR_COMPLEX, NUCLEAR_PART, BIOPOLYMER_METABOLIC_PROCESS, RNA_BINDING, PROTEIN_COMPLEX, NUCLEOBASENUCLEOSIDENUCLEOTIDE_AND_NUCLEIC_ACID_METABOLIC_PROCESS, MITOCHONDRION, KEGG_RIBOSOME, MEMBRANE_ENCLOSED_LUMEN, ORGANELLE_LUMEN, ORGANELLE_MEMBRANE, RNA_PROCESSING, STRUCTURAL_CONSTITUENT_OF_RIBOSOME, NUCLEA…		ENSG00000143653	SCCPDH	Criterion_3_S	212	ROSMAP		0	0	0	0.603885	0.920156	1	1	0.213409
c3_5	c3_37	1646	33	CYTOPLASM, ORGANELLE_PART, INTRACELLULAR_ORGANELLE_PART, CYTOPLASMIC_PART, MITOCHONDRION, KEGG_SPLICEOSOME, MACROMOLECULAR_COMPLEX, ORGANELLE_MEMBRANE, NUCLEAR_PART, NUCLEOBASENUCLEOSIDENUCLEOTIDE_AND_NUCLEIC_ACID_METABOLIC_PROCESS, RIBONUCLEOPROTEIN_COMPLEX, NUCLEUS, RNA_PROCESSING, MITOCHONDRIAL_PART, MEMBRANE_ENCLOSED_LUMEN, ORGANELLE_LUMEN, BIOPOLYMER_METABOLIC_PROCESS, RNA_METABOLIC_PROCESS,…		ENSG00000143653	SCCPDH	Criterion_3_S	209	ROSMAP		0	0	0	0.603885	0.920156	1	1	0.213409
c3_37	c3_127	236	31			ENSG00000143653	SCCPDH	Criterion_3_S	133	ROSMAP		0	0	0	0.603885	0.920156	1	1	0.213409
c3_2	c3_5	9405	23	CYTOPLASM, INTRACELLULAR_ORGANELLE_PART, ORGANELLE_PART, NUCLEUS, CYTOPLASMIC_PART, MACROMOLECULAR_COMPLEX, NUCLEAR_PART, BIOPOLYMER_METABOLIC_PROCESS, RNA_BINDING, PROTEIN_COMPLEX, NUCLEOBASENUCLEOSIDENUCLEOTIDE_AND_NUCLEIC_ACID_METABOLIC_PROCESS, MITOCHONDRION, KEGG_RIBOSOME, MEMBRANE_ENCLOSED_LUMEN, ORGANELLE_LUMEN, ORGANELLE_MEMBRANE, RNA_PROCESSING, STRUCTURAL_CONSTITUENT_OF_RIBOSOME, NUCLEA…		ENSG00000107282	APBA1	Criterion_3_S	114	ROSMAP		23	0	0	0.975399	0.569863	1	1	0.213294
c3_2	c3_5	9405	23	CYTOPLASM, INTRACELLULAR_ORGANELLE_PART, ORGANELLE_PART, NUCLEUS, CYTOPLASMIC_PART, MACROMOLECULAR_COMPLEX, NUCLEAR_PART, BIOPOLYMER_METABOLIC_PROCESS, RNA_BINDING, PROTEIN_COMPLEX, NUCLEOBASENUCLEOSIDENUCLEOTIDE_AND_NUCLEIC_ACID_METABOLIC_PROCESS, MITOCHONDRION, KEGG_RIBOSOME, MEMBRANE_ENCLOSED_LUMEN, ORGANELLE_LUMEN, ORGANELLE_MEMBRANE, RNA_PROCESSING, STRUCTURAL_CONSTITUENT_OF_RIBOSOME, NUCLEA…		ENSG00000116675	DNAJC6	Criterion_3_S	376	ROSMAP		0	0	0	0.822781	0.676479	1	1	0.212805
c3_5	c3_35	1162	34		neu	ENSG00000116675	DNAJC6	Criterion_3_S	292	ROSMAP		0	0	0	0.822781	0.676479	1	1	0.212805
c3_114	c3_215	774	42			ENSG00000116675	DNAJC6	Criterion_3_S	214	ROSMAP		0	0	0	0.822781	0.676479	1	1	0.212805
c3_35	c3_114	814	47			ENSG00000116675	DNAJC6	Criterion_3_S	214	ROSMAP		0	0	0	0.822781	0.676479	1	1	0.212805
c3_215	c3_290	574	45			ENSG00000116675	DNAJC6	Criterion_3_S	210	ROSMAP		0	0	0	0.822781	0.676479	1	1	0.212805
c3_2	c3_5	9405	23	CYTOPLASM, INTRACELLULAR_ORGANELLE_PART, ORGANELLE_PART, NUCLEUS, CYTOPLASMIC_PART, MACROMOLECULAR_COMPLEX, NUCLEAR_PART, BIOPOLYMER_METABOLIC_PROCESS, RNA_BINDING, PROTEIN_COMPLEX, NUCLEOBASENUCLEOSIDENUCLEOTIDE_AND_NUCLEIC_ACID_METABOLIC_PROCESS, MITOCHONDRION, KEGG_RIBOSOME, MEMBRANE_ENCLOSED_LUMEN, ORGANELLE_LUMEN, ORGANELLE_MEMBRANE, RNA_PROCESSING, STRUCTURAL_CONSTITUENT_OF_RIBOSOME, NUCLEA…		ENSG00000154174	TOMM70A	Criterion_3_S	204	ROSMAP		0	0	0	0.673212	0.82749	1	1	0.21249
c3_5	c3_35	1162	34		neu	ENSG00000154174	TOMM70A	Criterion_3_S	188	ROSMAP		0	0	0	0.673212	0.82749	1	1	0.21249
c3_114	c3_215	774	42			ENSG00000154174	TOMM70A	Criterion_3_S	185	ROSMAP		0	0	0	0.673212	0.82749	1	1	0.21249
c3_35	c3_114	814	47			ENSG00000154174	TOMM70A	Criterion_3_S	185	ROSMAP		0	0	0	0.673212	0.82749	1	1	0.21249
c3_215	c3_290	574	45			ENSG00000154174	TOMM70A	Criterion_3_S	181	ROSMAP		0	0	0	0.673212	0.82749	1	1	0.21249
c3_2	c3_5	9405	23	CYTOPLASM, INTRACELLULAR_ORGANELLE_PART, ORGANELLE_PART, NUCLEUS, CYTOPLASMIC_PART, MACROMOLECULAR_COMPLEX, NUCLEAR_PART, BIOPOLYMER_METABOLIC_PROCESS, RNA_BINDING, PROTEIN_COMPLEX, NUCLEOBASENUCLEOSIDENUCLEOTIDE_AND_NUCLEIC_ACID_METABOLIC_PROCESS, MITOCHONDRION, KEGG_RIBOSOME, MEMBRANE_ENCLOSED_LUMEN, ORGANELLE_LUMEN, ORGANELLE_MEMBRANE, RNA_PROCESSING, STRUCTURAL_CONSTITUENT_OF_RIBOSOME, NUCLEA…		ENSG00000221823	PPP3R1	Criterion_3_S	125	ROSMAP	overlap	3	2	0	0.662193	0.841484	1	1	0.212393
c3_33	c3_93	212	36		neu	ENSG00000221823	PPP3R1	Criterion_3_S	60	ROSMAP	overlap	3	2	0	0.662193	0.841484	1	1	0.212393
c3_93	c3_199	63	49		neu	ENSG00000221823	PPP3R1	Criterion_3_S	53	ROSMAP	overlap	3	2	0	0.662193	0.841484	1	1	0.212393
c3_2	c3_5	9405	23	CYTOPLASM, INTRACELLULAR_ORGANELLE_PART, ORGANELLE_PART, NUCLEUS, CYTOPLASMIC_PART, MACROMOLECULAR_COMPLEX, NUCLEAR_PART, BIOPOLYMER_METABOLIC_PROCESS, RNA_BINDING, PROTEIN_COMPLEX, NUCLEOBASENUCLEOSIDENUCLEOTIDE_AND_NUCLEIC_ACID_METABOLIC_PROCESS, MITOCHONDRION, KEGG_RIBOSOME, MEMBRANE_ENCLOSED_LUMEN, ORGANELLE_LUMEN, ORGANELLE_MEMBRANE, RNA_PROCESSING, STRUCTURAL_CONSTITUENT_OF_RIBOSOME, NUCLEA…		ENSG00000130559	CAMSAP1	Criterion_3_S	151	ROSMAP		0	0	0	0.88292	0.632739	1	1	0.211461
c3_5	c3_35	1162	34		neu	ENSG00000130559	CAMSAP1	Criterion_3_S	145	ROSMAP		0	0	0	0.88292	0.632739	1	1	0.211461
c3_114	c3_215	774	42			ENSG00000130559	CAMSAP1	Criterion_3_S	144	ROSMAP		0	0	0	0.88292	0.632739	1	1	0.211461
c3_35	c3_114	814	47			ENSG00000130559	CAMSAP1	Criterion_3_S	144	ROSMAP		0	0	0	0.88292	0.632739	1	1	0.211461
c3_215	c3_290	574	45			ENSG00000130559	CAMSAP1	Criterion_3_S	140	ROSMAP		0	0	0	0.88292	0.632739	1	1	0.211461
c3_2	c3_5	9405	23	CYTOPLASM, INTRACELLULAR_ORGANELLE_PART, ORGANELLE_PART, NUCLEUS, CYTOPLASMIC_PART, MACROMOLECULAR_COMPLEX, NUCLEAR_PART, BIOPOLYMER_METABOLIC_PROCESS, RNA_BINDING, PROTEIN_COMPLEX, NUCLEOBASENUCLEOSIDENUCLEOTIDE_AND_NUCLEIC_ACID_METABOLIC_PROCESS, MITOCHONDRION, KEGG_RIBOSOME, MEMBRANE_ENCLOSED_LUMEN, ORGANELLE_LUMEN, ORGANELLE_MEMBRANE, RNA_PROCESSING, STRUCTURAL_CONSTITUENT_OF_RIBOSOME, NUCLEA…		ENSG00000075568	TMEM131	Criterion_3_S	92	ROSMAP		0	0	0	0.639602	0.873915	1	1	0.211265
c3_2	c3_5	9405	23	CYTOPLASM, INTRACELLULAR_ORGANELLE_PART, ORGANELLE_PART, NUCLEUS, CYTOPLASMIC_PART, MACROMOLECULAR_COMPLEX, NUCLEAR_PART, BIOPOLYMER_METABOLIC_PROCESS, RNA_BINDING, PROTEIN_COMPLEX, NUCLEOBASENUCLEOSIDENUCLEOTIDE_AND_NUCLEIC_ACID_METABOLIC_PROCESS, MITOCHONDRION, KEGG_RIBOSOME, MEMBRANE_ENCLOSED_LUMEN, ORGANELLE_LUMEN, ORGANELLE_MEMBRANE, RNA_PROCESSING, STRUCTURAL_CONSTITUENT_OF_RIBOSOME, NUCLEA…		ENSG00000138069	RAB1A	Criterion_3_S	147	ROSMAP		1	1	0	0.586474	0.953815	1	1	0.210986
c3_5	c3_37	1646	33	CYTOPLASM, ORGANELLE_PART, INTRACELLULAR_ORGANELLE_PART, CYTOPLASMIC_PART, MITOCHONDRION, KEGG_SPLICEOSOME, MACROMOLECULAR_COMPLEX, ORGANELLE_MEMBRANE, NUCLEAR_PART, NUCLEOBASENUCLEOSIDENUCLEOTIDE_AND_NUCLEIC_ACID_METABOLIC_PROCESS, RIBONUCLEOPROTEIN_COMPLEX, NUCLEUS, RNA_PROCESSING, MITOCHONDRIAL_PART, MEMBRANE_ENCLOSED_LUMEN, ORGANELLE_LUMEN, BIOPOLYMER_METABOLIC_PROCESS, RNA_METABOLIC_PROCESS,…		ENSG00000138069	RAB1A	Criterion_3_S	144	ROSMAP		1	1	0	0.586474	0.953815	1	1	0.210986
c3_37	c3_126	231	21	MITOCHONDRION, MITOCHONDRIAL_PART, CYTOPLASM, MITOCHONDRIAL_MEMBRANE, MITOCHONDRIAL_ENVELOPE, CYTOPLASMIC_PART, KEGG_PARKINSONS_DISEASE, KEGG_HUNTINGTONS_DISEASE, KEGG_CITRATE_CYCLE_TCA_CYCLE		ENSG00000138069	RAB1A	Criterion_3_S	99	ROSMAP		1	1	0	0.586474	0.953815	1	1	0.210986
c3_2	c3_5	9405	23	CYTOPLASM, INTRACELLULAR_ORGANELLE_PART, ORGANELLE_PART, NUCLEUS, CYTOPLASMIC_PART, MACROMOLECULAR_COMPLEX, NUCLEAR_PART, BIOPOLYMER_METABOLIC_PROCESS, RNA_BINDING, PROTEIN_COMPLEX, NUCLEOBASENUCLEOSIDENUCLEOTIDE_AND_NUCLEIC_ACID_METABOLIC_PROCESS, MITOCHONDRION, KEGG_RIBOSOME, MEMBRANE_ENCLOSED_LUMEN, ORGANELLE_LUMEN, ORGANELLE_MEMBRANE, RNA_PROCESSING, STRUCTURAL_CONSTITUENT_OF_RIBOSOME, NUCLEA…		ENSG00000139517	LNX2	Criterion_3_S	153	ROSMAP		0	1	0	0.664935	0.841484	1	1	0.210892
c3_5	c3_35	1162	34		neu	ENSG00000139517	LNX2	Criterion_3_S	147	ROSMAP		0	1	0	0.664935	0.841484	1	1	0.210892
c3_114	c3_215	774	42			ENSG00000139517	LNX2	Criterion_3_S	146	ROSMAP		0	1	0	0.664935	0.841484	1	1	0.210892
c3_35	c3_114	814	47			ENSG00000139517	LNX2	Criterion_3_S	146	ROSMAP		0	1	0	0.664935	0.841484	1	1	0.210892
c3_215	c3_290	574	45			ENSG00000139517	LNX2	Criterion_3_S	142	ROSMAP		0	1	0	0.664935	0.841484	1	1	0.210892
c3_5	c3_33	1703	4		neu	ENSG00000102385	DRP2	Criterion_3_S	122	ROSMAP		1	0	0	0.799941	0.699567	1	1	0.21084
c3_2	c3_5	9405	23	CYTOPLASM, INTRACELLULAR_ORGANELLE_PART, ORGANELLE_PART, NUCLEUS, CYTOPLASMIC_PART, MACROMOLECULAR_COMPLEX, NUCLEAR_PART, BIOPOLYMER_METABOLIC_PROCESS, RNA_BINDING, PROTEIN_COMPLEX, NUCLEOBASENUCLEOSIDENUCLEOTIDE_AND_NUCLEIC_ACID_METABOLIC_PROCESS, MITOCHONDRION, KEGG_RIBOSOME, MEMBRANE_ENCLOSED_LUMEN, ORGANELLE_LUMEN, ORGANELLE_MEMBRANE, RNA_PROCESSING, STRUCTURAL_CONSTITUENT_OF_RIBOSOME, NUCLEA…		ENSG00000102385	DRP2	Criterion_3_S	122	ROSMAP		1	0	0	0.799941	0.699567	1	1	0.21084
c3_33	c3_92	440	1	NERVOUS_SYSTEM_DEVELOPMENT	neu	ENSG00000102385	DRP2	Criterion_3_S	120	ROSMAP		1	0	0	0.799941	0.699567	1	1	0.21084
c3_5	c3_33	1703	4		neu	ENSG00000125962	ARMCX5	Criterion_3_S	139	ROSMAP		0	0	0	0.611229	0.915971	1	1	0.210674
c3_2	c3_5	9405	23	CYTOPLASM, INTRACELLULAR_ORGANELLE_PART, ORGANELLE_PART, NUCLEUS, CYTOPLASMIC_PART, MACROMOLECULAR_COMPLEX, NUCLEAR_PART, BIOPOLYMER_METABOLIC_PROCESS, RNA_BINDING, PROTEIN_COMPLEX, NUCLEOBASENUCLEOSIDENUCLEOTIDE_AND_NUCLEIC_ACID_METABOLIC_PROCESS, MITOCHONDRION, KEGG_RIBOSOME, MEMBRANE_ENCLOSED_LUMEN, ORGANELLE_LUMEN, ORGANELLE_MEMBRANE, RNA_PROCESSING, STRUCTURAL_CONSTITUENT_OF_RIBOSOME, NUCLEA…		ENSG00000125962	ARMCX5	Criterion_3_S	139	ROSMAP		0	0	0	0.611229	0.915971	1	1	0.210674
c3_33	c3_92	440	1	NERVOUS_SYSTEM_DEVELOPMENT	neu	ENSG00000125962	ARMCX5	Criterion_3_S	137	ROSMAP		0	0	0	0.611229	0.915971	1	1	0.210674
c3_5	c3_33	1703	4		neu	ENSG00000151490	PTPRO	Criterion_3_S	135	ROSMAP		0	2	0	0.753946	0.742801	1	1	0.210568
c3_2	c3_5	9405	23	CYTOPLASM, INTRACELLULAR_ORGANELLE_PART, ORGANELLE_PART, NUCLEUS, CYTOPLASMIC_PART, MACROMOLECULAR_COMPLEX, NUCLEAR_PART, BIOPOLYMER_METABOLIC_PROCESS, RNA_BINDING, PROTEIN_COMPLEX, NUCLEOBASENUCLEOSIDENUCLEOTIDE_AND_NUCLEIC_ACID_METABOLIC_PROCESS, MITOCHONDRION, KEGG_RIBOSOME, MEMBRANE_ENCLOSED_LUMEN, ORGANELLE_LUMEN, ORGANELLE_MEMBRANE, RNA_PROCESSING, STRUCTURAL_CONSTITUENT_OF_RIBOSOME, NUCLEA…		ENSG00000151490	PTPRO	Criterion_3_S	135	ROSMAP		0	2	0	0.753946	0.742801	1	1	0.210568
c3_33	c3_92	440	1	NERVOUS_SYSTEM_DEVELOPMENT	neu	ENSG00000151490	PTPRO	Criterion_3_S	133	ROSMAP		0	2	0	0.753946	0.742801	1	1	0.210568
c3_2	c3_5	9405	23	CYTOPLASM, INTRACELLULAR_ORGANELLE_PART, ORGANELLE_PART, NUCLEUS, CYTOPLASMIC_PART, MACROMOLECULAR_COMPLEX, NUCLEAR_PART, BIOPOLYMER_METABOLIC_PROCESS, RNA_BINDING, PROTEIN_COMPLEX, NUCLEOBASENUCLEOSIDENUCLEOTIDE_AND_NUCLEIC_ACID_METABOLIC_PROCESS, MITOCHONDRION, KEGG_RIBOSOME, MEMBRANE_ENCLOSED_LUMEN, ORGANELLE_LUMEN, ORGANELLE_MEMBRANE, RNA_PROCESSING, STRUCTURAL_CONSTITUENT_OF_RIBOSOME, NUCLEA…		ENSG00000101474	APMAP	Criterion_3_S	115	ROSMAP		1	0	0	0.568867	0.985179	1	1	0.210306
c3_5	c3_33	1703	4		neu	ENSG00000101474	APMAP	Criterion_3_S	103	ROSMAP		1	0	0	0.568867	0.985179	1	1	0.210306
c3_95	c3_203	156	30			ENSG00000101474	APMAP	Criterion_3_S	82	ROSMAP		1	0	0	0.568867	0.985179	1	1	0.210306
c3_33	c3_95	162	35			ENSG00000101474	APMAP	Criterion_3_S	82	ROSMAP		1	0	0	0.568867	0.985179	1	1	0.210306
c3_2	c3_5	9405	23	CYTOPLASM, INTRACELLULAR_ORGANELLE_PART, ORGANELLE_PART, NUCLEUS, CYTOPLASMIC_PART, MACROMOLECULAR_COMPLEX, NUCLEAR_PART, BIOPOLYMER_METABOLIC_PROCESS, RNA_BINDING, PROTEIN_COMPLEX, NUCLEOBASENUCLEOSIDENUCLEOTIDE_AND_NUCLEIC_ACID_METABOLIC_PROCESS, MITOCHONDRION, KEGG_RIBOSOME, MEMBRANE_ENCLOSED_LUMEN, ORGANELLE_LUMEN, ORGANELLE_MEMBRANE, RNA_PROCESSING, STRUCTURAL_CONSTITUENT_OF_RIBOSOME, NUCLEA…		ENSG00000176903	PNMA1	Criterion_3_S	116	ROSMAP		0	1	0	0.629421	0.892473	1	1	0.209461
c3_5	c3_35	1162	34		neu	ENSG00000176903	PNMA1	Criterion_3_S	115	ROSMAP		0	1	0	0.629421	0.892473	1	1	0.209461
c3_35	c3_114	814	47			ENSG00000176903	PNMA1	Criterion_3_S	115	ROSMAP		0	1	0	0.629421	0.892473	1	1	0.209461
c3_5	c3_33	1703	4		neu	ENSG00000100442	FKBP3	Criterion_3_S	86	ROSMAP		0	0	0	0.581142	0.967635	1	1	0.209078
c3_2	c3_5	9405	23	CYTOPLASM, INTRACELLULAR_ORGANELLE_PART, ORGANELLE_PART, NUCLEUS, CYTOPLASMIC_PART, MACROMOLECULAR_COMPLEX, NUCLEAR_PART, BIOPOLYMER_METABOLIC_PROCESS, RNA_BINDING, PROTEIN_COMPLEX, NUCLEOBASENUCLEOSIDENUCLEOTIDE_AND_NUCLEIC_ACID_METABOLIC_PROCESS, MITOCHONDRION, KEGG_RIBOSOME, MEMBRANE_ENCLOSED_LUMEN, ORGANELLE_LUMEN, ORGANELLE_MEMBRANE, RNA_PROCESSING, STRUCTURAL_CONSTITUENT_OF_RIBOSOME, NUCLEA…		ENSG00000100442	FKBP3	Criterion_3_S	86	ROSMAP		0	0	0	0.581142	0.967635	1	1	0.209078
c3_33	c3_99	114	50			ENSG00000100442	FKBP3	Criterion_3_S	62	ROSMAP		0	0	0	0.581142	0.967635	1	1	0.209078
c3_2	c3_5	9405	23	CYTOPLASM, INTRACELLULAR_ORGANELLE_PART, ORGANELLE_PART, NUCLEUS, CYTOPLASMIC_PART, MACROMOLECULAR_COMPLEX, NUCLEAR_PART, BIOPOLYMER_METABOLIC_PROCESS, RNA_BINDING, PROTEIN_COMPLEX, NUCLEOBASENUCLEOSIDENUCLEOTIDE_AND_NUCLEIC_ACID_METABOLIC_PROCESS, MITOCHONDRION, KEGG_RIBOSOME, MEMBRANE_ENCLOSED_LUMEN, ORGANELLE_LUMEN, ORGANELLE_MEMBRANE, RNA_PROCESSING, STRUCTURAL_CONSTITUENT_OF_RIBOSOME, NUCLEA…		ENSG00000182901	RGS7	Criterion_3_S	97	ROSMAP	overlap	0	3	0	0.60293	0.933312	1	1	0.208828
c3_2	c3_5	9405	23	CYTOPLASM, INTRACELLULAR_ORGANELLE_PART, ORGANELLE_PART, NUCLEUS, CYTOPLASMIC_PART, MACROMOLECULAR_COMPLEX, NUCLEAR_PART, BIOPOLYMER_METABOLIC_PROCESS, RNA_BINDING, PROTEIN_COMPLEX, NUCLEOBASENUCLEOSIDENUCLEOTIDE_AND_NUCLEIC_ACID_METABOLIC_PROCESS, MITOCHONDRION, KEGG_RIBOSOME, MEMBRANE_ENCLOSED_LUMEN, ORGANELLE_LUMEN, ORGANELLE_MEMBRANE, RNA_PROCESSING, STRUCTURAL_CONSTITUENT_OF_RIBOSOME, NUCLEA…		ENSG00000189241	TSPYL1	Criterion_3_S	95	ROSMAP		0	3	0	0.621255	0.908465	1	1	0.207753
c3_33	c3_93	212	36		neu	ENSG00000189241	TSPYL1	Criterion_3_S	69	ROSMAP		0	3	0	0.621255	0.908465	1	1	0.207753
c3_93	c3_200	90	29		neu	ENSG00000189241	TSPYL1	Criterion_3_S	60	ROSMAP		0	3	0	0.621255	0.908465	1	1	0.207753
c3_2	c3_5	9405	23	CYTOPLASM, INTRACELLULAR_ORGANELLE_PART, ORGANELLE_PART, NUCLEUS, CYTOPLASMIC_PART, MACROMOLECULAR_COMPLEX, NUCLEAR_PART, BIOPOLYMER_METABOLIC_PROCESS, RNA_BINDING, PROTEIN_COMPLEX, NUCLEOBASENUCLEOSIDENUCLEOTIDE_AND_NUCLEIC_ACID_METABOLIC_PROCESS, MITOCHONDRION, KEGG_RIBOSOME, MEMBRANE_ENCLOSED_LUMEN, ORGANELLE_LUMEN, ORGANELLE_MEMBRANE, RNA_PROCESSING, STRUCTURAL_CONSTITUENT_OF_RIBOSOME, NUCLEA…		ENSG00000115484	CCT4	Criterion_3_S	96	ROSMAP		1	1	0	0.571613	0.988116	1	1	0.207476
c3_5	c3_37	1646	33	CYTOPLASM, ORGANELLE_PART, INTRACELLULAR_ORGANELLE_PART, CYTOPLASMIC_PART, MITOCHONDRION, KEGG_SPLICEOSOME, MACROMOLECULAR_COMPLEX, ORGANELLE_MEMBRANE, NUCLEAR_PART, NUCLEOBASENUCLEOSIDENUCLEOTIDE_AND_NUCLEIC_ACID_METABOLIC_PROCESS, RIBONUCLEOPROTEIN_COMPLEX, NUCLEUS, RNA_PROCESSING, MITOCHONDRIAL_PART, MEMBRANE_ENCLOSED_LUMEN, ORGANELLE_LUMEN, BIOPOLYMER_METABOLIC_PROCESS, RNA_METABOLIC_PROCESS,…		ENSG00000115484	CCT4	Criterion_3_S	93	ROSMAP		1	1	0	0.571613	0.988116	1	1	0.207476
c3_5	c3_33	1703	4		neu	ENSG00000154548	SRSF12	Criterion_3_S	150	ROSMAP		0	0	0	0.646859	0.873915	1	1	0.207168
c3_2	c3_5	9405	23	CYTOPLASM, INTRACELLULAR_ORGANELLE_PART, ORGANELLE_PART, NUCLEUS, CYTOPLASMIC_PART, MACROMOLECULAR_COMPLEX, NUCLEAR_PART, BIOPOLYMER_METABOLIC_PROCESS, RNA_BINDING, PROTEIN_COMPLEX, NUCLEOBASENUCLEOSIDENUCLEOTIDE_AND_NUCLEIC_ACID_METABOLIC_PROCESS, MITOCHONDRION, KEGG_RIBOSOME, MEMBRANE_ENCLOSED_LUMEN, ORGANELLE_LUMEN, ORGANELLE_MEMBRANE, RNA_PROCESSING, STRUCTURAL_CONSTITUENT_OF_RIBOSOME, NUCLEA…		ENSG00000154548	SRSF12	Criterion_3_S	150	ROSMAP		0	0	0	0.646859	0.873915	1	1	0.207168
c3_33	c3_92	440	1	NERVOUS_SYSTEM_DEVELOPMENT	neu	ENSG00000154548	SRSF12	Criterion_3_S	148	ROSMAP		0	0	0	0.646859	0.873915	1	1	0.207168
c3_5	c3_33	1703	4		neu	ENSG00000109158	GABRA4	Criterion_3_S	134	ROSMAP		0	3	0	0.71522	0.790809	1	1	0.206973
c3_2	c3_5	9405	23	CYTOPLASM, INTRACELLULAR_ORGANELLE_PART, ORGANELLE_PART, NUCLEUS, CYTOPLASMIC_PART, MACROMOLECULAR_COMPLEX, NUCLEAR_PART, BIOPOLYMER_METABOLIC_PROCESS, RNA_BINDING, PROTEIN_COMPLEX, NUCLEOBASENUCLEOSIDENUCLEOTIDE_AND_NUCLEIC_ACID_METABOLIC_PROCESS, MITOCHONDRION, KEGG_RIBOSOME, MEMBRANE_ENCLOSED_LUMEN, ORGANELLE_LUMEN, ORGANELLE_MEMBRANE, RNA_PROCESSING, STRUCTURAL_CONSTITUENT_OF_RIBOSOME, NUCLEA…		ENSG00000109158	GABRA4	Criterion_3_S	134	ROSMAP		0	3	0	0.71522	0.790809	1	1	0.206973
c3_33	c3_92	440	1	NERVOUS_SYSTEM_DEVELOPMENT	neu	ENSG00000109158	GABRA4	Criterion_3_S	132	ROSMAP		0	3	0	0.71522	0.790809	1	1	0.206973
c3_5	c3_33	1703	4		neu	ENSG00000153558	FBXL2	Criterion_3_S	162	ROSMAP		1	2	0	0.703659	0.803897	1	1	0.20693
c3_2	c3_5	9405	23	CYTOPLASM, INTRACELLULAR_ORGANELLE_PART, ORGANELLE_PART, NUCLEUS, CYTOPLASMIC_PART, MACROMOLECULAR_COMPLEX, NUCLEAR_PART, BIOPOLYMER_METABOLIC_PROCESS, RNA_BINDING, PROTEIN_COMPLEX, NUCLEOBASENUCLEOSIDENUCLEOTIDE_AND_NUCLEIC_ACID_METABOLIC_PROCESS, MITOCHONDRION, KEGG_RIBOSOME, MEMBRANE_ENCLOSED_LUMEN, ORGANELLE_LUMEN, ORGANELLE_MEMBRANE, RNA_PROCESSING, STRUCTURAL_CONSTITUENT_OF_RIBOSOME, NUCLEA…		ENSG00000153558	FBXL2	Criterion_3_S	162	ROSMAP		1	2	0	0.703659	0.803897	1	1	0.20693
c3_33	c3_92	440	1	NERVOUS_SYSTEM_DEVELOPMENT	neu	ENSG00000153558	FBXL2	Criterion_3_S	138	ROSMAP		1	2	0	0.703659	0.803897	1	1	0.20693
c3_5	c3_33	1703	4		neu	ENSG00000128739	SNRPN	Criterion_3_S	150	ROSMAP		0	26	0	0.635702	0.89078	1	1	0.206545
c3_2	c3_5	9405	23	CYTOPLASM, INTRACELLULAR_ORGANELLE_PART, ORGANELLE_PART, NUCLEUS, CYTOPLASMIC_PART, MACROMOLECULAR_COMPLEX, NUCLEAR_PART, BIOPOLYMER_METABOLIC_PROCESS, RNA_BINDING, PROTEIN_COMPLEX, NUCLEOBASENUCLEOSIDENUCLEOTIDE_AND_NUCLEIC_ACID_METABOLIC_PROCESS, MITOCHONDRION, KEGG_RIBOSOME, MEMBRANE_ENCLOSED_LUMEN, ORGANELLE_LUMEN, ORGANELLE_MEMBRANE, RNA_PROCESSING, STRUCTURAL_CONSTITUENT_OF_RIBOSOME, NUCLEA…		ENSG00000128739	SNRPN	Criterion_3_S	150	ROSMAP		0	26	0	0.635702	0.89078	1	1	0.206545
c3_33	c3_92	440	1	NERVOUS_SYSTEM_DEVELOPMENT	neu	ENSG00000128739	SNRPN	Criterion_3_S	148	ROSMAP		0	26	0	0.635702	0.89078	1	1	0.206545
c3_2	c3_5	9405	23	CYTOPLASM, INTRACELLULAR_ORGANELLE_PART, ORGANELLE_PART, NUCLEUS, CYTOPLASMIC_PART, MACROMOLECULAR_COMPLEX, NUCLEAR_PART, BIOPOLYMER_METABOLIC_PROCESS, RNA_BINDING, PROTEIN_COMPLEX, NUCLEOBASENUCLEOSIDENUCLEOTIDE_AND_NUCLEIC_ACID_METABOLIC_PROCESS, MITOCHONDRION, KEGG_RIBOSOME, MEMBRANE_ENCLOSED_LUMEN, ORGANELLE_LUMEN, ORGANELLE_MEMBRANE, RNA_PROCESSING, STRUCTURAL_CONSTITUENT_OF_RIBOSOME, NUCLEA…		ENSG00000143179	UCK2	Criterion_3_S	160	ROSMAP		0	0	0	0.628473	0.901552	1	1	0.206333
c3_5	c3_35	1162	34		neu	ENSG00000143179	UCK2	Criterion_3_S	153	ROSMAP		0	0	0	0.628473	0.901552	1	1	0.206333
c3_114	c3_215	774	42			ENSG00000143179	UCK2	Criterion_3_S	152	ROSMAP		0	0	0	0.628473	0.901552	1	1	0.206333
c3_35	c3_114	814	47			ENSG00000143179	UCK2	Criterion_3_S	152	ROSMAP		0	0	0	0.628473	0.901552	1	1	0.206333
c3_215	c3_290	574	45			ENSG00000143179	UCK2	Criterion_3_S	148	ROSMAP		0	0	0	0.628473	0.901552	1	1	0.206333
c3_2	c3_5	9405	23	CYTOPLASM, INTRACELLULAR_ORGANELLE_PART, ORGANELLE_PART, NUCLEUS, CYTOPLASMIC_PART, MACROMOLECULAR_COMPLEX, NUCLEAR_PART, BIOPOLYMER_METABOLIC_PROCESS, RNA_BINDING, PROTEIN_COMPLEX, NUCLEOBASENUCLEOSIDENUCLEOTIDE_AND_NUCLEIC_ACID_METABOLIC_PROCESS, MITOCHONDRION, KEGG_RIBOSOME, MEMBRANE_ENCLOSED_LUMEN, ORGANELLE_LUMEN, ORGANELLE_MEMBRANE, RNA_PROCESSING, STRUCTURAL_CONSTITUENT_OF_RIBOSOME, NUCLEA…		ENSG00000129625	REEP5	Criterion_3_S	158	ROSMAP		0	0	0	0.605982	0.935525	1	1	0.206133
c3_5	c3_33	1703	4		neu	ENSG00000129625	REEP5	Criterion_3_S	154	ROSMAP		0	0	0	0.605982	0.935525	1	1	0.206133
c3_4	c3_14	190	12			ENSG00000148341	SH3GLB2	Criterion_3_S	97	ROSMAP		0	0	0	0.567981	0.998443	1	1	0.206015
c3_14	c3_69	125	22			ENSG00000148341	SH3GLB2	Criterion_3_S	95	ROSMAP		0	0	0	0.567981	0.998443	1	1	0.206015
c3_2	c3_5	9405	23	CYTOPLASM, INTRACELLULAR_ORGANELLE_PART, ORGANELLE_PART, NUCLEUS, CYTOPLASMIC_PART, MACROMOLECULAR_COMPLEX, NUCLEAR_PART, BIOPOLYMER_METABOLIC_PROCESS, RNA_BINDING, PROTEIN_COMPLEX, NUCLEOBASENUCLEOSIDENUCLEOTIDE_AND_NUCLEIC_ACID_METABOLIC_PROCESS, MITOCHONDRION, KEGG_RIBOSOME, MEMBRANE_ENCLOSED_LUMEN, ORGANELLE_LUMEN, ORGANELLE_MEMBRANE, RNA_PROCESSING, STRUCTURAL_CONSTITUENT_OF_RIBOSOME, NUCLEA…		ENSG00000099901	RANBP1	Criterion_3_S	99	ROSMAP		0	0	0	0.591542	0.960227	1	1	0.205428
c3_33	c3_98	96	19			ENSG00000099901	RANBP1	Criterion_3_S	64	ROSMAP		0	0	0	0.591542	0.960227	1	1	0.205428
c3_2	c3_5	9405	23	CYTOPLASM, INTRACELLULAR_ORGANELLE_PART, ORGANELLE_PART, NUCLEUS, CYTOPLASMIC_PART, MACROMOLECULAR_COMPLEX, NUCLEAR_PART, BIOPOLYMER_METABOLIC_PROCESS, RNA_BINDING, PROTEIN_COMPLEX, NUCLEOBASENUCLEOSIDENUCLEOTIDE_AND_NUCLEIC_ACID_METABOLIC_PROCESS, MITOCHONDRION, KEGG_RIBOSOME, MEMBRANE_ENCLOSED_LUMEN, ORGANELLE_LUMEN, ORGANELLE_MEMBRANE, RNA_PROCESSING, STRUCTURAL_CONSTITUENT_OF_RIBOSOME, NUCLEA…		ENSG00000102078	SLC25A14	Criterion_3_S	105	ROSMAP		0	4	0	0.687295	0.827495	1	1	0.204968
c3_5	c3_33	1703	4		neu	ENSG00000102078	SLC25A14	Criterion_3_S	101	ROSMAP		0	4	0	0.687295	0.827495	1	1	0.204968
c3_2	c3_5	9405	23	CYTOPLASM, INTRACELLULAR_ORGANELLE_PART, ORGANELLE_PART, NUCLEUS, CYTOPLASMIC_PART, MACROMOLECULAR_COMPLEX, NUCLEAR_PART, BIOPOLYMER_METABOLIC_PROCESS, RNA_BINDING, PROTEIN_COMPLEX, NUCLEOBASENUCLEOSIDENUCLEOTIDE_AND_NUCLEIC_ACID_METABOLIC_PROCESS, MITOCHONDRION, KEGG_RIBOSOME, MEMBRANE_ENCLOSED_LUMEN, ORGANELLE_LUMEN, ORGANELLE_MEMBRANE, RNA_PROCESSING, STRUCTURAL_CONSTITUENT_OF_RIBOSOME, NUCLEA…		ENSG00000107758	PPP3CB	Criterion_3_S	299	ROSMAP		0	0	0	0.772681	0.737812	1	1	0.204101
c3_5	c3_35	1162	34		neu	ENSG00000107758	PPP3CB	Criterion_3_S	233	ROSMAP		0	0	0	0.772681	0.737812	1	1	0.204101
c3_114	c3_215	774	42			ENSG00000107758	PPP3CB	Criterion_3_S	232	ROSMAP		0	0	0	0.772681	0.737812	1	1	0.204101
c3_35	c3_114	814	47			ENSG00000107758	PPP3CB	Criterion_3_S	232	ROSMAP		0	0	0	0.772681	0.737812	1	1	0.204101
c3_215	c3_290	574	45			ENSG00000107758	PPP3CB	Criterion_3_S	195	ROSMAP		0	0	0	0.772681	0.737812	1	1	0.204101
c3_5	c3_33	1703	4		neu	ENSG00000148408	CACNA1B	Criterion_3_S	150	ROSMAP		0	0	0	0.828801	0.688224	1	1	0.203905
c3_2	c3_5	9405	23	CYTOPLASM, INTRACELLULAR_ORGANELLE_PART, ORGANELLE_PART, NUCLEUS, CYTOPLASMIC_PART, MACROMOLECULAR_COMPLEX, NUCLEAR_PART, BIOPOLYMER_METABOLIC_PROCESS, RNA_BINDING, PROTEIN_COMPLEX, NUCLEOBASENUCLEOSIDENUCLEOTIDE_AND_NUCLEIC_ACID_METABOLIC_PROCESS, MITOCHONDRION, KEGG_RIBOSOME, MEMBRANE_ENCLOSED_LUMEN, ORGANELLE_LUMEN, ORGANELLE_MEMBRANE, RNA_PROCESSING, STRUCTURAL_CONSTITUENT_OF_RIBOSOME, NUCLEA…		ENSG00000148408	CACNA1B	Criterion_3_S	150	ROSMAP		0	0	0	0.828801	0.688224	1	1	0.203905
c3_33	c3_92	440	1	NERVOUS_SYSTEM_DEVELOPMENT	neu	ENSG00000148408	CACNA1B	Criterion_3_S	148	ROSMAP		0	0	0	0.828801	0.688224	1	1	0.203905
c3_5	c3_33	1703	4		neu	ENSG00000104369	JPH1	Criterion_3_S	133	ROSMAP		0	1	0	0.671656	0.849976	1	1	0.203592
c3_2	c3_5	9405	23	CYTOPLASM, INTRACELLULAR_ORGANELLE_PART, ORGANELLE_PART, NUCLEUS, CYTOPLASMIC_PART, MACROMOLECULAR_COMPLEX, NUCLEAR_PART, BIOPOLYMER_METABOLIC_PROCESS, RNA_BINDING, PROTEIN_COMPLEX, NUCLEOBASENUCLEOSIDENUCLEOTIDE_AND_NUCLEIC_ACID_METABOLIC_PROCESS, MITOCHONDRION, KEGG_RIBOSOME, MEMBRANE_ENCLOSED_LUMEN, ORGANELLE_LUMEN, ORGANELLE_MEMBRANE, RNA_PROCESSING, STRUCTURAL_CONSTITUENT_OF_RIBOSOME, NUCLEA…		ENSG00000104369	JPH1	Criterion_3_S	133	ROSMAP		0	1	0	0.671656	0.849976	1	1	0.203592
c3_33	c3_92	440	1	NERVOUS_SYSTEM_DEVELOPMENT	neu	ENSG00000104369	JPH1	Criterion_3_S	131	ROSMAP		0	1	0	0.671656	0.849976	1	1	0.203592
c3_2	c3_5	9405	23	CYTOPLASM, INTRACELLULAR_ORGANELLE_PART, ORGANELLE_PART, NUCLEUS, CYTOPLASMIC_PART, MACROMOLECULAR_COMPLEX, NUCLEAR_PART, BIOPOLYMER_METABOLIC_PROCESS, RNA_BINDING, PROTEIN_COMPLEX, NUCLEOBASENUCLEOSIDENUCLEOTIDE_AND_NUCLEIC_ACID_METABOLIC_PROCESS, MITOCHONDRION, KEGG_RIBOSOME, MEMBRANE_ENCLOSED_LUMEN, ORGANELLE_LUMEN, ORGANELLE_MEMBRANE, RNA_PROCESSING, STRUCTURAL_CONSTITUENT_OF_RIBOSOME, NUCLEA…		ENSG00000067842	ATP2B3	Criterion_3_S	182	ROSMAP		0	6	0	0.620775	0.920156	1	1	0.203391
c3_5	c3_33	1703	4		neu	ENSG00000067842	ATP2B3	Criterion_3_S	181	ROSMAP		0	6	0	0.620775	0.920156	1	1	0.203391
c3_33	c3_92	440	1	NERVOUS_SYSTEM_DEVELOPMENT	neu	ENSG00000067842	ATP2B3	Criterion_3_S	166	ROSMAP		0	6	0	0.620775	0.920156	1	1	0.203391
c3_2	c3_5	9405	23	CYTOPLASM, INTRACELLULAR_ORGANELLE_PART, ORGANELLE_PART, NUCLEUS, CYTOPLASMIC_PART, MACROMOLECULAR_COMPLEX, NUCLEAR_PART, BIOPOLYMER_METABOLIC_PROCESS, RNA_BINDING, PROTEIN_COMPLEX, NUCLEOBASENUCLEOSIDENUCLEOTIDE_AND_NUCLEIC_ACID_METABOLIC_PROCESS, MITOCHONDRION, KEGG_RIBOSOME, MEMBRANE_ENCLOSED_LUMEN, ORGANELLE_LUMEN, ORGANELLE_MEMBRANE, RNA_PROCESSING, STRUCTURAL_CONSTITUENT_OF_RIBOSOME, NUCLEA…		ENSG00000161048	NAPEPLD	Criterion_3_S	176	ROSMAP		0	2	0	0.77436	0.737812	1	1	0.203313
c3_5	c3_35	1162	34		neu	ENSG00000161048	NAPEPLD	Criterion_3_S	170	ROSMAP		0	2	0	0.77436	0.737812	1	1	0.203313
c3_114	c3_215	774	42			ENSG00000161048	NAPEPLD	Criterion_3_S	169	ROSMAP		0	2	0	0.77436	0.737812	1	1	0.203313
c3_35	c3_114	814	47			ENSG00000161048	NAPEPLD	Criterion_3_S	169	ROSMAP		0	2	0	0.77436	0.737812	1	1	0.203313
c3_215	c3_290	574	45			ENSG00000161048	NAPEPLD	Criterion_3_S	165	ROSMAP		0	2	0	0.77436	0.737812	1	1	0.203313
c3_2	c3_5	9405	23	CYTOPLASM, INTRACELLULAR_ORGANELLE_PART, ORGANELLE_PART, NUCLEUS, CYTOPLASMIC_PART, MACROMOLECULAR_COMPLEX, NUCLEAR_PART, BIOPOLYMER_METABOLIC_PROCESS, RNA_BINDING, PROTEIN_COMPLEX, NUCLEOBASENUCLEOSIDENUCLEOTIDE_AND_NUCLEIC_ACID_METABOLIC_PROCESS, MITOCHONDRION, KEGG_RIBOSOME, MEMBRANE_ENCLOSED_LUMEN, ORGANELLE_LUMEN, ORGANELLE_MEMBRANE, RNA_PROCESSING, STRUCTURAL_CONSTITUENT_OF_RIBOSOME, NUCLEA…		ENSG00000158301	GPRASP2	Criterion_3_S	195	ROSMAP		0	0	0	0.664935	0.859274	1	1	0.203294
c3_5	c3_33	1703	4		neu	ENSG00000158301	GPRASP2	Criterion_3_S	168	ROSMAP		0	0	0	0.664935	0.859274	1	1	0.203294
c3_33	c3_92	440	1	NERVOUS_SYSTEM_DEVELOPMENT	neu	ENSG00000158301	GPRASP2	Criterion_3_S	166	ROSMAP		0	0	0	0.664935	0.859274	1	1	0.203294
c3_2	c3_5	9405	23	CYTOPLASM, INTRACELLULAR_ORGANELLE_PART, ORGANELLE_PART, NUCLEUS, CYTOPLASMIC_PART, MACROMOLECULAR_COMPLEX, NUCLEAR_PART, BIOPOLYMER_METABOLIC_PROCESS, RNA_BINDING, PROTEIN_COMPLEX, NUCLEOBASENUCLEOSIDENUCLEOTIDE_AND_NUCLEIC_ACID_METABOLIC_PROCESS, MITOCHONDRION, KEGG_RIBOSOME, MEMBRANE_ENCLOSED_LUMEN, ORGANELLE_LUMEN, ORGANELLE_MEMBRANE, RNA_PROCESSING, STRUCTURAL_CONSTITUENT_OF_RIBOSOME, NUCLEA…		ENSG00000084092	NOA1	Criterion_3_S	97	ROSMAP		0	1	0	0.670045	0.855705	1	1	0.202025
c3_5	c3_37	1646	33	CYTOPLASM, ORGANELLE_PART, INTRACELLULAR_ORGANELLE_PART, CYTOPLASMIC_PART, MITOCHONDRION, KEGG_SPLICEOSOME, MACROMOLECULAR_COMPLEX, ORGANELLE_MEMBRANE, NUCLEAR_PART, NUCLEOBASENUCLEOSIDENUCLEOTIDE_AND_NUCLEIC_ACID_METABOLIC_PROCESS, RIBONUCLEOPROTEIN_COMPLEX, NUCLEUS, RNA_PROCESSING, MITOCHONDRIAL_PART, MEMBRANE_ENCLOSED_LUMEN, ORGANELLE_LUMEN, BIOPOLYMER_METABOLIC_PROCESS, RNA_METABOLIC_PROCESS,…		ENSG00000084092	NOA1	Criterion_3_S	84	ROSMAP		0	1	0	0.670045	0.855705	1	1	0.202025
c3_5	c3_37	1646	33	CYTOPLASM, ORGANELLE_PART, INTRACELLULAR_ORGANELLE_PART, CYTOPLASMIC_PART, MITOCHONDRION, KEGG_SPLICEOSOME, MACROMOLECULAR_COMPLEX, ORGANELLE_MEMBRANE, NUCLEAR_PART, NUCLEOBASENUCLEOSIDENUCLEOTIDE_AND_NUCLEIC_ACID_METABOLIC_PROCESS, RIBONUCLEOPROTEIN_COMPLEX, NUCLEUS, RNA_PROCESSING, MITOCHONDRIAL_PART, MEMBRANE_ENCLOSED_LUMEN, ORGANELLE_LUMEN, BIOPOLYMER_METABOLIC_PROCESS, RNA_METABOLIC_PROCESS,…		ENSG00000163161	ERCC3	Criterion_3_S	82	ROSMAP		0	3	0	0.588718	0.974406	1	1	0.201842
c3_2	c3_5	9405	23	CYTOPLASM, INTRACELLULAR_ORGANELLE_PART, ORGANELLE_PART, NUCLEUS, CYTOPLASMIC_PART, MACROMOLECULAR_COMPLEX, NUCLEAR_PART, BIOPOLYMER_METABOLIC_PROCESS, RNA_BINDING, PROTEIN_COMPLEX, NUCLEOBASENUCLEOSIDENUCLEOTIDE_AND_NUCLEIC_ACID_METABOLIC_PROCESS, MITOCHONDRION, KEGG_RIBOSOME, MEMBRANE_ENCLOSED_LUMEN, ORGANELLE_LUMEN, ORGANELLE_MEMBRANE, RNA_PROCESSING, STRUCTURAL_CONSTITUENT_OF_RIBOSOME, NUCLEA…		ENSG00000197694	SPTAN1	Criterion_3_S	123	ROSMAP		0	0	0	0.611074	0.939343	1	1	0.201615
c3_5	c3_33	1703	4		neu	ENSG00000197694	SPTAN1	Criterion_3_S	119	ROSMAP		0	0	0	0.611074	0.939343	1	1	0.201615
c3_95	c3_203	156	30			ENSG00000197694	SPTAN1	Criterion_3_S	80	ROSMAP		0	0	0	0.611074	0.939343	1	1	0.201615
c3_33	c3_95	162	35			ENSG00000197694	SPTAN1	Criterion_3_S	80	ROSMAP		0	0	0	0.611074	0.939343	1	1	0.201615
c3_2	c3_5	9405	23	CYTOPLASM, INTRACELLULAR_ORGANELLE_PART, ORGANELLE_PART, NUCLEUS, CYTOPLASMIC_PART, MACROMOLECULAR_COMPLEX, NUCLEAR_PART, BIOPOLYMER_METABOLIC_PROCESS, RNA_BINDING, PROTEIN_COMPLEX, NUCLEOBASENUCLEOSIDENUCLEOTIDE_AND_NUCLEIC_ACID_METABOLIC_PROCESS, MITOCHONDRION, KEGG_RIBOSOME, MEMBRANE_ENCLOSED_LUMEN, ORGANELLE_LUMEN, ORGANELLE_MEMBRANE, RNA_PROCESSING, STRUCTURAL_CONSTITUENT_OF_RIBOSOME, NUCLEA…		ENSG00000145335	SNCA	Criterion_3_S	161	ROSMAP		60	5	1	0.764338	0.751061	1	1	0.20158
c3_5	c3_35	1162	34		neu	ENSG00000145335	SNCA	Criterion_3_S	150	ROSMAP		60	5	1	0.764338	0.751061	1	1	0.20158
c3_114	c3_215	774	42			ENSG00000145335	SNCA	Criterion_3_S	149	ROSMAP		60	5	1	0.764338	0.751061	1	1	0.20158
c3_35	c3_114	814	47			ENSG00000145335	SNCA	Criterion_3_S	149	ROSMAP		60	5	1	0.764338	0.751061	1	1	0.20158
c3_215	c3_290	574	45			ENSG00000145335	SNCA	Criterion_3_S	145	ROSMAP		60	5	1	0.764338	0.751061	1	1	0.20158
c3_2	c3_5	9405	23	CYTOPLASM, INTRACELLULAR_ORGANELLE_PART, ORGANELLE_PART, NUCLEUS, CYTOPLASMIC_PART, MACROMOLECULAR_COMPLEX, NUCLEAR_PART, BIOPOLYMER_METABOLIC_PROCESS, RNA_BINDING, PROTEIN_COMPLEX, NUCLEOBASENUCLEOSIDENUCLEOTIDE_AND_NUCLEIC_ACID_METABOLIC_PROCESS, MITOCHONDRION, KEGG_RIBOSOME, MEMBRANE_ENCLOSED_LUMEN, ORGANELLE_LUMEN, ORGANELLE_MEMBRANE, RNA_PROCESSING, STRUCTURAL_CONSTITUENT_OF_RIBOSOME, NUCLEA…		ENSG00000169744	LDB2	Criterion_3_S	107	ROSMAP		0	1	0	0.657303	0.873704	1	1	0.201438
c3_2	c3_5	9405	23	CYTOPLASM, INTRACELLULAR_ORGANELLE_PART, ORGANELLE_PART, NUCLEUS, CYTOPLASMIC_PART, MACROMOLECULAR_COMPLEX, NUCLEAR_PART, BIOPOLYMER_METABOLIC_PROCESS, RNA_BINDING, PROTEIN_COMPLEX, NUCLEOBASENUCLEOSIDENUCLEOTIDE_AND_NUCLEIC_ACID_METABOLIC_PROCESS, MITOCHONDRION, KEGG_RIBOSOME, MEMBRANE_ENCLOSED_LUMEN, ORGANELLE_LUMEN, ORGANELLE_MEMBRANE, RNA_PROCESSING, STRUCTURAL_CONSTITUENT_OF_RIBOSOME, NUCLEA…		ENSG00000203965	EFCAB7	Criterion_3_S	145	ROSMAP	overlap	0	0	0	0.626988	0.915971	1	1	0.201429
c3_5	c3_35	1162	34		neu	ENSG00000203965	EFCAB7	Criterion_3_S	139	ROSMAP	overlap	0	0	0	0.626988	0.915971	1	1	0.201429
c3_114	c3_215	774	42			ENSG00000203965	EFCAB7	Criterion_3_S	138	ROSMAP	overlap	0	0	0	0.626988	0.915971	1	1	0.201429
c3_35	c3_114	814	47			ENSG00000203965	EFCAB7	Criterion_3_S	138	ROSMAP	overlap	0	0	0	0.626988	0.915971	1	1	0.201429
c3_215	c3_290	574	45			ENSG00000203965	EFCAB7	Criterion_3_S	134	ROSMAP	overlap	0	0	0	0.626988	0.915971	1	1	0.201429
c3_2	c3_5	9405	23	CYTOPLASM, INTRACELLULAR_ORGANELLE_PART, ORGANELLE_PART, NUCLEUS, CYTOPLASMIC_PART, MACROMOLECULAR_COMPLEX, NUCLEAR_PART, BIOPOLYMER_METABOLIC_PROCESS, RNA_BINDING, PROTEIN_COMPLEX, NUCLEOBASENUCLEOSIDENUCLEOTIDE_AND_NUCLEIC_ACID_METABOLIC_PROCESS, MITOCHONDRION, KEGG_RIBOSOME, MEMBRANE_ENCLOSED_LUMEN, ORGANELLE_LUMEN, ORGANELLE_MEMBRANE, RNA_PROCESSING, STRUCTURAL_CONSTITUENT_OF_RIBOSOME, NUCLEA…		ENSG00000125851	PCSK2	Criterion_3_S	131	ROSMAP		0	2	0	0.691018	0.83122	1	1	0.201375
c3_5	c3_33	1703	4		neu	ENSG00000125851	PCSK2	Criterion_3_S	123	ROSMAP		0	2	0	0.691018	0.83122	1	1	0.201375
c3_5	c3_37	1646	33	CYTOPLASM, ORGANELLE_PART, INTRACELLULAR_ORGANELLE_PART, CYTOPLASMIC_PART, MITOCHONDRION, KEGG_SPLICEOSOME, MACROMOLECULAR_COMPLEX, ORGANELLE_MEMBRANE, NUCLEAR_PART, NUCLEOBASENUCLEOSIDENUCLEOTIDE_AND_NUCLEIC_ACID_METABOLIC_PROCESS, RIBONUCLEOPROTEIN_COMPLEX, NUCLEUS, RNA_PROCESSING, MITOCHONDRIAL_PART, MEMBRANE_ENCLOSED_LUMEN, ORGANELLE_LUMEN, BIOPOLYMER_METABOLIC_PROCESS, RNA_METABOLIC_PROCESS,…		ENSG00000161547	SRSF2	Criterion_3_S	84	ROSMAP		3	9	0	0.586474	0.981631	1	1	0.200546
c3_2	c3_5	9405	23	CYTOPLASM, INTRACELLULAR_ORGANELLE_PART, ORGANELLE_PART, NUCLEUS, CYTOPLASMIC_PART, MACROMOLECULAR_COMPLEX, NUCLEAR_PART, BIOPOLYMER_METABOLIC_PROCESS, RNA_BINDING, PROTEIN_COMPLEX, NUCLEOBASENUCLEOSIDENUCLEOTIDE_AND_NUCLEIC_ACID_METABOLIC_PROCESS, MITOCHONDRION, KEGG_RIBOSOME, MEMBRANE_ENCLOSED_LUMEN, ORGANELLE_LUMEN, ORGANELLE_MEMBRANE, RNA_PROCESSING, STRUCTURAL_CONSTITUENT_OF_RIBOSOME, NUCLEA…		ENSG00000198513	ATL1	Criterion_3_S	279	ROSMAP		1	4	0	0.698843	0.825338	1	1	0.199865
c3_5	c3_33	1703	4		neu	ENSG00000198513	ATL1	Criterion_3_S	275	ROSMAP		1	4	0	0.698843	0.825338	1	1	0.199865
c3_33	c3_92	440	1	NERVOUS_SYSTEM_DEVELOPMENT	neu	ENSG00000198513	ATL1	Criterion_3_S	155	ROSMAP		1	4	0	0.698843	0.825338	1	1	0.199865
c3_5	c3_33	1703	4		neu	ENSG00000070159	PTPN3	Criterion_3_S	150	ROSMAP		0	0	0	0.698843	0.825338	1	1	0.199865
c3_2	c3_5	9405	23	CYTOPLASM, INTRACELLULAR_ORGANELLE_PART, ORGANELLE_PART, NUCLEUS, CYTOPLASMIC_PART, MACROMOLECULAR_COMPLEX, NUCLEAR_PART, BIOPOLYMER_METABOLIC_PROCESS, RNA_BINDING, PROTEIN_COMPLEX, NUCLEOBASENUCLEOSIDENUCLEOTIDE_AND_NUCLEIC_ACID_METABOLIC_PROCESS, MITOCHONDRION, KEGG_RIBOSOME, MEMBRANE_ENCLOSED_LUMEN, ORGANELLE_LUMEN, ORGANELLE_MEMBRANE, RNA_PROCESSING, STRUCTURAL_CONSTITUENT_OF_RIBOSOME, NUCLEA…		ENSG00000070159	PTPN3	Criterion_3_S	150	ROSMAP		0	0	0	0.698843	0.825338	1	1	0.199865
c3_33	c3_92	440	1	NERVOUS_SYSTEM_DEVELOPMENT	neu	ENSG00000070159	PTPN3	Criterion_3_S	148	ROSMAP		0	0	0	0.698843	0.825338	1	1	0.199865
c3_2	c3_5	9405	23	CYTOPLASM, INTRACELLULAR_ORGANELLE_PART, ORGANELLE_PART, NUCLEUS, CYTOPLASMIC_PART, MACROMOLECULAR_COMPLEX, NUCLEAR_PART, BIOPOLYMER_METABOLIC_PROCESS, RNA_BINDING, PROTEIN_COMPLEX, NUCLEOBASENUCLEOSIDENUCLEOTIDE_AND_NUCLEIC_ACID_METABOLIC_PROCESS, MITOCHONDRION, KEGG_RIBOSOME, MEMBRANE_ENCLOSED_LUMEN, ORGANELLE_LUMEN, ORGANELLE_MEMBRANE, RNA_PROCESSING, STRUCTURAL_CONSTITUENT_OF_RIBOSOME, NUCLEA…		ENSG00000184156	KCNQ3	Criterion_3_S	140	ROSMAP		1	2	0	0.623742	0.924875	1	1	0.199801
c3_5	c3_35	1162	34		neu	ENSG00000184156	KCNQ3	Criterion_3_S	134	ROSMAP		1	2	0	0.623742	0.924875	1	1	0.199801
c3_114	c3_215	774	42			ENSG00000184156	KCNQ3	Criterion_3_S	133	ROSMAP		1	2	0	0.623742	0.924875	1	1	0.199801
c3_35	c3_114	814	47			ENSG00000184156	KCNQ3	Criterion_3_S	133	ROSMAP		1	2	0	0.623742	0.924875	1	1	0.199801
c3_215	c3_290	574	45			ENSG00000184156	KCNQ3	Criterion_3_S	129	ROSMAP		1	2	0	0.623742	0.924875	1	1	0.199801
c3_33	c3_96	112	9			ENSG00000163558	PRKCI	Criterion_3_S	72	ROSMAP		0	0	0	0.785248	0.735109	1	1	0.199574
c3_2	c3_5	9405	23	CYTOPLASM, INTRACELLULAR_ORGANELLE_PART, ORGANELLE_PART, NUCLEUS, CYTOPLASMIC_PART, MACROMOLECULAR_COMPLEX, NUCLEAR_PART, BIOPOLYMER_METABOLIC_PROCESS, RNA_BINDING, PROTEIN_COMPLEX, NUCLEOBASENUCLEOSIDENUCLEOTIDE_AND_NUCLEIC_ACID_METABOLIC_PROCESS, MITOCHONDRION, KEGG_RIBOSOME, MEMBRANE_ENCLOSED_LUMEN, ORGANELLE_LUMEN, ORGANELLE_MEMBRANE, RNA_PROCESSING, STRUCTURAL_CONSTITUENT_OF_RIBOSOME, NUCLEA…		ENSG00000184867	ARMCX2	Criterion_3_S	189	ROSMAP		0	0	0	0.625343	0.924875	1	1	0.19887
c3_5	c3_35	1162	34		neu	ENSG00000184867	ARMCX2	Criterion_3_S	182	ROSMAP		0	0	0	0.625343	0.924875	1	1	0.19887
c3_114	c3_215	774	42			ENSG00000184867	ARMCX2	Criterion_3_S	181	ROSMAP		0	0	0	0.625343	0.924875	1	1	0.19887
c3_35	c3_114	814	47			ENSG00000184867	ARMCX2	Criterion_3_S	181	ROSMAP		0	0	0	0.625343	0.924875	1	1	0.19887
c3_215	c3_290	574	45			ENSG00000184867	ARMCX2	Criterion_3_S	135	ROSMAP		0	0	0	0.625343	0.924875	1	1	0.19887
c3_5	c3_33	1703	4		neu	ENSG00000068615	REEP1	Criterion_3_S	108	ROSMAP		1	0	0	0.736826	0.785315	1	1	0.198696
c3_2	c3_5	9405	23	CYTOPLASM, INTRACELLULAR_ORGANELLE_PART, ORGANELLE_PART, NUCLEUS, CYTOPLASMIC_PART, MACROMOLECULAR_COMPLEX, NUCLEAR_PART, BIOPOLYMER_METABOLIC_PROCESS, RNA_BINDING, PROTEIN_COMPLEX, NUCLEOBASENUCLEOSIDENUCLEOTIDE_AND_NUCLEIC_ACID_METABOLIC_PROCESS, MITOCHONDRION, KEGG_RIBOSOME, MEMBRANE_ENCLOSED_LUMEN, ORGANELLE_LUMEN, ORGANELLE_MEMBRANE, RNA_PROCESSING, STRUCTURAL_CONSTITUENT_OF_RIBOSOME, NUCLEA…		ENSG00000068615	REEP1	Criterion_3_S	108	ROSMAP		1	0	0	0.736826	0.785315	1	1	0.198696
c3_4	c3_10	269	14		neu	ENSG00000185274	WBSCR17	Criterion_3_S	200	ROSMAP		0	0	0	0.635702	0.911423	1	1	0.198224
c3_10	c3_63	141	38		neu	ENSG00000185274	WBSCR17	Criterion_3_S	119	ROSMAP		0	0	0	0.635702	0.911423	1	1	0.198224
c3_2	c3_5	9405	23	CYTOPLASM, INTRACELLULAR_ORGANELLE_PART, ORGANELLE_PART, NUCLEUS, CYTOPLASMIC_PART, MACROMOLECULAR_COMPLEX, NUCLEAR_PART, BIOPOLYMER_METABOLIC_PROCESS, RNA_BINDING, PROTEIN_COMPLEX, NUCLEOBASENUCLEOSIDENUCLEOTIDE_AND_NUCLEIC_ACID_METABOLIC_PROCESS, MITOCHONDRION, KEGG_RIBOSOME, MEMBRANE_ENCLOSED_LUMEN, ORGANELLE_LUMEN, ORGANELLE_MEMBRANE, RNA_PROCESSING, STRUCTURAL_CONSTITUENT_OF_RIBOSOME, NUCLEA…		ENSG00000133706	LARS	Criterion_3_S	118	ROSMAP		46	224	4	0.608699	0.952421	1	1	0.198008
c3_5	c3_37	1646	33	CYTOPLASM, ORGANELLE_PART, INTRACELLULAR_ORGANELLE_PART, CYTOPLASMIC_PART, MITOCHONDRION, KEGG_SPLICEOSOME, MACROMOLECULAR_COMPLEX, ORGANELLE_MEMBRANE, NUCLEAR_PART, NUCLEOBASENUCLEOSIDENUCLEOTIDE_AND_NUCLEIC_ACID_METABOLIC_PROCESS, RIBONUCLEOPROTEIN_COMPLEX, NUCLEUS, RNA_PROCESSING, MITOCHONDRIAL_PART, MEMBRANE_ENCLOSED_LUMEN, ORGANELLE_LUMEN, BIOPOLYMER_METABOLIC_PROCESS, RNA_METABOLIC_PROCESS,…		ENSG00000133706	LARS	Criterion_3_S	105	ROSMAP		46	224	4	0.608699	0.952421	1	1	0.198008
c3_37	c3_127	236	31			ENSG00000133706	LARS	Criterion_3_S	98	ROSMAP		46	224	4	0.608699	0.952421	1	1	0.198008
c3_2	c3_5	9405	23	CYTOPLASM, INTRACELLULAR_ORGANELLE_PART, ORGANELLE_PART, NUCLEUS, CYTOPLASMIC_PART, MACROMOLECULAR_COMPLEX, NUCLEAR_PART, BIOPOLYMER_METABOLIC_PROCESS, RNA_BINDING, PROTEIN_COMPLEX, NUCLEOBASENUCLEOSIDENUCLEOTIDE_AND_NUCLEIC_ACID_METABOLIC_PROCESS, MITOCHONDRION, KEGG_RIBOSOME, MEMBRANE_ENCLOSED_LUMEN, ORGANELLE_LUMEN, ORGANELLE_MEMBRANE, RNA_PROCESSING, STRUCTURAL_CONSTITUENT_OF_RIBOSOME, NUCLEA…		ENSG00000115525	ST3GAL5	Criterion_3_S	114	ROSMAP		0	0	0	0.673525	0.860915	1	1	0.197939
c3_5	c3_37	1646	33	CYTOPLASM, ORGANELLE_PART, INTRACELLULAR_ORGANELLE_PART, CYTOPLASMIC_PART, MITOCHONDRION, KEGG_SPLICEOSOME, MACROMOLECULAR_COMPLEX, ORGANELLE_MEMBRANE, NUCLEAR_PART, NUCLEOBASENUCLEOSIDENUCLEOTIDE_AND_NUCLEIC_ACID_METABOLIC_PROCESS, RIBONUCLEOPROTEIN_COMPLEX, NUCLEUS, RNA_PROCESSING, MITOCHONDRIAL_PART, MEMBRANE_ENCLOSED_LUMEN, ORGANELLE_LUMEN, BIOPOLYMER_METABOLIC_PROCESS, RNA_METABOLIC_PROCESS,…		ENSG00000115525	ST3GAL5	Criterion_3_S	110	ROSMAP		0	0	0	0.673525	0.860915	1	1	0.197939
c3_37	c3_126	231	21	MITOCHONDRION, MITOCHONDRIAL_PART, CYTOPLASM, MITOCHONDRIAL_MEMBRANE, MITOCHONDRIAL_ENVELOPE, CYTOPLASMIC_PART, KEGG_PARKINSONS_DISEASE, KEGG_HUNTINGTONS_DISEASE, KEGG_CITRATE_CYCLE_TCA_CYCLE		ENSG00000115525	ST3GAL5	Criterion_3_S	88	ROSMAP		0	0	0	0.673525	0.860915	1	1	0.197939
c3_2	c3_5	9405	23	CYTOPLASM, INTRACELLULAR_ORGANELLE_PART, ORGANELLE_PART, NUCLEUS, CYTOPLASMIC_PART, MACROMOLECULAR_COMPLEX, NUCLEAR_PART, BIOPOLYMER_METABOLIC_PROCESS, RNA_BINDING, PROTEIN_COMPLEX, NUCLEOBASENUCLEOSIDENUCLEOTIDE_AND_NUCLEIC_ACID_METABOLIC_PROCESS, MITOCHONDRION, KEGG_RIBOSOME, MEMBRANE_ENCLOSED_LUMEN, ORGANELLE_LUMEN, ORGANELLE_MEMBRANE, RNA_PROCESSING, STRUCTURAL_CONSTITUENT_OF_RIBOSOME, NUCLEA…		ENSG00000135070	ISCA1	Criterion_3_S	99	ROSMAP		0	0	0	0.614981	0.943211	1	1	0.197808
c3_2	c3_5	9405	23	CYTOPLASM, INTRACELLULAR_ORGANELLE_PART, ORGANELLE_PART, NUCLEUS, CYTOPLASMIC_PART, MACROMOLECULAR_COMPLEX, NUCLEAR_PART, BIOPOLYMER_METABOLIC_PROCESS, RNA_BINDING, PROTEIN_COMPLEX, NUCLEOBASENUCLEOSIDENUCLEOTIDE_AND_NUCLEIC_ACID_METABOLIC_PROCESS, MITOCHONDRION, KEGG_RIBOSOME, MEMBRANE_ENCLOSED_LUMEN, ORGANELLE_LUMEN, ORGANELLE_MEMBRANE, RNA_PROCESSING, STRUCTURAL_CONSTITUENT_OF_RIBOSOME, NUCLEA…		ENSG00000119396	RAB14	Criterion_3_S	126	ROSMAP		0	0	0	0.656205	0.885238	1	1	0.197282
c3_5	c3_37	1646	33	CYTOPLASM, ORGANELLE_PART, INTRACELLULAR_ORGANELLE_PART, CYTOPLASMIC_PART, MITOCHONDRION, KEGG_SPLICEOSOME, MACROMOLECULAR_COMPLEX, ORGANELLE_MEMBRANE, NUCLEAR_PART, NUCLEOBASENUCLEOSIDENUCLEOTIDE_AND_NUCLEIC_ACID_METABOLIC_PROCESS, RIBONUCLEOPROTEIN_COMPLEX, NUCLEUS, RNA_PROCESSING, MITOCHONDRIAL_PART, MEMBRANE_ENCLOSED_LUMEN, ORGANELLE_LUMEN, BIOPOLYMER_METABOLIC_PROCESS, RNA_METABOLIC_PROCESS,…		ENSG00000119396	RAB14	Criterion_3_S	120	ROSMAP		0	0	0	0.656205	0.885238	1	1	0.197282
c3_2	c3_5	9405	23	CYTOPLASM, INTRACELLULAR_ORGANELLE_PART, ORGANELLE_PART, NUCLEUS, CYTOPLASMIC_PART, MACROMOLECULAR_COMPLEX, NUCLEAR_PART, BIOPOLYMER_METABOLIC_PROCESS, RNA_BINDING, PROTEIN_COMPLEX, NUCLEOBASENUCLEOSIDENUCLEOTIDE_AND_NUCLEIC_ACID_METABOLIC_PROCESS, MITOCHONDRION, KEGG_RIBOSOME, MEMBRANE_ENCLOSED_LUMEN, ORGANELLE_LUMEN, ORGANELLE_MEMBRANE, RNA_PROCESSING, STRUCTURAL_CONSTITUENT_OF_RIBOSOME, NUCLEA…		ENSG00000136854	STXBP1	Criterion_3_S	379	ROSMAP		4	1	0	0.64466	0.901552	1	1	0.197097
c3_5	c3_33	1703	4		neu	ENSG00000136854	STXBP1	Criterion_3_S	367	ROSMAP		4	1	0	0.64466	0.901552	1	1	0.197097
c3_33	c3_92	440	1	NERVOUS_SYSTEM_DEVELOPMENT	neu	ENSG00000136854	STXBP1	Criterion_3_S	232	ROSMAP		4	1	0	0.64466	0.901552	1	1	0.197097
c3_5	c3_33	1703	4		neu	ENSG00000197106	SLC6A17	Criterion_3_S	150	ROSMAP		0	0	0	0.634806	0.915971	1	1	0.196928
c3_2	c3_5	9405	23	CYTOPLASM, INTRACELLULAR_ORGANELLE_PART, ORGANELLE_PART, NUCLEUS, CYTOPLASMIC_PART, MACROMOLECULAR_COMPLEX, NUCLEAR_PART, BIOPOLYMER_METABOLIC_PROCESS, RNA_BINDING, PROTEIN_COMPLEX, NUCLEOBASENUCLEOSIDENUCLEOTIDE_AND_NUCLEIC_ACID_METABOLIC_PROCESS, MITOCHONDRION, KEGG_RIBOSOME, MEMBRANE_ENCLOSED_LUMEN, ORGANELLE_LUMEN, ORGANELLE_MEMBRANE, RNA_PROCESSING, STRUCTURAL_CONSTITUENT_OF_RIBOSOME, NUCLEA…		ENSG00000197106	SLC6A17	Criterion_3_S	150	ROSMAP		0	0	0	0.634806	0.915971	1	1	0.196928
c3_33	c3_92	440	1	NERVOUS_SYSTEM_DEVELOPMENT	neu	ENSG00000197106	SLC6A17	Criterion_3_S	148	ROSMAP		0	0	0	0.634806	0.915971	1	1	0.196928
c3_2	c3_5	9405	23	CYTOPLASM, INTRACELLULAR_ORGANELLE_PART, ORGANELLE_PART, NUCLEUS, CYTOPLASMIC_PART, MACROMOLECULAR_COMPLEX, NUCLEAR_PART, BIOPOLYMER_METABOLIC_PROCESS, RNA_BINDING, PROTEIN_COMPLEX, NUCLEOBASENUCLEOSIDENUCLEOTIDE_AND_NUCLEIC_ACID_METABOLIC_PROCESS, MITOCHONDRION, KEGG_RIBOSOME, MEMBRANE_ENCLOSED_LUMEN, ORGANELLE_LUMEN, ORGANELLE_MEMBRANE, RNA_PROCESSING, STRUCTURAL_CONSTITUENT_OF_RIBOSOME, NUCLEA…		ENSG00000170027	YWHAG	Criterion_3_S	457	ROSMAP		0	0	0	0.77436	0.751061	1	1	0.196848
c3_5	c3_33	1703	4		neu	ENSG00000170027	YWHAG	Criterion_3_S	446	ROSMAP		0	0	0	0.77436	0.751061	1	1	0.196848
c3_33	c3_93	212	36		neu	ENSG00000170027	YWHAG	Criterion_3_S	160	ROSMAP		0	0	0	0.77436	0.751061	1	1	0.196848
c3_93	c3_200	90	29		neu	ENSG00000170027	YWHAG	Criterion_3_S	77	ROSMAP		0	0	0	0.77436	0.751061	1	1	0.196848
c3_2	c3_5	9405	23	CYTOPLASM, INTRACELLULAR_ORGANELLE_PART, ORGANELLE_PART, NUCLEUS, CYTOPLASMIC_PART, MACROMOLECULAR_COMPLEX, NUCLEAR_PART, BIOPOLYMER_METABOLIC_PROCESS, RNA_BINDING, PROTEIN_COMPLEX, NUCLEOBASENUCLEOSIDENUCLEOTIDE_AND_NUCLEIC_ACID_METABOLIC_PROCESS, MITOCHONDRION, KEGG_RIBOSOME, MEMBRANE_ENCLOSED_LUMEN, ORGANELLE_LUMEN, ORGANELLE_MEMBRANE, RNA_PROCESSING, STRUCTURAL_CONSTITUENT_OF_RIBOSOME, NUCLEA…		ENSG00000152932	RAB3C	Criterion_3_S	173	ROSMAP		0	0	0	0.812614	0.716967	1	1	0.196208
c3_5	c3_33	1703	4		neu	ENSG00000152932	RAB3C	Criterion_3_S	165	ROSMAP		0	0	0	0.812614	0.716967	1	1	0.196208
c3_33	c3_93	212	36		neu	ENSG00000152932	RAB3C	Criterion_3_S	94	ROSMAP		0	0	0	0.812614	0.716967	1	1	0.196208
c3_93	c3_200	90	29		neu	ENSG00000152932	RAB3C	Criterion_3_S	61	ROSMAP		0	0	0	0.812614	0.716967	1	1	0.196208
c3_2	c3_5	9405	23	CYTOPLASM, INTRACELLULAR_ORGANELLE_PART, ORGANELLE_PART, NUCLEUS, CYTOPLASMIC_PART, MACROMOLECULAR_COMPLEX, NUCLEAR_PART, BIOPOLYMER_METABOLIC_PROCESS, RNA_BINDING, PROTEIN_COMPLEX, NUCLEOBASENUCLEOSIDENUCLEOTIDE_AND_NUCLEIC_ACID_METABOLIC_PROCESS, MITOCHONDRION, KEGG_RIBOSOME, MEMBRANE_ENCLOSED_LUMEN, ORGANELLE_LUMEN, ORGANELLE_MEMBRANE, RNA_PROCESSING, STRUCTURAL_CONSTITUENT_OF_RIBOSOME, NUCLEA…		ENSG00000138279	ANXA7	Criterion_3_S	70	ROSMAP		1	1	0	0.585808	0.994872	1	1	0.196092
c3_5	c3_37	1646	33	CYTOPLASM, ORGANELLE_PART, INTRACELLULAR_ORGANELLE_PART, CYTOPLASMIC_PART, MITOCHONDRION, KEGG_SPLICEOSOME, MACROMOLECULAR_COMPLEX, ORGANELLE_MEMBRANE, NUCLEAR_PART, NUCLEOBASENUCLEOSIDENUCLEOTIDE_AND_NUCLEIC_ACID_METABOLIC_PROCESS, RIBONUCLEOPROTEIN_COMPLEX, NUCLEUS, RNA_PROCESSING, MITOCHONDRIAL_PART, MEMBRANE_ENCLOSED_LUMEN, ORGANELLE_LUMEN, BIOPOLYMER_METABOLIC_PROCESS, RNA_METABOLIC_PROCESS,…		ENSG00000138279	ANXA7	Criterion_3_S	70	ROSMAP		1	1	0	0.585808	0.994872	1	1	0.196092
c3_2	c3_5	9405	23	CYTOPLASM, INTRACELLULAR_ORGANELLE_PART, ORGANELLE_PART, NUCLEUS, CYTOPLASMIC_PART, MACROMOLECULAR_COMPLEX, NUCLEAR_PART, BIOPOLYMER_METABOLIC_PROCESS, RNA_BINDING, PROTEIN_COMPLEX, NUCLEOBASENUCLEOSIDENUCLEOTIDE_AND_NUCLEIC_ACID_METABOLIC_PROCESS, MITOCHONDRION, KEGG_RIBOSOME, MEMBRANE_ENCLOSED_LUMEN, ORGANELLE_LUMEN, ORGANELLE_MEMBRANE, RNA_PROCESSING, STRUCTURAL_CONSTITUENT_OF_RIBOSOME, NUCLEA…		ENSG00000132912	DCTN4	Criterion_3_S	170	ROSMAP		0	1	0	0.622175	0.937036	1	1	0.195969
c3_5	c3_37	1646	33	CYTOPLASM, ORGANELLE_PART, INTRACELLULAR_ORGANELLE_PART, CYTOPLASMIC_PART, MITOCHONDRION, KEGG_SPLICEOSOME, MACROMOLECULAR_COMPLEX, ORGANELLE_MEMBRANE, NUCLEAR_PART, NUCLEOBASENUCLEOSIDENUCLEOTIDE_AND_NUCLEIC_ACID_METABOLIC_PROCESS, RIBONUCLEOPROTEIN_COMPLEX, NUCLEUS, RNA_PROCESSING, MITOCHONDRIAL_PART, MEMBRANE_ENCLOSED_LUMEN, ORGANELLE_LUMEN, BIOPOLYMER_METABOLIC_PROCESS, RNA_METABOLIC_PROCESS,…		ENSG00000132912	DCTN4	Criterion_3_S	157	ROSMAP		0	1	0	0.622175	0.937036	1	1	0.195969
c3_37	c3_127	236	31			ENSG00000132912	DCTN4	Criterion_3_S	123	ROSMAP		0	1	0	0.622175	0.937036	1	1	0.195969
c3_2	c3_5	9405	23	CYTOPLASM, INTRACELLULAR_ORGANELLE_PART, ORGANELLE_PART, NUCLEUS, CYTOPLASMIC_PART, MACROMOLECULAR_COMPLEX, NUCLEAR_PART, BIOPOLYMER_METABOLIC_PROCESS, RNA_BINDING, PROTEIN_COMPLEX, NUCLEOBASENUCLEOSIDENUCLEOTIDE_AND_NUCLEIC_ACID_METABOLIC_PROCESS, MITOCHONDRION, KEGG_RIBOSOME, MEMBRANE_ENCLOSED_LUMEN, ORGANELLE_LUMEN, ORGANELLE_MEMBRANE, RNA_PROCESSING, STRUCTURAL_CONSTITUENT_OF_RIBOSOME, NUCLEA…		ENSG00000117016	RIMS3	Criterion_3_S	141	ROSMAP		0	0	0	0.721705	0.80818	1	1	0.195803
c3_5	c3_33	1703	4		neu	ENSG00000117016	RIMS3	Criterion_3_S	140	ROSMAP		0	0	0	0.721705	0.80818	1	1	0.195803
c3_33	c3_92	440	1	NERVOUS_SYSTEM_DEVELOPMENT	neu	ENSG00000117016	RIMS3	Criterion_3_S	138	ROSMAP		0	0	0	0.721705	0.80818	1	1	0.195803
c3_2	c3_5	9405	23	CYTOPLASM, INTRACELLULAR_ORGANELLE_PART, ORGANELLE_PART, NUCLEUS, CYTOPLASMIC_PART, MACROMOLECULAR_COMPLEX, NUCLEAR_PART, BIOPOLYMER_METABOLIC_PROCESS, RNA_BINDING, PROTEIN_COMPLEX, NUCLEOBASENUCLEOSIDENUCLEOTIDE_AND_NUCLEIC_ACID_METABOLIC_PROCESS, MITOCHONDRION, KEGG_RIBOSOME, MEMBRANE_ENCLOSED_LUMEN, ORGANELLE_LUMEN, ORGANELLE_MEMBRANE, RNA_PROCESSING, STRUCTURAL_CONSTITUENT_OF_RIBOSOME, NUCLEA…		ENSG00000148158	SNX30	Criterion_3_S	98	ROSMAP		0	0	0	0.815668	0.715698	1	1	0.195489
c3_2	c3_5	9405	23	CYTOPLASM, INTRACELLULAR_ORGANELLE_PART, ORGANELLE_PART, NUCLEUS, CYTOPLASMIC_PART, MACROMOLECULAR_COMPLEX, NUCLEAR_PART, BIOPOLYMER_METABOLIC_PROCESS, RNA_BINDING, PROTEIN_COMPLEX, NUCLEOBASENUCLEOSIDENUCLEOTIDE_AND_NUCLEIC_ACID_METABOLIC_PROCESS, MITOCHONDRION, KEGG_RIBOSOME, MEMBRANE_ENCLOSED_LUMEN, ORGANELLE_LUMEN, ORGANELLE_MEMBRANE, RNA_PROCESSING, STRUCTURAL_CONSTITUENT_OF_RIBOSOME, NUCLEA…		ENSG00000206530	WDR52	Criterion_3_S	141	ROSMAP		0	1	0	0.776569	0.752158	1	1	0.195284
c3_5	c3_35	1162	34		neu	ENSG00000206530	WDR52	Criterion_3_S	135	ROSMAP		0	1	0	0.776569	0.752158	1	1	0.195284
c3_114	c3_215	774	42			ENSG00000206530	WDR52	Criterion_3_S	134	ROSMAP		0	1	0	0.776569	0.752158	1	1	0.195284
c3_35	c3_114	814	47			ENSG00000206530	WDR52	Criterion_3_S	134	ROSMAP		0	1	0	0.776569	0.752158	1	1	0.195284
c3_215	c3_290	574	45			ENSG00000206530	WDR52	Criterion_3_S	130	ROSMAP		0	1	0	0.776569	0.752158	1	1	0.195284
c3_2	c3_5	9405	23	CYTOPLASM, INTRACELLULAR_ORGANELLE_PART, ORGANELLE_PART, NUCLEUS, CYTOPLASMIC_PART, MACROMOLECULAR_COMPLEX, NUCLEAR_PART, BIOPOLYMER_METABOLIC_PROCESS, RNA_BINDING, PROTEIN_COMPLEX, NUCLEOBASENUCLEOSIDENUCLEOTIDE_AND_NUCLEIC_ACID_METABOLIC_PROCESS, MITOCHONDRION, KEGG_RIBOSOME, MEMBRANE_ENCLOSED_LUMEN, ORGANELLE_LUMEN, ORGANELLE_MEMBRANE, RNA_PROCESSING, STRUCTURAL_CONSTITUENT_OF_RIBOSOME, NUCLEA…		ENSG00000155506	LARP1	Criterion_3_S	117	ROSMAP		0	2	0	0.9739	0.600469	1	1	0.194852
c3_5	c3_33	1703	4		neu	ENSG00000155506	LARP1	Criterion_3_S	111	ROSMAP		0	2	0	0.9739	0.600469	1	1	0.194852
c3_5	c3_33	1703	4		neu	ENSG00000170579	DLGAP1	Criterion_3_S	149	ROSMAP		0	4	0	0.773391	0.757977	1	1	0.193974
c3_2	c3_5	9405	23	CYTOPLASM, INTRACELLULAR_ORGANELLE_PART, ORGANELLE_PART, NUCLEUS, CYTOPLASMIC_PART, MACROMOLECULAR_COMPLEX, NUCLEAR_PART, BIOPOLYMER_METABOLIC_PROCESS, RNA_BINDING, PROTEIN_COMPLEX, NUCLEOBASENUCLEOSIDENUCLEOTIDE_AND_NUCLEIC_ACID_METABOLIC_PROCESS, MITOCHONDRION, KEGG_RIBOSOME, MEMBRANE_ENCLOSED_LUMEN, ORGANELLE_LUMEN, ORGANELLE_MEMBRANE, RNA_PROCESSING, STRUCTURAL_CONSTITUENT_OF_RIBOSOME, NUCLEA…		ENSG00000170579	DLGAP1	Criterion_3_S	149	ROSMAP		0	4	0	0.773391	0.757977	1	1	0.193974
c3_33	c3_92	440	1	NERVOUS_SYSTEM_DEVELOPMENT	neu	ENSG00000170579	DLGAP1	Criterion_3_S	147	ROSMAP		0	4	0	0.773391	0.757977	1	1	0.193974
c3_5	c3_33	1703	4		neu	ENSG00000157219	HTR5A	Criterion_3_S	115	ROSMAP		0	1	0	0.690258	0.849976	1	1	0.19367
c3_2	c3_5	9405	23	CYTOPLASM, INTRACELLULAR_ORGANELLE_PART, ORGANELLE_PART, NUCLEUS, CYTOPLASMIC_PART, MACROMOLECULAR_COMPLEX, NUCLEAR_PART, BIOPOLYMER_METABOLIC_PROCESS, RNA_BINDING, PROTEIN_COMPLEX, NUCLEOBASENUCLEOSIDENUCLEOTIDE_AND_NUCLEIC_ACID_METABOLIC_PROCESS, MITOCHONDRION, KEGG_RIBOSOME, MEMBRANE_ENCLOSED_LUMEN, ORGANELLE_LUMEN, ORGANELLE_MEMBRANE, RNA_PROCESSING, STRUCTURAL_CONSTITUENT_OF_RIBOSOME, NUCLEA…		ENSG00000157219	HTR5A	Criterion_3_S	115	ROSMAP		0	1	0	0.690258	0.849976	1	1	0.19367
c3_33	c3_93	212	36		neu	ENSG00000157219	HTR5A	Criterion_3_S	59	ROSMAP		0	1	0	0.690258	0.849976	1	1	0.19367
c3_2	c3_5	9405	23	CYTOPLASM, INTRACELLULAR_ORGANELLE_PART, ORGANELLE_PART, NUCLEUS, CYTOPLASMIC_PART, MACROMOLECULAR_COMPLEX, NUCLEAR_PART, BIOPOLYMER_METABOLIC_PROCESS, RNA_BINDING, PROTEIN_COMPLEX, NUCLEOBASENUCLEOSIDENUCLEOTIDE_AND_NUCLEIC_ACID_METABOLIC_PROCESS, MITOCHONDRION, KEGG_RIBOSOME, MEMBRANE_ENCLOSED_LUMEN, ORGANELLE_LUMEN, ORGANELLE_MEMBRANE, RNA_PROCESSING, STRUCTURAL_CONSTITUENT_OF_RIBOSOME, NUCLEA…		ENSG00000120805	ARL1	Criterion_3_S	78	ROSMAP		0	0	0	0.644136	0.911255	1	1	0.193504
c3_5	c3_35	1162	34		neu	ENSG00000120805	ARL1	Criterion_3_S	78	ROSMAP		0	0	0	0.644136	0.911255	1	1	0.193504
c3_35	c3_117	55	27			ENSG00000120805	ARL1	Criterion_3_S	53	ROSMAP		0	0	0	0.644136	0.911255	1	1	0.193504
c3_5	c3_33	1703	4		neu	ENSG00000085415	SEH1L	Criterion_3_S	108	ROSMAP		0	0	0	0.790739	0.742801	1	1	0.193263
c3_2	c3_5	9405	23	CYTOPLASM, INTRACELLULAR_ORGANELLE_PART, ORGANELLE_PART, NUCLEUS, CYTOPLASMIC_PART, MACROMOLECULAR_COMPLEX, NUCLEAR_PART, BIOPOLYMER_METABOLIC_PROCESS, RNA_BINDING, PROTEIN_COMPLEX, NUCLEOBASENUCLEOSIDENUCLEOTIDE_AND_NUCLEIC_ACID_METABOLIC_PROCESS, MITOCHONDRION, KEGG_RIBOSOME, MEMBRANE_ENCLOSED_LUMEN, ORGANELLE_LUMEN, ORGANELLE_MEMBRANE, RNA_PROCESSING, STRUCTURAL_CONSTITUENT_OF_RIBOSOME, NUCLEA…		ENSG00000085415	SEH1L	Criterion_3_S	108	ROSMAP		0	0	0	0.790739	0.742801	1	1	0.193263
c3_33	c3_93	212	36		neu	ENSG00000085415	SEH1L	Criterion_3_S	79	ROSMAP		0	0	0	0.790739	0.742801	1	1	0.193263
c3_2	c3_5	9405	23	CYTOPLASM, INTRACELLULAR_ORGANELLE_PART, ORGANELLE_PART, NUCLEUS, CYTOPLASMIC_PART, MACROMOLECULAR_COMPLEX, NUCLEAR_PART, BIOPOLYMER_METABOLIC_PROCESS, RNA_BINDING, PROTEIN_COMPLEX, NUCLEOBASENUCLEOSIDENUCLEOTIDE_AND_NUCLEIC_ACID_METABOLIC_PROCESS, MITOCHONDRION, KEGG_RIBOSOME, MEMBRANE_ENCLOSED_LUMEN, ORGANELLE_LUMEN, ORGANELLE_MEMBRANE, RNA_PROCESSING, STRUCTURAL_CONSTITUENT_OF_RIBOSOME, NUCLEA…		ENSG00000182400	TRAPPC6B	Criterion_3_S	115	ROSMAP		0	0	0	0.819326	0.716967	1	1	0.19322
c3_5	c3_33	1703	4		neu	ENSG00000125814	NAPB	Criterion_3_S	197	ROSMAP		2	7	0	0.738728	0.795263	1	1	0.193188
c3_2	c3_5	9405	23	CYTOPLASM, INTRACELLULAR_ORGANELLE_PART, ORGANELLE_PART, NUCLEUS, CYTOPLASMIC_PART, MACROMOLECULAR_COMPLEX, NUCLEAR_PART, BIOPOLYMER_METABOLIC_PROCESS, RNA_BINDING, PROTEIN_COMPLEX, NUCLEOBASENUCLEOSIDENUCLEOTIDE_AND_NUCLEIC_ACID_METABOLIC_PROCESS, MITOCHONDRION, KEGG_RIBOSOME, MEMBRANE_ENCLOSED_LUMEN, ORGANELLE_LUMEN, ORGANELLE_MEMBRANE, RNA_PROCESSING, STRUCTURAL_CONSTITUENT_OF_RIBOSOME, NUCLEA…		ENSG00000125814	NAPB	Criterion_3_S	197	ROSMAP		2	7	0	0.738728	0.795263	1	1	0.193188
c3_33	c3_92	440	1	NERVOUS_SYSTEM_DEVELOPMENT	neu	ENSG00000125814	NAPB	Criterion_3_S	134	ROSMAP		2	7	0	0.738728	0.795263	1	1	0.193188
c3_2	c3_5	9405	23	CYTOPLASM, INTRACELLULAR_ORGANELLE_PART, ORGANELLE_PART, NUCLEUS, CYTOPLASMIC_PART, MACROMOLECULAR_COMPLEX, NUCLEAR_PART, BIOPOLYMER_METABOLIC_PROCESS, RNA_BINDING, PROTEIN_COMPLEX, NUCLEOBASENUCLEOSIDENUCLEOTIDE_AND_NUCLEIC_ACID_METABOLIC_PROCESS, MITOCHONDRION, KEGG_RIBOSOME, MEMBRANE_ENCLOSED_LUMEN, ORGANELLE_LUMEN, ORGANELLE_MEMBRANE, RNA_PROCESSING, STRUCTURAL_CONSTITUENT_OF_RIBOSOME, NUCLEA…		ENSG00000131263	RLIM	Criterion_3_S	167	ROSMAP		0	6	0	0.646733	0.908465	1	1	0.193156
c3_5	c3_35	1162	34		neu	ENSG00000131263	RLIM	Criterion_3_S	161	ROSMAP		0	6	0	0.646733	0.908465	1	1	0.193156
c3_114	c3_215	774	42			ENSG00000131263	RLIM	Criterion_3_S	160	ROSMAP		0	6	0	0.646733	0.908465	1	1	0.193156
c3_35	c3_114	814	47			ENSG00000131263	RLIM	Criterion_3_S	160	ROSMAP		0	6	0	0.646733	0.908465	1	1	0.193156
c3_215	c3_290	574	45			ENSG00000131263	RLIM	Criterion_3_S	156	ROSMAP		0	6	0	0.646733	0.908465	1	1	0.193156
c3_2	c3_5	9405	23	CYTOPLASM, INTRACELLULAR_ORGANELLE_PART, ORGANELLE_PART, NUCLEUS, CYTOPLASMIC_PART, MACROMOLECULAR_COMPLEX, NUCLEAR_PART, BIOPOLYMER_METABOLIC_PROCESS, RNA_BINDING, PROTEIN_COMPLEX, NUCLEOBASENUCLEOSIDENUCLEOTIDE_AND_NUCLEIC_ACID_METABOLIC_PROCESS, MITOCHONDRION, KEGG_RIBOSOME, MEMBRANE_ENCLOSED_LUMEN, ORGANELLE_LUMEN, ORGANELLE_MEMBRANE, RNA_PROCESSING, STRUCTURAL_CONSTITUENT_OF_RIBOSOME, NUCLEA…		ENSG00000081177	EXD2	Criterion_3_S	70	ROSMAP		0	0	0	0.646859	0.908465	1	1	0.193086
c3_2	c3_5	9405	23	CYTOPLASM, INTRACELLULAR_ORGANELLE_PART, ORGANELLE_PART, NUCLEUS, CYTOPLASMIC_PART, MACROMOLECULAR_COMPLEX, NUCLEAR_PART, BIOPOLYMER_METABOLIC_PROCESS, RNA_BINDING, PROTEIN_COMPLEX, NUCLEOBASENUCLEOSIDENUCLEOTIDE_AND_NUCLEIC_ACID_METABOLIC_PROCESS, MITOCHONDRION, KEGG_RIBOSOME, MEMBRANE_ENCLOSED_LUMEN, ORGANELLE_LUMEN, ORGANELLE_MEMBRANE, RNA_PROCESSING, STRUCTURAL_CONSTITUENT_OF_RIBOSOME, NUCLEA…		ENSG00000154917	RAB6B	Criterion_3_S	157	ROSMAP		0	0	0	0.762753	0.771739	1	1	0.192469
c3_5	c3_33	1703	4		neu	ENSG00000154917	RAB6B	Criterion_3_S	147	ROSMAP		0	0	0	0.762753	0.771739	1	1	0.192469
c3_2	c3_5	9405	23	CYTOPLASM, INTRACELLULAR_ORGANELLE_PART, ORGANELLE_PART, NUCLEUS, CYTOPLASMIC_PART, MACROMOLECULAR_COMPLEX, NUCLEAR_PART, BIOPOLYMER_METABOLIC_PROCESS, RNA_BINDING, PROTEIN_COMPLEX, NUCLEOBASENUCLEOSIDENUCLEOTIDE_AND_NUCLEIC_ACID_METABOLIC_PROCESS, MITOCHONDRION, KEGG_RIBOSOME, MEMBRANE_ENCLOSED_LUMEN, ORGANELLE_LUMEN, ORGANELLE_MEMBRANE, RNA_PROCESSING, STRUCTURAL_CONSTITUENT_OF_RIBOSOME, NUCLEA…		ENSG00000146731	CCT6A	Criterion_3_S	106	ROSMAP		0	0	0	0.611074	0.964604	1	1	0.191977
c3_5	c3_37	1646	33	CYTOPLASM, ORGANELLE_PART, INTRACELLULAR_ORGANELLE_PART, CYTOPLASMIC_PART, MITOCHONDRION, KEGG_SPLICEOSOME, MACROMOLECULAR_COMPLEX, ORGANELLE_MEMBRANE, NUCLEAR_PART, NUCLEOBASENUCLEOSIDENUCLEOTIDE_AND_NUCLEIC_ACID_METABOLIC_PROCESS, RIBONUCLEOPROTEIN_COMPLEX, NUCLEUS, RNA_PROCESSING, MITOCHONDRIAL_PART, MEMBRANE_ENCLOSED_LUMEN, ORGANELLE_LUMEN, BIOPOLYMER_METABOLIC_PROCESS, RNA_METABOLIC_PROCESS,…		ENSG00000146731	CCT6A	Criterion_3_S	103	ROSMAP		0	0	0	0.611074	0.964604	1	1	0.191977
c3_2	c3_5	9405	23	CYTOPLASM, INTRACELLULAR_ORGANELLE_PART, ORGANELLE_PART, NUCLEUS, CYTOPLASMIC_PART, MACROMOLECULAR_COMPLEX, NUCLEAR_PART, BIOPOLYMER_METABOLIC_PROCESS, RNA_BINDING, PROTEIN_COMPLEX, NUCLEOBASENUCLEOSIDENUCLEOTIDE_AND_NUCLEIC_ACID_METABOLIC_PROCESS, MITOCHONDRION, KEGG_RIBOSOME, MEMBRANE_ENCLOSED_LUMEN, ORGANELLE_LUMEN, ORGANELLE_MEMBRANE, RNA_PROCESSING, STRUCTURAL_CONSTITUENT_OF_RIBOSOME, NUCLEA…		ENSG00000143106	PSMA5	Criterion_3_S	142	ROSMAP		1	0	0	0.611074	0.965229	1	1	0.191742
c3_5	c3_37	1646	33	CYTOPLASM, ORGANELLE_PART, INTRACELLULAR_ORGANELLE_PART, CYTOPLASMIC_PART, MITOCHONDRION, KEGG_SPLICEOSOME, MACROMOLECULAR_COMPLEX, ORGANELLE_MEMBRANE, NUCLEAR_PART, NUCLEOBASENUCLEOSIDENUCLEOTIDE_AND_NUCLEIC_ACID_METABOLIC_PROCESS, RIBONUCLEOPROTEIN_COMPLEX, NUCLEUS, RNA_PROCESSING, MITOCHONDRIAL_PART, MEMBRANE_ENCLOSED_LUMEN, ORGANELLE_LUMEN, BIOPOLYMER_METABOLIC_PROCESS, RNA_METABOLIC_PROCESS,…		ENSG00000143106	PSMA5	Criterion_3_S	139	ROSMAP		1	0	0	0.611074	0.965229	1	1	0.191742
c3_2	c3_5	9405	23	CYTOPLASM, INTRACELLULAR_ORGANELLE_PART, ORGANELLE_PART, NUCLEUS, CYTOPLASMIC_PART, MACROMOLECULAR_COMPLEX, NUCLEAR_PART, BIOPOLYMER_METABOLIC_PROCESS, RNA_BINDING, PROTEIN_COMPLEX, NUCLEOBASENUCLEOSIDENUCLEOTIDE_AND_NUCLEIC_ACID_METABOLIC_PROCESS, MITOCHONDRION, KEGG_RIBOSOME, MEMBRANE_ENCLOSED_LUMEN, ORGANELLE_LUMEN, ORGANELLE_MEMBRANE, RNA_PROCESSING, STRUCTURAL_CONSTITUENT_OF_RIBOSOME, NUCLEA…		ENSG00000119227	PIGZ	Criterion_3_S	107	ROSMAP		0	0	0	0.632448	0.934903	1	1	0.19085
c3_5	c3_46	495	5			ENSG00000119227	PIGZ	Criterion_3_S	106	ROSMAP		0	0	0	0.632448	0.934903	1	1	0.19085
c3_46	c3_162	223	13			ENSG00000119227	PIGZ	Criterion_3_S	102	ROSMAP		0	0	0	0.632448	0.934903	1	1	0.19085
c3_2	c3_5	9405	23	CYTOPLASM, INTRACELLULAR_ORGANELLE_PART, ORGANELLE_PART, NUCLEUS, CYTOPLASMIC_PART, MACROMOLECULAR_COMPLEX, NUCLEAR_PART, BIOPOLYMER_METABOLIC_PROCESS, RNA_BINDING, PROTEIN_COMPLEX, NUCLEOBASENUCLEOSIDENUCLEOTIDE_AND_NUCLEIC_ACID_METABOLIC_PROCESS, MITOCHONDRION, KEGG_RIBOSOME, MEMBRANE_ENCLOSED_LUMEN, ORGANELLE_LUMEN, ORGANELLE_MEMBRANE, RNA_PROCESSING, STRUCTURAL_CONSTITUENT_OF_RIBOSOME, NUCLEA…		ENSG00000113575	PPP2CA	Criterion_3_S	210	ROSMAP		7	0	0	0.673982	0.880088	1	1	0.189693
c3_5	c3_35	1162	34		neu	ENSG00000113575	PPP2CA	Criterion_3_S	204	ROSMAP		7	0	0	0.673982	0.880088	1	1	0.189693
c3_114	c3_215	774	42			ENSG00000113575	PPP2CA	Criterion_3_S	134	ROSMAP		7	0	0	0.673982	0.880088	1	1	0.189693
c3_35	c3_114	814	47			ENSG00000113575	PPP2CA	Criterion_3_S	134	ROSMAP		7	0	0	0.673982	0.880088	1	1	0.189693
c3_215	c3_290	574	45			ENSG00000113575	PPP2CA	Criterion_3_S	130	ROSMAP		7	0	0	0.673982	0.880088	1	1	0.189693
c3_2	c3_5	9405	23	CYTOPLASM, INTRACELLULAR_ORGANELLE_PART, ORGANELLE_PART, NUCLEUS, CYTOPLASMIC_PART, MACROMOLECULAR_COMPLEX, NUCLEAR_PART, BIOPOLYMER_METABOLIC_PROCESS, RNA_BINDING, PROTEIN_COMPLEX, NUCLEOBASENUCLEOSIDENUCLEOTIDE_AND_NUCLEIC_ACID_METABOLIC_PROCESS, MITOCHONDRION, KEGG_RIBOSOME, MEMBRANE_ENCLOSED_LUMEN, ORGANELLE_LUMEN, ORGANELLE_MEMBRANE, RNA_PROCESSING, STRUCTURAL_CONSTITUENT_OF_RIBOSOME, NUCLEA…		ENSG00000007168	PAFAH1B1	Criterion_3_S	143	ROSMAP		0	3	0	0.771584	0.768795	1	1	0.189676
c3_5	c3_37	1646	33	CYTOPLASM, ORGANELLE_PART, INTRACELLULAR_ORGANELLE_PART, CYTOPLASMIC_PART, MITOCHONDRION, KEGG_SPLICEOSOME, MACROMOLECULAR_COMPLEX, ORGANELLE_MEMBRANE, NUCLEAR_PART, NUCLEOBASENUCLEOSIDENUCLEOTIDE_AND_NUCLEIC_ACID_METABOLIC_PROCESS, RIBONUCLEOPROTEIN_COMPLEX, NUCLEUS, RNA_PROCESSING, MITOCHONDRIAL_PART, MEMBRANE_ENCLOSED_LUMEN, ORGANELLE_LUMEN, BIOPOLYMER_METABOLIC_PROCESS, RNA_METABOLIC_PROCESS,…		ENSG00000007168	PAFAH1B1	Criterion_3_S	92	ROSMAP		0	3	0	0.771584	0.768795	1	1	0.189676
c3_2	c3_5	9405	23	CYTOPLASM, INTRACELLULAR_ORGANELLE_PART, ORGANELLE_PART, NUCLEUS, CYTOPLASMIC_PART, MACROMOLECULAR_COMPLEX, NUCLEAR_PART, BIOPOLYMER_METABOLIC_PROCESS, RNA_BINDING, PROTEIN_COMPLEX, NUCLEOBASENUCLEOSIDENUCLEOTIDE_AND_NUCLEIC_ACID_METABOLIC_PROCESS, MITOCHONDRION, KEGG_RIBOSOME, MEMBRANE_ENCLOSED_LUMEN, ORGANELLE_LUMEN, ORGANELLE_MEMBRANE, RNA_PROCESSING, STRUCTURAL_CONSTITUENT_OF_RIBOSOME, NUCLEA…		ENSG00000148925	BTBD10	Criterion_3_S	276	ROSMAP		0	0	0	0.720225	0.825338	1	1	0.188919
c3_5	c3_35	1162	34		neu	ENSG00000148925	BTBD10	Criterion_3_S	204	ROSMAP		0	0	0	0.720225	0.825338	1	1	0.188919
c3_114	c3_215	774	42			ENSG00000148925	BTBD10	Criterion_3_S	201	ROSMAP		0	0	0	0.720225	0.825338	1	1	0.188919
c3_35	c3_114	814	47			ENSG00000148925	BTBD10	Criterion_3_S	201	ROSMAP		0	0	0	0.720225	0.825338	1	1	0.188919
c3_215	c3_290	574	45			ENSG00000148925	BTBD10	Criterion_3_S	197	ROSMAP		0	0	0	0.720225	0.825338	1	1	0.188919
c3_2	c3_5	9405	23	CYTOPLASM, INTRACELLULAR_ORGANELLE_PART, ORGANELLE_PART, NUCLEUS, CYTOPLASMIC_PART, MACROMOLECULAR_COMPLEX, NUCLEAR_PART, BIOPOLYMER_METABOLIC_PROCESS, RNA_BINDING, PROTEIN_COMPLEX, NUCLEOBASENUCLEOSIDENUCLEOTIDE_AND_NUCLEIC_ACID_METABOLIC_PROCESS, MITOCHONDRION, KEGG_RIBOSOME, MEMBRANE_ENCLOSED_LUMEN, ORGANELLE_LUMEN, ORGANELLE_MEMBRANE, RNA_PROCESSING, STRUCTURAL_CONSTITUENT_OF_RIBOSOME, NUCLEA…		ENSG00000133318	RTN3	Criterion_3_S	784	ROSMAP	overlap	24	1	0	0.689621	0.862081	1	1	0.188869
c3_5	c3_33	1703	4		neu	ENSG00000133318	RTN3	Criterion_3_S	585	ROSMAP	overlap	24	1	0	0.689621	0.862081	1	1	0.188869
c3_95	c3_203	156	30			ENSG00000133318	RTN3	Criterion_3_S	145	ROSMAP	overlap	24	1	0	0.689621	0.862081	1	1	0.188869
c3_33	c3_95	162	35			ENSG00000133318	RTN3	Criterion_3_S	145	ROSMAP	overlap	24	1	0	0.689621	0.862081	1	1	0.188869
c3_5	c3_33	1703	4		neu	ENSG00000182732	RGS6	Criterion_3_S	125	ROSMAP		1	2	0	0.669906	0.887506	1	1	0.188847
c3_2	c3_5	9405	23	CYTOPLASM, INTRACELLULAR_ORGANELLE_PART, ORGANELLE_PART, NUCLEUS, CYTOPLASMIC_PART, MACROMOLECULAR_COMPLEX, NUCLEAR_PART, BIOPOLYMER_METABOLIC_PROCESS, RNA_BINDING, PROTEIN_COMPLEX, NUCLEOBASENUCLEOSIDENUCLEOTIDE_AND_NUCLEIC_ACID_METABOLIC_PROCESS, MITOCHONDRION, KEGG_RIBOSOME, MEMBRANE_ENCLOSED_LUMEN, ORGANELLE_LUMEN, ORGANELLE_MEMBRANE, RNA_PROCESSING, STRUCTURAL_CONSTITUENT_OF_RIBOSOME, NUCLEA…		ENSG00000182732	RGS6	Criterion_3_S	125	ROSMAP		1	2	0	0.669906	0.887506	1	1	0.188847
c3_33	c3_92	440	1	NERVOUS_SYSTEM_DEVELOPMENT	neu	ENSG00000182732	RGS6	Criterion_3_S	123	ROSMAP		1	2	0	0.669906	0.887506	1	1	0.188847
c3_2	c3_5	9405	23	CYTOPLASM, INTRACELLULAR_ORGANELLE_PART, ORGANELLE_PART, NUCLEUS, CYTOPLASMIC_PART, MACROMOLECULAR_COMPLEX, NUCLEAR_PART, BIOPOLYMER_METABOLIC_PROCESS, RNA_BINDING, PROTEIN_COMPLEX, NUCLEOBASENUCLEOSIDENUCLEOTIDE_AND_NUCLEIC_ACID_METABOLIC_PROCESS, MITOCHONDRION, KEGG_RIBOSOME, MEMBRANE_ENCLOSED_LUMEN, ORGANELLE_LUMEN, ORGANELLE_MEMBRANE, RNA_PROCESSING, STRUCTURAL_CONSTITUENT_OF_RIBOSOME, NUCLEA…		ENSG00000128590	DNAJB9	Criterion_3_S	111	ROSMAP		0	0	0	0.631585	0.941578	1	1	0.188762
c3_5	c3_37	1646	33	CYTOPLASM, ORGANELLE_PART, INTRACELLULAR_ORGANELLE_PART, CYTOPLASMIC_PART, MITOCHONDRION, KEGG_SPLICEOSOME, MACROMOLECULAR_COMPLEX, ORGANELLE_MEMBRANE, NUCLEAR_PART, NUCLEOBASENUCLEOSIDENUCLEOTIDE_AND_NUCLEIC_ACID_METABOLIC_PROCESS, RIBONUCLEOPROTEIN_COMPLEX, NUCLEUS, RNA_PROCESSING, MITOCHONDRIAL_PART, MEMBRANE_ENCLOSED_LUMEN, ORGANELLE_LUMEN, BIOPOLYMER_METABOLIC_PROCESS, RNA_METABOLIC_PROCESS,…		ENSG00000128590	DNAJB9	Criterion_3_S	108	ROSMAP		0	0	0	0.631585	0.941578	1	1	0.188762
c3_37	c3_126	231	21	MITOCHONDRION, MITOCHONDRIAL_PART, CYTOPLASM, MITOCHONDRIAL_MEMBRANE, MITOCHONDRIAL_ENVELOPE, CYTOPLASMIC_PART, KEGG_PARKINSONS_DISEASE, KEGG_HUNTINGTONS_DISEASE, KEGG_CITRATE_CYCLE_TCA_CYCLE		ENSG00000128590	DNAJB9	Criterion_3_S	79	ROSMAP		0	0	0	0.631585	0.941578	1	1	0.188762
c3_2	c3_5	9405	23	CYTOPLASM, INTRACELLULAR_ORGANELLE_PART, ORGANELLE_PART, NUCLEUS, CYTOPLASMIC_PART, MACROMOLECULAR_COMPLEX, NUCLEAR_PART, BIOPOLYMER_METABOLIC_PROCESS, RNA_BINDING, PROTEIN_COMPLEX, NUCLEOBASENUCLEOSIDENUCLEOTIDE_AND_NUCLEIC_ACID_METABOLIC_PROCESS, MITOCHONDRION, KEGG_RIBOSOME, MEMBRANE_ENCLOSED_LUMEN, ORGANELLE_LUMEN, ORGANELLE_MEMBRANE, RNA_PROCESSING, STRUCTURAL_CONSTITUENT_OF_RIBOSOME, NUCLEA…		ENSG00000067704	IARS2	Criterion_3_S	80	ROSMAP		0	0	0	0.641622	0.927031	1	1	0.18869
c3_2	c3_5	9405	23	CYTOPLASM, INTRACELLULAR_ORGANELLE_PART, ORGANELLE_PART, NUCLEUS, CYTOPLASMIC_PART, MACROMOLECULAR_COMPLEX, NUCLEAR_PART, BIOPOLYMER_METABOLIC_PROCESS, RNA_BINDING, PROTEIN_COMPLEX, NUCLEOBASENUCLEOSIDENUCLEOTIDE_AND_NUCLEIC_ACID_METABOLIC_PROCESS, MITOCHONDRION, KEGG_RIBOSOME, MEMBRANE_ENCLOSED_LUMEN, ORGANELLE_LUMEN, ORGANELLE_MEMBRANE, RNA_PROCESSING, STRUCTURAL_CONSTITUENT_OF_RIBOSOME, NUCLEA…		ENSG00000134779	TPGS2	Criterion_3_S	98	ROSMAP		0	0	0	0.659415	0.902151	1	1	0.188636
c3_2	c3_5	9405	23	CYTOPLASM, INTRACELLULAR_ORGANELLE_PART, ORGANELLE_PART, NUCLEUS, CYTOPLASMIC_PART, MACROMOLECULAR_COMPLEX, NUCLEAR_PART, BIOPOLYMER_METABOLIC_PROCESS, RNA_BINDING, PROTEIN_COMPLEX, NUCLEOBASENUCLEOSIDENUCLEOTIDE_AND_NUCLEIC_ACID_METABOLIC_PROCESS, MITOCHONDRION, KEGG_RIBOSOME, MEMBRANE_ENCLOSED_LUMEN, ORGANELLE_LUMEN, ORGANELLE_MEMBRANE, RNA_PROCESSING, STRUCTURAL_CONSTITUENT_OF_RIBOSOME, NUCLEA…		ENSG00000100395	L3MBTL2	Criterion_3_S	105	ROSMAP		0	0	0	0.599939	0.991641	1	1	0.188616
c3_5	c3_33	1703	4		neu	ENSG00000100395	L3MBTL2	Criterion_3_S	101	ROSMAP		0	0	0	0.599939	0.991641	1	1	0.188616
c3_2	c3_5	9405	23	CYTOPLASM, INTRACELLULAR_ORGANELLE_PART, ORGANELLE_PART, NUCLEUS, CYTOPLASMIC_PART, MACROMOLECULAR_COMPLEX, NUCLEAR_PART, BIOPOLYMER_METABOLIC_PROCESS, RNA_BINDING, PROTEIN_COMPLEX, NUCLEOBASENUCLEOSIDENUCLEOTIDE_AND_NUCLEIC_ACID_METABOLIC_PROCESS, MITOCHONDRION, KEGG_RIBOSOME, MEMBRANE_ENCLOSED_LUMEN, ORGANELLE_LUMEN, ORGANELLE_MEMBRANE, RNA_PROCESSING, STRUCTURAL_CONSTITUENT_OF_RIBOSOME, NUCLEA…		ENSG00000139505	MTMR6	Criterion_3_S	109	ROSMAP		0	0	0	0.686308	0.867368	1	1	0.188399
c3_2	c3_5	9405	23	CYTOPLASM, INTRACELLULAR_ORGANELLE_PART, ORGANELLE_PART, NUCLEUS, CYTOPLASMIC_PART, MACROMOLECULAR_COMPLEX, NUCLEAR_PART, BIOPOLYMER_METABOLIC_PROCESS, RNA_BINDING, PROTEIN_COMPLEX, NUCLEOBASENUCLEOSIDENUCLEOTIDE_AND_NUCLEIC_ACID_METABOLIC_PROCESS, MITOCHONDRION, KEGG_RIBOSOME, MEMBRANE_ENCLOSED_LUMEN, ORGANELLE_LUMEN, ORGANELLE_MEMBRANE, RNA_PROCESSING, STRUCTURAL_CONSTITUENT_OF_RIBOSOME, NUCLEA…		ENSG00000153814	JAZF1	Criterion_3_S	106	ROSMAP		0	17	0	0.794642	0.750275	1	1	0.187839
c3_2	c3_5	9405	23	CYTOPLASM, INTRACELLULAR_ORGANELLE_PART, ORGANELLE_PART, NUCLEUS, CYTOPLASMIC_PART, MACROMOLECULAR_COMPLEX, NUCLEAR_PART, BIOPOLYMER_METABOLIC_PROCESS, RNA_BINDING, PROTEIN_COMPLEX, NUCLEOBASENUCLEOSIDENUCLEOTIDE_AND_NUCLEIC_ACID_METABOLIC_PROCESS, MITOCHONDRION, KEGG_RIBOSOME, MEMBRANE_ENCLOSED_LUMEN, ORGANELLE_LUMEN, ORGANELLE_MEMBRANE, RNA_PROCESSING, STRUCTURAL_CONSTITUENT_OF_RIBOSOME, NUCLEA…		ENSG00000124802	EEF1E1	Criterion_3_S	123	ROSMAP		0	0	0	0.62164	0.95988	1	1	0.187534
c3_5	c3_37	1646	33	CYTOPLASM, ORGANELLE_PART, INTRACELLULAR_ORGANELLE_PART, CYTOPLASMIC_PART, MITOCHONDRION, KEGG_SPLICEOSOME, MACROMOLECULAR_COMPLEX, ORGANELLE_MEMBRANE, NUCLEAR_PART, NUCLEOBASENUCLEOSIDENUCLEOTIDE_AND_NUCLEIC_ACID_METABOLIC_PROCESS, RIBONUCLEOPROTEIN_COMPLEX, NUCLEUS, RNA_PROCESSING, MITOCHONDRIAL_PART, MEMBRANE_ENCLOSED_LUMEN, ORGANELLE_LUMEN, BIOPOLYMER_METABOLIC_PROCESS, RNA_METABOLIC_PROCESS,…		ENSG00000124802	EEF1E1	Criterion_3_S	119	ROSMAP		0	0	0	0.62164	0.95988	1	1	0.187534
c3_37	c3_126	231	21	MITOCHONDRION, MITOCHONDRIAL_PART, CYTOPLASM, MITOCHONDRIAL_MEMBRANE, MITOCHONDRIAL_ENVELOPE, CYTOPLASMIC_PART, KEGG_PARKINSONS_DISEASE, KEGG_HUNTINGTONS_DISEASE, KEGG_CITRATE_CYCLE_TCA_CYCLE		ENSG00000124802	EEF1E1	Criterion_3_S	92	ROSMAP		0	0	0	0.62164	0.95988	1	1	0.187534
c3_2	c3_5	9405	23	CYTOPLASM, INTRACELLULAR_ORGANELLE_PART, ORGANELLE_PART, NUCLEUS, CYTOPLASMIC_PART, MACROMOLECULAR_COMPLEX, NUCLEAR_PART, BIOPOLYMER_METABOLIC_PROCESS, RNA_BINDING, PROTEIN_COMPLEX, NUCLEOBASENUCLEOSIDENUCLEOTIDE_AND_NUCLEIC_ACID_METABOLIC_PROCESS, MITOCHONDRION, KEGG_RIBOSOME, MEMBRANE_ENCLOSED_LUMEN, ORGANELLE_LUMEN, ORGANELLE_MEMBRANE, RNA_PROCESSING, STRUCTURAL_CONSTITUENT_OF_RIBOSOME, NUCLEA…		ENSG00000138107	ACTR1A	Criterion_3_S	114	ROSMAP		0	0	0	0.640636	0.931963	1	1	0.187321
c3_2	c3_5	9405	23	CYTOPLASM, INTRACELLULAR_ORGANELLE_PART, ORGANELLE_PART, NUCLEUS, CYTOPLASMIC_PART, MACROMOLECULAR_COMPLEX, NUCLEAR_PART, BIOPOLYMER_METABOLIC_PROCESS, RNA_BINDING, PROTEIN_COMPLEX, NUCLEOBASENUCLEOSIDENUCLEOTIDE_AND_NUCLEIC_ACID_METABOLIC_PROCESS, MITOCHONDRION, KEGG_RIBOSOME, MEMBRANE_ENCLOSED_LUMEN, ORGANELLE_LUMEN, ORGANELLE_MEMBRANE, RNA_PROCESSING, STRUCTURAL_CONSTITUENT_OF_RIBOSOME, NUCLEA…		ENSG00000128656	CHN1	Criterion_3_S	112	ROSMAP		2	1	0	0.668838	0.893123	1	1	0.187135
c3_93	c3_199	63	49		neu	ENSG00000128656	CHN1	Criterion_3_S	49	ROSMAP		2	1	0	0.668838	0.893123	1	1	0.187135
c3_2	c3_5	9405	23	CYTOPLASM, INTRACELLULAR_ORGANELLE_PART, ORGANELLE_PART, NUCLEUS, CYTOPLASMIC_PART, MACROMOLECULAR_COMPLEX, NUCLEAR_PART, BIOPOLYMER_METABOLIC_PROCESS, RNA_BINDING, PROTEIN_COMPLEX, NUCLEOBASENUCLEOSIDENUCLEOTIDE_AND_NUCLEIC_ACID_METABOLIC_PROCESS, MITOCHONDRION, KEGG_RIBOSOME, MEMBRANE_ENCLOSED_LUMEN, ORGANELLE_LUMEN, ORGANELLE_MEMBRANE, RNA_PROCESSING, STRUCTURAL_CONSTITUENT_OF_RIBOSOME, NUCLEA…		ENSG00000153560	UBP1	Criterion_3_S	139	ROSMAP		0	1	0	0.77436	0.771739	1	1	0.186984
c3_5	c3_35	1162	34		neu	ENSG00000153560	UBP1	Criterion_3_S	138	ROSMAP		0	1	0	0.77436	0.771739	1	1	0.186984
c3_35	c3_114	814	47			ENSG00000153560	UBP1	Criterion_3_S	138	ROSMAP		0	1	0	0.77436	0.771739	1	1	0.186984
c3_114	c3_215	774	42			ENSG00000153560	UBP1	Criterion_3_S	135	ROSMAP		0	1	0	0.77436	0.771739	1	1	0.186984
c3_2	c3_5	9405	23	CYTOPLASM, INTRACELLULAR_ORGANELLE_PART, ORGANELLE_PART, NUCLEUS, CYTOPLASMIC_PART, MACROMOLECULAR_COMPLEX, NUCLEAR_PART, BIOPOLYMER_METABOLIC_PROCESS, RNA_BINDING, PROTEIN_COMPLEX, NUCLEOBASENUCLEOSIDENUCLEOTIDE_AND_NUCLEIC_ACID_METABOLIC_PROCESS, MITOCHONDRION, KEGG_RIBOSOME, MEMBRANE_ENCLOSED_LUMEN, ORGANELLE_LUMEN, ORGANELLE_MEMBRANE, RNA_PROCESSING, STRUCTURAL_CONSTITUENT_OF_RIBOSOME, NUCLEA…		ENSG00000116030	SUMO1	Criterion_3_S	122	ROSMAP		11	15	1	0.625343	0.9559	1	1	0.186886
c3_5	c3_33	1703	4		neu	ENSG00000116030	SUMO1	Criterion_3_S	118	ROSMAP		11	15	1	0.625343	0.9559	1	1	0.186886
c3_2	c3_5	9405	23	CYTOPLASM, INTRACELLULAR_ORGANELLE_PART, ORGANELLE_PART, NUCLEUS, CYTOPLASMIC_PART, MACROMOLECULAR_COMPLEX, NUCLEAR_PART, BIOPOLYMER_METABOLIC_PROCESS, RNA_BINDING, PROTEIN_COMPLEX, NUCLEOBASENUCLEOSIDENUCLEOTIDE_AND_NUCLEIC_ACID_METABOLIC_PROCESS, MITOCHONDRION, KEGG_RIBOSOME, MEMBRANE_ENCLOSED_LUMEN, ORGANELLE_LUMEN, ORGANELLE_MEMBRANE, RNA_PROCESSING, STRUCTURAL_CONSTITUENT_OF_RIBOSOME, NUCLEA…		ENSG00000108946	PRKAR1A	Criterion_3_S	106	ROSMAP		0	8	0	0.880522	0.679399	1	1	0.186607
c3_2	c3_5	9405	23	CYTOPLASM, INTRACELLULAR_ORGANELLE_PART, ORGANELLE_PART, NUCLEUS, CYTOPLASMIC_PART, MACROMOLECULAR_COMPLEX, NUCLEAR_PART, BIOPOLYMER_METABOLIC_PROCESS, RNA_BINDING, PROTEIN_COMPLEX, NUCLEOBASENUCLEOSIDENUCLEOTIDE_AND_NUCLEIC_ACID_METABOLIC_PROCESS, MITOCHONDRION, KEGG_RIBOSOME, MEMBRANE_ENCLOSED_LUMEN, ORGANELLE_LUMEN, ORGANELLE_MEMBRANE, RNA_PROCESSING, STRUCTURAL_CONSTITUENT_OF_RIBOSOME, NUCLEA…		ENSG00000213424	KRT222	Criterion_3_S	167	ROSMAP		0	0	0	0.870326	0.687538	1	1	0.186511
c3_5	c3_35	1162	34		neu	ENSG00000213424	KRT222	Criterion_3_S	161	ROSMAP		0	0	0	0.870326	0.687538	1	1	0.186511
c3_114	c3_215	774	42			ENSG00000213424	KRT222	Criterion_3_S	160	ROSMAP		0	0	0	0.870326	0.687538	1	1	0.186511
c3_35	c3_114	814	47			ENSG00000213424	KRT222	Criterion_3_S	160	ROSMAP		0	0	0	0.870326	0.687538	1	1	0.186511
c3_215	c3_290	574	45			ENSG00000213424	KRT222	Criterion_3_S	156	ROSMAP		0	0	0	0.870326	0.687538	1	1	0.186511
c3_2	c3_5	9405	23	CYTOPLASM, INTRACELLULAR_ORGANELLE_PART, ORGANELLE_PART, NUCLEUS, CYTOPLASMIC_PART, MACROMOLECULAR_COMPLEX, NUCLEAR_PART, BIOPOLYMER_METABOLIC_PROCESS, RNA_BINDING, PROTEIN_COMPLEX, NUCLEOBASENUCLEOSIDENUCLEOTIDE_AND_NUCLEIC_ACID_METABOLIC_PROCESS, MITOCHONDRION, KEGG_RIBOSOME, MEMBRANE_ENCLOSED_LUMEN, ORGANELLE_LUMEN, ORGANELLE_MEMBRANE, RNA_PROCESSING, STRUCTURAL_CONSTITUENT_OF_RIBOSOME, NUCLEA…		ENSG00000214575	CPEB1	Criterion_3_S	198	ROSMAP		0	2	0	0.945523	0.63349	1	1	0.186149
c3_5	c3_35	1162	34		neu	ENSG00000214575	CPEB1	Criterion_3_S	134	ROSMAP		0	2	0	0.945523	0.63349	1	1	0.186149
c3_114	c3_215	774	42			ENSG00000214575	CPEB1	Criterion_3_S	133	ROSMAP		0	2	0	0.945523	0.63349	1	1	0.186149
c3_35	c3_114	814	47			ENSG00000214575	CPEB1	Criterion_3_S	133	ROSMAP		0	2	0	0.945523	0.63349	1	1	0.186149
c3_215	c3_290	574	45			ENSG00000214575	CPEB1	Criterion_3_S	129	ROSMAP		0	2	0	0.945523	0.63349	1	1	0.186149
c3_2	c3_5	9405	23	CYTOPLASM, INTRACELLULAR_ORGANELLE_PART, ORGANELLE_PART, NUCLEUS, CYTOPLASMIC_PART, MACROMOLECULAR_COMPLEX, NUCLEAR_PART, BIOPOLYMER_METABOLIC_PROCESS, RNA_BINDING, PROTEIN_COMPLEX, NUCLEOBASENUCLEOSIDENUCLEOTIDE_AND_NUCLEIC_ACID_METABOLIC_PROCESS, MITOCHONDRION, KEGG_RIBOSOME, MEMBRANE_ENCLOSED_LUMEN, ORGANELLE_LUMEN, ORGANELLE_MEMBRANE, RNA_PROCESSING, STRUCTURAL_CONSTITUENT_OF_RIBOSOME, NUCLEA…		ENSG00000157168	NRG1	Criterion_3_S	116	ROSMAP		27	34	0	0.735522	0.814778	1	1	0.185963
c3_5	c3_33	1703	4		neu	ENSG00000157168	NRG1	Criterion_3_S	111	ROSMAP		27	34	0	0.735522	0.814778	1	1	0.185963
c3_95	c3_203	156	30			ENSG00000157168	NRG1	Criterion_3_S	82	ROSMAP		27	34	0	0.735522	0.814778	1	1	0.185963
c3_33	c3_95	162	35			ENSG00000157168	NRG1	Criterion_3_S	82	ROSMAP		27	34	0	0.735522	0.814778	1	1	0.185963
c3_2	c3_5	9405	23	CYTOPLASM, INTRACELLULAR_ORGANELLE_PART, ORGANELLE_PART, NUCLEUS, CYTOPLASMIC_PART, MACROMOLECULAR_COMPLEX, NUCLEAR_PART, BIOPOLYMER_METABOLIC_PROCESS, RNA_BINDING, PROTEIN_COMPLEX, NUCLEOBASENUCLEOSIDENUCLEOTIDE_AND_NUCLEIC_ACID_METABOLIC_PROCESS, MITOCHONDRION, KEGG_RIBOSOME, MEMBRANE_ENCLOSED_LUMEN, ORGANELLE_LUMEN, ORGANELLE_MEMBRANE, RNA_PROCESSING, STRUCTURAL_CONSTITUENT_OF_RIBOSOME, NUCLEA…		ENSG00000239900	ADSL	Criterion_3_S	116	ROSMAP		1	1	0	0.621478	0.966031	1	1	0.185308
c3_5	c3_37	1646	33	CYTOPLASM, ORGANELLE_PART, INTRACELLULAR_ORGANELLE_PART, CYTOPLASMIC_PART, MITOCHONDRION, KEGG_SPLICEOSOME, MACROMOLECULAR_COMPLEX, ORGANELLE_MEMBRANE, NUCLEAR_PART, NUCLEOBASENUCLEOSIDENUCLEOTIDE_AND_NUCLEIC_ACID_METABOLIC_PROCESS, RIBONUCLEOPROTEIN_COMPLEX, NUCLEUS, RNA_PROCESSING, MITOCHONDRIAL_PART, MEMBRANE_ENCLOSED_LUMEN, ORGANELLE_LUMEN, BIOPOLYMER_METABOLIC_PROCESS, RNA_METABOLIC_PROCESS,…		ENSG00000239900	ADSL	Criterion_3_S	112	ROSMAP		1	1	0	0.621478	0.966031	1	1	0.185308
c3_37	c3_126	231	21	MITOCHONDRION, MITOCHONDRIAL_PART, CYTOPLASM, MITOCHONDRIAL_MEMBRANE, MITOCHONDRIAL_ENVELOPE, CYTOPLASMIC_PART, KEGG_PARKINSONS_DISEASE, KEGG_HUNTINGTONS_DISEASE, KEGG_CITRATE_CYCLE_TCA_CYCLE		ENSG00000239900	ADSL	Criterion_3_S	90	ROSMAP		1	1	0	0.621478	0.966031	1	1	0.185308
c3_2	c3_5	9405	23	CYTOPLASM, INTRACELLULAR_ORGANELLE_PART, ORGANELLE_PART, NUCLEUS, CYTOPLASMIC_PART, MACROMOLECULAR_COMPLEX, NUCLEAR_PART, BIOPOLYMER_METABOLIC_PROCESS, RNA_BINDING, PROTEIN_COMPLEX, NUCLEOBASENUCLEOSIDENUCLEOTIDE_AND_NUCLEIC_ACID_METABOLIC_PROCESS, MITOCHONDRION, KEGG_RIBOSOME, MEMBRANE_ENCLOSED_LUMEN, ORGANELLE_LUMEN, ORGANELLE_MEMBRANE, RNA_PROCESSING, STRUCTURAL_CONSTITUENT_OF_RIBOSOME, NUCLEA…		ENSG00000138757	G3BP2	Criterion_3_S	328	ROSMAP		0	0	0	0.857579	0.700104	1	1	0.185292
c3_5	c3_35	1162	34		neu	ENSG00000138757	G3BP2	Criterion_3_S	294	ROSMAP		0	0	0	0.857579	0.700104	1	1	0.185292
c3_114	c3_215	774	42			ENSG00000138757	G3BP2	Criterion_3_S	220	ROSMAP		0	0	0	0.857579	0.700104	1	1	0.185292
c3_35	c3_114	814	47			ENSG00000138757	G3BP2	Criterion_3_S	220	ROSMAP		0	0	0	0.857579	0.700104	1	1	0.185292
c3_215	c3_290	574	45			ENSG00000138757	G3BP2	Criterion_3_S	216	ROSMAP		0	0	0	0.857579	0.700104	1	1	0.185292
c3_33	c3_93	212	36		neu	ENSG00000172575	RASGRP1	Criterion_3_S	62	ROSMAP		0	0	0	0.707554	0.849365	1	1	0.184943
c3_2	c3_5	9405	23	CYTOPLASM, INTRACELLULAR_ORGANELLE_PART, ORGANELLE_PART, NUCLEUS, CYTOPLASMIC_PART, MACROMOLECULAR_COMPLEX, NUCLEAR_PART, BIOPOLYMER_METABOLIC_PROCESS, RNA_BINDING, PROTEIN_COMPLEX, NUCLEOBASENUCLEOSIDENUCLEOTIDE_AND_NUCLEIC_ACID_METABOLIC_PROCESS, MITOCHONDRION, KEGG_RIBOSOME, MEMBRANE_ENCLOSED_LUMEN, ORGANELLE_LUMEN, ORGANELLE_MEMBRANE, RNA_PROCESSING, STRUCTURAL_CONSTITUENT_OF_RIBOSOME, NUCLEA…		ENSG00000136143	SUCLA2	Criterion_3_S	262	ROSMAP		0	0	0	0.659415	0.911423	1	1	0.184922
c3_5	c3_37	1646	33	CYTOPLASM, ORGANELLE_PART, INTRACELLULAR_ORGANELLE_PART, CYTOPLASMIC_PART, MITOCHONDRION, KEGG_SPLICEOSOME, MACROMOLECULAR_COMPLEX, ORGANELLE_MEMBRANE, NUCLEAR_PART, NUCLEOBASENUCLEOSIDENUCLEOTIDE_AND_NUCLEIC_ACID_METABOLIC_PROCESS, RIBONUCLEOPROTEIN_COMPLEX, NUCLEUS, RNA_PROCESSING, MITOCHONDRIAL_PART, MEMBRANE_ENCLOSED_LUMEN, ORGANELLE_LUMEN, BIOPOLYMER_METABOLIC_PROCESS, RNA_METABOLIC_PROCESS,…		ENSG00000136143	SUCLA2	Criterion_3_S	176	ROSMAP		0	0	0	0.659415	0.911423	1	1	0.184922
c3_37	c3_126	231	21	MITOCHONDRION, MITOCHONDRIAL_PART, CYTOPLASM, MITOCHONDRIAL_MEMBRANE, MITOCHONDRIAL_ENVELOPE, CYTOPLASMIC_PART, KEGG_PARKINSONS_DISEASE, KEGG_HUNTINGTONS_DISEASE, KEGG_CITRATE_CYCLE_TCA_CYCLE		ENSG00000136143	SUCLA2	Criterion_3_S	84	ROSMAP		0	0	0	0.659415	0.911423	1	1	0.184922
c3_2	c3_5	9405	23	CYTOPLASM, INTRACELLULAR_ORGANELLE_PART, ORGANELLE_PART, NUCLEUS, CYTOPLASMIC_PART, MACROMOLECULAR_COMPLEX, NUCLEAR_PART, BIOPOLYMER_METABOLIC_PROCESS, RNA_BINDING, PROTEIN_COMPLEX, NUCLEOBASENUCLEOSIDENUCLEOTIDE_AND_NUCLEIC_ACID_METABOLIC_PROCESS, MITOCHONDRION, KEGG_RIBOSOME, MEMBRANE_ENCLOSED_LUMEN, ORGANELLE_LUMEN, ORGANELLE_MEMBRANE, RNA_PROCESSING, STRUCTURAL_CONSTITUENT_OF_RIBOSOME, NUCLEA…		ENSG00000198586	TLK1	Criterion_3_S	92	ROSMAP		0	0	0	0.932164	0.644917	1	1	0.184824
c3_35	c3_116	122	37			ENSG00000198586	TLK1	Criterion_3_S	78	ROSMAP		0	0	0	0.932164	0.644917	1	1	0.184824
c3_2	c3_5	9405	23	CYTOPLASM, INTRACELLULAR_ORGANELLE_PART, ORGANELLE_PART, NUCLEUS, CYTOPLASMIC_PART, MACROMOLECULAR_COMPLEX, NUCLEAR_PART, BIOPOLYMER_METABOLIC_PROCESS, RNA_BINDING, PROTEIN_COMPLEX, NUCLEOBASENUCLEOSIDENUCLEOTIDE_AND_NUCLEIC_ACID_METABOLIC_PROCESS, MITOCHONDRION, KEGG_RIBOSOME, MEMBRANE_ENCLOSED_LUMEN, ORGANELLE_LUMEN, ORGANELLE_MEMBRANE, RNA_PROCESSING, STRUCTURAL_CONSTITUENT_OF_RIBOSOME, NUCLEA…		ENSG00000054793	ATP9A	Criterion_3_S	237	ROSMAP		0	0	0	0.754746	0.796765	1	1	0.184711
c3_5	c3_35	1162	34		neu	ENSG00000054793	ATP9A	Criterion_3_S	221	ROSMAP		0	0	0	0.754746	0.796765	1	1	0.184711
c3_114	c3_215	774	42			ENSG00000054793	ATP9A	Criterion_3_S	218	ROSMAP		0	0	0	0.754746	0.796765	1	1	0.184711
c3_35	c3_114	814	47			ENSG00000054793	ATP9A	Criterion_3_S	218	ROSMAP		0	0	0	0.754746	0.796765	1	1	0.184711
c3_215	c3_290	574	45			ENSG00000054793	ATP9A	Criterion_3_S	214	ROSMAP		0	0	0	0.754746	0.796765	1	1	0.184711
c3_2	c3_5	9405	23	CYTOPLASM, INTRACELLULAR_ORGANELLE_PART, ORGANELLE_PART, NUCLEUS, CYTOPLASMIC_PART, MACROMOLECULAR_COMPLEX, NUCLEAR_PART, BIOPOLYMER_METABOLIC_PROCESS, RNA_BINDING, PROTEIN_COMPLEX, NUCLEOBASENUCLEOSIDENUCLEOTIDE_AND_NUCLEIC_ACID_METABOLIC_PROCESS, MITOCHONDRION, KEGG_RIBOSOME, MEMBRANE_ENCLOSED_LUMEN, ORGANELLE_LUMEN, ORGANELLE_MEMBRANE, RNA_PROCESSING, STRUCTURAL_CONSTITUENT_OF_RIBOSOME, NUCLEA…		ENSG00000183715	OPCML	Criterion_3_S	402	ROSMAP		1	1	0	0.801321	0.751061	1	1	0.184418
c3_5	c3_33	1703	4		neu	ENSG00000183715	OPCML	Criterion_3_S	257	ROSMAP		1	1	0	0.801321	0.751061	1	1	0.184418
c3_33	c3_92	440	1	NERVOUS_SYSTEM_DEVELOPMENT	neu	ENSG00000183715	OPCML	Criterion_3_S	171	ROSMAP		1	1	0	0.801321	0.751061	1	1	0.184418
c3_5	c3_33	1703	4		neu	ENSG00000143164	DCAF6	Criterion_3_S	139	ROSMAP		0	0	0	0.760573	0.792457	1	1	0.183887
c3_2	c3_5	9405	23	CYTOPLASM, INTRACELLULAR_ORGANELLE_PART, ORGANELLE_PART, NUCLEUS, CYTOPLASMIC_PART, MACROMOLECULAR_COMPLEX, NUCLEAR_PART, BIOPOLYMER_METABOLIC_PROCESS, RNA_BINDING, PROTEIN_COMPLEX, NUCLEOBASENUCLEOSIDENUCLEOTIDE_AND_NUCLEIC_ACID_METABOLIC_PROCESS, MITOCHONDRION, KEGG_RIBOSOME, MEMBRANE_ENCLOSED_LUMEN, ORGANELLE_LUMEN, ORGANELLE_MEMBRANE, RNA_PROCESSING, STRUCTURAL_CONSTITUENT_OF_RIBOSOME, NUCLEA…		ENSG00000143164	DCAF6	Criterion_3_S	139	ROSMAP		0	0	0	0.760573	0.792457	1	1	0.183887
c3_33	c3_92	440	1	NERVOUS_SYSTEM_DEVELOPMENT	neu	ENSG00000143164	DCAF6	Criterion_3_S	133	ROSMAP		0	0	0	0.760573	0.792457	1	1	0.183887
c3_2	c3_5	9405	23	CYTOPLASM, INTRACELLULAR_ORGANELLE_PART, ORGANELLE_PART, NUCLEUS, CYTOPLASMIC_PART, MACROMOLECULAR_COMPLEX, NUCLEAR_PART, BIOPOLYMER_METABOLIC_PROCESS, RNA_BINDING, PROTEIN_COMPLEX, NUCLEOBASENUCLEOSIDENUCLEOTIDE_AND_NUCLEIC_ACID_METABOLIC_PROCESS, MITOCHONDRION, KEGG_RIBOSOME, MEMBRANE_ENCLOSED_LUMEN, ORGANELLE_LUMEN, ORGANELLE_MEMBRANE, RNA_PROCESSING, STRUCTURAL_CONSTITUENT_OF_RIBOSOME, NUCLEA…		ENSG00000168288	MMADHC	Criterion_3_S	150	ROSMAP		0	0	0	0.671487	0.898186	1	1	0.183647
c3_5	c3_37	1646	33	CYTOPLASM, ORGANELLE_PART, INTRACELLULAR_ORGANELLE_PART, CYTOPLASMIC_PART, MITOCHONDRION, KEGG_SPLICEOSOME, MACROMOLECULAR_COMPLEX, ORGANELLE_MEMBRANE, NUCLEAR_PART, NUCLEOBASENUCLEOSIDENUCLEOTIDE_AND_NUCLEIC_ACID_METABOLIC_PROCESS, RIBONUCLEOPROTEIN_COMPLEX, NUCLEUS, RNA_PROCESSING, MITOCHONDRIAL_PART, MEMBRANE_ENCLOSED_LUMEN, ORGANELLE_LUMEN, BIOPOLYMER_METABOLIC_PROCESS, RNA_METABOLIC_PROCESS,…		ENSG00000168288	MMADHC	Criterion_3_S	147	ROSMAP		0	0	0	0.671487	0.898186	1	1	0.183647
c3_5	c3_33	1703	4		neu	ENSG00000140945	CDH13	Criterion_3_S	134	ROSMAP		0	11	0	0.735522	0.820707	1	1	0.183329
c3_2	c3_5	9405	23	CYTOPLASM, INTRACELLULAR_ORGANELLE_PART, ORGANELLE_PART, NUCLEUS, CYTOPLASMIC_PART, MACROMOLECULAR_COMPLEX, NUCLEAR_PART, BIOPOLYMER_METABOLIC_PROCESS, RNA_BINDING, PROTEIN_COMPLEX, NUCLEOBASENUCLEOSIDENUCLEOTIDE_AND_NUCLEIC_ACID_METABOLIC_PROCESS, MITOCHONDRION, KEGG_RIBOSOME, MEMBRANE_ENCLOSED_LUMEN, ORGANELLE_LUMEN, ORGANELLE_MEMBRANE, RNA_PROCESSING, STRUCTURAL_CONSTITUENT_OF_RIBOSOME, NUCLEA…		ENSG00000140945	CDH13	Criterion_3_S	134	ROSMAP		0	11	0	0.735522	0.820707	1	1	0.183329
c3_33	c3_92	440	1	NERVOUS_SYSTEM_DEVELOPMENT	neu	ENSG00000140945	CDH13	Criterion_3_S	132	ROSMAP		0	11	0	0.735522	0.820707	1	1	0.183329
c3_2	c3_5	9405	23	CYTOPLASM, INTRACELLULAR_ORGANELLE_PART, ORGANELLE_PART, NUCLEUS, CYTOPLASMIC_PART, MACROMOLECULAR_COMPLEX, NUCLEAR_PART, BIOPOLYMER_METABOLIC_PROCESS, RNA_BINDING, PROTEIN_COMPLEX, NUCLEOBASENUCLEOSIDENUCLEOTIDE_AND_NUCLEIC_ACID_METABOLIC_PROCESS, MITOCHONDRION, KEGG_RIBOSOME, MEMBRANE_ENCLOSED_LUMEN, ORGANELLE_LUMEN, ORGANELLE_MEMBRANE, RNA_PROCESSING, STRUCTURAL_CONSTITUENT_OF_RIBOSOME, NUCLEA…		ENSG00000154822	PLCL2	Criterion_3_S	152	ROSMAP	overlap	0	1	0	0.670642	0.901439	1	1	0.182792
c3_5	c3_35	1162	34		neu	ENSG00000154822	PLCL2	Criterion_3_S	146	ROSMAP	overlap	0	1	0	0.670642	0.901439	1	1	0.182792
c3_114	c3_215	774	42			ENSG00000154822	PLCL2	Criterion_3_S	145	ROSMAP	overlap	0	1	0	0.670642	0.901439	1	1	0.182792
c3_35	c3_114	814	47			ENSG00000154822	PLCL2	Criterion_3_S	145	ROSMAP	overlap	0	1	0	0.670642	0.901439	1	1	0.182792
c3_215	c3_290	574	45			ENSG00000154822	PLCL2	Criterion_3_S	141	ROSMAP	overlap	0	1	0	0.670642	0.901439	1	1	0.182792
c3_4	c3_10	269	14		neu	ENSG00000139182	CLSTN3	Criterion_3_S	153	ROSMAP		3	0	0	0.747165	0.809127	1	1	0.182786
c3_10	c3_63	141	38		neu	ENSG00000139182	CLSTN3	Criterion_3_S	74	ROSMAP		3	0	0	0.747165	0.809127	1	1	0.182786
c3_2	c3_5	9405	23	CYTOPLASM, INTRACELLULAR_ORGANELLE_PART, ORGANELLE_PART, NUCLEUS, CYTOPLASMIC_PART, MACROMOLECULAR_COMPLEX, NUCLEAR_PART, BIOPOLYMER_METABOLIC_PROCESS, RNA_BINDING, PROTEIN_COMPLEX, NUCLEOBASENUCLEOSIDENUCLEOTIDE_AND_NUCLEIC_ACID_METABOLIC_PROCESS, MITOCHONDRION, KEGG_RIBOSOME, MEMBRANE_ENCLOSED_LUMEN, ORGANELLE_LUMEN, ORGANELLE_MEMBRANE, RNA_PROCESSING, STRUCTURAL_CONSTITUENT_OF_RIBOSOME, NUCLEA…		ENSG00000104231	ZFAND1	Criterion_3_S	98	ROSMAP		0	0	0	0.635702	0.951583	1	1	0.182563
c3_2	c3_5	9405	23	CYTOPLASM, INTRACELLULAR_ORGANELLE_PART, ORGANELLE_PART, NUCLEUS, CYTOPLASMIC_PART, MACROMOLECULAR_COMPLEX, NUCLEAR_PART, BIOPOLYMER_METABOLIC_PROCESS, RNA_BINDING, PROTEIN_COMPLEX, NUCLEOBASENUCLEOSIDENUCLEOTIDE_AND_NUCLEIC_ACID_METABOLIC_PROCESS, MITOCHONDRION, KEGG_RIBOSOME, MEMBRANE_ENCLOSED_LUMEN, ORGANELLE_LUMEN, ORGANELLE_MEMBRANE, RNA_PROCESSING, STRUCTURAL_CONSTITUENT_OF_RIBOSOME, NUCLEA…		ENSG00000213246	SUPT4H1	Criterion_3_S	95	ROSMAP		0	0	0	0.628439	0.963245	1	1	0.182312
c3_5	c3_37	1646	33	CYTOPLASM, ORGANELLE_PART, INTRACELLULAR_ORGANELLE_PART, CYTOPLASMIC_PART, MITOCHONDRION, KEGG_SPLICEOSOME, MACROMOLECULAR_COMPLEX, ORGANELLE_MEMBRANE, NUCLEAR_PART, NUCLEOBASENUCLEOSIDENUCLEOTIDE_AND_NUCLEIC_ACID_METABOLIC_PROCESS, RIBONUCLEOPROTEIN_COMPLEX, NUCLEUS, RNA_PROCESSING, MITOCHONDRIAL_PART, MEMBRANE_ENCLOSED_LUMEN, ORGANELLE_LUMEN, BIOPOLYMER_METABOLIC_PROCESS, RNA_METABOLIC_PROCESS,…		ENSG00000213246	SUPT4H1	Criterion_3_S	92	ROSMAP		0	0	0	0.628439	0.963245	1	1	0.182312
c3_2	c3_5	9405	23	CYTOPLASM, INTRACELLULAR_ORGANELLE_PART, ORGANELLE_PART, NUCLEUS, CYTOPLASMIC_PART, MACROMOLECULAR_COMPLEX, NUCLEAR_PART, BIOPOLYMER_METABOLIC_PROCESS, RNA_BINDING, PROTEIN_COMPLEX, NUCLEOBASENUCLEOSIDENUCLEOTIDE_AND_NUCLEIC_ACID_METABOLIC_PROCESS, MITOCHONDRION, KEGG_RIBOSOME, MEMBRANE_ENCLOSED_LUMEN, ORGANELLE_LUMEN, ORGANELLE_MEMBRANE, RNA_PROCESSING, STRUCTURAL_CONSTITUENT_OF_RIBOSOME, NUCLEA…		ENSG00000069345	DNAJA2	Criterion_3_S	156	ROSMAP		0	0	0	0.664232	0.911423	1	1	0.182279
c3_5	c3_35	1162	34		neu	ENSG00000069345	DNAJA2	Criterion_3_S	146	ROSMAP		0	0	0	0.664232	0.911423	1	1	0.182279
c3_114	c3_215	774	42			ENSG00000069345	DNAJA2	Criterion_3_S	117	ROSMAP		0	0	0	0.664232	0.911423	1	1	0.182279
c3_35	c3_114	814	47			ENSG00000069345	DNAJA2	Criterion_3_S	117	ROSMAP		0	0	0	0.664232	0.911423	1	1	0.182279
c3_2	c3_5	9405	23	CYTOPLASM, INTRACELLULAR_ORGANELLE_PART, ORGANELLE_PART, NUCLEUS, CYTOPLASMIC_PART, MACROMOLECULAR_COMPLEX, NUCLEAR_PART, BIOPOLYMER_METABOLIC_PROCESS, RNA_BINDING, PROTEIN_COMPLEX, NUCLEOBASENUCLEOSIDENUCLEOTIDE_AND_NUCLEIC_ACID_METABOLIC_PROCESS, MITOCHONDRION, KEGG_RIBOSOME, MEMBRANE_ENCLOSED_LUMEN, ORGANELLE_LUMEN, ORGANELLE_MEMBRANE, RNA_PROCESSING, STRUCTURAL_CONSTITUENT_OF_RIBOSOME, NUCLEA…		ENSG00000073464	CLCN4	Criterion_3_S	193	ROSMAP		0	1	0	0.897581	0.674948	1	1	0.182024
c3_5	c3_35	1162	34		neu	ENSG00000073464	CLCN4	Criterion_3_S	185	ROSMAP		0	1	0	0.897581	0.674948	1	1	0.182024
c3_114	c3_215	774	42			ENSG00000073464	CLCN4	Criterion_3_S	172	ROSMAP		0	1	0	0.897581	0.674948	1	1	0.182024
c3_35	c3_114	814	47			ENSG00000073464	CLCN4	Criterion_3_S	172	ROSMAP		0	1	0	0.897581	0.674948	1	1	0.182024
c3_215	c3_290	574	45			ENSG00000073464	CLCN4	Criterion_3_S	168	ROSMAP		0	1	0	0.897581	0.674948	1	1	0.182024
c3_5	c3_33	1703	4		neu	ENSG00000105649	RAB3A	Criterion_3_S	94	ROSMAP		11	1	0	0.674636	0.898008	1	1	0.182019
c3_2	c3_5	9405	23	CYTOPLASM, INTRACELLULAR_ORGANELLE_PART, ORGANELLE_PART, NUCLEUS, CYTOPLASMIC_PART, MACROMOLECULAR_COMPLEX, NUCLEAR_PART, BIOPOLYMER_METABOLIC_PROCESS, RNA_BINDING, PROTEIN_COMPLEX, NUCLEOBASENUCLEOSIDENUCLEOTIDE_AND_NUCLEIC_ACID_METABOLIC_PROCESS, MITOCHONDRION, KEGG_RIBOSOME, MEMBRANE_ENCLOSED_LUMEN, ORGANELLE_LUMEN, ORGANELLE_MEMBRANE, RNA_PROCESSING, STRUCTURAL_CONSTITUENT_OF_RIBOSOME, NUCLEA…		ENSG00000105649	RAB3A	Criterion_3_S	94	ROSMAP		11	1	0	0.674636	0.898008	1	1	0.182019
c3_2	c3_5	9405	23	CYTOPLASM, INTRACELLULAR_ORGANELLE_PART, ORGANELLE_PART, NUCLEUS, CYTOPLASMIC_PART, MACROMOLECULAR_COMPLEX, NUCLEAR_PART, BIOPOLYMER_METABOLIC_PROCESS, RNA_BINDING, PROTEIN_COMPLEX, NUCLEOBASENUCLEOSIDENUCLEOTIDE_AND_NUCLEIC_ACID_METABOLIC_PROCESS, MITOCHONDRION, KEGG_RIBOSOME, MEMBRANE_ENCLOSED_LUMEN, ORGANELLE_LUMEN, ORGANELLE_MEMBRANE, RNA_PROCESSING, STRUCTURAL_CONSTITUENT_OF_RIBOSOME, NUCLEA…		ENSG00000100220	C22orf28	Criterion_3_S	114	ROSMAP		0	0	0	0.634806	0.954628	1	1	0.181915
c3_5	c3_37	1646	33	CYTOPLASM, ORGANELLE_PART, INTRACELLULAR_ORGANELLE_PART, CYTOPLASMIC_PART, MITOCHONDRION, KEGG_SPLICEOSOME, MACROMOLECULAR_COMPLEX, ORGANELLE_MEMBRANE, NUCLEAR_PART, NUCLEOBASENUCLEOSIDENUCLEOTIDE_AND_NUCLEIC_ACID_METABOLIC_PROCESS, RIBONUCLEOPROTEIN_COMPLEX, NUCLEUS, RNA_PROCESSING, MITOCHONDRIAL_PART, MEMBRANE_ENCLOSED_LUMEN, ORGANELLE_LUMEN, BIOPOLYMER_METABOLIC_PROCESS, RNA_METABOLIC_PROCESS,…		ENSG00000100220	C22orf28	Criterion_3_S	114	ROSMAP		0	0	0	0.634806	0.954628	1	1	0.181915
c3_5	c3_33	1703	4		neu	ENSG00000139970	RTN1	Criterion_3_S	105	ROSMAP		2	1	0	0.694383	0.873915	1	1	0.181419
c3_2	c3_5	9405	23	CYTOPLASM, INTRACELLULAR_ORGANELLE_PART, ORGANELLE_PART, NUCLEUS, CYTOPLASMIC_PART, MACROMOLECULAR_COMPLEX, NUCLEAR_PART, BIOPOLYMER_METABOLIC_PROCESS, RNA_BINDING, PROTEIN_COMPLEX, NUCLEOBASENUCLEOSIDENUCLEOTIDE_AND_NUCLEIC_ACID_METABOLIC_PROCESS, MITOCHONDRION, KEGG_RIBOSOME, MEMBRANE_ENCLOSED_LUMEN, ORGANELLE_LUMEN, ORGANELLE_MEMBRANE, RNA_PROCESSING, STRUCTURAL_CONSTITUENT_OF_RIBOSOME, NUCLEA…		ENSG00000139970	RTN1	Criterion_3_S	105	ROSMAP		2	1	0	0.694383	0.873915	1	1	0.181419
c3_5	c3_33	1703	4		neu	ENSG00000171714	ANO5	Criterion_3_S	150	ROSMAP		0	2	0	0.758501	0.800877	1	1	0.181039
c3_2	c3_5	9405	23	CYTOPLASM, INTRACELLULAR_ORGANELLE_PART, ORGANELLE_PART, NUCLEUS, CYTOPLASMIC_PART, MACROMOLECULAR_COMPLEX, NUCLEAR_PART, BIOPOLYMER_METABOLIC_PROCESS, RNA_BINDING, PROTEIN_COMPLEX, NUCLEOBASENUCLEOSIDENUCLEOTIDE_AND_NUCLEIC_ACID_METABOLIC_PROCESS, MITOCHONDRION, KEGG_RIBOSOME, MEMBRANE_ENCLOSED_LUMEN, ORGANELLE_LUMEN, ORGANELLE_MEMBRANE, RNA_PROCESSING, STRUCTURAL_CONSTITUENT_OF_RIBOSOME, NUCLEA…		ENSG00000171714	ANO5	Criterion_3_S	150	ROSMAP		0	2	0	0.758501	0.800877	1	1	0.181039
c3_33	c3_92	440	1	NERVOUS_SYSTEM_DEVELOPMENT	neu	ENSG00000171714	ANO5	Criterion_3_S	148	ROSMAP		0	2	0	0.758501	0.800877	1	1	0.181039
c3_2	c3_5	9405	23	CYTOPLASM, INTRACELLULAR_ORGANELLE_PART, ORGANELLE_PART, NUCLEUS, CYTOPLASMIC_PART, MACROMOLECULAR_COMPLEX, NUCLEAR_PART, BIOPOLYMER_METABOLIC_PROCESS, RNA_BINDING, PROTEIN_COMPLEX, NUCLEOBASENUCLEOSIDENUCLEOTIDE_AND_NUCLEIC_ACID_METABOLIC_PROCESS, MITOCHONDRION, KEGG_RIBOSOME, MEMBRANE_ENCLOSED_LUMEN, ORGANELLE_LUMEN, ORGANELLE_MEMBRANE, RNA_PROCESSING, STRUCTURAL_CONSTITUENT_OF_RIBOSOME, NUCLEA…		ENSG00000106723	SPIN1	Criterion_3_S	170	ROSMAP		0	0	0	0.809975	0.750741	1	1	0.180671
c3_5	c3_35	1162	34		neu	ENSG00000106723	SPIN1	Criterion_3_S	129	ROSMAP		0	0	0	0.809975	0.750741	1	1	0.180671
c3_114	c3_215	774	42			ENSG00000106723	SPIN1	Criterion_3_S	117	ROSMAP		0	0	0	0.809975	0.750741	1	1	0.180671
c3_35	c3_114	814	47			ENSG00000106723	SPIN1	Criterion_3_S	117	ROSMAP		0	0	0	0.809975	0.750741	1	1	0.180671
c3_33	c3_99	114	50			ENSG00000065548	ZC3H15	Criterion_3_S	56	ROSMAP		0	0	0	0.686308	0.887716	1	1	0.179976
c3_33	c3_96	112	9			ENSG00000102471	NDFIP2	Criterion_3_S	74	ROSMAP		0	0	0	0.722868	0.843167	1	1	0.179826
c3_2	c3_5	9405	23	CYTOPLASM, INTRACELLULAR_ORGANELLE_PART, ORGANELLE_PART, NUCLEUS, CYTOPLASMIC_PART, MACROMOLECULAR_COMPLEX, NUCLEAR_PART, BIOPOLYMER_METABOLIC_PROCESS, RNA_BINDING, PROTEIN_COMPLEX, NUCLEOBASENUCLEOSIDENUCLEOTIDE_AND_NUCLEIC_ACID_METABOLIC_PROCESS, MITOCHONDRION, KEGG_RIBOSOME, MEMBRANE_ENCLOSED_LUMEN, ORGANELLE_LUMEN, ORGANELLE_MEMBRANE, RNA_PROCESSING, STRUCTURAL_CONSTITUENT_OF_RIBOSOME, NUCLEA…		ENSG00000005194	CIAPIN1	Criterion_3_S	146	ROSMAP		1	1	0	0.632448	0.964117	1	1	0.179674
c3_5	c3_37	1646	33	CYTOPLASM, ORGANELLE_PART, INTRACELLULAR_ORGANELLE_PART, CYTOPLASMIC_PART, MITOCHONDRION, KEGG_SPLICEOSOME, MACROMOLECULAR_COMPLEX, ORGANELLE_MEMBRANE, NUCLEAR_PART, NUCLEOBASENUCLEOSIDENUCLEOTIDE_AND_NUCLEIC_ACID_METABOLIC_PROCESS, RIBONUCLEOPROTEIN_COMPLEX, NUCLEUS, RNA_PROCESSING, MITOCHONDRIAL_PART, MEMBRANE_ENCLOSED_LUMEN, ORGANELLE_LUMEN, BIOPOLYMER_METABOLIC_PROCESS, RNA_METABOLIC_PROCESS,…		ENSG00000005194	CIAPIN1	Criterion_3_S	123	ROSMAP		1	1	0	0.632448	0.964117	1	1	0.179674
c3_37	c3_126	231	21	MITOCHONDRION, MITOCHONDRIAL_PART, CYTOPLASM, MITOCHONDRIAL_MEMBRANE, MITOCHONDRIAL_ENVELOPE, CYTOPLASMIC_PART, KEGG_PARKINSONS_DISEASE, KEGG_HUNTINGTONS_DISEASE, KEGG_CITRATE_CYCLE_TCA_CYCLE		ENSG00000005194	CIAPIN1	Criterion_3_S	106	ROSMAP		1	1	0	0.632448	0.964117	1	1	0.179674
c3_2	c3_5	9405	23	CYTOPLASM, INTRACELLULAR_ORGANELLE_PART, ORGANELLE_PART, NUCLEUS, CYTOPLASMIC_PART, MACROMOLECULAR_COMPLEX, NUCLEAR_PART, BIOPOLYMER_METABOLIC_PROCESS, RNA_BINDING, PROTEIN_COMPLEX, NUCLEOBASENUCLEOSIDENUCLEOTIDE_AND_NUCLEIC_ACID_METABOLIC_PROCESS, MITOCHONDRION, KEGG_RIBOSOME, MEMBRANE_ENCLOSED_LUMEN, ORGANELLE_LUMEN, ORGANELLE_MEMBRANE, RNA_PROCESSING, STRUCTURAL_CONSTITUENT_OF_RIBOSOME, NUCLEA…		ENSG00000120265	PCMT1	Criterion_3_S	544	ROSMAP		1	1	0	0.722868	0.844346	1	1	0.179319
c3_5	c3_37	1646	33	CYTOPLASM, ORGANELLE_PART, INTRACELLULAR_ORGANELLE_PART, CYTOPLASMIC_PART, MITOCHONDRION, KEGG_SPLICEOSOME, MACROMOLECULAR_COMPLEX, ORGANELLE_MEMBRANE, NUCLEAR_PART, NUCLEOBASENUCLEOSIDENUCLEOTIDE_AND_NUCLEIC_ACID_METABOLIC_PROCESS, RIBONUCLEOPROTEIN_COMPLEX, NUCLEUS, RNA_PROCESSING, MITOCHONDRIAL_PART, MEMBRANE_ENCLOSED_LUMEN, ORGANELLE_LUMEN, BIOPOLYMER_METABOLIC_PROCESS, RNA_METABOLIC_PROCESS,…		ENSG00000120265	PCMT1	Criterion_3_S	166	ROSMAP		1	1	0	0.722868	0.844346	1	1	0.179319
c3_37	c3_126	231	21	MITOCHONDRION, MITOCHONDRIAL_PART, CYTOPLASM, MITOCHONDRIAL_MEMBRANE, MITOCHONDRIAL_ENVELOPE, CYTOPLASMIC_PART, KEGG_PARKINSONS_DISEASE, KEGG_HUNTINGTONS_DISEASE, KEGG_CITRATE_CYCLE_TCA_CYCLE		ENSG00000120265	PCMT1	Criterion_3_S	120	ROSMAP		1	1	0	0.722868	0.844346	1	1	0.179319
c3_2	c3_5	9405	23	CYTOPLASM, INTRACELLULAR_ORGANELLE_PART, ORGANELLE_PART, NUCLEUS, CYTOPLASMIC_PART, MACROMOLECULAR_COMPLEX, NUCLEAR_PART, BIOPOLYMER_METABOLIC_PROCESS, RNA_BINDING, PROTEIN_COMPLEX, NUCLEOBASENUCLEOSIDENUCLEOTIDE_AND_NUCLEIC_ACID_METABOLIC_PROCESS, MITOCHONDRION, KEGG_RIBOSOME, MEMBRANE_ENCLOSED_LUMEN, ORGANELLE_LUMEN, ORGANELLE_MEMBRANE, RNA_PROCESSING, STRUCTURAL_CONSTITUENT_OF_RIBOSOME, NUCLEA…		ENSG00000174282	ZBTB4	Criterion_3_S	141	ROSMAP		0	0	0	0.611432	0.998955	1	1	0.179055
c3_5	c3_35	1162	34		neu	ENSG00000174282	ZBTB4	Criterion_3_S	135	ROSMAP		0	0	0	0.611432	0.998955	1	1	0.179055
c3_114	c3_215	774	42			ENSG00000174282	ZBTB4	Criterion_3_S	134	ROSMAP		0	0	0	0.611432	0.998955	1	1	0.179055
c3_35	c3_114	814	47			ENSG00000174282	ZBTB4	Criterion_3_S	134	ROSMAP		0	0	0	0.611432	0.998955	1	1	0.179055
c3_215	c3_290	574	45			ENSG00000174282	ZBTB4	Criterion_3_S	130	ROSMAP		0	0	0	0.611432	0.998955	1	1	0.179055
c3_2	c3_5	9405	23	CYTOPLASM, INTRACELLULAR_ORGANELLE_PART, ORGANELLE_PART, NUCLEUS, CYTOPLASMIC_PART, MACROMOLECULAR_COMPLEX, NUCLEAR_PART, BIOPOLYMER_METABOLIC_PROCESS, RNA_BINDING, PROTEIN_COMPLEX, NUCLEOBASENUCLEOSIDENUCLEOTIDE_AND_NUCLEIC_ACID_METABOLIC_PROCESS, MITOCHONDRION, KEGG_RIBOSOME, MEMBRANE_ENCLOSED_LUMEN, ORGANELLE_LUMEN, ORGANELLE_MEMBRANE, RNA_PROCESSING, STRUCTURAL_CONSTITUENT_OF_RIBOSOME, NUCLEA…		ENSG00000154359	LONRF1	Criterion_3_S	108	ROSMAP		0	0	0	0.696729	0.87719	1	1	0.178835
c3_5	c3_37	1646	33	CYTOPLASM, ORGANELLE_PART, INTRACELLULAR_ORGANELLE_PART, CYTOPLASMIC_PART, MITOCHONDRION, KEGG_SPLICEOSOME, MACROMOLECULAR_COMPLEX, ORGANELLE_MEMBRANE, NUCLEAR_PART, NUCLEOBASENUCLEOSIDENUCLEOTIDE_AND_NUCLEIC_ACID_METABOLIC_PROCESS, RIBONUCLEOPROTEIN_COMPLEX, NUCLEUS, RNA_PROCESSING, MITOCHONDRIAL_PART, MEMBRANE_ENCLOSED_LUMEN, ORGANELLE_LUMEN, BIOPOLYMER_METABOLIC_PROCESS, RNA_METABOLIC_PROCESS,…		ENSG00000154359	LONRF1	Criterion_3_S	108	ROSMAP		0	0	0	0.696729	0.87719	1	1	0.178835
c3_2	c3_5	9405	23	CYTOPLASM, INTRACELLULAR_ORGANELLE_PART, ORGANELLE_PART, NUCLEUS, CYTOPLASMIC_PART, MACROMOLECULAR_COMPLEX, NUCLEAR_PART, BIOPOLYMER_METABOLIC_PROCESS, RNA_BINDING, PROTEIN_COMPLEX, NUCLEOBASENUCLEOSIDENUCLEOTIDE_AND_NUCLEIC_ACID_METABOLIC_PROCESS, MITOCHONDRION, KEGG_RIBOSOME, MEMBRANE_ENCLOSED_LUMEN, ORGANELLE_LUMEN, ORGANELLE_MEMBRANE, RNA_PROCESSING, STRUCTURAL_CONSTITUENT_OF_RIBOSOME, NUCLEA…		ENSG00000135018	UBQLN1	Criterion_3_S	298	ROSMAP		34	2	2	0.68716	0.892706	1	1	0.17749
c3_5	c3_35	1162	34		neu	ENSG00000135018	UBQLN1	Criterion_3_S	291	ROSMAP		34	2	2	0.68716	0.892706	1	1	0.17749
c3_35	c3_114	814	47			ENSG00000135018	UBQLN1	Criterion_3_S	290	ROSMAP		34	2	2	0.68716	0.892706	1	1	0.17749
c3_114	c3_215	774	42			ENSG00000135018	UBQLN1	Criterion_3_S	267	ROSMAP		34	2	2	0.68716	0.892706	1	1	0.17749
c3_2	c3_5	9405	23	CYTOPLASM, INTRACELLULAR_ORGANELLE_PART, ORGANELLE_PART, NUCLEUS, CYTOPLASMIC_PART, MACROMOLECULAR_COMPLEX, NUCLEAR_PART, BIOPOLYMER_METABOLIC_PROCESS, RNA_BINDING, PROTEIN_COMPLEX, NUCLEOBASENUCLEOSIDENUCLEOTIDE_AND_NUCLEIC_ACID_METABOLIC_PROCESS, MITOCHONDRION, KEGG_RIBOSOME, MEMBRANE_ENCLOSED_LUMEN, ORGANELLE_LUMEN, ORGANELLE_MEMBRANE, RNA_PROCESSING, STRUCTURAL_CONSTITUENT_OF_RIBOSOME, NUCLEA…		ENSG00000151502	VPS26B	Criterion_3_S	160	ROSMAP		0	0	0	0.645056	0.951852	1	1	0.177155
c3_5	c3_35	1162	34		neu	ENSG00000151502	VPS26B	Criterion_3_S	154	ROSMAP		0	0	0	0.645056	0.951852	1	1	0.177155
c3_114	c3_215	774	42			ENSG00000151502	VPS26B	Criterion_3_S	153	ROSMAP		0	0	0	0.645056	0.951852	1	1	0.177155
c3_35	c3_114	814	47			ENSG00000151502	VPS26B	Criterion_3_S	153	ROSMAP		0	0	0	0.645056	0.951852	1	1	0.177155
c3_215	c3_290	574	45			ENSG00000151502	VPS26B	Criterion_3_S	149	ROSMAP		0	0	0	0.645056	0.951852	1	1	0.177155
c3_2	c3_5	9405	23	CYTOPLASM, INTRACELLULAR_ORGANELLE_PART, ORGANELLE_PART, NUCLEUS, CYTOPLASMIC_PART, MACROMOLECULAR_COMPLEX, NUCLEAR_PART, BIOPOLYMER_METABOLIC_PROCESS, RNA_BINDING, PROTEIN_COMPLEX, NUCLEOBASENUCLEOSIDENUCLEOTIDE_AND_NUCLEIC_ACID_METABOLIC_PROCESS, MITOCHONDRION, KEGG_RIBOSOME, MEMBRANE_ENCLOSED_LUMEN, ORGANELLE_LUMEN, ORGANELLE_MEMBRANE, RNA_PROCESSING, STRUCTURAL_CONSTITUENT_OF_RIBOSOME, NUCLEA…		ENSG00000061918	GUCY1B3	Criterion_3_S	157	ROSMAP		0	0	0	0.750254	0.820707	1	1	0.176127
c3_5	c3_33	1703	4		neu	ENSG00000061918	GUCY1B3	Criterion_3_S	149	ROSMAP		0	0	0	0.750254	0.820707	1	1	0.176127
c3_33	c3_93	212	36		neu	ENSG00000061918	GUCY1B3	Criterion_3_S	76	ROSMAP		0	0	0	0.750254	0.820707	1	1	0.176127
c3_93	c3_200	90	29		neu	ENSG00000061918	GUCY1B3	Criterion_3_S	67	ROSMAP		0	0	0	0.750254	0.820707	1	1	0.176127
c3_2	c3_5	9405	23	CYTOPLASM, INTRACELLULAR_ORGANELLE_PART, ORGANELLE_PART, NUCLEUS, CYTOPLASMIC_PART, MACROMOLECULAR_COMPLEX, NUCLEAR_PART, BIOPOLYMER_METABOLIC_PROCESS, RNA_BINDING, PROTEIN_COMPLEX, NUCLEOBASENUCLEOSIDENUCLEOTIDE_AND_NUCLEIC_ACID_METABOLIC_PROCESS, MITOCHONDRION, KEGG_RIBOSOME, MEMBRANE_ENCLOSED_LUMEN, ORGANELLE_LUMEN, ORGANELLE_MEMBRANE, RNA_PROCESSING, STRUCTURAL_CONSTITUENT_OF_RIBOSOME, NUCLEA…		ENSG00000129933	MAU2	Criterion_3_S	70	ROSMAP		0	0	0	0.687524	0.896162	1	1	0.175894
c3_2	c3_5	9405	23	CYTOPLASM, INTRACELLULAR_ORGANELLE_PART, ORGANELLE_PART, NUCLEUS, CYTOPLASMIC_PART, MACROMOLECULAR_COMPLEX, NUCLEAR_PART, BIOPOLYMER_METABOLIC_PROCESS, RNA_BINDING, PROTEIN_COMPLEX, NUCLEOBASENUCLEOSIDENUCLEOTIDE_AND_NUCLEIC_ACID_METABOLIC_PROCESS, MITOCHONDRION, KEGG_RIBOSOME, MEMBRANE_ENCLOSED_LUMEN, ORGANELLE_LUMEN, ORGANELLE_MEMBRANE, RNA_PROCESSING, STRUCTURAL_CONSTITUENT_OF_RIBOSOME, NUCLEA…		ENSG00000082701	GSK3B	Criterion_3_S	138	ROSMAP		279	35	6	0.916935	0.672275	1	1	0.175718
c3_5	c3_35	1162	34		neu	ENSG00000082701	GSK3B	Criterion_3_S	135	ROSMAP		279	35	6	0.916935	0.672275	1	1	0.175718
c3_2	c3_5	9405	23	CYTOPLASM, INTRACELLULAR_ORGANELLE_PART, ORGANELLE_PART, NUCLEUS, CYTOPLASMIC_PART, MACROMOLECULAR_COMPLEX, NUCLEAR_PART, BIOPOLYMER_METABOLIC_PROCESS, RNA_BINDING, PROTEIN_COMPLEX, NUCLEOBASENUCLEOSIDENUCLEOTIDE_AND_NUCLEIC_ACID_METABOLIC_PROCESS, MITOCHONDRION, KEGG_RIBOSOME, MEMBRANE_ENCLOSED_LUMEN, ORGANELLE_LUMEN, ORGANELLE_MEMBRANE, RNA_PROCESSING, STRUCTURAL_CONSTITUENT_OF_RIBOSOME, NUCLEA…		ENSG00000188021	UBQLN2	Criterion_3_S	94	ROSMAP		4	0	0	0.703867	0.87719	1	1	0.175133
c3_2	c3_5	9405	23	CYTOPLASM, INTRACELLULAR_ORGANELLE_PART, ORGANELLE_PART, NUCLEUS, CYTOPLASMIC_PART, MACROMOLECULAR_COMPLEX, NUCLEAR_PART, BIOPOLYMER_METABOLIC_PROCESS, RNA_BINDING, PROTEIN_COMPLEX, NUCLEOBASENUCLEOSIDENUCLEOTIDE_AND_NUCLEIC_ACID_METABOLIC_PROCESS, MITOCHONDRION, KEGG_RIBOSOME, MEMBRANE_ENCLOSED_LUMEN, ORGANELLE_LUMEN, ORGANELLE_MEMBRANE, RNA_PROCESSING, STRUCTURAL_CONSTITUENT_OF_RIBOSOME, NUCLEA…		ENSG00000088538	DOCK3	Criterion_3_S	159	ROSMAP		3	0	0	0.832367	0.742801	1	1	0.174629
c3_5	c3_35	1162	34		neu	ENSG00000088538	DOCK3	Criterion_3_S	153	ROSMAP		3	0	0	0.832367	0.742801	1	1	0.174629
c3_114	c3_215	774	42			ENSG00000088538	DOCK3	Criterion_3_S	152	ROSMAP		3	0	0	0.832367	0.742801	1	1	0.174629
c3_35	c3_114	814	47			ENSG00000088538	DOCK3	Criterion_3_S	152	ROSMAP		3	0	0	0.832367	0.742801	1	1	0.174629
c3_215	c3_290	574	45			ENSG00000088538	DOCK3	Criterion_3_S	148	ROSMAP		3	0	0	0.832367	0.742801	1	1	0.174629
c3_4	c3_14	190	12			ENSG00000205593	FAM116B	Criterion_3_S	96	ROSMAP		0	0	0	0.659411	0.938199	1	1	0.174408
c3_5	c3_33	1703	4		neu	ENSG00000170419	VSTM2A	Criterion_3_S	142	ROSMAP		0	0	0	0.836404	0.741411	1	1	0.173551
c3_2	c3_5	9405	23	CYTOPLASM, INTRACELLULAR_ORGANELLE_PART, ORGANELLE_PART, NUCLEUS, CYTOPLASMIC_PART, MACROMOLECULAR_COMPLEX, NUCLEAR_PART, BIOPOLYMER_METABOLIC_PROCESS, RNA_BINDING, PROTEIN_COMPLEX, NUCLEOBASENUCLEOSIDENUCLEOTIDE_AND_NUCLEIC_ACID_METABOLIC_PROCESS, MITOCHONDRION, KEGG_RIBOSOME, MEMBRANE_ENCLOSED_LUMEN, ORGANELLE_LUMEN, ORGANELLE_MEMBRANE, RNA_PROCESSING, STRUCTURAL_CONSTITUENT_OF_RIBOSOME, NUCLEA…		ENSG00000170419	VSTM2A	Criterion_3_S	142	ROSMAP		0	0	0	0.836404	0.741411	1	1	0.173551
c3_33	c3_92	440	1	NERVOUS_SYSTEM_DEVELOPMENT	neu	ENSG00000170419	VSTM2A	Criterion_3_S	140	ROSMAP		0	0	0	0.836404	0.741411	1	1	0.173551
c3_2	c3_5	9405	23	CYTOPLASM, INTRACELLULAR_ORGANELLE_PART, ORGANELLE_PART, NUCLEUS, CYTOPLASMIC_PART, MACROMOLECULAR_COMPLEX, NUCLEAR_PART, BIOPOLYMER_METABOLIC_PROCESS, RNA_BINDING, PROTEIN_COMPLEX, NUCLEOBASENUCLEOSIDENUCLEOTIDE_AND_NUCLEIC_ACID_METABOLIC_PROCESS, MITOCHONDRION, KEGG_RIBOSOME, MEMBRANE_ENCLOSED_LUMEN, ORGANELLE_LUMEN, ORGANELLE_MEMBRANE, RNA_PROCESSING, STRUCTURAL_CONSTITUENT_OF_RIBOSOME, NUCLEA…		ENSG00000085433	WDR47	Criterion_3_S	367	ROSMAP		0	0	0	0.791366	0.784285	1	1	0.173237
c3_5	c3_35	1162	34		neu	ENSG00000085433	WDR47	Criterion_3_S	357	ROSMAP		0	0	0	0.791366	0.784285	1	1	0.173237
c3_35	c3_114	814	47			ENSG00000085433	WDR47	Criterion_3_S	344	ROSMAP		0	0	0	0.791366	0.784285	1	1	0.173237
c3_114	c3_215	774	42			ENSG00000085433	WDR47	Criterion_3_S	336	ROSMAP		0	0	0	0.791366	0.784285	1	1	0.173237
c3_19	c3_75	25	46			ENSG00000128524	ATP6V1F	Criterion_3_S	24	ROSMAP		0	0	0	0.640636	0.970351	1	1	0.172661
c3_2	c3_5	9405	23	CYTOPLASM, INTRACELLULAR_ORGANELLE_PART, ORGANELLE_PART, NUCLEUS, CYTOPLASMIC_PART, MACROMOLECULAR_COMPLEX, NUCLEAR_PART, BIOPOLYMER_METABOLIC_PROCESS, RNA_BINDING, PROTEIN_COMPLEX, NUCLEOBASENUCLEOSIDENUCLEOTIDE_AND_NUCLEIC_ACID_METABOLIC_PROCESS, MITOCHONDRION, KEGG_RIBOSOME, MEMBRANE_ENCLOSED_LUMEN, ORGANELLE_LUMEN, ORGANELLE_MEMBRANE, RNA_PROCESSING, STRUCTURAL_CONSTITUENT_OF_RIBOSOME, NUCLEA…		ENSG00000138071	ACTR2	Criterion_3_S	117	ROSMAP		0	0	0	0.904678	0.687244	1	1	0.172607
c3_2	c3_5	9405	23	CYTOPLASM, INTRACELLULAR_ORGANELLE_PART, ORGANELLE_PART, NUCLEUS, CYTOPLASMIC_PART, MACROMOLECULAR_COMPLEX, NUCLEAR_PART, BIOPOLYMER_METABOLIC_PROCESS, RNA_BINDING, PROTEIN_COMPLEX, NUCLEOBASENUCLEOSIDENUCLEOTIDE_AND_NUCLEIC_ACID_METABOLIC_PROCESS, MITOCHONDRION, KEGG_RIBOSOME, MEMBRANE_ENCLOSED_LUMEN, ORGANELLE_LUMEN, ORGANELLE_MEMBRANE, RNA_PROCESSING, STRUCTURAL_CONSTITUENT_OF_RIBOSOME, NUCLEA…		ENSG00000040933	INPP4A	Criterion_3_S	198	ROSMAP		0	0	0	0.732362	0.849976	1	1	0.172166
c3_5	c3_35	1162	34		neu	ENSG00000040933	INPP4A	Criterion_3_S	134	ROSMAP		0	0	0	0.732362	0.849976	1	1	0.172166
c3_114	c3_215	774	42			ENSG00000040933	INPP4A	Criterion_3_S	133	ROSMAP		0	0	0	0.732362	0.849976	1	1	0.172166
c3_35	c3_114	814	47			ENSG00000040933	INPP4A	Criterion_3_S	133	ROSMAP		0	0	0	0.732362	0.849976	1	1	0.172166
c3_215	c3_290	574	45			ENSG00000040933	INPP4A	Criterion_3_S	129	ROSMAP		0	0	0	0.732362	0.849976	1	1	0.172166
c3_2	c3_5	9405	23	CYTOPLASM, INTRACELLULAR_ORGANELLE_PART, ORGANELLE_PART, NUCLEUS, CYTOPLASMIC_PART, MACROMOLECULAR_COMPLEX, NUCLEAR_PART, BIOPOLYMER_METABOLIC_PROCESS, RNA_BINDING, PROTEIN_COMPLEX, NUCLEOBASENUCLEOSIDENUCLEOTIDE_AND_NUCLEIC_ACID_METABOLIC_PROCESS, MITOCHONDRION, KEGG_RIBOSOME, MEMBRANE_ENCLOSED_LUMEN, ORGANELLE_LUMEN, ORGANELLE_MEMBRANE, RNA_PROCESSING, STRUCTURAL_CONSTITUENT_OF_RIBOSOME, NUCLEA…		ENSG00000185619	PCGF3	Criterion_3_S	150	ROSMAP		0	0	0	0.632448	0.985028	1	1	0.171881
c3_5	c3_35	1162	34		neu	ENSG00000185619	PCGF3	Criterion_3_S	144	ROSMAP		0	0	0	0.632448	0.985028	1	1	0.171881
c3_114	c3_215	774	42			ENSG00000185619	PCGF3	Criterion_3_S	143	ROSMAP		0	0	0	0.632448	0.985028	1	1	0.171881
c3_35	c3_114	814	47			ENSG00000185619	PCGF3	Criterion_3_S	143	ROSMAP		0	0	0	0.632448	0.985028	1	1	0.171881
c3_215	c3_290	574	45			ENSG00000185619	PCGF3	Criterion_3_S	139	ROSMAP		0	0	0	0.632448	0.985028	1	1	0.171881
c3_2	c3_5	9405	23	CYTOPLASM, INTRACELLULAR_ORGANELLE_PART, ORGANELLE_PART, NUCLEUS, CYTOPLASMIC_PART, MACROMOLECULAR_COMPLEX, NUCLEAR_PART, BIOPOLYMER_METABOLIC_PROCESS, RNA_BINDING, PROTEIN_COMPLEX, NUCLEOBASENUCLEOSIDENUCLEOTIDE_AND_NUCLEIC_ACID_METABOLIC_PROCESS, MITOCHONDRION, KEGG_RIBOSOME, MEMBRANE_ENCLOSED_LUMEN, ORGANELLE_LUMEN, ORGANELLE_MEMBRANE, RNA_PROCESSING, STRUCTURAL_CONSTITUENT_OF_RIBOSOME, NUCLEA…		ENSG00000156642	NPTN	Criterion_3_S	158	ROSMAP		0	0	0	0.771588	0.807672	1	1	0.171757
c3_5	c3_33	1703	4		neu	ENSG00000156642	NPTN	Criterion_3_S	138	ROSMAP		0	0	0	0.771588	0.807672	1	1	0.171757
c3_33	c3_93	212	36		neu	ENSG00000156642	NPTN	Criterion_3_S	103	ROSMAP		0	0	0	0.771588	0.807672	1	1	0.171757
c3_93	c3_199	63	49		neu	ENSG00000156642	NPTN	Criterion_3_S	50	ROSMAP		0	0	0	0.771588	0.807672	1	1	0.171757
c3_2	c3_5	9405	23	CYTOPLASM, INTRACELLULAR_ORGANELLE_PART, ORGANELLE_PART, NUCLEUS, CYTOPLASMIC_PART, MACROMOLECULAR_COMPLEX, NUCLEAR_PART, BIOPOLYMER_METABOLIC_PROCESS, RNA_BINDING, PROTEIN_COMPLEX, NUCLEOBASENUCLEOSIDENUCLEOTIDE_AND_NUCLEIC_ACID_METABOLIC_PROCESS, MITOCHONDRION, KEGG_RIBOSOME, MEMBRANE_ENCLOSED_LUMEN, ORGANELLE_LUMEN, ORGANELLE_MEMBRANE, RNA_PROCESSING, STRUCTURAL_CONSTITUENT_OF_RIBOSOME, NUCLEA…		ENSG00000240694	PNMA2	Criterion_3_S	99	ROSMAP		0	1	0	0.788311	0.790809	1	1	0.171633
c3_33	c3_93	212	36		neu	ENSG00000240694	PNMA2	Criterion_3_S	73	ROSMAP		0	1	0	0.788311	0.790809	1	1	0.171633
c3_93	c3_200	90	29		neu	ENSG00000240694	PNMA2	Criterion_3_S	64	ROSMAP		0	1	0	0.788311	0.790809	1	1	0.171633
c3_2	c3_5	9405	23	CYTOPLASM, INTRACELLULAR_ORGANELLE_PART, ORGANELLE_PART, NUCLEUS, CYTOPLASMIC_PART, MACROMOLECULAR_COMPLEX, NUCLEAR_PART, BIOPOLYMER_METABOLIC_PROCESS, RNA_BINDING, PROTEIN_COMPLEX, NUCLEOBASENUCLEOSIDENUCLEOTIDE_AND_NUCLEIC_ACID_METABOLIC_PROCESS, MITOCHONDRION, KEGG_RIBOSOME, MEMBRANE_ENCLOSED_LUMEN, ORGANELLE_LUMEN, ORGANELLE_MEMBRANE, RNA_PROCESSING, STRUCTURAL_CONSTITUENT_OF_RIBOSOME, NUCLEA…		ENSG00000103353	UBFD1	Criterion_3_S	157	ROSMAP		0	0	0	0.733796	0.849976	1	1	0.171455
c3_5	c3_35	1162	34		neu	ENSG00000103353	UBFD1	Criterion_3_S	148	ROSMAP		0	0	0	0.733796	0.849976	1	1	0.171455
c3_114	c3_215	774	42			ENSG00000103353	UBFD1	Criterion_3_S	147	ROSMAP		0	0	0	0.733796	0.849976	1	1	0.171455
c3_35	c3_114	814	47			ENSG00000103353	UBFD1	Criterion_3_S	147	ROSMAP		0	0	0	0.733796	0.849976	1	1	0.171455
c3_215	c3_290	574	45			ENSG00000103353	UBFD1	Criterion_3_S	143	ROSMAP		0	0	0	0.733796	0.849976	1	1	0.171455
c3_2	c3_5	9405	23	CYTOPLASM, INTRACELLULAR_ORGANELLE_PART, ORGANELLE_PART, NUCLEUS, CYTOPLASMIC_PART, MACROMOLECULAR_COMPLEX, NUCLEAR_PART, BIOPOLYMER_METABOLIC_PROCESS, RNA_BINDING, PROTEIN_COMPLEX, NUCLEOBASENUCLEOSIDENUCLEOTIDE_AND_NUCLEIC_ACID_METABOLIC_PROCESS, MITOCHONDRION, KEGG_RIBOSOME, MEMBRANE_ENCLOSED_LUMEN, ORGANELLE_LUMEN, ORGANELLE_MEMBRANE, RNA_PROCESSING, STRUCTURAL_CONSTITUENT_OF_RIBOSOME, NUCLEA…		ENSG00000134265	NAPG	Criterion_3_S	126	ROSMAP		0	0	0	0.918451	0.679185	1	1	0.171403
c3_5	c3_35	1162	34		neu	ENSG00000134265	NAPG	Criterion_3_S	125	ROSMAP		0	0	0	0.918451	0.679185	1	1	0.171403
c3_114	c3_215	774	42			ENSG00000134265	NAPG	Criterion_3_S	124	ROSMAP		0	0	0	0.918451	0.679185	1	1	0.171403
c3_35	c3_114	814	47			ENSG00000134265	NAPG	Criterion_3_S	124	ROSMAP		0	0	0	0.918451	0.679185	1	1	0.171403
c3_2	c3_5	9405	23	CYTOPLASM, INTRACELLULAR_ORGANELLE_PART, ORGANELLE_PART, NUCLEUS, CYTOPLASMIC_PART, MACROMOLECULAR_COMPLEX, NUCLEAR_PART, BIOPOLYMER_METABOLIC_PROCESS, RNA_BINDING, PROTEIN_COMPLEX, NUCLEOBASENUCLEOSIDENUCLEOTIDE_AND_NUCLEIC_ACID_METABOLIC_PROCESS, MITOCHONDRION, KEGG_RIBOSOME, MEMBRANE_ENCLOSED_LUMEN, ORGANELLE_LUMEN, ORGANELLE_MEMBRANE, RNA_PROCESSING, STRUCTURAL_CONSTITUENT_OF_RIBOSOME, NUCLEA…		ENSG00000167131	CCDC103	Criterion_3_S	157	ROSMAP		0	0	0	0.742492	0.840368	1	1	0.171306
c3_5	c3_35	1162	34		neu	ENSG00000167131	CCDC103	Criterion_3_S	148	ROSMAP		0	0	0	0.742492	0.840368	1	1	0.171306
c3_114	c3_215	774	42			ENSG00000167131	CCDC103	Criterion_3_S	147	ROSMAP		0	0	0	0.742492	0.840368	1	1	0.171306
c3_35	c3_114	814	47			ENSG00000167131	CCDC103	Criterion_3_S	147	ROSMAP		0	0	0	0.742492	0.840368	1	1	0.171306
c3_215	c3_290	574	45			ENSG00000167131	CCDC103	Criterion_3_S	143	ROSMAP		0	0	0	0.742492	0.840368	1	1	0.171306
c3_2	c3_5	9405	23	CYTOPLASM, INTRACELLULAR_ORGANELLE_PART, ORGANELLE_PART, NUCLEUS, CYTOPLASMIC_PART, MACROMOLECULAR_COMPLEX, NUCLEAR_PART, BIOPOLYMER_METABOLIC_PROCESS, RNA_BINDING, PROTEIN_COMPLEX, NUCLEOBASENUCLEOSIDENUCLEOTIDE_AND_NUCLEIC_ACID_METABOLIC_PROCESS, MITOCHONDRION, KEGG_RIBOSOME, MEMBRANE_ENCLOSED_LUMEN, ORGANELLE_LUMEN, ORGANELLE_MEMBRANE, RNA_PROCESSING, STRUCTURAL_CONSTITUENT_OF_RIBOSOME, NUCLEA…		ENSG00000176148	TCP11L1	Criterion_3_S	146	ROSMAP		0	0	0	0.982499	0.635152	1	1	0.171264
c3_2	c3_5	9405	23	CYTOPLASM, INTRACELLULAR_ORGANELLE_PART, ORGANELLE_PART, NUCLEUS, CYTOPLASMIC_PART, MACROMOLECULAR_COMPLEX, NUCLEAR_PART, BIOPOLYMER_METABOLIC_PROCESS, RNA_BINDING, PROTEIN_COMPLEX, NUCLEOBASENUCLEOSIDENUCLEOTIDE_AND_NUCLEIC_ACID_METABOLIC_PROCESS, MITOCHONDRION, KEGG_RIBOSOME, MEMBRANE_ENCLOSED_LUMEN, ORGANELLE_LUMEN, ORGANELLE_MEMBRANE, RNA_PROCESSING, STRUCTURAL_CONSTITUENT_OF_RIBOSOME, NUCLEA…		ENSG00000073969	NSF	Criterion_3_S	649	ROSMAP		15	103	0	0.741621	0.841484	1	1	0.171249
c3_5	c3_33	1703	4		neu	ENSG00000073969	NSF	Criterion_3_S	446	ROSMAP		15	103	0	0.741621	0.841484	1	1	0.171249
c3_33	c3_92	440	1	NERVOUS_SYSTEM_DEVELOPMENT	neu	ENSG00000073969	NSF	Criterion_3_S	204	ROSMAP		15	103	0	0.741621	0.841484	1	1	0.171249
c3_2	c3_5	9405	23	CYTOPLASM, INTRACELLULAR_ORGANELLE_PART, ORGANELLE_PART, NUCLEUS, CYTOPLASMIC_PART, MACROMOLECULAR_COMPLEX, NUCLEAR_PART, BIOPOLYMER_METABOLIC_PROCESS, RNA_BINDING, PROTEIN_COMPLEX, NUCLEOBASENUCLEOSIDENUCLEOTIDE_AND_NUCLEIC_ACID_METABOLIC_PROCESS, MITOCHONDRION, KEGG_RIBOSOME, MEMBRANE_ENCLOSED_LUMEN, ORGANELLE_LUMEN, ORGANELLE_MEMBRANE, RNA_PROCESSING, STRUCTURAL_CONSTITUENT_OF_RIBOSOME, NUCLEA…		ENSG00000110958	PTGES3	Criterion_3_S	158	ROSMAP		1	1	0	0.649696	0.960672	1	1	0.171202
c3_2	c3_5	9405	23	CYTOPLASM, INTRACELLULAR_ORGANELLE_PART, ORGANELLE_PART, NUCLEUS, CYTOPLASMIC_PART, MACROMOLECULAR_COMPLEX, NUCLEAR_PART, BIOPOLYMER_METABOLIC_PROCESS, RNA_BINDING, PROTEIN_COMPLEX, NUCLEOBASENUCLEOSIDENUCLEOTIDE_AND_NUCLEIC_ACID_METABOLIC_PROCESS, MITOCHONDRION, KEGG_RIBOSOME, MEMBRANE_ENCLOSED_LUMEN, ORGANELLE_LUMEN, ORGANELLE_MEMBRANE, RNA_PROCESSING, STRUCTURAL_CONSTITUENT_OF_RIBOSOME, NUCLEA…		ENSG00000154429	CCSAP	Criterion_3_S	154	ROSMAP		0	0	0	0.809434	0.771739	1	1	0.170895
c3_5	c3_35	1162	34		neu	ENSG00000154429	CCSAP	Criterion_3_S	148	ROSMAP		0	0	0	0.809434	0.771739	1	1	0.170895
c3_114	c3_215	774	42			ENSG00000154429	CCSAP	Criterion_3_S	147	ROSMAP		0	0	0	0.809434	0.771739	1	1	0.170895
c3_35	c3_114	814	47			ENSG00000154429	CCSAP	Criterion_3_S	147	ROSMAP		0	0	0	0.809434	0.771739	1	1	0.170895
c3_215	c3_290	574	45			ENSG00000154429	CCSAP	Criterion_3_S	143	ROSMAP		0	0	0	0.809434	0.771739	1	1	0.170895
c3_2	c3_5	9405	23	CYTOPLASM, INTRACELLULAR_ORGANELLE_PART, ORGANELLE_PART, NUCLEUS, CYTOPLASMIC_PART, MACROMOLECULAR_COMPLEX, NUCLEAR_PART, BIOPOLYMER_METABOLIC_PROCESS, RNA_BINDING, PROTEIN_COMPLEX, NUCLEOBASENUCLEOSIDENUCLEOTIDE_AND_NUCLEIC_ACID_METABOLIC_PROCESS, MITOCHONDRION, KEGG_RIBOSOME, MEMBRANE_ENCLOSED_LUMEN, ORGANELLE_LUMEN, ORGANELLE_MEMBRANE, RNA_PROCESSING, STRUCTURAL_CONSTITUENT_OF_RIBOSOME, NUCLEA…		ENSG00000139174	PRICKLE1	Criterion_3_S	158	ROSMAP		0	0	0	0.883536	0.707046	1	1	0.170878
c3_5	c3_35	1162	34		neu	ENSG00000139174	PRICKLE1	Criterion_3_S	152	ROSMAP		0	0	0	0.883536	0.707046	1	1	0.170878
c3_114	c3_215	774	42			ENSG00000139174	PRICKLE1	Criterion_3_S	151	ROSMAP		0	0	0	0.883536	0.707046	1	1	0.170878
c3_35	c3_114	814	47			ENSG00000139174	PRICKLE1	Criterion_3_S	151	ROSMAP		0	0	0	0.883536	0.707046	1	1	0.170878
c3_215	c3_290	574	45			ENSG00000139174	PRICKLE1	Criterion_3_S	147	ROSMAP		0	0	0	0.883536	0.707046	1	1	0.170878
c3_2	c3_5	9405	23	CYTOPLASM, INTRACELLULAR_ORGANELLE_PART, ORGANELLE_PART, NUCLEUS, CYTOPLASMIC_PART, MACROMOLECULAR_COMPLEX, NUCLEAR_PART, BIOPOLYMER_METABOLIC_PROCESS, RNA_BINDING, PROTEIN_COMPLEX, NUCLEOBASENUCLEOSIDENUCLEOTIDE_AND_NUCLEIC_ACID_METABOLIC_PROCESS, MITOCHONDRION, KEGG_RIBOSOME, MEMBRANE_ENCLOSED_LUMEN, ORGANELLE_LUMEN, ORGANELLE_MEMBRANE, RNA_PROCESSING, STRUCTURAL_CONSTITUENT_OF_RIBOSOME, NUCLEA…		ENSG00000155966	AFF2	Criterion_3_S	153	ROSMAP		1	3	0	0.78556	0.795263	1	1	0.170863
c3_5	c3_35	1162	34		neu	ENSG00000155966	AFF2	Criterion_3_S	142	ROSMAP		1	3	0	0.78556	0.795263	1	1	0.170863
c3_114	c3_215	774	42			ENSG00000155966	AFF2	Criterion_3_S	141	ROSMAP		1	3	0	0.78556	0.795263	1	1	0.170863
c3_35	c3_114	814	47			ENSG00000155966	AFF2	Criterion_3_S	141	ROSMAP		1	3	0	0.78556	0.795263	1	1	0.170863
c3_215	c3_290	574	45			ENSG00000155966	AFF2	Criterion_3_S	137	ROSMAP		1	3	0	0.78556	0.795263	1	1	0.170863
c3_2	c3_5	9405	23	CYTOPLASM, INTRACELLULAR_ORGANELLE_PART, ORGANELLE_PART, NUCLEUS, CYTOPLASMIC_PART, MACROMOLECULAR_COMPLEX, NUCLEAR_PART, BIOPOLYMER_METABOLIC_PROCESS, RNA_BINDING, PROTEIN_COMPLEX, NUCLEOBASENUCLEOSIDENUCLEOTIDE_AND_NUCLEIC_ACID_METABOLIC_PROCESS, MITOCHONDRION, KEGG_RIBOSOME, MEMBRANE_ENCLOSED_LUMEN, ORGANELLE_LUMEN, ORGANELLE_MEMBRANE, RNA_PROCESSING, STRUCTURAL_CONSTITUENT_OF_RIBOSOME, NUCLEA…		ENSG00000140104	C14orf79	Criterion_3_S	96	ROSMAP		0	0	0	0.666459	0.938199	1	1	0.170547
c3_46	c3_162	223	13			ENSG00000140104	C14orf79	Criterion_3_S	88	ROSMAP		0	0	0	0.666459	0.938199	1	1	0.170547
c3_2	c3_5	9405	23	CYTOPLASM, INTRACELLULAR_ORGANELLE_PART, ORGANELLE_PART, NUCLEUS, CYTOPLASMIC_PART, MACROMOLECULAR_COMPLEX, NUCLEAR_PART, BIOPOLYMER_METABOLIC_PROCESS, RNA_BINDING, PROTEIN_COMPLEX, NUCLEOBASENUCLEOSIDENUCLEOTIDE_AND_NUCLEIC_ACID_METABOLIC_PROCESS, MITOCHONDRION, KEGG_RIBOSOME, MEMBRANE_ENCLOSED_LUMEN, ORGANELLE_LUMEN, ORGANELLE_MEMBRANE, RNA_PROCESSING, STRUCTURAL_CONSTITUENT_OF_RIBOSOME, NUCLEA…		ENSG00000133985	TTC9	Criterion_3_S	101	ROSMAP		0	0	0	0.764833	0.817902	1	1	0.17038
c3_2	c3_5	9405	23	CYTOPLASM, INTRACELLULAR_ORGANELLE_PART, ORGANELLE_PART, NUCLEUS, CYTOPLASMIC_PART, MACROMOLECULAR_COMPLEX, NUCLEAR_PART, BIOPOLYMER_METABOLIC_PROCESS, RNA_BINDING, PROTEIN_COMPLEX, NUCLEOBASENUCLEOSIDENUCLEOTIDE_AND_NUCLEIC_ACID_METABOLIC_PROCESS, MITOCHONDRION, KEGG_RIBOSOME, MEMBRANE_ENCLOSED_LUMEN, ORGANELLE_LUMEN, ORGANELLE_MEMBRANE, RNA_PROCESSING, STRUCTURAL_CONSTITUENT_OF_RIBOSOME, NUCLEA…		ENSG00000103194	USP10	Criterion_3_S	97	ROSMAP		0	0	0	0.640532	0.976742	1	1	0.170336
c3_5	c3_37	1646	33	CYTOPLASM, ORGANELLE_PART, INTRACELLULAR_ORGANELLE_PART, CYTOPLASMIC_PART, MITOCHONDRION, KEGG_SPLICEOSOME, MACROMOLECULAR_COMPLEX, ORGANELLE_MEMBRANE, NUCLEAR_PART, NUCLEOBASENUCLEOSIDENUCLEOTIDE_AND_NUCLEIC_ACID_METABOLIC_PROCESS, RIBONUCLEOPROTEIN_COMPLEX, NUCLEUS, RNA_PROCESSING, MITOCHONDRIAL_PART, MEMBRANE_ENCLOSED_LUMEN, ORGANELLE_LUMEN, BIOPOLYMER_METABOLIC_PROCESS, RNA_METABOLIC_PROCESS,…		ENSG00000103194	USP10	Criterion_3_S	97	ROSMAP		0	0	0	0.640532	0.976742	1	1	0.170336
c3_5	c3_54	161	25			ENSG00000107651	SEC23IP	Criterion_3_S	66	ROSMAP		0	0	0	0.668971	0.936193	1	1	0.169958
c3_33	c3_93	212	36		neu	ENSG00000198668	CALM1	Criterion_3_S	59	ROSMAP		1	4	0	0.788311	0.795263	1	1	0.169593
c3_93	c3_200	90	29		neu	ENSG00000198668	CALM1	Criterion_3_S	50	ROSMAP		1	4	0	0.788311	0.795263	1	1	0.169593
c3_2	c3_5	9405	23	CYTOPLASM, INTRACELLULAR_ORGANELLE_PART, ORGANELLE_PART, NUCLEUS, CYTOPLASMIC_PART, MACROMOLECULAR_COMPLEX, NUCLEAR_PART, BIOPOLYMER_METABOLIC_PROCESS, RNA_BINDING, PROTEIN_COMPLEX, NUCLEOBASENUCLEOSIDENUCLEOTIDE_AND_NUCLEIC_ACID_METABOLIC_PROCESS, MITOCHONDRION, KEGG_RIBOSOME, MEMBRANE_ENCLOSED_LUMEN, ORGANELLE_LUMEN, ORGANELLE_MEMBRANE, RNA_PROCESSING, STRUCTURAL_CONSTITUENT_OF_RIBOSOME, NUCLEA…		ENSG00000112237	CCNC	Criterion_3_S	125	ROSMAP	overlap	1	1	0	0.716232	0.87719	1	1	0.168808
c3_5	c3_37	1646	33	CYTOPLASM, ORGANELLE_PART, INTRACELLULAR_ORGANELLE_PART, CYTOPLASMIC_PART, MITOCHONDRION, KEGG_SPLICEOSOME, MACROMOLECULAR_COMPLEX, ORGANELLE_MEMBRANE, NUCLEAR_PART, NUCLEOBASENUCLEOSIDENUCLEOTIDE_AND_NUCLEIC_ACID_METABOLIC_PROCESS, RIBONUCLEOPROTEIN_COMPLEX, NUCLEUS, RNA_PROCESSING, MITOCHONDRIAL_PART, MEMBRANE_ENCLOSED_LUMEN, ORGANELLE_LUMEN, BIOPOLYMER_METABOLIC_PROCESS, RNA_METABOLIC_PROCESS,…		ENSG00000112237	CCNC	Criterion_3_S	122	ROSMAP	overlap	1	1	0	0.716232	0.87719	1	1	0.168808
c3_2	c3_5	9405	23	CYTOPLASM, INTRACELLULAR_ORGANELLE_PART, ORGANELLE_PART, NUCLEUS, CYTOPLASMIC_PART, MACROMOLECULAR_COMPLEX, NUCLEAR_PART, BIOPOLYMER_METABOLIC_PROCESS, RNA_BINDING, PROTEIN_COMPLEX, NUCLEOBASENUCLEOSIDENUCLEOTIDE_AND_NUCLEIC_ACID_METABOLIC_PROCESS, MITOCHONDRION, KEGG_RIBOSOME, MEMBRANE_ENCLOSED_LUMEN, ORGANELLE_LUMEN, ORGANELLE_MEMBRANE, RNA_PROCESSING, STRUCTURAL_CONSTITUENT_OF_RIBOSOME, NUCLEA…		ENSG00000057608	GDI2	Criterion_3_S	193	ROSMAP		1	0	0	0.66053	0.95117	1	1	0.168806
c3_5	c3_37	1646	33	CYTOPLASM, ORGANELLE_PART, INTRACELLULAR_ORGANELLE_PART, CYTOPLASMIC_PART, MITOCHONDRION, KEGG_SPLICEOSOME, MACROMOLECULAR_COMPLEX, ORGANELLE_MEMBRANE, NUCLEAR_PART, NUCLEOBASENUCLEOSIDENUCLEOTIDE_AND_NUCLEIC_ACID_METABOLIC_PROCESS, RIBONUCLEOPROTEIN_COMPLEX, NUCLEUS, RNA_PROCESSING, MITOCHONDRIAL_PART, MEMBRANE_ENCLOSED_LUMEN, ORGANELLE_LUMEN, BIOPOLYMER_METABOLIC_PROCESS, RNA_METABOLIC_PROCESS,…		ENSG00000057608	GDI2	Criterion_3_S	193	ROSMAP		1	0	0	0.66053	0.95117	1	1	0.168806
c3_2	c3_5	9405	23	CYTOPLASM, INTRACELLULAR_ORGANELLE_PART, ORGANELLE_PART, NUCLEUS, CYTOPLASMIC_PART, MACROMOLECULAR_COMPLEX, NUCLEAR_PART, BIOPOLYMER_METABOLIC_PROCESS, RNA_BINDING, PROTEIN_COMPLEX, NUCLEOBASENUCLEOSIDENUCLEOTIDE_AND_NUCLEIC_ACID_METABOLIC_PROCESS, MITOCHONDRION, KEGG_RIBOSOME, MEMBRANE_ENCLOSED_LUMEN, ORGANELLE_LUMEN, ORGANELLE_MEMBRANE, RNA_PROCESSING, STRUCTURAL_CONSTITUENT_OF_RIBOSOME, NUCLEA…		ENSG00000136930	PSMB7	Criterion_3_S	127	ROSMAP		1	0	0	0.635702	0.988431	1	1	0.168764
c3_5	c3_37	1646	33	CYTOPLASM, ORGANELLE_PART, INTRACELLULAR_ORGANELLE_PART, CYTOPLASMIC_PART, MITOCHONDRION, KEGG_SPLICEOSOME, MACROMOLECULAR_COMPLEX, ORGANELLE_MEMBRANE, NUCLEAR_PART, NUCLEOBASENUCLEOSIDENUCLEOTIDE_AND_NUCLEIC_ACID_METABOLIC_PROCESS, RIBONUCLEOPROTEIN_COMPLEX, NUCLEUS, RNA_PROCESSING, MITOCHONDRIAL_PART, MEMBRANE_ENCLOSED_LUMEN, ORGANELLE_LUMEN, BIOPOLYMER_METABOLIC_PROCESS, RNA_METABOLIC_PROCESS,…		ENSG00000136930	PSMB7	Criterion_3_S	74	ROSMAP		1	0	0	0.635702	0.988431	1	1	0.168764
c3_128	c3_219	29	44			ENSG00000136930	PSMB7	Criterion_3_S	27	ROSMAP		1	0	0	0.635702	0.988431	1	1	0.168764
c3_2	c3_5	9405	23	CYTOPLASM, INTRACELLULAR_ORGANELLE_PART, ORGANELLE_PART, NUCLEUS, CYTOPLASMIC_PART, MACROMOLECULAR_COMPLEX, NUCLEAR_PART, BIOPOLYMER_METABOLIC_PROCESS, RNA_BINDING, PROTEIN_COMPLEX, NUCLEOBASENUCLEOSIDENUCLEOTIDE_AND_NUCLEIC_ACID_METABOLIC_PROCESS, MITOCHONDRION, KEGG_RIBOSOME, MEMBRANE_ENCLOSED_LUMEN, ORGANELLE_LUMEN, ORGANELLE_MEMBRANE, RNA_PROCESSING, STRUCTURAL_CONSTITUENT_OF_RIBOSOME, NUCLEA…		ENSG00000159082	SYNJ1	Criterion_3_S	275	ROSMAP	overlap	7	2	0	0.852917	0.73676	1	1	0.168737
c3_5	c3_35	1162	34		neu	ENSG00000159082	SYNJ1	Criterion_3_S	267	ROSMAP	overlap	7	2	0	0.852917	0.73676	1	1	0.168737
c3_114	c3_215	774	42			ENSG00000159082	SYNJ1	Criterion_3_S	266	ROSMAP	overlap	7	2	0	0.852917	0.73676	1	1	0.168737
c3_35	c3_114	814	47			ENSG00000159082	SYNJ1	Criterion_3_S	266	ROSMAP	overlap	7	2	0	0.852917	0.73676	1	1	0.168737
c3_215	c3_290	574	45			ENSG00000159082	SYNJ1	Criterion_3_S	193	ROSMAP	overlap	7	2	0	0.852917	0.73676	1	1	0.168737
c3_33	c3_93	212	36		neu	ENSG00000102781	KATNAL1	Criterion_3_S	59	ROSMAP		0	0	0	0.864799	0.72695	1	1	0.16858
c3_93	c3_200	90	29		neu	ENSG00000102781	KATNAL1	Criterion_3_S	50	ROSMAP		0	0	0	0.864799	0.72695	1	1	0.16858
c3_2	c3_5	9405	23	CYTOPLASM, INTRACELLULAR_ORGANELLE_PART, ORGANELLE_PART, NUCLEUS, CYTOPLASMIC_PART, MACROMOLECULAR_COMPLEX, NUCLEAR_PART, BIOPOLYMER_METABOLIC_PROCESS, RNA_BINDING, PROTEIN_COMPLEX, NUCLEOBASENUCLEOSIDENUCLEOTIDE_AND_NUCLEIC_ACID_METABOLIC_PROCESS, MITOCHONDRION, KEGG_RIBOSOME, MEMBRANE_ENCLOSED_LUMEN, ORGANELLE_LUMEN, ORGANELLE_MEMBRANE, RNA_PROCESSING, STRUCTURAL_CONSTITUENT_OF_RIBOSOME, NUCLEA…		ENSG00000108294	PSMB3	Criterion_3_S	115	ROSMAP		0	0	0	0.730461	0.86202	1	1	0.167999
c3_41	c3_153	77	43	KEGG_OXIDATIVE_PHOSPHORYLATION		ENSG00000108294	PSMB3	Criterion_3_S	49	ROSMAP		0	0	0	0.730461	0.86202	1	1	0.167999
c3_2	c3_5	9405	23	CYTOPLASM, INTRACELLULAR_ORGANELLE_PART, ORGANELLE_PART, NUCLEUS, CYTOPLASMIC_PART, MACROMOLECULAR_COMPLEX, NUCLEAR_PART, BIOPOLYMER_METABOLIC_PROCESS, RNA_BINDING, PROTEIN_COMPLEX, NUCLEOBASENUCLEOSIDENUCLEOTIDE_AND_NUCLEIC_ACID_METABOLIC_PROCESS, MITOCHONDRION, KEGG_RIBOSOME, MEMBRANE_ENCLOSED_LUMEN, ORGANELLE_LUMEN, ORGANELLE_MEMBRANE, RNA_PROCESSING, STRUCTURAL_CONSTITUENT_OF_RIBOSOME, NUCLEA…		ENSG00000155097	ATP6V1C1	Criterion_3_S	929	ROSMAP		0	1	0	0.77409	0.813932	1	1	0.167778
c3_5	c3_35	1162	34		neu	ENSG00000155097	ATP6V1C1	Criterion_3_S	642	ROSMAP		0	1	0	0.77409	0.813932	1	1	0.167778
c3_35	c3_114	814	47			ENSG00000155097	ATP6V1C1	Criterion_3_S	576	ROSMAP		0	1	0	0.77409	0.813932	1	1	0.167778
c3_114	c3_215	774	42			ENSG00000155097	ATP6V1C1	Criterion_3_S	575	ROSMAP		0	1	0	0.77409	0.813932	1	1	0.167778
c3_215	c3_290	574	45			ENSG00000155097	ATP6V1C1	Criterion_3_S	455	ROSMAP		0	1	0	0.77409	0.813932	1	1	0.167778
c3_2	c3_5	9405	23	CYTOPLASM, INTRACELLULAR_ORGANELLE_PART, ORGANELLE_PART, NUCLEUS, CYTOPLASMIC_PART, MACROMOLECULAR_COMPLEX, NUCLEAR_PART, BIOPOLYMER_METABOLIC_PROCESS, RNA_BINDING, PROTEIN_COMPLEX, NUCLEOBASENUCLEOSIDENUCLEOTIDE_AND_NUCLEIC_ACID_METABOLIC_PROCESS, MITOCHONDRION, KEGG_RIBOSOME, MEMBRANE_ENCLOSED_LUMEN, ORGANELLE_LUMEN, ORGANELLE_MEMBRANE, RNA_PROCESSING, STRUCTURAL_CONSTITUENT_OF_RIBOSOME, NUCLEA…		ENSG00000171004	HS6ST2	Criterion_3_S	152	ROSMAP		1	0	0	0.694735	0.908465	1	1	0.167152
c3_5	c3_35	1162	34		neu	ENSG00000171004	HS6ST2	Criterion_3_S	146	ROSMAP		1	0	0	0.694735	0.908465	1	1	0.167152
c3_114	c3_215	774	42			ENSG00000171004	HS6ST2	Criterion_3_S	145	ROSMAP		1	0	0	0.694735	0.908465	1	1	0.167152
c3_35	c3_114	814	47			ENSG00000171004	HS6ST2	Criterion_3_S	145	ROSMAP		1	0	0	0.694735	0.908465	1	1	0.167152
c3_215	c3_290	574	45			ENSG00000171004	HS6ST2	Criterion_3_S	141	ROSMAP		1	0	0	0.694735	0.908465	1	1	0.167152
c3_2	c3_5	9405	23	CYTOPLASM, INTRACELLULAR_ORGANELLE_PART, ORGANELLE_PART, NUCLEUS, CYTOPLASMIC_PART, MACROMOLECULAR_COMPLEX, NUCLEAR_PART, BIOPOLYMER_METABOLIC_PROCESS, RNA_BINDING, PROTEIN_COMPLEX, NUCLEOBASENUCLEOSIDENUCLEOTIDE_AND_NUCLEIC_ACID_METABOLIC_PROCESS, MITOCHONDRION, KEGG_RIBOSOME, MEMBRANE_ENCLOSED_LUMEN, ORGANELLE_LUMEN, ORGANELLE_MEMBRANE, RNA_PROCESSING, STRUCTURAL_CONSTITUENT_OF_RIBOSOME, NUCLEA…		ENSG00000174136	RGMB	Criterion_3_S	150	ROSMAP		0	1	0	0.846655	0.746899	1	1	0.166449
c3_5	c3_35	1162	34		neu	ENSG00000174136	RGMB	Criterion_3_S	144	ROSMAP		0	1	0	0.846655	0.746899	1	1	0.166449
c3_114	c3_215	774	42			ENSG00000174136	RGMB	Criterion_3_S	143	ROSMAP		0	1	0	0.846655	0.746899	1	1	0.166449
c3_35	c3_114	814	47			ENSG00000174136	RGMB	Criterion_3_S	143	ROSMAP		0	1	0	0.846655	0.746899	1	1	0.166449
c3_215	c3_290	574	45			ENSG00000174136	RGMB	Criterion_3_S	139	ROSMAP		0	1	0	0.846655	0.746899	1	1	0.166449
c3_2	c3_5	9405	23	CYTOPLASM, INTRACELLULAR_ORGANELLE_PART, ORGANELLE_PART, NUCLEUS, CYTOPLASMIC_PART, MACROMOLECULAR_COMPLEX, NUCLEAR_PART, BIOPOLYMER_METABOLIC_PROCESS, RNA_BINDING, PROTEIN_COMPLEX, NUCLEOBASENUCLEOSIDENUCLEOTIDE_AND_NUCLEIC_ACID_METABOLIC_PROCESS, MITOCHONDRION, KEGG_RIBOSOME, MEMBRANE_ENCLOSED_LUMEN, ORGANELLE_LUMEN, ORGANELLE_MEMBRANE, RNA_PROCESSING, STRUCTURAL_CONSTITUENT_OF_RIBOSOME, NUCLEA…		ENSG00000081154	PCNP	Criterion_3_S	87	ROSMAP		0	0	0	0.914349	0.691795	1	1	0.166347
c3_2	c3_5	9405	23	CYTOPLASM, INTRACELLULAR_ORGANELLE_PART, ORGANELLE_PART, NUCLEUS, CYTOPLASMIC_PART, MACROMOLECULAR_COMPLEX, NUCLEAR_PART, BIOPOLYMER_METABOLIC_PROCESS, RNA_BINDING, PROTEIN_COMPLEX, NUCLEOBASENUCLEOSIDENUCLEOTIDE_AND_NUCLEIC_ACID_METABOLIC_PROCESS, MITOCHONDRION, KEGG_RIBOSOME, MEMBRANE_ENCLOSED_LUMEN, ORGANELLE_LUMEN, ORGANELLE_MEMBRANE, RNA_PROCESSING, STRUCTURAL_CONSTITUENT_OF_RIBOSOME, NUCLEA…		ENSG00000111897	SERINC1	Criterion_3_S	129	ROSMAP		0	0	0	0.692951	0.913393	1	1	0.166121
c3_5	c3_37	1646	33	CYTOPLASM, ORGANELLE_PART, INTRACELLULAR_ORGANELLE_PART, CYTOPLASMIC_PART, MITOCHONDRION, KEGG_SPLICEOSOME, MACROMOLECULAR_COMPLEX, ORGANELLE_MEMBRANE, NUCLEAR_PART, NUCLEOBASENUCLEOSIDENUCLEOTIDE_AND_NUCLEIC_ACID_METABOLIC_PROCESS, RIBONUCLEOPROTEIN_COMPLEX, NUCLEUS, RNA_PROCESSING, MITOCHONDRIAL_PART, MEMBRANE_ENCLOSED_LUMEN, ORGANELLE_LUMEN, BIOPOLYMER_METABOLIC_PROCESS, RNA_METABOLIC_PROCESS,…		ENSG00000111897	SERINC1	Criterion_3_S	98	ROSMAP		0	0	0	0.692951	0.913393	1	1	0.166121
c3_37	c3_127	236	31			ENSG00000111897	SERINC1	Criterion_3_S	89	ROSMAP		0	0	0	0.692951	0.913393	1	1	0.166121
c3_35	c3_117	55	27			ENSG00000012174	MBTPS2	Criterion_3_S	50	ROSMAP		1	0	0	0.719202	0.880088	1	1	0.166107
c3_2	c3_5	9405	23	CYTOPLASM, INTRACELLULAR_ORGANELLE_PART, ORGANELLE_PART, NUCLEUS, CYTOPLASMIC_PART, MACROMOLECULAR_COMPLEX, NUCLEAR_PART, BIOPOLYMER_METABOLIC_PROCESS, RNA_BINDING, PROTEIN_COMPLEX, NUCLEOBASENUCLEOSIDENUCLEOTIDE_AND_NUCLEIC_ACID_METABOLIC_PROCESS, MITOCHONDRION, KEGG_RIBOSOME, MEMBRANE_ENCLOSED_LUMEN, ORGANELLE_LUMEN, ORGANELLE_MEMBRANE, RNA_PROCESSING, STRUCTURAL_CONSTITUENT_OF_RIBOSOME, NUCLEA…		ENSG00000116005	PCYOX1	Criterion_3_S	164	ROSMAP		0	1	0	0.65489	0.966687	1	1	0.166042
c3_5	c3_35	1162	34		neu	ENSG00000116005	PCYOX1	Criterion_3_S	157	ROSMAP		0	1	0	0.65489	0.966687	1	1	0.166042
c3_114	c3_215	774	42			ENSG00000116005	PCYOX1	Criterion_3_S	156	ROSMAP		0	1	0	0.65489	0.966687	1	1	0.166042
c3_35	c3_114	814	47			ENSG00000116005	PCYOX1	Criterion_3_S	156	ROSMAP		0	1	0	0.65489	0.966687	1	1	0.166042
c3_215	c3_290	574	45			ENSG00000116005	PCYOX1	Criterion_3_S	152	ROSMAP		0	1	0	0.65489	0.966687	1	1	0.166042
c3_5	c3_33	1703	4		neu	ENSG00000213190	MLLT11	Criterion_3_S	136	ROSMAP		0	0	0	0.846179	0.748491	1	1	0.16588
c3_2	c3_5	9405	23	CYTOPLASM, INTRACELLULAR_ORGANELLE_PART, ORGANELLE_PART, NUCLEUS, CYTOPLASMIC_PART, MACROMOLECULAR_COMPLEX, NUCLEAR_PART, BIOPOLYMER_METABOLIC_PROCESS, RNA_BINDING, PROTEIN_COMPLEX, NUCLEOBASENUCLEOSIDENUCLEOTIDE_AND_NUCLEIC_ACID_METABOLIC_PROCESS, MITOCHONDRION, KEGG_RIBOSOME, MEMBRANE_ENCLOSED_LUMEN, ORGANELLE_LUMEN, ORGANELLE_MEMBRANE, RNA_PROCESSING, STRUCTURAL_CONSTITUENT_OF_RIBOSOME, NUCLEA…		ENSG00000213190	MLLT11	Criterion_3_S	136	ROSMAP		0	0	0	0.846179	0.748491	1	1	0.16588
c3_33	c3_93	212	36		neu	ENSG00000213190	MLLT11	Criterion_3_S	80	ROSMAP		0	0	0	0.846179	0.748491	1	1	0.16588
c3_2	c3_5	9405	23	CYTOPLASM, INTRACELLULAR_ORGANELLE_PART, ORGANELLE_PART, NUCLEUS, CYTOPLASMIC_PART, MACROMOLECULAR_COMPLEX, NUCLEAR_PART, BIOPOLYMER_METABOLIC_PROCESS, RNA_BINDING, PROTEIN_COMPLEX, NUCLEOBASENUCLEOSIDENUCLEOTIDE_AND_NUCLEIC_ACID_METABOLIC_PROCESS, MITOCHONDRION, KEGG_RIBOSOME, MEMBRANE_ENCLOSED_LUMEN, ORGANELLE_LUMEN, ORGANELLE_MEMBRANE, RNA_PROCESSING, STRUCTURAL_CONSTITUENT_OF_RIBOSOME, NUCLEA…		ENSG00000070831	CDC42	Criterion_3_S	133	ROSMAP		16	8	0	0.663002	0.956619	1	1	0.165374
c3_5	c3_37	1646	33	CYTOPLASM, ORGANELLE_PART, INTRACELLULAR_ORGANELLE_PART, CYTOPLASMIC_PART, MITOCHONDRION, KEGG_SPLICEOSOME, MACROMOLECULAR_COMPLEX, ORGANELLE_MEMBRANE, NUCLEAR_PART, NUCLEOBASENUCLEOSIDENUCLEOTIDE_AND_NUCLEIC_ACID_METABOLIC_PROCESS, RIBONUCLEOPROTEIN_COMPLEX, NUCLEUS, RNA_PROCESSING, MITOCHONDRIAL_PART, MEMBRANE_ENCLOSED_LUMEN, ORGANELLE_LUMEN, BIOPOLYMER_METABOLIC_PROCESS, RNA_METABOLIC_PROCESS,…		ENSG00000070831	CDC42	Criterion_3_S	133	ROSMAP		16	8	0	0.663002	0.956619	1	1	0.165374
c3_37	c3_131	100	32			ENSG00000070831	CDC42	Criterion_3_S	71	ROSMAP		16	8	0	0.663002	0.956619	1	1	0.165374
c3_2	c3_5	9405	23	CYTOPLASM, INTRACELLULAR_ORGANELLE_PART, ORGANELLE_PART, NUCLEUS, CYTOPLASMIC_PART, MACROMOLECULAR_COMPLEX, NUCLEAR_PART, BIOPOLYMER_METABOLIC_PROCESS, RNA_BINDING, PROTEIN_COMPLEX, NUCLEOBASENUCLEOSIDENUCLEOTIDE_AND_NUCLEIC_ACID_METABOLIC_PROCESS, MITOCHONDRION, KEGG_RIBOSOME, MEMBRANE_ENCLOSED_LUMEN, ORGANELLE_LUMEN, ORGANELLE_MEMBRANE, RNA_PROCESSING, STRUCTURAL_CONSTITUENT_OF_RIBOSOME, NUCLEA…		ENSG00000164040	PGRMC2	Criterion_3_S	97	ROSMAP		0	3	0	0.66053	0.960672	1	1	0.165195
c3_2	c3_5	9405	23	CYTOPLASM, INTRACELLULAR_ORGANELLE_PART, ORGANELLE_PART, NUCLEUS, CYTOPLASMIC_PART, MACROMOLECULAR_COMPLEX, NUCLEAR_PART, BIOPOLYMER_METABOLIC_PROCESS, RNA_BINDING, PROTEIN_COMPLEX, NUCLEOBASENUCLEOSIDENUCLEOTIDE_AND_NUCLEIC_ACID_METABOLIC_PROCESS, MITOCHONDRION, KEGG_RIBOSOME, MEMBRANE_ENCLOSED_LUMEN, ORGANELLE_LUMEN, ORGANELLE_MEMBRANE, RNA_PROCESSING, STRUCTURAL_CONSTITUENT_OF_RIBOSOME, NUCLEA…		ENSG00000166780	C16orf45	Criterion_3_S	212	ROSMAP		0	0	0	0.686308	0.924875	1	1	0.165083
c3_5	c3_33	1703	4		neu	ENSG00000166780	C16orf45	Criterion_3_S	199	ROSMAP		0	0	0	0.686308	0.924875	1	1	0.165083
c3_4	c3_10	269	14		neu	ENSG00000110786	PTPN5	Criterion_3_S	131	ROSMAP		11	0	0	0.696589	0.911423	1	1	0.165004
c3_2	c3_5	9405	23	CYTOPLASM, INTRACELLULAR_ORGANELLE_PART, ORGANELLE_PART, NUCLEUS, CYTOPLASMIC_PART, MACROMOLECULAR_COMPLEX, NUCLEAR_PART, BIOPOLYMER_METABOLIC_PROCESS, RNA_BINDING, PROTEIN_COMPLEX, NUCLEOBASENUCLEOSIDENUCLEOTIDE_AND_NUCLEIC_ACID_METABOLIC_PROCESS, MITOCHONDRION, KEGG_RIBOSOME, MEMBRANE_ENCLOSED_LUMEN, ORGANELLE_LUMEN, ORGANELLE_MEMBRANE, RNA_PROCESSING, STRUCTURAL_CONSTITUENT_OF_RIBOSOME, NUCLEA…		ENSG00000186318	BACE1	Criterion_3_S	92	ROSMAP		1554	20	12	0.702744	0.90445	1	1	0.164598
c3_2	c3_5	9405	23	CYTOPLASM, INTRACELLULAR_ORGANELLE_PART, ORGANELLE_PART, NUCLEUS, CYTOPLASMIC_PART, MACROMOLECULAR_COMPLEX, NUCLEAR_PART, BIOPOLYMER_METABOLIC_PROCESS, RNA_BINDING, PROTEIN_COMPLEX, NUCLEOBASENUCLEOSIDENUCLEOTIDE_AND_NUCLEIC_ACID_METABOLIC_PROCESS, MITOCHONDRION, KEGG_RIBOSOME, MEMBRANE_ENCLOSED_LUMEN, ORGANELLE_LUMEN, ORGANELLE_MEMBRANE, RNA_PROCESSING, STRUCTURAL_CONSTITUENT_OF_RIBOSOME, NUCLEA…		ENSG00000003393	ALS2	Criterion_3_S	164	ROSMAP		1	1	0	0.899688	0.707046	1	1	0.164299
c3_5	c3_35	1162	34		neu	ENSG00000003393	ALS2	Criterion_3_S	158	ROSMAP		1	1	0	0.899688	0.707046	1	1	0.164299
c3_114	c3_215	774	42			ENSG00000003393	ALS2	Criterion_3_S	157	ROSMAP		1	1	0	0.899688	0.707046	1	1	0.164299
c3_35	c3_114	814	47			ENSG00000003393	ALS2	Criterion_3_S	157	ROSMAP		1	1	0	0.899688	0.707046	1	1	0.164299
c3_215	c3_290	574	45			ENSG00000003393	ALS2	Criterion_3_S	153	ROSMAP		1	1	0	0.899688	0.707046	1	1	0.164299
c3_2	c3_5	9405	23	CYTOPLASM, INTRACELLULAR_ORGANELLE_PART, ORGANELLE_PART, NUCLEUS, CYTOPLASMIC_PART, MACROMOLECULAR_COMPLEX, NUCLEAR_PART, BIOPOLYMER_METABOLIC_PROCESS, RNA_BINDING, PROTEIN_COMPLEX, NUCLEOBASENUCLEOSIDENUCLEOTIDE_AND_NUCLEIC_ACID_METABOLIC_PROCESS, MITOCHONDRION, KEGG_RIBOSOME, MEMBRANE_ENCLOSED_LUMEN, ORGANELLE_LUMEN, ORGANELLE_MEMBRANE, RNA_PROCESSING, STRUCTURAL_CONSTITUENT_OF_RIBOSOME, NUCLEA…		ENSG00000114098	ARMC8	Criterion_3_S	139	ROSMAP		0	0	0	0.748504	0.849976	1	1	0.164247
c3_5	c3_33	1703	4		neu	ENSG00000114098	ARMC8	Criterion_3_S	135	ROSMAP		0	0	0	0.748504	0.849976	1	1	0.164247
c3_5	c3_37	1646	33	CYTOPLASM, ORGANELLE_PART, INTRACELLULAR_ORGANELLE_PART, CYTOPLASMIC_PART, MITOCHONDRION, KEGG_SPLICEOSOME, MACROMOLECULAR_COMPLEX, ORGANELLE_MEMBRANE, NUCLEAR_PART, NUCLEOBASENUCLEOSIDENUCLEOTIDE_AND_NUCLEIC_ACID_METABOLIC_PROCESS, RIBONUCLEOPROTEIN_COMPLEX, NUCLEUS, RNA_PROCESSING, MITOCHONDRIAL_PART, MEMBRANE_ENCLOSED_LUMEN, ORGANELLE_LUMEN, BIOPOLYMER_METABOLIC_PROCESS, RNA_METABOLIC_PROCESS,…		ENSG00000189043	NDUFA4	Criterion_3_S	88	ROSMAP		2	2	0	0.668971	0.951966	1	1	0.163889
c3_2	c3_5	9405	23	CYTOPLASM, INTRACELLULAR_ORGANELLE_PART, ORGANELLE_PART, NUCLEUS, CYTOPLASMIC_PART, MACROMOLECULAR_COMPLEX, NUCLEAR_PART, BIOPOLYMER_METABOLIC_PROCESS, RNA_BINDING, PROTEIN_COMPLEX, NUCLEOBASENUCLEOSIDENUCLEOTIDE_AND_NUCLEIC_ACID_METABOLIC_PROCESS, MITOCHONDRION, KEGG_RIBOSOME, MEMBRANE_ENCLOSED_LUMEN, ORGANELLE_LUMEN, ORGANELLE_MEMBRANE, RNA_PROCESSING, STRUCTURAL_CONSTITUENT_OF_RIBOSOME, NUCLEA…		ENSG00000183054	RGPD6	Criterion_3_S	165	ROSMAP		0	0	0	0.77006	0.827115	1	1	0.163838
c3_5	c3_35	1162	34		neu	ENSG00000183054	RGPD6	Criterion_3_S	159	ROSMAP		0	0	0	0.77006	0.827115	1	1	0.163838
c3_114	c3_215	774	42			ENSG00000183054	RGPD6	Criterion_3_S	158	ROSMAP		0	0	0	0.77006	0.827115	1	1	0.163838
c3_35	c3_114	814	47			ENSG00000183054	RGPD6	Criterion_3_S	158	ROSMAP		0	0	0	0.77006	0.827115	1	1	0.163838
c3_215	c3_290	574	45			ENSG00000183054	RGPD6	Criterion_3_S	154	ROSMAP		0	0	0	0.77006	0.827115	1	1	0.163838
c3_2	c3_5	9405	23	CYTOPLASM, INTRACELLULAR_ORGANELLE_PART, ORGANELLE_PART, NUCLEUS, CYTOPLASMIC_PART, MACROMOLECULAR_COMPLEX, NUCLEAR_PART, BIOPOLYMER_METABOLIC_PROCESS, RNA_BINDING, PROTEIN_COMPLEX, NUCLEOBASENUCLEOSIDENUCLEOTIDE_AND_NUCLEIC_ACID_METABOLIC_PROCESS, MITOCHONDRION, KEGG_RIBOSOME, MEMBRANE_ENCLOSED_LUMEN, ORGANELLE_LUMEN, ORGANELLE_MEMBRANE, RNA_PROCESSING, STRUCTURAL_CONSTITUENT_OF_RIBOSOME, NUCLEA…		ENSG00000128245	YWHAH	Criterion_3_S	208	ROSMAP		0	2	0	0.757239	0.841484	1	1	0.16368
c3_5	c3_33	1703	4		neu	ENSG00000128245	YWHAH	Criterion_3_S	197	ROSMAP		0	2	0	0.757239	0.841484	1	1	0.16368
c3_93	c3_199	63	49		neu	ENSG00000086300	SNX10	Criterion_3_S	42	ROSMAP		0	0	0	0.796107	0.802051	1	1	0.162932
c3_2	c3_5	9405	23	CYTOPLASM, INTRACELLULAR_ORGANELLE_PART, ORGANELLE_PART, NUCLEUS, CYTOPLASMIC_PART, MACROMOLECULAR_COMPLEX, NUCLEAR_PART, BIOPOLYMER_METABOLIC_PROCESS, RNA_BINDING, PROTEIN_COMPLEX, NUCLEOBASENUCLEOSIDENUCLEOTIDE_AND_NUCLEIC_ACID_METABOLIC_PROCESS, MITOCHONDRION, KEGG_RIBOSOME, MEMBRANE_ENCLOSED_LUMEN, ORGANELLE_LUMEN, ORGANELLE_MEMBRANE, RNA_PROCESSING, STRUCTURAL_CONSTITUENT_OF_RIBOSOME, NUCLEA…		ENSG00000115310	RTN4	Criterion_3_S	93	ROSMAP		17	7	0	0.703476	0.908465	1	1	0.162611
c3_2	c3_5	9405	23	CYTOPLASM, INTRACELLULAR_ORGANELLE_PART, ORGANELLE_PART, NUCLEUS, CYTOPLASMIC_PART, MACROMOLECULAR_COMPLEX, NUCLEAR_PART, BIOPOLYMER_METABOLIC_PROCESS, RNA_BINDING, PROTEIN_COMPLEX, NUCLEOBASENUCLEOSIDENUCLEOTIDE_AND_NUCLEIC_ACID_METABOLIC_PROCESS, MITOCHONDRION, KEGG_RIBOSOME, MEMBRANE_ENCLOSED_LUMEN, ORGANELLE_LUMEN, ORGANELLE_MEMBRANE, RNA_PROCESSING, STRUCTURAL_CONSTITUENT_OF_RIBOSOME, NUCLEA…		ENSG00000175216	CKAP5	Criterion_3_S	116	ROSMAP		0	0	0	0.669433	0.955895	1	1	0.162143
c3_5	c3_37	1646	33	CYTOPLASM, ORGANELLE_PART, INTRACELLULAR_ORGANELLE_PART, CYTOPLASMIC_PART, MITOCHONDRION, KEGG_SPLICEOSOME, MACROMOLECULAR_COMPLEX, ORGANELLE_MEMBRANE, NUCLEAR_PART, NUCLEOBASENUCLEOSIDENUCLEOTIDE_AND_NUCLEIC_ACID_METABOLIC_PROCESS, RIBONUCLEOPROTEIN_COMPLEX, NUCLEUS, RNA_PROCESSING, MITOCHONDRIAL_PART, MEMBRANE_ENCLOSED_LUMEN, ORGANELLE_LUMEN, BIOPOLYMER_METABOLIC_PROCESS, RNA_METABOLIC_PROCESS,…		ENSG00000175216	CKAP5	Criterion_3_S	116	ROSMAP		0	0	0	0.669433	0.955895	1	1	0.162143
c3_2	c3_5	9405	23	CYTOPLASM, INTRACELLULAR_ORGANELLE_PART, ORGANELLE_PART, NUCLEUS, CYTOPLASMIC_PART, MACROMOLECULAR_COMPLEX, NUCLEAR_PART, BIOPOLYMER_METABOLIC_PROCESS, RNA_BINDING, PROTEIN_COMPLEX, NUCLEOBASENUCLEOSIDENUCLEOTIDE_AND_NUCLEIC_ACID_METABOLIC_PROCESS, MITOCHONDRION, KEGG_RIBOSOME, MEMBRANE_ENCLOSED_LUMEN, ORGANELLE_LUMEN, ORGANELLE_MEMBRANE, RNA_PROCESSING, STRUCTURAL_CONSTITUENT_OF_RIBOSOME, NUCLEA…		ENSG00000166167	BTRC	Criterion_3_S	164	ROSMAP		1	0	0	0.709658	0.901881	1	1	0.162075
c3_5	c3_35	1162	34		neu	ENSG00000166167	BTRC	Criterion_3_S	157	ROSMAP		1	0	0	0.709658	0.901881	1	1	0.162075
c3_114	c3_215	774	42			ENSG00000166167	BTRC	Criterion_3_S	156	ROSMAP		1	0	0	0.709658	0.901881	1	1	0.162075
c3_35	c3_114	814	47			ENSG00000166167	BTRC	Criterion_3_S	156	ROSMAP		1	0	0	0.709658	0.901881	1	1	0.162075
c3_215	c3_290	574	45			ENSG00000166167	BTRC	Criterion_3_S	152	ROSMAP		1	0	0	0.709658	0.901881	1	1	0.162075
c3_2	c3_5	9405	23	CYTOPLASM, INTRACELLULAR_ORGANELLE_PART, ORGANELLE_PART, NUCLEUS, CYTOPLASMIC_PART, MACROMOLECULAR_COMPLEX, NUCLEAR_PART, BIOPOLYMER_METABOLIC_PROCESS, RNA_BINDING, PROTEIN_COMPLEX, NUCLEOBASENUCLEOSIDENUCLEOTIDE_AND_NUCLEIC_ACID_METABOLIC_PROCESS, MITOCHONDRION, KEGG_RIBOSOME, MEMBRANE_ENCLOSED_LUMEN, ORGANELLE_LUMEN, ORGANELLE_MEMBRANE, RNA_PROCESSING, STRUCTURAL_CONSTITUENT_OF_RIBOSOME, NUCLEA…		ENSG00000109133	TMEM33	Criterion_3_S	111	ROSMAP		0	0	0	0.665368	0.963245	1	1	0.161573
c3_5	c3_33	1703	4		neu	ENSG00000007237	GAS7	Criterion_3_S	150	ROSMAP		4	1	0	0.790196	0.813932	1	1	0.160298
c3_2	c3_5	9405	23	CYTOPLASM, INTRACELLULAR_ORGANELLE_PART, ORGANELLE_PART, NUCLEUS, CYTOPLASMIC_PART, MACROMOLECULAR_COMPLEX, NUCLEAR_PART, BIOPOLYMER_METABOLIC_PROCESS, RNA_BINDING, PROTEIN_COMPLEX, NUCLEOBASENUCLEOSIDENUCLEOTIDE_AND_NUCLEIC_ACID_METABOLIC_PROCESS, MITOCHONDRION, KEGG_RIBOSOME, MEMBRANE_ENCLOSED_LUMEN, ORGANELLE_LUMEN, ORGANELLE_MEMBRANE, RNA_PROCESSING, STRUCTURAL_CONSTITUENT_OF_RIBOSOME, NUCLEA…		ENSG00000007237	GAS7	Criterion_3_S	150	ROSMAP		4	1	0	0.790196	0.813932	1	1	0.160298
c3_33	c3_92	440	1	NERVOUS_SYSTEM_DEVELOPMENT	neu	ENSG00000007237	GAS7	Criterion_3_S	148	ROSMAP		4	1	0	0.790196	0.813932	1	1	0.160298
c3_2	c3_5	9405	23	CYTOPLASM, INTRACELLULAR_ORGANELLE_PART, ORGANELLE_PART, NUCLEUS, CYTOPLASMIC_PART, MACROMOLECULAR_COMPLEX, NUCLEAR_PART, BIOPOLYMER_METABOLIC_PROCESS, RNA_BINDING, PROTEIN_COMPLEX, NUCLEOBASENUCLEOSIDENUCLEOTIDE_AND_NUCLEIC_ACID_METABOLIC_PROCESS, MITOCHONDRION, KEGG_RIBOSOME, MEMBRANE_ENCLOSED_LUMEN, ORGANELLE_LUMEN, ORGANELLE_MEMBRANE, RNA_PROCESSING, STRUCTURAL_CONSTITUENT_OF_RIBOSOME, NUCLEA…		ENSG00000196715	VKORC1L1	Criterion_3_S	93	ROSMAP		0	1	0	0.712317	0.903511	1	1	0.160061
c3_2	c3_5	9405	23	CYTOPLASM, INTRACELLULAR_ORGANELLE_PART, ORGANELLE_PART, NUCLEUS, CYTOPLASMIC_PART, MACROMOLECULAR_COMPLEX, NUCLEAR_PART, BIOPOLYMER_METABOLIC_PROCESS, RNA_BINDING, PROTEIN_COMPLEX, NUCLEOBASENUCLEOSIDENUCLEOTIDE_AND_NUCLEIC_ACID_METABOLIC_PROCESS, MITOCHONDRION, KEGG_RIBOSOME, MEMBRANE_ENCLOSED_LUMEN, ORGANELLE_LUMEN, ORGANELLE_MEMBRANE, RNA_PROCESSING, STRUCTURAL_CONSTITUENT_OF_RIBOSOME, NUCLEA…		ENSG00000165169	DYNLT3	Criterion_3_S	95	ROSMAP		0	0	0	0.755635	0.852358	1	1	0.159788
c3_35	c3_116	122	37			ENSG00000165169	DYNLT3	Criterion_3_S	81	ROSMAP		0	0	0	0.755635	0.852358	1	1	0.159788
c3_2	c3_5	9405	23	CYTOPLASM, INTRACELLULAR_ORGANELLE_PART, ORGANELLE_PART, NUCLEUS, CYTOPLASMIC_PART, MACROMOLECULAR_COMPLEX, NUCLEAR_PART, BIOPOLYMER_METABOLIC_PROCESS, RNA_BINDING, PROTEIN_COMPLEX, NUCLEOBASENUCLEOSIDENUCLEOTIDE_AND_NUCLEIC_ACID_METABOLIC_PROCESS, MITOCHONDRION, KEGG_RIBOSOME, MEMBRANE_ENCLOSED_LUMEN, ORGANELLE_LUMEN, ORGANELLE_MEMBRANE, RNA_PROCESSING, STRUCTURAL_CONSTITUENT_OF_RIBOSOME, NUCLEA…		ENSG00000163539	CLASP2	Criterion_3_S	171	ROSMAP		1	1	0	0.791366	0.814162	1	1	0.159658
c3_33	c3_93	212	36		neu	ENSG00000130032	PRRG3	Criterion_3_S	60	ROSMAP		0	0	0	0.923449	0.697997	1	1	0.159509
c3_93	c3_200	90	29		neu	ENSG00000130032	PRRG3	Criterion_3_S	51	ROSMAP		0	0	0	0.923449	0.697997	1	1	0.159509
c3_5	c3_37	1646	33	CYTOPLASM, ORGANELLE_PART, INTRACELLULAR_ORGANELLE_PART, CYTOPLASMIC_PART, MITOCHONDRION, KEGG_SPLICEOSOME, MACROMOLECULAR_COMPLEX, ORGANELLE_MEMBRANE, NUCLEAR_PART, NUCLEOBASENUCLEOSIDENUCLEOTIDE_AND_NUCLEIC_ACID_METABOLIC_PROCESS, RIBONUCLEOPROTEIN_COMPLEX, NUCLEUS, RNA_PROCESSING, MITOCHONDRIAL_PART, MEMBRANE_ENCLOSED_LUMEN, ORGANELLE_LUMEN, BIOPOLYMER_METABOLIC_PROCESS, RNA_METABOLIC_PROCESS,…		ENSG00000102144	PGK1	Criterion_3_S	90	ROSMAP		1	13	0	0.66685	0.966988	1	1	0.159357
c3_2	c3_5	9405	23	CYTOPLASM, INTRACELLULAR_ORGANELLE_PART, ORGANELLE_PART, NUCLEUS, CYTOPLASMIC_PART, MACROMOLECULAR_COMPLEX, NUCLEAR_PART, BIOPOLYMER_METABOLIC_PROCESS, RNA_BINDING, PROTEIN_COMPLEX, NUCLEOBASENUCLEOSIDENUCLEOTIDE_AND_NUCLEIC_ACID_METABOLIC_PROCESS, MITOCHONDRION, KEGG_RIBOSOME, MEMBRANE_ENCLOSED_LUMEN, ORGANELLE_LUMEN, ORGANELLE_MEMBRANE, RNA_PROCESSING, STRUCTURAL_CONSTITUENT_OF_RIBOSOME, NUCLEA…		ENSG00000061676	NCKAP1	Criterion_3_S	117	ROSMAP		3	0	0	0.82695	0.780206	1	1	0.159156
c3_5	c3_35	1162	34		neu	ENSG00000061676	NCKAP1	Criterion_3_S	114	ROSMAP		3	0	0	0.82695	0.780206	1	1	0.159156
c3_35	c3_114	814	47			ENSG00000061676	NCKAP1	Criterion_3_S	114	ROSMAP		3	0	0	0.82695	0.780206	1	1	0.159156
c3_37	c3_131	100	32			ENSG00000184900	SUMO3	Criterion_3_S	55	ROSMAP		1	1	0	0.811569	0.795263	1	1	0.159033
c3_2	c3_5	9405	23	CYTOPLASM, INTRACELLULAR_ORGANELLE_PART, ORGANELLE_PART, NUCLEUS, CYTOPLASMIC_PART, MACROMOLECULAR_COMPLEX, NUCLEAR_PART, BIOPOLYMER_METABOLIC_PROCESS, RNA_BINDING, PROTEIN_COMPLEX, NUCLEOBASENUCLEOSIDENUCLEOTIDE_AND_NUCLEIC_ACID_METABOLIC_PROCESS, MITOCHONDRION, KEGG_RIBOSOME, MEMBRANE_ENCLOSED_LUMEN, ORGANELLE_LUMEN, ORGANELLE_MEMBRANE, RNA_PROCESSING, STRUCTURAL_CONSTITUENT_OF_RIBOSOME, NUCLEA…		ENSG00000198689	SLC9A6	Criterion_3_S	98	ROSMAP		1	2	0	0.781844	0.826298	1	1	0.158681
c3_33	c3_93	212	36		neu	ENSG00000198689	SLC9A6	Criterion_3_S	64	ROSMAP		1	2	0	0.781844	0.826298	1	1	0.158681
c3_93	c3_200	90	29		neu	ENSG00000198689	SLC9A6	Criterion_3_S	46	ROSMAP		1	2	0	0.781844	0.826298	1	1	0.158681
c3_4	c3_10	269	14		neu	ENSG00000067191	CACNB1	Criterion_3_S	110	ROSMAP		0	2	0	0.748504	0.863376	1	1	0.158566
c3_37	c3_131	100	32			ENSG00000085231	TAF9	Criterion_3_S	58	ROSMAP		0	2	0	0.649696	0.998802	1	1	0.157065
c3_4	c3_10	269	14		neu	ENSG00000168546	GFRA2	Criterion_3_S	75	ROSMAP		0	0	0	0.729132	0.890675	1	1	0.156784
c3_2	c3_5	9405	23	CYTOPLASM, INTRACELLULAR_ORGANELLE_PART, ORGANELLE_PART, NUCLEUS, CYTOPLASMIC_PART, MACROMOLECULAR_COMPLEX, NUCLEAR_PART, BIOPOLYMER_METABOLIC_PROCESS, RNA_BINDING, PROTEIN_COMPLEX, NUCLEOBASENUCLEOSIDENUCLEOTIDE_AND_NUCLEIC_ACID_METABOLIC_PROCESS, MITOCHONDRION, KEGG_RIBOSOME, MEMBRANE_ENCLOSED_LUMEN, ORGANELLE_LUMEN, ORGANELLE_MEMBRANE, RNA_PROCESSING, STRUCTURAL_CONSTITUENT_OF_RIBOSOME, NUCLEA…		ENSG00000133703	KRAS	Criterion_3_S	208	ROSMAP	overlap	6	246	0	0.982016	0.662068	1	1	0.156369
c3_5	c3_35	1162	34		neu	ENSG00000133703	KRAS	Criterion_3_S	202	ROSMAP	overlap	6	246	0	0.982016	0.662068	1	1	0.156369
c3_114	c3_215	774	42			ENSG00000133703	KRAS	Criterion_3_S	134	ROSMAP	overlap	6	246	0	0.982016	0.662068	1	1	0.156369
c3_35	c3_114	814	47			ENSG00000133703	KRAS	Criterion_3_S	134	ROSMAP	overlap	6	246	0	0.982016	0.662068	1	1	0.156369
c3_215	c3_290	574	45			ENSG00000133703	KRAS	Criterion_3_S	130	ROSMAP	overlap	6	246	0	0.982016	0.662068	1	1	0.156369
c3_33	c3_104	116	6			ENSG00000134480	CCNH	Criterion_3_S	60	ROSMAP		1	2	0	0.672782	0.966687	1	1	0.156253
c3_2	c3_5	9405	23	CYTOPLASM, INTRACELLULAR_ORGANELLE_PART, ORGANELLE_PART, NUCLEUS, CYTOPLASMIC_PART, MACROMOLECULAR_COMPLEX, NUCLEAR_PART, BIOPOLYMER_METABOLIC_PROCESS, RNA_BINDING, PROTEIN_COMPLEX, NUCLEOBASENUCLEOSIDENUCLEOTIDE_AND_NUCLEIC_ACID_METABOLIC_PROCESS, MITOCHONDRION, KEGG_RIBOSOME, MEMBRANE_ENCLOSED_LUMEN, ORGANELLE_LUMEN, ORGANELLE_MEMBRANE, RNA_PROCESSING, STRUCTURAL_CONSTITUENT_OF_RIBOSOME, NUCLEA…		ENSG00000115091	ACTR3	Criterion_3_S	143	ROSMAP		0	0	0	0.812331	0.800877	1	1	0.156137
c3_2	c3_5	9405	23	CYTOPLASM, INTRACELLULAR_ORGANELLE_PART, ORGANELLE_PART, NUCLEUS, CYTOPLASMIC_PART, MACROMOLECULAR_COMPLEX, NUCLEAR_PART, BIOPOLYMER_METABOLIC_PROCESS, RNA_BINDING, PROTEIN_COMPLEX, NUCLEOBASENUCLEOSIDENUCLEOTIDE_AND_NUCLEIC_ACID_METABOLIC_PROCESS, MITOCHONDRION, KEGG_RIBOSOME, MEMBRANE_ENCLOSED_LUMEN, ORGANELLE_LUMEN, ORGANELLE_MEMBRANE, RNA_PROCESSING, STRUCTURAL_CONSTITUENT_OF_RIBOSOME, NUCLEA…		ENSG00000108829	LRRC59	Criterion_3_S	91	ROSMAP		0	0	0	0.68434	0.951583	1	1	0.155786
c3_5	c3_37	1646	33	CYTOPLASM, ORGANELLE_PART, INTRACELLULAR_ORGANELLE_PART, CYTOPLASMIC_PART, MITOCHONDRION, KEGG_SPLICEOSOME, MACROMOLECULAR_COMPLEX, ORGANELLE_MEMBRANE, NUCLEAR_PART, NUCLEOBASENUCLEOSIDENUCLEOTIDE_AND_NUCLEIC_ACID_METABOLIC_PROCESS, RIBONUCLEOPROTEIN_COMPLEX, NUCLEUS, RNA_PROCESSING, MITOCHONDRIAL_PART, MEMBRANE_ENCLOSED_LUMEN, ORGANELLE_LUMEN, BIOPOLYMER_METABOLIC_PROCESS, RNA_METABOLIC_PROCESS,…		ENSG00000108829	LRRC59	Criterion_3_S	91	ROSMAP		0	0	0	0.68434	0.951583	1	1	0.155786
c3_2	c3_5	9405	23	CYTOPLASM, INTRACELLULAR_ORGANELLE_PART, ORGANELLE_PART, NUCLEUS, CYTOPLASMIC_PART, MACROMOLECULAR_COMPLEX, NUCLEAR_PART, BIOPOLYMER_METABOLIC_PROCESS, RNA_BINDING, PROTEIN_COMPLEX, NUCLEOBASENUCLEOSIDENUCLEOTIDE_AND_NUCLEIC_ACID_METABOLIC_PROCESS, MITOCHONDRION, KEGG_RIBOSOME, MEMBRANE_ENCLOSED_LUMEN, ORGANELLE_LUMEN, ORGANELLE_MEMBRANE, RNA_PROCESSING, STRUCTURAL_CONSTITUENT_OF_RIBOSOME, NUCLEA…		ENSG00000142875	PRKACB	Criterion_3_S	289	ROSMAP	overlap	2	2	0	0.868872	0.751061	1	1	0.155023
c3_5	c3_35	1162	34		neu	ENSG00000142875	PRKACB	Criterion_3_S	273	ROSMAP	overlap	2	2	0	0.868872	0.751061	1	1	0.155023
c3_114	c3_215	774	42			ENSG00000142875	PRKACB	Criterion_3_S	258	ROSMAP	overlap	2	2	0	0.868872	0.751061	1	1	0.155023
c3_35	c3_114	814	47			ENSG00000142875	PRKACB	Criterion_3_S	258	ROSMAP	overlap	2	2	0	0.868872	0.751061	1	1	0.155023
c3_215	c3_290	574	45			ENSG00000142875	PRKACB	Criterion_3_S	254	ROSMAP	overlap	2	2	0	0.868872	0.751061	1	1	0.155023
c3_2	c3_5	9405	23	CYTOPLASM, INTRACELLULAR_ORGANELLE_PART, ORGANELLE_PART, NUCLEUS, CYTOPLASMIC_PART, MACROMOLECULAR_COMPLEX, NUCLEAR_PART, BIOPOLYMER_METABOLIC_PROCESS, RNA_BINDING, PROTEIN_COMPLEX, NUCLEOBASENUCLEOSIDENUCLEOTIDE_AND_NUCLEIC_ACID_METABOLIC_PROCESS, MITOCHONDRION, KEGG_RIBOSOME, MEMBRANE_ENCLOSED_LUMEN, ORGANELLE_LUMEN, ORGANELLE_MEMBRANE, RNA_PROCESSING, STRUCTURAL_CONSTITUENT_OF_RIBOSOME, NUCLEA…		ENSG00000183166	CALN1	Criterion_3_S	183	ROSMAP		0	0	0	0.796596	0.820707	1	1	0.154358
c3_5	c3_35	1162	34		neu	ENSG00000183166	CALN1	Criterion_3_S	167	ROSMAP		0	0	0	0.796596	0.820707	1	1	0.154358
c3_114	c3_215	774	42			ENSG00000183166	CALN1	Criterion_3_S	164	ROSMAP		0	0	0	0.796596	0.820707	1	1	0.154358
c3_35	c3_114	814	47			ENSG00000183166	CALN1	Criterion_3_S	164	ROSMAP		0	0	0	0.796596	0.820707	1	1	0.154358
c3_215	c3_290	574	45			ENSG00000183166	CALN1	Criterion_3_S	160	ROSMAP		0	0	0	0.796596	0.820707	1	1	0.154358
c3_2	c3_5	9405	23	CYTOPLASM, INTRACELLULAR_ORGANELLE_PART, ORGANELLE_PART, NUCLEUS, CYTOPLASMIC_PART, MACROMOLECULAR_COMPLEX, NUCLEAR_PART, BIOPOLYMER_METABOLIC_PROCESS, RNA_BINDING, PROTEIN_COMPLEX, NUCLEOBASENUCLEOSIDENUCLEOTIDE_AND_NUCLEIC_ACID_METABOLIC_PROCESS, MITOCHONDRION, KEGG_RIBOSOME, MEMBRANE_ENCLOSED_LUMEN, ORGANELLE_LUMEN, ORGANELLE_MEMBRANE, RNA_PROCESSING, STRUCTURAL_CONSTITUENT_OF_RIBOSOME, NUCLEA…		ENSG00000164209	SLC25A46	Criterion_3_S	142	ROSMAP		0	0	0	0.881969	0.741338	1	1	0.154321
c3_2	c3_5	9405	23	CYTOPLASM, INTRACELLULAR_ORGANELLE_PART, ORGANELLE_PART, NUCLEUS, CYTOPLASMIC_PART, MACROMOLECULAR_COMPLEX, NUCLEAR_PART, BIOPOLYMER_METABOLIC_PROCESS, RNA_BINDING, PROTEIN_COMPLEX, NUCLEOBASENUCLEOSIDENUCLEOTIDE_AND_NUCLEIC_ACID_METABOLIC_PROCESS, MITOCHONDRION, KEGG_RIBOSOME, MEMBRANE_ENCLOSED_LUMEN, ORGANELLE_LUMEN, ORGANELLE_MEMBRANE, RNA_PROCESSING, STRUCTURAL_CONSTITUENT_OF_RIBOSOME, NUCLEA…		ENSG00000144597	EAF1	Criterion_3_S	117	ROSMAP		0	0	0	0.785373	0.833153	1	1	0.154045
c3_5	c3_35	1162	34		neu	ENSG00000144597	EAF1	Criterion_3_S	116	ROSMAP		0	0	0	0.785373	0.833153	1	1	0.154045
c3_2	c3_5	9405	23	CYTOPLASM, INTRACELLULAR_ORGANELLE_PART, ORGANELLE_PART, NUCLEUS, CYTOPLASMIC_PART, MACROMOLECULAR_COMPLEX, NUCLEAR_PART, BIOPOLYMER_METABOLIC_PROCESS, RNA_BINDING, PROTEIN_COMPLEX, NUCLEOBASENUCLEOSIDENUCLEOTIDE_AND_NUCLEIC_ACID_METABOLIC_PROCESS, MITOCHONDRION, KEGG_RIBOSOME, MEMBRANE_ENCLOSED_LUMEN, ORGANELLE_LUMEN, ORGANELLE_MEMBRANE, RNA_PROCESSING, STRUCTURAL_CONSTITUENT_OF_RIBOSOME, NUCLEA…		ENSG00000157445	CACNA2D3	Criterion_3_S	183	ROSMAP		0	0	0	0.757678	0.863766	1	1	0.153978
c3_5	c3_33	1703	4		neu	ENSG00000157445	CACNA2D3	Criterion_3_S	175	ROSMAP		0	0	0	0.757678	0.863766	1	1	0.153978
c3_33	c3_92	440	1	NERVOUS_SYSTEM_DEVELOPMENT	neu	ENSG00000157445	CACNA2D3	Criterion_3_S	164	ROSMAP		0	0	0	0.757678	0.863766	1	1	0.153978
c3_5	c3_37	1646	33	CYTOPLASM, ORGANELLE_PART, INTRACELLULAR_ORGANELLE_PART, CYTOPLASMIC_PART, MITOCHONDRION, KEGG_SPLICEOSOME, MACROMOLECULAR_COMPLEX, ORGANELLE_MEMBRANE, NUCLEAR_PART, NUCLEOBASENUCLEOSIDENUCLEOTIDE_AND_NUCLEIC_ACID_METABOLIC_PROCESS, RIBONUCLEOPROTEIN_COMPLEX, NUCLEUS, RNA_PROCESSING, MITOCHONDRIAL_PART, MEMBRANE_ENCLOSED_LUMEN, ORGANELLE_LUMEN, BIOPOLYMER_METABOLIC_PROCESS, RNA_METABOLIC_PROCESS,…		ENSG00000126947	ARMCX1	Criterion_3_S	89	ROSMAP		0	0	0	0.706108	0.930441	1	1	0.152573
c3_37	c3_127	236	31			ENSG00000126947	ARMCX1	Criterion_3_S	83	ROSMAP		0	0	0	0.706108	0.930441	1	1	0.152573
c3_5	c3_33	1703	4		neu	ENSG00000151025	GPR158	Criterion_3_S	217	ROSMAP		0	0	0	0.798796	0.82273	1	1	0.152462
c3_2	c3_5	9405	23	CYTOPLASM, INTRACELLULAR_ORGANELLE_PART, ORGANELLE_PART, NUCLEUS, CYTOPLASMIC_PART, MACROMOLECULAR_COMPLEX, NUCLEAR_PART, BIOPOLYMER_METABOLIC_PROCESS, RNA_BINDING, PROTEIN_COMPLEX, NUCLEOBASENUCLEOSIDENUCLEOTIDE_AND_NUCLEIC_ACID_METABOLIC_PROCESS, MITOCHONDRION, KEGG_RIBOSOME, MEMBRANE_ENCLOSED_LUMEN, ORGANELLE_LUMEN, ORGANELLE_MEMBRANE, RNA_PROCESSING, STRUCTURAL_CONSTITUENT_OF_RIBOSOME, NUCLEA…		ENSG00000151025	GPR158	Criterion_3_S	217	ROSMAP		0	0	0	0.798796	0.82273	1	1	0.152462
c3_33	c3_92	440	1	NERVOUS_SYSTEM_DEVELOPMENT	neu	ENSG00000151025	GPR158	Criterion_3_S	148	ROSMAP		0	0	0	0.798796	0.82273	1	1	0.152462
c3_2	c3_5	9405	23	CYTOPLASM, INTRACELLULAR_ORGANELLE_PART, ORGANELLE_PART, NUCLEUS, CYTOPLASMIC_PART, MACROMOLECULAR_COMPLEX, NUCLEAR_PART, BIOPOLYMER_METABOLIC_PROCESS, RNA_BINDING, PROTEIN_COMPLEX, NUCLEOBASENUCLEOSIDENUCLEOTIDE_AND_NUCLEIC_ACID_METABOLIC_PROCESS, MITOCHONDRION, KEGG_RIBOSOME, MEMBRANE_ENCLOSED_LUMEN, ORGANELLE_LUMEN, ORGANELLE_MEMBRANE, RNA_PROCESSING, STRUCTURAL_CONSTITUENT_OF_RIBOSOME, NUCLEA…		ENSG00000132824	SERINC3	Criterion_3_S	96	ROSMAP		0	0	0	0.701398	0.937036	1	1	0.152439
c3_5	c3_37	1646	33	CYTOPLASM, ORGANELLE_PART, INTRACELLULAR_ORGANELLE_PART, CYTOPLASMIC_PART, MITOCHONDRION, KEGG_SPLICEOSOME, MACROMOLECULAR_COMPLEX, ORGANELLE_MEMBRANE, NUCLEAR_PART, NUCLEOBASENUCLEOSIDENUCLEOTIDE_AND_NUCLEIC_ACID_METABOLIC_PROCESS, RIBONUCLEOPROTEIN_COMPLEX, NUCLEUS, RNA_PROCESSING, MITOCHONDRIAL_PART, MEMBRANE_ENCLOSED_LUMEN, ORGANELLE_LUMEN, BIOPOLYMER_METABOLIC_PROCESS, RNA_METABOLIC_PROCESS,…		ENSG00000132824	SERINC3	Criterion_3_S	87	ROSMAP		0	0	0	0.701398	0.937036	1	1	0.152439
c3_2	c3_5	9405	23	CYTOPLASM, INTRACELLULAR_ORGANELLE_PART, ORGANELLE_PART, NUCLEUS, CYTOPLASMIC_PART, MACROMOLECULAR_COMPLEX, NUCLEAR_PART, BIOPOLYMER_METABOLIC_PROCESS, RNA_BINDING, PROTEIN_COMPLEX, NUCLEOBASENUCLEOSIDENUCLEOTIDE_AND_NUCLEIC_ACID_METABOLIC_PROCESS, MITOCHONDRION, KEGG_RIBOSOME, MEMBRANE_ENCLOSED_LUMEN, ORGANELLE_LUMEN, ORGANELLE_MEMBRANE, RNA_PROCESSING, STRUCTURAL_CONSTITUENT_OF_RIBOSOME, NUCLEA…		ENSG00000175606	TMEM70	Criterion_3_S	99	ROSMAP		0	0	0	0.697824	0.94188	1	1	0.152422
c3_2	c3_5	9405	23	CYTOPLASM, INTRACELLULAR_ORGANELLE_PART, ORGANELLE_PART, NUCLEUS, CYTOPLASMIC_PART, MACROMOLECULAR_COMPLEX, NUCLEAR_PART, BIOPOLYMER_METABOLIC_PROCESS, RNA_BINDING, PROTEIN_COMPLEX, NUCLEOBASENUCLEOSIDENUCLEOTIDE_AND_NUCLEIC_ACID_METABOLIC_PROCESS, MITOCHONDRION, KEGG_RIBOSOME, MEMBRANE_ENCLOSED_LUMEN, ORGANELLE_LUMEN, ORGANELLE_MEMBRANE, RNA_PROCESSING, STRUCTURAL_CONSTITUENT_OF_RIBOSOME, NUCLEA…		ENSG00000150995	ITPR1	Criterion_3_S	161	ROSMAP	overlap	4	4	0	0.872037	0.755239	1	1	0.151687
c3_5	c3_35	1162	34		neu	ENSG00000150995	ITPR1	Criterion_3_S	155	ROSMAP	overlap	4	4	0	0.872037	0.755239	1	1	0.151687
c3_114	c3_215	774	42			ENSG00000150995	ITPR1	Criterion_3_S	154	ROSMAP	overlap	4	4	0	0.872037	0.755239	1	1	0.151687
c3_35	c3_114	814	47			ENSG00000150995	ITPR1	Criterion_3_S	154	ROSMAP	overlap	4	4	0	0.872037	0.755239	1	1	0.151687
c3_215	c3_290	574	45			ENSG00000150995	ITPR1	Criterion_3_S	150	ROSMAP	overlap	4	4	0	0.872037	0.755239	1	1	0.151687
c3_2	c3_5	9405	23	CYTOPLASM, INTRACELLULAR_ORGANELLE_PART, ORGANELLE_PART, NUCLEUS, CYTOPLASMIC_PART, MACROMOLECULAR_COMPLEX, NUCLEAR_PART, BIOPOLYMER_METABOLIC_PROCESS, RNA_BINDING, PROTEIN_COMPLEX, NUCLEOBASENUCLEOSIDENUCLEOTIDE_AND_NUCLEIC_ACID_METABOLIC_PROCESS, MITOCHONDRION, KEGG_RIBOSOME, MEMBRANE_ENCLOSED_LUMEN, ORGANELLE_LUMEN, ORGANELLE_MEMBRANE, RNA_PROCESSING, STRUCTURAL_CONSTITUENT_OF_RIBOSOME, NUCLEA…		ENSG00000065609	SNAP91	Criterion_3_S	200	ROSMAP		0	0	0	0.798877	0.825558	1	1	0.151179
c3_5	c3_33	1703	4		neu	ENSG00000065609	SNAP91	Criterion_3_S	192	ROSMAP		0	0	0	0.798877	0.825558	1	1	0.151179
c3_33	c3_93	212	36		neu	ENSG00000065609	SNAP91	Criterion_3_S	89	ROSMAP		0	0	0	0.798877	0.825558	1	1	0.151179
c3_5	c3_33	1703	4		neu	ENSG00000147416	ATP6V1B2	Criterion_3_S	110	ROSMAP		1	0	0	0.760573	0.867184	1	1	0.151158
c3_2	c3_5	9405	23	CYTOPLASM, INTRACELLULAR_ORGANELLE_PART, ORGANELLE_PART, NUCLEUS, CYTOPLASMIC_PART, MACROMOLECULAR_COMPLEX, NUCLEAR_PART, BIOPOLYMER_METABOLIC_PROCESS, RNA_BINDING, PROTEIN_COMPLEX, NUCLEOBASENUCLEOSIDENUCLEOTIDE_AND_NUCLEIC_ACID_METABOLIC_PROCESS, MITOCHONDRION, KEGG_RIBOSOME, MEMBRANE_ENCLOSED_LUMEN, ORGANELLE_LUMEN, ORGANELLE_MEMBRANE, RNA_PROCESSING, STRUCTURAL_CONSTITUENT_OF_RIBOSOME, NUCLEA…		ENSG00000147416	ATP6V1B2	Criterion_3_S	110	ROSMAP		1	0	0	0.760573	0.867184	1	1	0.151158
c3_2	c3_5	9405	23	CYTOPLASM, INTRACELLULAR_ORGANELLE_PART, ORGANELLE_PART, NUCLEUS, CYTOPLASMIC_PART, MACROMOLECULAR_COMPLEX, NUCLEAR_PART, BIOPOLYMER_METABOLIC_PROCESS, RNA_BINDING, PROTEIN_COMPLEX, NUCLEOBASENUCLEOSIDENUCLEOTIDE_AND_NUCLEIC_ACID_METABOLIC_PROCESS, MITOCHONDRION, KEGG_RIBOSOME, MEMBRANE_ENCLOSED_LUMEN, ORGANELLE_LUMEN, ORGANELLE_MEMBRANE, RNA_PROCESSING, STRUCTURAL_CONSTITUENT_OF_RIBOSOME, NUCLEA…		ENSG00000065559	MAP2K4	Criterion_3_S	195	ROSMAP		2	9	0	0.995426	0.663837	1	1	0.150474
c3_5	c3_35	1162	34		neu	ENSG00000065559	MAP2K4	Criterion_3_S	189	ROSMAP		2	9	0	0.995426	0.663837	1	1	0.150474
c3_114	c3_215	774	42			ENSG00000065559	MAP2K4	Criterion_3_S	188	ROSMAP		2	9	0	0.995426	0.663837	1	1	0.150474
c3_35	c3_114	814	47			ENSG00000065559	MAP2K4	Criterion_3_S	188	ROSMAP		2	9	0	0.995426	0.663837	1	1	0.150474
c3_215	c3_290	574	45			ENSG00000065559	MAP2K4	Criterion_3_S	181	ROSMAP		2	9	0	0.995426	0.663837	1	1	0.150474
c3_5	c3_33	1703	4		neu	ENSG00000198301	SDAD1	Criterion_3_S	121	ROSMAP	overlap	0	0	0	0.912774	0.7242	1	1	0.150347
c3_2	c3_5	9405	23	CYTOPLASM, INTRACELLULAR_ORGANELLE_PART, ORGANELLE_PART, NUCLEUS, CYTOPLASMIC_PART, MACROMOLECULAR_COMPLEX, NUCLEAR_PART, BIOPOLYMER_METABOLIC_PROCESS, RNA_BINDING, PROTEIN_COMPLEX, NUCLEOBASENUCLEOSIDENUCLEOTIDE_AND_NUCLEIC_ACID_METABOLIC_PROCESS, MITOCHONDRION, KEGG_RIBOSOME, MEMBRANE_ENCLOSED_LUMEN, ORGANELLE_LUMEN, ORGANELLE_MEMBRANE, RNA_PROCESSING, STRUCTURAL_CONSTITUENT_OF_RIBOSOME, NUCLEA…		ENSG00000198301	SDAD1	Criterion_3_S	121	ROSMAP	overlap	0	0	0	0.912774	0.7242	1	1	0.150347
c3_33	c3_92	440	1	NERVOUS_SYSTEM_DEVELOPMENT	neu	ENSG00000198301	SDAD1	Criterion_3_S	119	ROSMAP	overlap	0	0	0	0.912774	0.7242	1	1	0.150347
c3_5	c3_33	1703	4		neu	ENSG00000129084	PSMA1	Criterion_3_S	105	ROSMAP		0	0	0	0.676024	0.978418	1	1	0.150126
c3_2	c3_5	9405	23	CYTOPLASM, INTRACELLULAR_ORGANELLE_PART, ORGANELLE_PART, NUCLEUS, CYTOPLASMIC_PART, MACROMOLECULAR_COMPLEX, NUCLEAR_PART, BIOPOLYMER_METABOLIC_PROCESS, RNA_BINDING, PROTEIN_COMPLEX, NUCLEOBASENUCLEOSIDENUCLEOTIDE_AND_NUCLEIC_ACID_METABOLIC_PROCESS, MITOCHONDRION, KEGG_RIBOSOME, MEMBRANE_ENCLOSED_LUMEN, ORGANELLE_LUMEN, ORGANELLE_MEMBRANE, RNA_PROCESSING, STRUCTURAL_CONSTITUENT_OF_RIBOSOME, NUCLEA…		ENSG00000129084	PSMA1	Criterion_3_S	105	ROSMAP		0	0	0	0.676024	0.978418	1	1	0.150126
c3_33	c3_99	114	50			ENSG00000129084	PSMA1	Criterion_3_S	63	ROSMAP		0	0	0	0.676024	0.978418	1	1	0.150126
c3_2	c3_5	9405	23	CYTOPLASM, INTRACELLULAR_ORGANELLE_PART, ORGANELLE_PART, NUCLEUS, CYTOPLASMIC_PART, MACROMOLECULAR_COMPLEX, NUCLEAR_PART, BIOPOLYMER_METABOLIC_PROCESS, RNA_BINDING, PROTEIN_COMPLEX, NUCLEOBASENUCLEOSIDENUCLEOTIDE_AND_NUCLEIC_ACID_METABOLIC_PROCESS, MITOCHONDRION, KEGG_RIBOSOME, MEMBRANE_ENCLOSED_LUMEN, ORGANELLE_LUMEN, ORGANELLE_MEMBRANE, RNA_PROCESSING, STRUCTURAL_CONSTITUENT_OF_RIBOSOME, NUCLEA…		ENSG00000151353	TMEM18	Criterion_3_S	94	ROSMAP		0	11	0	0.762753	0.867184	1	1	0.150119
c3_46	c3_162	223	13			ENSG00000151353	TMEM18	Criterion_3_S	86	ROSMAP		0	11	0	0.762753	0.867184	1	1	0.150119
c3_5	c3_33	1703	4		neu	ENSG00000118402	ELOVL4	Criterion_3_S	105	ROSMAP		1	1	0	0.824103	0.803413	1	1	0.149763
c3_2	c3_5	9405	23	CYTOPLASM, INTRACELLULAR_ORGANELLE_PART, ORGANELLE_PART, NUCLEUS, CYTOPLASMIC_PART, MACROMOLECULAR_COMPLEX, NUCLEAR_PART, BIOPOLYMER_METABOLIC_PROCESS, RNA_BINDING, PROTEIN_COMPLEX, NUCLEOBASENUCLEOSIDENUCLEOTIDE_AND_NUCLEIC_ACID_METABOLIC_PROCESS, MITOCHONDRION, KEGG_RIBOSOME, MEMBRANE_ENCLOSED_LUMEN, ORGANELLE_LUMEN, ORGANELLE_MEMBRANE, RNA_PROCESSING, STRUCTURAL_CONSTITUENT_OF_RIBOSOME, NUCLEA…		ENSG00000118402	ELOVL4	Criterion_3_S	105	ROSMAP		1	1	0	0.824103	0.803413	1	1	0.149763
c3_33	c3_93	212	36		neu	ENSG00000118402	ELOVL4	Criterion_3_S	79	ROSMAP		1	1	0	0.824103	0.803413	1	1	0.149763
c3_2	c3_5	9405	23	CYTOPLASM, INTRACELLULAR_ORGANELLE_PART, ORGANELLE_PART, NUCLEUS, CYTOPLASMIC_PART, MACROMOLECULAR_COMPLEX, NUCLEAR_PART, BIOPOLYMER_METABOLIC_PROCESS, RNA_BINDING, PROTEIN_COMPLEX, NUCLEOBASENUCLEOSIDENUCLEOTIDE_AND_NUCLEIC_ACID_METABOLIC_PROCESS, MITOCHONDRION, KEGG_RIBOSOME, MEMBRANE_ENCLOSED_LUMEN, ORGANELLE_LUMEN, ORGANELLE_MEMBRANE, RNA_PROCESSING, STRUCTURAL_CONSTITUENT_OF_RIBOSOME, NUCLEA…		ENSG00000124207	CSE1L	Criterion_3_S	141	ROSMAP		0	0	0	0.673239	0.984141	1	1	0.149507
c3_5	c3_33	1703	4		neu	ENSG00000124207	CSE1L	Criterion_3_S	137	ROSMAP		0	0	0	0.673239	0.984141	1	1	0.149507
c3_2	c3_5	9405	23	CYTOPLASM, INTRACELLULAR_ORGANELLE_PART, ORGANELLE_PART, NUCLEUS, CYTOPLASMIC_PART, MACROMOLECULAR_COMPLEX, NUCLEAR_PART, BIOPOLYMER_METABOLIC_PROCESS, RNA_BINDING, PROTEIN_COMPLEX, NUCLEOBASENUCLEOSIDENUCLEOTIDE_AND_NUCLEIC_ACID_METABOLIC_PROCESS, MITOCHONDRION, KEGG_RIBOSOME, MEMBRANE_ENCLOSED_LUMEN, ORGANELLE_LUMEN, ORGANELLE_MEMBRANE, RNA_PROCESSING, STRUCTURAL_CONSTITUENT_OF_RIBOSOME, NUCLEA…		ENSG00000069329	VPS35	Criterion_3_S	159	ROSMAP		16	0	0	0.801091	0.827115	1	1	0.149489
c3_5	c3_33	1703	4		neu	ENSG00000069329	VPS35	Criterion_3_S	155	ROSMAP		16	0	0	0.801091	0.827115	1	1	0.149489
c3_2	c3_5	9405	23	CYTOPLASM, INTRACELLULAR_ORGANELLE_PART, ORGANELLE_PART, NUCLEUS, CYTOPLASMIC_PART, MACROMOLECULAR_COMPLEX, NUCLEAR_PART, BIOPOLYMER_METABOLIC_PROCESS, RNA_BINDING, PROTEIN_COMPLEX, NUCLEOBASENUCLEOSIDENUCLEOTIDE_AND_NUCLEIC_ACID_METABOLIC_PROCESS, MITOCHONDRION, KEGG_RIBOSOME, MEMBRANE_ENCLOSED_LUMEN, ORGANELLE_LUMEN, ORGANELLE_MEMBRANE, RNA_PROCESSING, STRUCTURAL_CONSTITUENT_OF_RIBOSOME, NUCLEA…		ENSG00000231536	AC123886.2	Criterion_3_S	105	ROSMAP		0	0	0	0.764255	0.867184	1	1	0.149404
c3_5	c3_33	1703	4		neu	ENSG00000231536	AC123886.2	Criterion_3_S	101	ROSMAP		0	0	0	0.764255	0.867184	1	1	0.149404
c3_2	c3_5	9405	23	CYTOPLASM, INTRACELLULAR_ORGANELLE_PART, ORGANELLE_PART, NUCLEUS, CYTOPLASMIC_PART, MACROMOLECULAR_COMPLEX, NUCLEAR_PART, BIOPOLYMER_METABOLIC_PROCESS, RNA_BINDING, PROTEIN_COMPLEX, NUCLEOBASENUCLEOSIDENUCLEOTIDE_AND_NUCLEIC_ACID_METABOLIC_PROCESS, MITOCHONDRION, KEGG_RIBOSOME, MEMBRANE_ENCLOSED_LUMEN, ORGANELLE_LUMEN, ORGANELLE_MEMBRANE, RNA_PROCESSING, STRUCTURAL_CONSTITUENT_OF_RIBOSOME, NUCLEA…		ENSG00000163872	YEATS2	Criterion_3_S	100	ROSMAP		0	0	0	0.791366	0.838563	1	1	0.148933
c3_5	c3_33	1703	4		neu	ENSG00000145087	STXBP5L	Criterion_3_S	141	ROSMAP		0	0	0	0.794642	0.83547	1	1	0.148775
c3_2	c3_5	9405	23	CYTOPLASM, INTRACELLULAR_ORGANELLE_PART, ORGANELLE_PART, NUCLEUS, CYTOPLASMIC_PART, MACROMOLECULAR_COMPLEX, NUCLEAR_PART, BIOPOLYMER_METABOLIC_PROCESS, RNA_BINDING, PROTEIN_COMPLEX, NUCLEOBASENUCLEOSIDENUCLEOTIDE_AND_NUCLEIC_ACID_METABOLIC_PROCESS, MITOCHONDRION, KEGG_RIBOSOME, MEMBRANE_ENCLOSED_LUMEN, ORGANELLE_LUMEN, ORGANELLE_MEMBRANE, RNA_PROCESSING, STRUCTURAL_CONSTITUENT_OF_RIBOSOME, NUCLEA…		ENSG00000145087	STXBP5L	Criterion_3_S	141	ROSMAP		0	0	0	0.794642	0.83547	1	1	0.148775
c3_33	c3_92	440	1	NERVOUS_SYSTEM_DEVELOPMENT	neu	ENSG00000145087	STXBP5L	Criterion_3_S	139	ROSMAP		0	0	0	0.794642	0.83547	1	1	0.148775
c3_2	c3_5	9405	23	CYTOPLASM, INTRACELLULAR_ORGANELLE_PART, ORGANELLE_PART, NUCLEUS, CYTOPLASMIC_PART, MACROMOLECULAR_COMPLEX, NUCLEAR_PART, BIOPOLYMER_METABOLIC_PROCESS, RNA_BINDING, PROTEIN_COMPLEX, NUCLEOBASENUCLEOSIDENUCLEOTIDE_AND_NUCLEIC_ACID_METABOLIC_PROCESS, MITOCHONDRION, KEGG_RIBOSOME, MEMBRANE_ENCLOSED_LUMEN, ORGANELLE_LUMEN, ORGANELLE_MEMBRANE, RNA_PROCESSING, STRUCTURAL_CONSTITUENT_OF_RIBOSOME, NUCLEA…		ENSG00000111110	PPM1H	Criterion_3_S	137	ROSMAP		0	0	0	0.977093	0.679823	1	1	0.148583
c3_2	c3_5	9405	23	CYTOPLASM, INTRACELLULAR_ORGANELLE_PART, ORGANELLE_PART, NUCLEUS, CYTOPLASMIC_PART, MACROMOLECULAR_COMPLEX, NUCLEAR_PART, BIOPOLYMER_METABOLIC_PROCESS, RNA_BINDING, PROTEIN_COMPLEX, NUCLEOBASENUCLEOSIDENUCLEOTIDE_AND_NUCLEIC_ACID_METABOLIC_PROCESS, MITOCHONDRION, KEGG_RIBOSOME, MEMBRANE_ENCLOSED_LUMEN, ORGANELLE_LUMEN, ORGANELLE_MEMBRANE, RNA_PROCESSING, STRUCTURAL_CONSTITUENT_OF_RIBOSOME, NUCLEA…		ENSG00000050748	MAPK9	Criterion_3_S	177	ROSMAP		1	1	0	0.880718	0.755239	1	1	0.14809
c3_5	c3_33	1703	4		neu	ENSG00000050748	MAPK9	Criterion_3_S	169	ROSMAP		1	1	0	0.880718	0.755239	1	1	0.14809
c3_33	c3_92	440	1	NERVOUS_SYSTEM_DEVELOPMENT	neu	ENSG00000050748	MAPK9	Criterion_3_S	158	ROSMAP		1	1	0	0.880718	0.755239	1	1	0.14809
c3_2	c3_5	9405	23	CYTOPLASM, INTRACELLULAR_ORGANELLE_PART, ORGANELLE_PART, NUCLEUS, CYTOPLASMIC_PART, MACROMOLECULAR_COMPLEX, NUCLEAR_PART, BIOPOLYMER_METABOLIC_PROCESS, RNA_BINDING, PROTEIN_COMPLEX, NUCLEOBASENUCLEOSIDENUCLEOTIDE_AND_NUCLEIC_ACID_METABOLIC_PROCESS, MITOCHONDRION, KEGG_RIBOSOME, MEMBRANE_ENCLOSED_LUMEN, ORGANELLE_LUMEN, ORGANELLE_MEMBRANE, RNA_PROCESSING, STRUCTURAL_CONSTITUENT_OF_RIBOSOME, NUCLEA…		ENSG00000100823	APEX1	Criterion_3_S	100	ROSMAP		11	25	3	0.672062	0.990175	1	1	0.147923
c3_5	c3_37	1646	33	CYTOPLASM, ORGANELLE_PART, INTRACELLULAR_ORGANELLE_PART, CYTOPLASMIC_PART, MITOCHONDRION, KEGG_SPLICEOSOME, MACROMOLECULAR_COMPLEX, ORGANELLE_MEMBRANE, NUCLEAR_PART, NUCLEOBASENUCLEOSIDENUCLEOTIDE_AND_NUCLEIC_ACID_METABOLIC_PROCESS, RIBONUCLEOPROTEIN_COMPLEX, NUCLEUS, RNA_PROCESSING, MITOCHONDRIAL_PART, MEMBRANE_ENCLOSED_LUMEN, ORGANELLE_LUMEN, BIOPOLYMER_METABOLIC_PROCESS, RNA_METABOLIC_PROCESS,…		ENSG00000100823	APEX1	Criterion_3_S	100	ROSMAP		11	25	3	0.672062	0.990175	1	1	0.147923
c3_2	c3_5	9405	23	CYTOPLASM, INTRACELLULAR_ORGANELLE_PART, ORGANELLE_PART, NUCLEUS, CYTOPLASMIC_PART, MACROMOLECULAR_COMPLEX, NUCLEAR_PART, BIOPOLYMER_METABOLIC_PROCESS, RNA_BINDING, PROTEIN_COMPLEX, NUCLEOBASENUCLEOSIDENUCLEOTIDE_AND_NUCLEIC_ACID_METABOLIC_PROCESS, MITOCHONDRION, KEGG_RIBOSOME, MEMBRANE_ENCLOSED_LUMEN, ORGANELLE_LUMEN, ORGANELLE_MEMBRANE, RNA_PROCESSING, STRUCTURAL_CONSTITUENT_OF_RIBOSOME, NUCLEA…		ENSG00000145362	ANK2	Criterion_3_S	164	ROSMAP		0	2	0	0.926062	0.718946	1	1	0.147742
c3_5	c3_35	1162	34		neu	ENSG00000145362	ANK2	Criterion_3_S	158	ROSMAP		0	2	0	0.926062	0.718946	1	1	0.147742
c3_114	c3_215	774	42			ENSG00000145362	ANK2	Criterion_3_S	157	ROSMAP		0	2	0	0.926062	0.718946	1	1	0.147742
c3_35	c3_114	814	47			ENSG00000145362	ANK2	Criterion_3_S	157	ROSMAP		0	2	0	0.926062	0.718946	1	1	0.147742
c3_215	c3_290	574	45			ENSG00000145362	ANK2	Criterion_3_S	153	ROSMAP		0	2	0	0.926062	0.718946	1	1	0.147742
c3_2	c3_5	9405	23	CYTOPLASM, INTRACELLULAR_ORGANELLE_PART, ORGANELLE_PART, NUCLEUS, CYTOPLASMIC_PART, MACROMOLECULAR_COMPLEX, NUCLEAR_PART, BIOPOLYMER_METABOLIC_PROCESS, RNA_BINDING, PROTEIN_COMPLEX, NUCLEOBASENUCLEOSIDENUCLEOTIDE_AND_NUCLEIC_ACID_METABOLIC_PROCESS, MITOCHONDRION, KEGG_RIBOSOME, MEMBRANE_ENCLOSED_LUMEN, ORGANELLE_LUMEN, ORGANELLE_MEMBRANE, RNA_PROCESSING, STRUCTURAL_CONSTITUENT_OF_RIBOSOME, NUCLEA…		ENSG00000198218	QRICH1	Criterion_3_S	82	ROSMAP		0	0	0	0.693336	0.960375	1	1	0.147702
c3_5	c3_37	1646	33	CYTOPLASM, ORGANELLE_PART, INTRACELLULAR_ORGANELLE_PART, CYTOPLASMIC_PART, MITOCHONDRION, KEGG_SPLICEOSOME, MACROMOLECULAR_COMPLEX, ORGANELLE_MEMBRANE, NUCLEAR_PART, NUCLEOBASENUCLEOSIDENUCLEOTIDE_AND_NUCLEIC_ACID_METABOLIC_PROCESS, RIBONUCLEOPROTEIN_COMPLEX, NUCLEUS, RNA_PROCESSING, MITOCHONDRIAL_PART, MEMBRANE_ENCLOSED_LUMEN, ORGANELLE_LUMEN, BIOPOLYMER_METABOLIC_PROCESS, RNA_METABOLIC_PROCESS,…		ENSG00000198218	QRICH1	Criterion_3_S	82	ROSMAP		0	0	0	0.693336	0.960375	1	1	0.147702
c3_2	c3_5	9405	23	CYTOPLASM, INTRACELLULAR_ORGANELLE_PART, ORGANELLE_PART, NUCLEUS, CYTOPLASMIC_PART, MACROMOLECULAR_COMPLEX, NUCLEAR_PART, BIOPOLYMER_METABOLIC_PROCESS, RNA_BINDING, PROTEIN_COMPLEX, NUCLEOBASENUCLEOSIDENUCLEOTIDE_AND_NUCLEIC_ACID_METABOLIC_PROCESS, MITOCHONDRION, KEGG_RIBOSOME, MEMBRANE_ENCLOSED_LUMEN, ORGANELLE_LUMEN, ORGANELLE_MEMBRANE, RNA_PROCESSING, STRUCTURAL_CONSTITUENT_OF_RIBOSOME, NUCLEA…		ENSG00000163032	VSNL1	Criterion_3_S	132	ROSMAP		20	2	2	0.791982	0.841484	1	1	0.147387
c3_5	c3_33	1703	4		neu	ENSG00000163032	VSNL1	Criterion_3_S	79	ROSMAP		20	2	2	0.791982	0.841484	1	1	0.147387
c3_33	c3_93	212	36		neu	ENSG00000163032	VSNL1	Criterion_3_S	65	ROSMAP		20	2	2	0.791982	0.841484	1	1	0.147387
c3_93	c3_199	63	49		neu	ENSG00000163032	VSNL1	Criterion_3_S	58	ROSMAP		20	2	2	0.791982	0.841484	1	1	0.147387
c3_33	c3_96	112	9			ENSG00000168824	NSG1	Criterion_3_S	73	ROSMAP	overlap	1	0	0	0.762753	0.874226	1	1	0.147181
c3_2	c3_5	9405	23	CYTOPLASM, INTRACELLULAR_ORGANELLE_PART, ORGANELLE_PART, NUCLEUS, CYTOPLASMIC_PART, MACROMOLECULAR_COMPLEX, NUCLEAR_PART, BIOPOLYMER_METABOLIC_PROCESS, RNA_BINDING, PROTEIN_COMPLEX, NUCLEOBASENUCLEOSIDENUCLEOTIDE_AND_NUCLEIC_ACID_METABOLIC_PROCESS, MITOCHONDRION, KEGG_RIBOSOME, MEMBRANE_ENCLOSED_LUMEN, ORGANELLE_LUMEN, ORGANELLE_MEMBRANE, RNA_PROCESSING, STRUCTURAL_CONSTITUENT_OF_RIBOSOME, NUCLEA…		ENSG00000136643	RPS6KC1	Criterion_3_S	205	ROSMAP		0	0	0	0.901215	0.740526	1	1	0.146879
c3_5	c3_35	1162	34		neu	ENSG00000136643	RPS6KC1	Criterion_3_S	199	ROSMAP		0	0	0	0.901215	0.740526	1	1	0.146879
c3_35	c3_114	814	47			ENSG00000136643	RPS6KC1	Criterion_3_S	198	ROSMAP		0	0	0	0.901215	0.740526	1	1	0.146879
c3_114	c3_215	774	42			ENSG00000136643	RPS6KC1	Criterion_3_S	197	ROSMAP		0	0	0	0.901215	0.740526	1	1	0.146879
c3_215	c3_290	574	45			ENSG00000136643	RPS6KC1	Criterion_3_S	129	ROSMAP		0	0	0	0.901215	0.740526	1	1	0.146879
c3_2	c3_5	9405	23	CYTOPLASM, INTRACELLULAR_ORGANELLE_PART, ORGANELLE_PART, NUCLEUS, CYTOPLASMIC_PART, MACROMOLECULAR_COMPLEX, NUCLEAR_PART, BIOPOLYMER_METABOLIC_PROCESS, RNA_BINDING, PROTEIN_COMPLEX, NUCLEOBASENUCLEOSIDENUCLEOTIDE_AND_NUCLEIC_ACID_METABOLIC_PROCESS, MITOCHONDRION, KEGG_RIBOSOME, MEMBRANE_ENCLOSED_LUMEN, ORGANELLE_LUMEN, ORGANELLE_MEMBRANE, RNA_PROCESSING, STRUCTURAL_CONSTITUENT_OF_RIBOSOME, NUCLEA…		ENSG00000172915	NBEA	Criterion_3_S	198	ROSMAP		1	0	0	0.80722	0.827115	1	1	0.146721
c3_5	c3_35	1162	34		neu	ENSG00000172915	NBEA	Criterion_3_S	191	ROSMAP		1	0	0	0.80722	0.827115	1	1	0.146721
c3_114	c3_215	774	42			ENSG00000172915	NBEA	Criterion_3_S	190	ROSMAP		1	0	0	0.80722	0.827115	1	1	0.146721
c3_35	c3_114	814	47			ENSG00000172915	NBEA	Criterion_3_S	190	ROSMAP		1	0	0	0.80722	0.827115	1	1	0.146721
c3_215	c3_290	574	45			ENSG00000172915	NBEA	Criterion_3_S	183	ROSMAP		1	0	0	0.80722	0.827115	1	1	0.146721
c3_2	c3_5	9405	23	CYTOPLASM, INTRACELLULAR_ORGANELLE_PART, ORGANELLE_PART, NUCLEUS, CYTOPLASMIC_PART, MACROMOLECULAR_COMPLEX, NUCLEAR_PART, BIOPOLYMER_METABOLIC_PROCESS, RNA_BINDING, PROTEIN_COMPLEX, NUCLEOBASENUCLEOSIDENUCLEOTIDE_AND_NUCLEIC_ACID_METABOLIC_PROCESS, MITOCHONDRION, KEGG_RIBOSOME, MEMBRANE_ENCLOSED_LUMEN, ORGANELLE_LUMEN, ORGANELLE_MEMBRANE, RNA_PROCESSING, STRUCTURAL_CONSTITUENT_OF_RIBOSOME, NUCLEA…		ENSG00000139684	ESD	Criterion_3_S	136	ROSMAP		2	133	1	0.758797	0.880796	1	1	0.146351
c3_5	c3_53	109	15			ENSG00000165650	PDZD8	Criterion_3_S	55	ROSMAP		0	0	0	0.776569	0.861157	1	1	0.146132
c3_2	c3_5	9405	23	CYTOPLASM, INTRACELLULAR_ORGANELLE_PART, ORGANELLE_PART, NUCLEUS, CYTOPLASMIC_PART, MACROMOLECULAR_COMPLEX, NUCLEAR_PART, BIOPOLYMER_METABOLIC_PROCESS, RNA_BINDING, PROTEIN_COMPLEX, NUCLEOBASENUCLEOSIDENUCLEOTIDE_AND_NUCLEIC_ACID_METABOLIC_PROCESS, MITOCHONDRION, KEGG_RIBOSOME, MEMBRANE_ENCLOSED_LUMEN, ORGANELLE_LUMEN, ORGANELLE_MEMBRANE, RNA_PROCESSING, STRUCTURAL_CONSTITUENT_OF_RIBOSOME, NUCLEA…		ENSG00000111540	RAB5B	Criterion_3_S	120	ROSMAP		0	0	0	0.749669	0.8941	1	1	0.145301
c3_2	c3_5	9405	23	CYTOPLASM, INTRACELLULAR_ORGANELLE_PART, ORGANELLE_PART, NUCLEUS, CYTOPLASMIC_PART, MACROMOLECULAR_COMPLEX, NUCLEAR_PART, BIOPOLYMER_METABOLIC_PROCESS, RNA_BINDING, PROTEIN_COMPLEX, NUCLEOBASENUCLEOSIDENUCLEOTIDE_AND_NUCLEIC_ACID_METABOLIC_PROCESS, MITOCHONDRION, KEGG_RIBOSOME, MEMBRANE_ENCLOSED_LUMEN, ORGANELLE_LUMEN, ORGANELLE_MEMBRANE, RNA_PROCESSING, STRUCTURAL_CONSTITUENT_OF_RIBOSOME, NUCLEA…		ENSG00000164715	LMTK2	Criterion_3_S	185	ROSMAP		0	0	0	0.79438	0.846396	1	1	0.144175
c3_5	c3_35	1162	34		neu	ENSG00000164715	LMTK2	Criterion_3_S	178	ROSMAP		0	0	0	0.79438	0.846396	1	1	0.144175
c3_114	c3_215	774	42			ENSG00000164715	LMTK2	Criterion_3_S	173	ROSMAP		0	0	0	0.79438	0.846396	1	1	0.144175
c3_35	c3_114	814	47			ENSG00000164715	LMTK2	Criterion_3_S	173	ROSMAP		0	0	0	0.79438	0.846396	1	1	0.144175
c3_215	c3_290	574	45			ENSG00000164715	LMTK2	Criterion_3_S	169	ROSMAP		0	0	0	0.79438	0.846396	1	1	0.144175
c3_33	c3_93	212	36		neu	ENSG00000165023	DIRAS2	Criterion_3_S	61	ROSMAP		0	0	0	0.793696	0.847955	1	1	0.14382
c3_2	c3_5	9405	23	CYTOPLASM, INTRACELLULAR_ORGANELLE_PART, ORGANELLE_PART, NUCLEUS, CYTOPLASMIC_PART, MACROMOLECULAR_COMPLEX, NUCLEAR_PART, BIOPOLYMER_METABOLIC_PROCESS, RNA_BINDING, PROTEIN_COMPLEX, NUCLEOBASENUCLEOSIDENUCLEOTIDE_AND_NUCLEIC_ACID_METABOLIC_PROCESS, MITOCHONDRION, KEGG_RIBOSOME, MEMBRANE_ENCLOSED_LUMEN, ORGANELLE_LUMEN, ORGANELLE_MEMBRANE, RNA_PROCESSING, STRUCTURAL_CONSTITUENT_OF_RIBOSOME, NUCLEA…		ENSG00000113851	CRBN	Criterion_3_S	108	ROSMAP	overlap	1	0	0	0.754359	0.892344	1	1	0.14375
c3_5	c3_37	1646	33	CYTOPLASM, ORGANELLE_PART, INTRACELLULAR_ORGANELLE_PART, CYTOPLASMIC_PART, MITOCHONDRION, KEGG_SPLICEOSOME, MACROMOLECULAR_COMPLEX, ORGANELLE_MEMBRANE, NUCLEAR_PART, NUCLEOBASENUCLEOSIDENUCLEOTIDE_AND_NUCLEIC_ACID_METABOLIC_PROCESS, RIBONUCLEOPROTEIN_COMPLEX, NUCLEUS, RNA_PROCESSING, MITOCHONDRIAL_PART, MEMBRANE_ENCLOSED_LUMEN, ORGANELLE_LUMEN, BIOPOLYMER_METABOLIC_PROCESS, RNA_METABOLIC_PROCESS,…		ENSG00000113851	CRBN	Criterion_3_S	87	ROSMAP	overlap	1	0	0	0.754359	0.892344	1	1	0.14375
c3_2	c3_5	9405	23	CYTOPLASM, INTRACELLULAR_ORGANELLE_PART, ORGANELLE_PART, NUCLEUS, CYTOPLASMIC_PART, MACROMOLECULAR_COMPLEX, NUCLEAR_PART, BIOPOLYMER_METABOLIC_PROCESS, RNA_BINDING, PROTEIN_COMPLEX, NUCLEOBASENUCLEOSIDENUCLEOTIDE_AND_NUCLEIC_ACID_METABOLIC_PROCESS, MITOCHONDRION, KEGG_RIBOSOME, MEMBRANE_ENCLOSED_LUMEN, ORGANELLE_LUMEN, ORGANELLE_MEMBRANE, RNA_PROCESSING, STRUCTURAL_CONSTITUENT_OF_RIBOSOME, NUCLEA…		ENSG00000114062	UBE3A	Criterion_3_S	100	ROSMAP		2	8	0	0.827205	0.814162	1	1	0.143572
c3_2	c3_5	9405	23	CYTOPLASM, INTRACELLULAR_ORGANELLE_PART, ORGANELLE_PART, NUCLEUS, CYTOPLASMIC_PART, MACROMOLECULAR_COMPLEX, NUCLEAR_PART, BIOPOLYMER_METABOLIC_PROCESS, RNA_BINDING, PROTEIN_COMPLEX, NUCLEOBASENUCLEOSIDENUCLEOTIDE_AND_NUCLEIC_ACID_METABOLIC_PROCESS, MITOCHONDRION, KEGG_RIBOSOME, MEMBRANE_ENCLOSED_LUMEN, ORGANELLE_LUMEN, ORGANELLE_MEMBRANE, RNA_PROCESSING, STRUCTURAL_CONSTITUENT_OF_RIBOSOME, NUCLEA…		ENSG00000153707	PTPRD	Criterion_3_S	91	ROSMAP		0	7	0	0.992988	0.679399	1	1	0.142949
c3_210	c3_286	109	20			ENSG00000132004	FBXW9	Criterion_3_S	60	ROSMAP		0	0	0	0.681996	0.989467	1	1	0.142853
c3_113	c3_210	129	24			ENSG00000132004	FBXW9	Criterion_3_S	60	ROSMAP		0	0	0	0.681996	0.989467	1	1	0.142853
c3_2	c3_5	9405	23	CYTOPLASM, INTRACELLULAR_ORGANELLE_PART, ORGANELLE_PART, NUCLEUS, CYTOPLASMIC_PART, MACROMOLECULAR_COMPLEX, NUCLEAR_PART, BIOPOLYMER_METABOLIC_PROCESS, RNA_BINDING, PROTEIN_COMPLEX, NUCLEOBASENUCLEOSIDENUCLEOTIDE_AND_NUCLEIC_ACID_METABOLIC_PROCESS, MITOCHONDRION, KEGG_RIBOSOME, MEMBRANE_ENCLOSED_LUMEN, ORGANELLE_LUMEN, ORGANELLE_MEMBRANE, RNA_PROCESSING, STRUCTURAL_CONSTITUENT_OF_RIBOSOME, NUCLEA…		ENSG00000085733	CTTN	Criterion_3_S	108	ROSMAP		0	4	0	0.67567	0.99963	1	1	0.142527
c3_2	c3_5	9405	23	CYTOPLASM, INTRACELLULAR_ORGANELLE_PART, ORGANELLE_PART, NUCLEUS, CYTOPLASMIC_PART, MACROMOLECULAR_COMPLEX, NUCLEAR_PART, BIOPOLYMER_METABOLIC_PROCESS, RNA_BINDING, PROTEIN_COMPLEX, NUCLEOBASENUCLEOSIDENUCLEOTIDE_AND_NUCLEIC_ACID_METABOLIC_PROCESS, MITOCHONDRION, KEGG_RIBOSOME, MEMBRANE_ENCLOSED_LUMEN, ORGANELLE_LUMEN, ORGANELLE_MEMBRANE, RNA_PROCESSING, STRUCTURAL_CONSTITUENT_OF_RIBOSOME, NUCLEA…		ENSG00000166260	COX11	Criterion_3_S	123	ROSMAP		1	0	0	0.745282	0.908465	1	1	0.141644
c3_4	c3_14	190	12			ENSG00000179262	RAD23A	Criterion_3_S	84	ROSMAP		0	1	0	0.754746	0.898008	1	1	0.141266
c3_2	c3_5	9405	23	CYTOPLASM, INTRACELLULAR_ORGANELLE_PART, ORGANELLE_PART, NUCLEUS, CYTOPLASMIC_PART, MACROMOLECULAR_COMPLEX, NUCLEAR_PART, BIOPOLYMER_METABOLIC_PROCESS, RNA_BINDING, PROTEIN_COMPLEX, NUCLEOBASENUCLEOSIDENUCLEOTIDE_AND_NUCLEIC_ACID_METABOLIC_PROCESS, MITOCHONDRION, KEGG_RIBOSOME, MEMBRANE_ENCLOSED_LUMEN, ORGANELLE_LUMEN, ORGANELLE_MEMBRANE, RNA_PROCESSING, STRUCTURAL_CONSTITUENT_OF_RIBOSOME, NUCLEA…		ENSG00000111885	MAN1A1	Criterion_3_S	146	ROSMAP		0	0	0	0.787246	0.862081	1	1	0.140783
c3_5	c3_35	1162	34		neu	ENSG00000111885	MAN1A1	Criterion_3_S	140	ROSMAP		0	0	0	0.787246	0.862081	1	1	0.140783
[truncated: 2,130 more rows]
