# Supplementary material for: Sex specific molecular networks and key drivers of Alzheimer’s disease
Source: Mol Neurodegener. 2023 Jun 20;18:39. doi: 10.1186/s13024-023-00624-5 (PMC10280841; doi:10.1186/s13024-023-00624-5)
Supplement: Supplementary file 14 — Additional file 14: Supplemental Table 14. Sub-clustering analysis of neurons in mouse scRNA-seq data. A) Number of cells of each neuronal subtype in each sample. B) Proportions of the four neuronal subtypes in each sample. C) Number of differentially expressed genesin each of neuronal subtypes induced by LRP10 OE. In each microglia subtype, differential expression was performed on four comparisons including Female LRP10 OE E4FAD versus Female E4FAD ctrl, Female LRP10 OE E3FAD versus Female E3FAD ctrl, Male LRP10 OE E4FAD versus Male E4FAD ctrl, and Male LRP10 OE E3FAD versus Male E3FAD ctrl. [file 13024_2023_624_MOESM14_ESM.xlsx]

## Sheet: Annotation
Supplemental Table 14A. Cell Numbers
Column Name	Description
Sub-Cluster	Sub-cluster of neurons
Neuron.Subtype	Neuron subtype annotation
F_E3_Ctrl	Female Apoe3 control
F_E3_OE	Female Apoe3 Lrp10-overexpression
F_E4_Ctrl	Female Apoe4 control
F_E4_OE	Female Apoe4 Lrp10-overexpression
M_E3_Ctrl	Male Apoe3 control
M_E3_OE	Male Apoe3 Lrp10-overexpression
M_E4_Ctrl	Male Apoe4 control
M_E4_OE	Male Apoe4 Lrp10-overexpression
Supplemental Table 14B. Proportions of four neuron subtypes in each sample
Column Name	Description
Neuron.Subtype	Neuron subtype annotation
F_E3_Ctrl	Female Apoe3 control
F_E3_OE	Female Apoe3 Lrp10-overexpression
F_E4_Ctrl	Female Apoe4 control
F_E4_OE	Female Apoe4 Lrp10-overexpression
M_E3_Ctrl	Male Apoe3 control
M_E3_OE	Male Apoe3 Lrp10-overexpression
M_E4_Ctrl	Male Apoe4 control
M_E4_OE	Male Apoe4 Lrp10-overexpression
Supplemental Table 14C. Number of differentially expressed genes between LRP10 OE and control in each sex- and ApoE-genotype- specific group in each neuron subtype.
Row Name	Description
CLS0_F_E3	Female Apoe3 Cluster 0
CLS0_F_E4	Female Apoe4 Cluster 0
CLS0_M_E3	Male Apoe3 Cluster 0
CLS0_M_E4	Male Apoe4 Cluster 0
CLS1_F_E3	Female Apoe3 Cluster 1
CLS1_F_E4	Female Apoe4 Cluster 1
CLS1_M_E3	Male Apoe3 Cluster 1
CLS1_M_E4	Male Apoe4 Cluster 1
CLS2_F_E3	Female Apoe3 Cluster 2
CLS2_F_E4	Female Apoe4 Cluster 2
CLS2_M_E3	Male Apoe3 Cluster 2
CLS2_M_E4	Male Apoe4 Cluster 2
CLS3_F_E3	Female Apoe3 Cluster 3
CLS3_F_E4	Female Apoe4 Cluster 3
CLS3_M_E3	Male Apoe3 Cluster 3
CLS3_M_E4	Male Apoe4 Cluster 3

## Sheet: A. Cell Numbers
Supplemental Table 14A. Number of cells of each neuron subtype in each sample.
Sub-Cluster	Neuron.Subtype	F_E3_Ctrl	F_E3_OE	F_E4_Ctrl	F_E4_OE	M_E3_Ctrl	M_E3_OE	M_E4_Ctrl	M_E4_OE
CLS0	GABAergic neurons 1	338	305	244	496	147	375	439	180
CLS1	Dopaminergic neurons	76	190	44	77	87	301	166	26
CLS2	GABAergic neurons 2	189	74	70	126	42	110	83	61
CLS3	Glutaminergic neurons	27	31	39	40	23	40	103	28

## Sheet: B. Cell proportion
Table 14B. Proportions of four neuron subypes in each sample.	Supplemental Table 14B. Proportions of four neuron subtypes in each sample
Sub-Cluster	Neuron.Subtype	F_E3_Ctrl	F_E3_OE	F_E4_Ctrl	F_E4_OE	M_E3_Ctrl	M_E3_OE	M_E4_Ctrl	M_E4_OE
0	GABAergic neurons 1	0.536508	0.508333	0.61461	0.671177	0.491639	0.453995	0.554994	0.610169
1	Dopaminergic neurons	0.120635	0.316667	0.110831	0.104195	0.29097	0.364407	0.209861	0.0881356
2	GABAergic neurons 2	0.3	0.123333	0.176322	0.170501	0.140468	0.133172	0.10493	0.20678
3	Glutaminergic neurons	0.0428571	0.0516667	0.0982368	0.0541272	0.0769231	0.0484262	0.130215	0.0949153

## Sheet: C. DEGs
Supplemental Table 14C. Number of differentially expressed genes between LRP10 OE and control in each sex- and ApoE-genotype- specific group in each neuron subtype.
Group	# of up-regulaed genes	# of down-regulated genes
CLS0_F_E3	24	17
CLS0_F_E4	276	400
CLS0_M_E3	15	71
CLS0_M_E4	111	31
CLS1_F_E3	4	11
CLS1_F_E4	5	6
CLS1_M_E3	24	6
CLS1_M_E4	35	30
CLS2_F_E3	10	7
CLS2_F_E4	3	61
CLS2_M_E3	0	0
CLS2_M_E4	2	4
CLS3_F_E3	1	1
CLS3_F_E4	2	0
CLS3_M_E3	1556	147
CLS3_M_E4	303	5285
