# Supplementary material for: Sex specific molecular networks and key drivers of Alzheimer’s disease
Source: Mol Neurodegener. 2023 Jun 20;18:39. doi: 10.1186/s13024-023-00624-5 (PMC10280841; doi:10.1186/s13024-023-00624-5)
Supplement: Supplementary file 15 — Additional file 15: Supplemental Table 15. Number of differentially expressed genesin DAM and HAM induced by LRP10 Overexpression. In each microglia subtype, differential expression was performed on four comparisons including Female LRP10 OE E4FAD versus Female E4FAD ctrl, Female LRP10 OE E3FAD versus Female E3FAD ctrl, Male LRP10 OE E4FAD versus Male E4FAD ctrl, and Male LRP10 OE E3FAD versus Male E3FAD ctrl. [file 13024_2023_624_MOESM15_ESM.xlsx]

## Sheet: DEGs
Table 15. Number of differentially expressed genes between LRP10 OE and control in each sex- and ApoE-genotype- specific group in disease associated or static microglia.
Group	# of up-regulaed genes	# of down-regulated genes
DAM.F_E3	2920	514
DAM.F_E4	977	3180
DAM.M_E3	532	2903
DAM.M_E4	2119	1314
Homeostatic.F_E3	1152	528
Homeostatic.F_E4	658	1449
Homeostatic.M_E3	413	1016
Homeostatic.M_E4	641	1105

## Sheet: Annotation
Table 15. Number of differentially expressed genes between LRP10 OE and control in each sex- and ApoE-genotype- specific group in disease associated or static microglia.
Row Name	Description
DAM.F_E3	Female Apoe3 disease-associated microglia
DAM.F_E4	Female Apoe4 disease-associated microglia
DAM.M_E3	Male Apoe3 disease-associated microglia
DAM.M_E4	Male Apoe4 disease-associated microglia
Homeostatic.F_E3	Female Apoe3 homeostatic microglia
Homeostatic.F_E4	Female Apoe4 homeostatic microglia
Homeostatic.M_E3	Male Apoe3 homeostatic microglia
Homeostatic.M_E4	Male Apoe4 homeostatic microglia
